# Supplementary material for: Systematic P2Y receptor survey identifies P2Y11 as modulator of immune responses and virus replication in macrophages
Source: EMBO J. 2023 Oct 26;42(23):e113279. doi: 10.15252/embj.2022113279 (PMC10690470; doi:10.15252/embj.2022113279)
Supplement: Supplementary file 2 — Dataset EV1 [file EMBJ-42-e113279-s006.xlsx]

## Sheet: Legend
	Dataset EV1: Transcriptomics of BLaER1 cells treated with different nucleotides	Statistical analysis of transcriptomic changes 1, 2, 3, 4 and 6 hours post nucleotide treatment (n=3 independent experiments). The two-sided p-values were calculated using Wald test and then corrected according to the standard DESeq2 algorithm (see materials and methods).
	Data
	Column	Description
	GeneID	Gene name
	is_hit	Transcript was considered as hit according to material and methods ("Transcriptomic analysis")
	change	Direction of transcript expression change: upregulation (+), downregulation (-), nonsignificant (.)
	log2FoldChange	Log2 fold change in the given comparison, shrunken by ashr
	p_value	P-value in the given comparison
	p_value_adj	Adjusted p-value in the given comparison

## Sheet: Data
GeneID	is_hit.Ap4A_vs_Mock@1h	change.Ap4A_vs_Mock@1h	log2FoldChange.Ap4A_vs_Mock@1h	p_value.Ap4A_vs_Mock@1h	p_value_adj.Ap4A_vs_Mock@1h	is_hit.Ap4A_vs_Mock@2h	change.Ap4A_vs_Mock@2h	log2FoldChange.Ap4A_vs_Mock@2h	p_value.Ap4A_vs_Mock@2h	p_value_adj.Ap4A_vs_Mock@2h	is_hit.Ap4A_vs_Mock@3h	change.Ap4A_vs_Mock@3h	log2FoldChange.Ap4A_vs_Mock@3h	p_value.Ap4A_vs_Mock@3h	p_value_adj.Ap4A_vs_Mock@3h	is_hit.Ap4A_vs_Mock@4h	change.Ap4A_vs_Mock@4h	log2FoldChange.Ap4A_vs_Mock@4h	p_value.Ap4A_vs_Mock@4h	p_value_adj.Ap4A_vs_Mock@4h	is_hit.Ap4A_vs_Mock@6h	change.Ap4A_vs_Mock@6h	log2FoldChange.Ap4A_vs_Mock@6h	p_value.Ap4A_vs_Mock@6h	p_value_adj.Ap4A_vs_Mock@6h	is_hit.ATP_vs_Mock@1h	change.ATP_vs_Mock@1h	log2FoldChange.ATP_vs_Mock@1h	p_value.ATP_vs_Mock@1h	p_value_adj.ATP_vs_Mock@1h	is_hit.ATP_vs_Mock@2h	change.ATP_vs_Mock@2h	log2FoldChange.ATP_vs_Mock@2h	p_value.ATP_vs_Mock@2h	p_value_adj.ATP_vs_Mock@2h	is_hit.ATP_vs_Mock@3h	change.ATP_vs_Mock@3h	log2FoldChange.ATP_vs_Mock@3h	p_value.ATP_vs_Mock@3h	p_value_adj.ATP_vs_Mock@3h	is_hit.ATP_vs_Mock@4h	change.ATP_vs_Mock@4h	log2FoldChange.ATP_vs_Mock@4h	p_value.ATP_vs_Mock@4h	p_value_adj.ATP_vs_Mock@4h	is_hit.ATP_vs_Mock@6h	change.ATP_vs_Mock@6h	log2FoldChange.ATP_vs_Mock@6h	p_value.ATP_vs_Mock@6h
A1BG	FALSE	.	0.000895901	0.883534	0.998082	FALSE	.	-0.0315111	0.609149	1	FALSE	.	-0.0057441	0.958347	1	FALSE	.	0.000420979	0.998026	1	FALSE	.	-0.0850786	0.659176	0.816425	FALSE	.	0.00469714	0.722196	1	FALSE	.	-0.0648821	0.34386	1	FALSE	.	0.257231	0.070199	1	FALSE	.	0.299512	0.131273	0.321433	FALSE	.	0.0290877	0.881625
A1BG-AS1	FALSE	.	-0.00224655	0.471701	0.998082	FALSE	.	0.0125828	0.839595	0.946325	FALSE	.	0.0838892	0.50371	0.757386	FALSE	.	-0.0814018	0.662039	0.819289	FALSE	.	-0.0657053	0.762588	0.879102	FALSE	.	-0.00561093	0.706485	0.982616	FALSE	.	0.172752	0.0822305	0.368691	FALSE	.	0.114177	0.364184	0.664912	FALSE	.	-0.148379	0.426079	0.656562	FALSE	.	-0.156329	0.476873
A2M	FALSE	.	-0.000811045	0.655063	0.998082	FALSE	.	0.0196836	0.75951	0.918805	FALSE	.	-0.135021	0.250668	0.542878	FALSE	.	0.218821	0.203133	0.407751	FALSE	.	0.623458	0.00589038	0.0278757	FALSE	.	-0.0117577	0.49893	0.952332	FALSE	.	0.0955596	0.225495	0.603926	FALSE	.	0.0316119	0.744571	0.903731	FALSE	.	-0.116142	0.48717	0.704348	FALSE	.	0.704277	0.00239021
A2M-AS1	FALSE	.	0.00305043	0.627949	0.998082	FALSE	.	-0.00935953	0.877748	1	FALSE	.	0.0234786	0.854595	1	FALSE	.	-0.162911	0.402624	1	FALSE	.	-0.398984	0.0819642	0.218172	FALSE	.	-0.00300747	0.817318	1	FALSE	.	-0.00731619	0.908374	1	FALSE	.	-0.107579	0.376456	1	FALSE	.	0.0367588	0.830907	0.918083	FALSE	.	0.0311948	0.873062
AAAS	FALSE	.	-0.000544992	0.648139	0.998082	FALSE	.	0.0245009	0.717771	0.90338	FALSE	.	0.027203	0.771655	0.91527	FALSE	.	0.0406826	0.790897	0.892856	FALSE	.	-0.390489	0.0371132	0.121524	FALSE	.	-0.0206748	0.326061	0.899584	FALSE	.	0.0510649	0.504709	0.820752	FALSE	.	0.0460493	0.609356	0.838865	FALSE	.	0.0781426	0.610975	0.794739	FALSE	.	-0.209902	0.237945
AACS	FALSE	.	0.000382818	0.899099	0.998082	FALSE	.	0.0187339	0.764602	0.92088	FALSE	.	-0.370681	0.0588673	0.228919	FALSE	.	0.422245	0.0753944	0.206225	FALSE	.	0.655999	0.023008	0.0847733	FALSE	.	0.0308687	0.126995	0.767	FALSE	.	0.226778	0.0500506	0.278361	FALSE	.	0.0163204	0.884736	0.961077	FALSE	.	0.279244	0.174593	0.385388	FALSE	.	0.313273	0.186905
AADAT	FALSE	.	0.0102519	0.204292	1	FALSE	.	0.0248367	0.670075	1	FALSE	.	0.0842858	0.466434	1	FALSE	.	0.306263	0.12259	1	FALSE	.	0.10237	0.544964	1	FALSE	.	0.00422733	0.731876	1	FALSE	.	-0.0483698	0.422969	1	FALSE	.	0.0895737	0.393701	1	FALSE	.	0.180185	0.26627	1	FALSE	.	0.183015	0.31821
AAGAB	FALSE	.	0.00061562	0.771884	0.998082	FALSE	.	-0.0176557	0.779448	0.925533	FALSE	.	0.0974124	0.41177	0.692215	FALSE	.	-0.0099597	0.954977	0.981699	FALSE	.	-0.141235	0.507757	0.706267	FALSE	.	-0.0147915	0.37488	0.915988	FALSE	.	0.0286226	0.680905	0.904284	FALSE	.	0.0885907	0.439184	0.727274	FALSE	.	-0.31781	0.116472	0.298825	FALSE	.	-0.269692	0.217242
AAK1	FALSE	.	0.000436719	0.4924	0.998082	FALSE	.	-0.1359	0.0666969	0.323648	FALSE	.	-0.277543	0.00700602	0.0498452	FALSE	.	-0.325348	0.00655985	0.0313313	FALSE	.	-0.371232	0.00397011	0.0202257	FALSE	.	0.00927598	0.73604	0.982616	FALSE	.	-0.0688603	0.371638	0.734655	FALSE	.	-0.0813271	0.280405	0.590205	FALSE	.	-0.216335	0.0660587	0.204134	FALSE	.	-0.189877	0.125074
AAMDC	FALSE	.	-0.000543719	0.722062	0.998082	FALSE	.	-0.159837	0.0674538	0.325201	FALSE	.	0.0629582	0.536242	0.777297	FALSE	.	-0.030187	0.851094	0.925134	FALSE	.	0.376224	0.0553215	0.163749	FALSE	.	0.00649373	0.721933	0.982616	FALSE	.	-0.151697	0.0859715	0.376911	FALSE	.	0.0682879	0.491952	0.761438	FALSE	.	0.0434156	0.785622	0.895219	FALSE	.	0.156003	0.411601
AAMP	FALSE	.	0.000196894	0.747982	0.998082	FALSE	.	0.0259276	0.71434	0.902615	FALSE	.	0.270499	0.010002	0.0656227	FALSE	.	-0.0972681	0.408999	0.629814	FALSE	.	-0.013546	0.917603	0.958793	FALSE	.	-0.0086691	0.74237	0.982616	FALSE	.	-0.0689391	0.375187	0.736852	FALSE	.	0.0855537	0.277922	0.587316	FALSE	.	-0.239376	0.0516141	0.171369	FALSE	.	-0.190097	0.148224
AAR2	FALSE	.	0.00121488	0.404056	0.998082	FALSE	.	-0.150409	0.0689215	0.329659	FALSE	.	-0.0468275	0.625713	0.83491	FALSE	.	-0.214007	0.175728	0.370293	FALSE	.	0.184956	0.294749	0.51036	FALSE	.	0.0146667	0.47688	0.950088	FALSE	.	-0.184922	0.0444278	0.262087	FALSE	.	-0.038759	0.668761	0.866618	FALSE	.	-0.282336	0.0846552	0.242157	FALSE	.	-0.0184035	0.916394
AARD	FALSE	.	1.71405e-05	0.991765	1	FALSE	.	-0.000617716	0.965119	1	FALSE	.	-0.00232236	0.927271	1	FALSE	.	0.00337605	0.931815	1	FALSE	.	0.00109631	0.979642	1	FALSE	.	5.42191e-05	0.985763	1	FALSE	.	-0.000811349	0.955712	1	FALSE	.	-0.00245463	0.915088	1	FALSE	.	0.000881406	0.980949	1	FALSE	.	0.00440446	0.922645
AARS1	FALSE	.	0.000576839	0.713643	0.998082	FALSE	.	-0.070604	0.313156	0.680897	FALSE	.	0.11763	0.303631	0.596212	FALSE	.	-0.361873	0.0736604	0.202743	FALSE	.	-0.928145	0.000378804	0.0027408	FALSE	.	-0.0211611	0.266425	0.875995	FALSE	.	-0.0538542	0.468564	0.802151	FALSE	.	0.0515266	0.612015	0.839429	FALSE	.	-0.117237	0.49627	0.711717	TRUE	-	-1.1134	6.17789e-05
AARS2	FALSE	.	-0.00343706	0.433342	0.998082	FALSE	.	0.108848	0.180865	1	FALSE	.	0.0184547	0.883043	0.963469	FALSE	.	-0.198005	0.3386	0.563592	FALSE	.	-0.295531	0.211835	0.413211	FALSE	.	-0.00652783	0.644825	1	FALSE	.	0.0534031	0.450106	0.788964	FALSE	.	0.0022558	0.984674	0.994154	FALSE	.	0.0742792	0.684648	0.838583	FALSE	.	-0.313155	0.189328
AARSD1	FALSE	.	-0.00202597	0.693681	1	FALSE	.	0.00597954	0.891407	1	FALSE	.	-0.00247782	0.975198	1	FALSE	.	0.00130466	0.991393	1	FALSE	.	-0.0257464	0.839896	1	FALSE	.	-0.0043458	0.65082	1	FALSE	.	0.00844691	0.852489	1	FALSE	.	-0.00607612	0.931895	1	FALSE	.	0.117879	0.323333	1	FALSE	.	-0.0317549	0.80978
AARSD1P1	FALSE	.	9.45859e-05	0.979803	1	FALSE	.	-0.0157939	0.624719	1	FALSE	.	-0.00126408	0.982863	1	FALSE	.	0.0189005	0.834274	1	FALSE	.	-0.0448997	0.647428	1	FALSE	.	-0.00108871	0.874375	1	FALSE	.	-0.0103124	0.756346	1	FALSE	.	-0.00311891	0.952954	1	FALSE	.	0.00488657	0.953462	1	FALSE	.	-0.0285776	0.779876
AASDH	FALSE	.	-0.000661563	0.846481	0.998082	FALSE	.	-0.13414	0.12801	0.457212	FALSE	.	-0.39231	0.0571129	0.224465	FALSE	.	-0.0840037	0.660665	0.818581	FALSE	.	0.0748794	0.731864	0.862803	FALSE	.	-0.0038397	0.783271	0.988529	FALSE	.	-0.120045	0.164274	0.522935	FALSE	.	-0.091344	0.465368	0.745893	FALSE	.	-0.317615	0.142115	0.337397	FALSE	.	0.158893	0.47415
AASDHPPT	FALSE	.	-4.42131e-05	0.970154	0.999415	FALSE	.	0.0430423	0.526629	0.821775	FALSE	.	-0.0413337	0.665555	0.859871	FALSE	.	0.0490972	0.754874	0.871043	FALSE	.	-0.00781062	0.965598	0.982478	FALSE	.	-0.00132382	0.946289	0.996777	FALSE	.	0.0870933	0.267579	0.647185	FALSE	.	-0.0483472	0.598933	0.83334	FALSE	.	0.0388207	0.804346	0.906093	FALSE	.	-0.0961701	0.592948
AASS	FALSE	.	-0.00616301	0.307958	0.998082	FALSE	.	0.000260669	0.99664	1	FALSE	.	-0.0158293	0.900659	0.967994	FALSE	.	-0.0084018	0.964786	0.984818	FALSE	.	-0.00701988	0.97363	0.986114	FALSE	.	-0.00445079	0.745262	1	FALSE	.	-0.0915123	0.247803	0.624535	FALSE	.	0.00261804	0.98226	0.992808	FALSE	.	-0.0982406	0.595282	0.785623	FALSE	.	0.332627	0.168724
AATBC	FALSE	.	-0.00190895	0.708575	0.998082	FALSE	.	0.167933	0.0721992	1	FALSE	.	-0.10675	0.440365	0.712843	FALSE	.	-0.0732787	0.705717	0.84316	FALSE	.	-0.159425	0.462955	0.672172	FALSE	.	-0.00865708	0.54041	1	FALSE	.	0.237145	0.0377566	1	FALSE	.	-0.0582955	0.626559	0.844911	FALSE	.	-0.267453	0.181327	0.393999	FALSE	.	-0.316143	0.18038
AATF	FALSE	.	0.000141383	0.823772	0.998082	FALSE	.	-0.0825623	0.255104	0.626959	FALSE	.	0.0201686	0.807374	0.930226	FALSE	.	0.0236158	0.845398	0.923135	FALSE	.	-0.120007	0.382934	0.600793	FALSE	.	-0.0128203	0.619699	0.972177	FALSE	.	0.0521742	0.504765	0.820752	FALSE	.	-0.0961393	0.239503	0.541985	FALSE	.	0.0770826	0.528762	0.735811	FALSE	.	0.142126	0.282263
AATK	FALSE	.	0.0149377	0.117464	0.998082	FALSE	.	0.0746256	0.30181	0.670243	TRUE	+	1.50541	0.000447416	0.00523542	TRUE	+	1.29782	0.00116946	0.00738862	FALSE	.	0.910705	0.00671248	0.030963	FALSE	.	0.0501716	0.059728	0.632424	FALSE	.	0.105652	0.201116	0.573235	FALSE	.	0.355605	0.0549965	0.229805	FALSE	.	0.669032	0.0187099	0.0815014	FALSE	.	0.489198	0.0639581
AB019441.29	FALSE	.	-0.000344188	0.756427	0.998082	FALSE	.	-0.0676947	0.340352	0.700088	FALSE	.	0.121274	0.235106	0.526245	FALSE	.	0.269004	0.0818073	0.218226	FALSE	.	0.499828	0.00459228	0.0228022	FALSE	.	-0.0153875	0.4614	0.946517	FALSE	.	-0.146019	0.0865485	0.378477	FALSE	.	0.0695707	0.444355	0.730769	FALSE	.	0.218844	0.150817	0.351283	FALSE	.	0.499969	0.00429265
ABALON	FALSE	.	-0.00364036	0.562145	1	FALSE	.	-0.0100213	0.847635	1	FALSE	.	-0.0452298	0.657972	1	FALSE	.	-0.0578825	0.704234	1	FALSE	.	-0.160942	0.340532	1	FALSE	.	-0.00782142	0.518838	1	FALSE	.	0.0475507	0.4229	1	FALSE	.	-0.088548	0.34844	1	FALSE	.	-0.0983397	0.489301	1	FALSE	.	-0.176148	0.312461
ABAT	FALSE	.	0.000674144	0.890055	0.998082	FALSE	.	0.0226293	0.719666	1	FALSE	.	-0.068934	0.601811	0.81916	FALSE	.	0.234371	0.275448	0.495006	FALSE	.	0.0206224	0.924137	0.961538	FALSE	.	0.198214	0.00661838	1	FALSE	.	0.0269147	0.687269	0.906789	FALSE	.	-0.0938492	0.455677	0.740409	FALSE	.	0.398198	0.0897062	0.251324	FALSE	.	0.174226	0.435129
ABC10-44372100G24.1	FALSE	.	0.000294293	0.959426	1	FALSE	.	0.0306507	0.562535	1	FALSE	.	-0.132479	0.238372	1	FALSE	.	0.23335	0.179172	1	FALSE	.	0.273315	0.141701	1	FALSE	.	0.000967429	0.930019	1	FALSE	.	0.0216749	0.68627	1	FALSE	.	0.00167126	0.986074	1	FALSE	.	0.181415	0.23763	1	FALSE	.	0.482265	0.0386767
ABC12-46663800M24.1	FALSE	.	3.99944e-05	0.987258	1	FALSE	.	-0.00143999	0.946143	1	FALSE	.	0.00440491	0.909317	1	FALSE	.	0.00789844	0.894878	1	FALSE	.	0.00255084	0.968547	1	FALSE	.	0.000126642	0.977986	1	FALSE	.	0.000994768	0.964002	1	FALSE	.	-0.00129981	0.970301	1	FALSE	.	0.00205597	0.97059	1	FALSE	.	0.0102164	0.880761
ABC12-46663800M24.2	FALSE	.	-0.0149783	0.109153	1	FALSE	.	-0.066654	0.290471	1	FALSE	.	-0.0578349	0.599641	1	FALSE	.	-0.0836098	0.643412	1	FALSE	.	0.104877	0.547706	1	FALSE	.	-0.00831399	0.538475	1	FALSE	.	-0.0751933	0.258029	1	FALSE	.	0.165632	0.168018	1	FALSE	.	0.0993345	0.561276	1	FALSE	.	0.102897	0.561494
ABC7-42404400C24.1	FALSE	.	0.00029089	0.86117	1	FALSE	.	-0.00178216	0.899609	1	FALSE	.	-0.000225833	0.992918	1	FALSE	.	0.000351766	0.992905	1	FALSE	.	0.00109332	0.979698	1	FALSE	.	5.40492e-05	0.985808	1	FALSE	.	-0.00201588	0.890262	1	FALSE	.	-0.000557704	0.980672	1	FALSE	.	-0.00499286	0.892541	1	FALSE	.	0.000658862	0.98841
ABCA1	FALSE	.	0.000155685	0.75563	0.998082	FALSE	.	0.205921	0.00744417	0.0766224	FALSE	.	0.876915	6.78759e-14	3.14842e-12	TRUE	+	1.3919	4.91575e-32	3.79572e-30	TRUE	+	1.36771	5.94972e-31	4.68831e-29	FALSE	.	0.0479196	0.109767	0.745568	FALSE	.	0.12655	0.098921	0.404518	FALSE	.	0.550136	1.2315e-06	2.82063e-05	FALSE	.	0.969851	2.10313e-16	9.29098e-15	TRUE	+	1.07707	3.93719e-20
ABCA10	FALSE	.	0.000274938	0.961346	1	FALSE	.	0.0266444	0.627158	1	FALSE	.	0.070851	0.481319	1	FALSE	.	0.102352	0.505339	1	FALSE	.	0.0773205	0.613204	1	FALSE	.	0.0101855	0.390757	1	FALSE	.	0.0140532	0.800986	1	FALSE	.	0.0234544	0.784651	1	FALSE	.	0.0572247	0.672396	1	FALSE	.	0.0710041	0.649513
ABCA11P	FALSE	.	0.00203787	0.632114	1	FALSE	.	-0.00443357	0.901482	1	FALSE	.	-0.0172308	0.796227	1	FALSE	.	0.0487445	0.636956	1	FALSE	.	-0.0174529	0.871909	1	FALSE	.	0.00217104	0.779592	1	FALSE	.	0.0170821	0.651762	1	FALSE	.	-0.0180502	0.762937	1	FALSE	.	0.0538249	0.575122	1	FALSE	.	0.0424613	0.711298
ABCA12	FALSE	.	0.000284436	0.864204	1	FALSE	.	-0.000616912	0.965165	1	FALSE	.	0.00378831	0.881778	1	FALSE	.	0.000120143	0.99757	1	FALSE	.	0.00109703	0.979629	1	FALSE	.	5.41539e-05	0.985781	1	FALSE	.	0.000429108	0.97657	1	FALSE	.	0.00134407	0.953442	1	FALSE	.	0.00392755	0.915266	1	FALSE	.	0.000663541	0.988328
ABCA13	FALSE	.	-0.000329755	0.843019	1	FALSE	.	-0.000618577	0.965071	1	FALSE	.	-0.000224116	0.992972	1	FALSE	.	0.000116045	0.997653	1	FALSE	.	-0.00776729	0.856892	1	FALSE	.	-0.000317587	0.916974	1	FALSE	.	-0.000812073	0.955672	1	FALSE	.	0.00134373	0.953454	1	FALSE	.	0.000877847	0.981026	1	FALSE	.	-0.0086976	0.848315
ABCA17P	FALSE	.	0.000391584	0.946464	1	FALSE	.	-0.0777858	0.173471	1	FALSE	.	0.019566	0.840369	1	FALSE	.	0.00185063	0.989384	1	FALSE	.	0.0254498	0.865059	1	FALSE	.	-0.0121943	0.297437	1	FALSE	.	-0.0171207	0.748806	1	FALSE	.	0.0133329	0.876952	1	FALSE	.	0.0133013	0.91689	1	FALSE	.	0.108731	0.500587
ABCA2	FALSE	.	-0.00669165	0.18392	0.998082	FALSE	.	0.172995	0.0738022	0.342831	FALSE	.	-0.00998743	0.9287	0.973861	FALSE	.	0.42638	0.063218	0.182207	FALSE	.	-0.0591823	0.78417	0.891556	FALSE	.	-0.0098728	0.520532	0.956876	FALSE	.	0.0380133	0.582768	0.86454	FALSE	.	0.019184	0.859868	0.951057	FALSE	.	0.746865	0.00679473	0.0375665	FALSE	.	0.239347	0.276638
ABCA3	FALSE	.	0.000619688	0.915157	0.998082	FALSE	.	-0.0185722	0.767057	1	FALSE	.	-0.0723317	0.587565	0.812074	FALSE	.	0.00279953	0.988309	0.99177	FALSE	.	-0.0170925	0.931121	0.964509	FALSE	.	0.012183	0.408664	1	FALSE	.	-0.00826301	0.899351	0.973071	FALSE	.	0.0661823	0.585166	0.824932	FALSE	.	0.0368335	0.835368	0.92001	FALSE	.	0.185839	0.387957
ABCA4	FALSE	.	0.00138188	0.770816	1	FALSE	.	0.0172331	0.67406	1	FALSE	.	0.0184723	0.807265	1	FALSE	.	0.103859	0.390855	1	FALSE	.	-0.0229021	0.850457	1	FALSE	.	0.000588484	0.946032	1	FALSE	.	-0.00763324	0.854196	1	FALSE	.	0.0130609	0.8468	1	FALSE	.	0.00837756	0.937012	1	FALSE	.	0.0400742	0.753362
ABCA5	FALSE	.	0.0609817	0.0184132	0.837504	FALSE	.	-0.012213	0.844341	1	FALSE	.	0.0123675	0.92256	0.97288	FALSE	.	0.643006	0.0322005	0.109848	FALSE	.	0.166474	0.434306	0.647738	FALSE	.	0.0116953	0.427107	1	FALSE	.	-0.0532119	0.449195	0.788364	FALSE	.	-0.0291903	0.805726	0.929654	FALSE	.	0.346595	0.119251	0.303856	FALSE	.	0.387999	0.119035
ABCA6	FALSE	.	0.00142446	0.743871	0.998082	FALSE	.	-0.00783342	0.899569	1	FALSE	.	-0.0182594	0.88588	0.963514	FALSE	.	-0.293979	0.19207	0.392316	FALSE	.	-0.555463	0.0468751	0.145815	FALSE	.	-0.00853529	0.547337	1	FALSE	.	0.0835724	0.278949	0.658065	FALSE	.	-0.0410739	0.731024	0.898024	FALSE	.	0.106072	0.567707	0.764829	FALSE	.	-0.271007	0.244742
ABCA7	FALSE	.	-0.000802576	0.820653	0.998082	FALSE	.	0.161744	0.0939893	0.389524	FALSE	.	-0.125964	0.352954	0.646313	FALSE	.	-0.246941	0.243402	0.457389	FALSE	.	-0.0590119	0.786107	0.892151	FALSE	.	-0.0205609	0.230306	0.862707	FALSE	.	0.103546	0.208066	0.583982	FALSE	.	-0.245286	0.117812	0.36554	FALSE	.	-0.227111	0.256182	0.488778	FALSE	.	-0.0699302	0.747351
ABCA8	FALSE	.	0.000237384	0.967882	1	FALSE	.	-0.0318437	0.540086	1	FALSE	.	-0.0731143	0.487159	1	FALSE	.	-0.174423	0.286188	1	FALSE	.	-0.0385625	0.818119	1	FALSE	.	0.00109389	0.923155	1	FALSE	.	0.00392492	0.940817	1	FALSE	.	-0.0727487	0.43886	1	FALSE	.	-0.142004	0.337681	1	FALSE	.	-0.162961	0.349669
ABCA9	FALSE	.	-0.0101013	0.201129	1	FALSE	.	-0.160404	0.0778124	1	FALSE	.	-0.143153	0.261075	1	FALSE	.	0.0755686	0.684772	1	FALSE	.	0.0944781	0.604729	1	FALSE	.	0.00682729	0.604916	1	FALSE	.	-0.189591	0.0580888	1	FALSE	.	0.0604677	0.590607	1	FALSE	.	-0.193995	0.262193	0.495635	FALSE	.	0.260885	0.212987
ABCA9-AS1	FALSE	.	4.55274e-05	0.986362	1	FALSE	.	0.000671414	0.976423	1	FALSE	.	-0.0147401	0.722529	1	FALSE	.	0.0163458	0.797926	1	FALSE	.	0.00290099	0.966359	1	FALSE	.	0.000144195	0.976443	1	FALSE	.	0.00391113	0.868512	1	FALSE	.	-0.0142616	0.703501	1	FALSE	.	0.00233868	0.968563	1	FALSE	.	0.00174628	0.980742
ABCB10	FALSE	.	0.0148947	0.104895	0.998082	FALSE	.	-0.00274389	0.96462	1	FALSE	.	-0.32789	0.0816109	0.280841	FALSE	.	-0.413587	0.0937508	0.239484	FALSE	.	-0.539285	0.0527599	0.158744	FALSE	.	0.0514991	0.0567111	1	FALSE	.	-0.0370366	0.58715	0.865394	FALSE	.	-0.0314277	0.78774	0.9206	FALSE	.	-0.604382	0.0306928	0.118719	FALSE	.	-0.355112	0.147072
ABCB4	FALSE	.	-0.011397	0.18227	0.998082	FALSE	.	0.0134626	0.82712	1	FALSE	.	-0.333815	0.0645702	0.242538	FALSE	.	-0.0386946	0.840955	0.920866	FALSE	.	-0.0133049	0.945962	0.971645	FALSE	.	-0.0206717	0.225873	1	FALSE	.	-9.82447e-05	0.998776	0.99986	FALSE	.	-0.129148	0.32008	0.628319	FALSE	.	-0.163327	0.389515	0.623638	FALSE	.	0.136935	0.510183
ABCB7	FALSE	.	0.00584875	0.117788	0.998082	FALSE	.	-0.0539531	0.428184	0.759019	FALSE	.	0.105622	0.321553	0.614416	FALSE	.	0.545084	0.00771472	0.0355799	FALSE	.	0.369571	0.0651154	0.184958	FALSE	.	0.0102859	0.570742	0.968512	FALSE	.	-0.0320296	0.663103	0.899237	FALSE	.	0.0216696	0.816493	0.933366	FALSE	.	0.333607	0.0658645	0.203763	FALSE	.	0.370643	0.0622057
ABCB8	FALSE	.	-0.000849262	0.740762	0.998082	FALSE	.	0.12581	0.13275	0.466923	FALSE	.	0.0153347	0.889101	0.963851	FALSE	.	0.0955506	0.60422	0.782192	FALSE	.	0.0553194	0.797589	0.898376	FALSE	.	0.0040979	0.785148	0.988529	FALSE	.	0.0556264	0.437042	0.779521	FALSE	.	-0.199204	0.156852	0.430524	FALSE	.	0.307883	0.12722	0.315224	FALSE	.	-0.0461793	0.829224
ABCB9	FALSE	.	-0.00115125	0.764741	0.998082	FALSE	.	-0.106263	0.186405	1	FALSE	.	-0.144345	0.317539	0.610234	FALSE	.	-0.0775901	0.689358	0.834203	FALSE	.	0.311925	0.190168	0.385283	FALSE	.	-0.0177279	0.278026	1	FALSE	.	-0.120975	0.163152	0.520944	FALSE	.	-0.0369581	0.755565	0.90897	FALSE	.	-0.0676356	0.711173	0.853718	FALSE	.	0.150513	0.496655
ABCC1	FALSE	.	0.01907	0.0386513	0.966477	FALSE	.	0.0740085	0.293546	0.663413	FALSE	.	0.0151116	0.88049	0.963176	FALSE	.	0.189894	0.292934	0.513092	FALSE	.	0.0222151	0.913422	0.956518	FALSE	.	0.0144261	0.40584	0.935247	FALSE	.	0.0374881	0.599776	0.871323	FALSE	.	0.151262	0.199032	0.490074	FALSE	.	0.30813	0.103762	0.276658	FALSE	.	0.461777	0.0316746
ABCC10	FALSE	.	-0.00518443	0.300778	0.998082	FALSE	.	-0.0274502	0.665028	1	FALSE	.	-0.0209816	0.863743	0.95631	FALSE	.	-0.107706	0.581835	0.766684	FALSE	.	-0.340103	0.161489	0.347479	FALSE	.	-0.0165089	0.304928	1	FALSE	.	-0.0942771	0.236021	0.614848	FALSE	.	-0.103568	0.412891	0.705663	FALSE	.	-0.102243	0.581077	0.774797	FALSE	.	-0.289283	0.218978
ABCC11	FALSE	.	0.000123039	0.976596	1	FALSE	.	-0.0221852	0.549789	1	FALSE	.	-0.0173247	0.795618	1	FALSE	.	0.0248088	0.808191	1	FALSE	.	0.046831	0.672166	1	FALSE	.	0.00228058	0.769422	1	FALSE	.	-0.0244111	0.52494	1	FALSE	.	-0.0181477	0.762236	1	FALSE	.	0.00639574	0.945986	1	FALSE	.	0.0492	0.669971
ABCC2	FALSE	.	-0.001216	0.73351	1	FALSE	.	-0.00875448	0.772397	1	FALSE	.	-0.00202601	0.97129	1	FALSE	.	-0.0413853	0.632996	1	FALSE	.	-0.0396733	0.669009	1	FALSE	.	-0.00212214	0.746607	1	FALSE	.	-0.00989499	0.751786	1	FALSE	.	-0.0222984	0.658666	1	FALSE	.	-0.0345236	0.667816	1	FALSE	.	-0.0440177	0.650659
ABCC3	FALSE	.	2.70619e-05	0.989591	1	FALSE	.	0.00223436	0.899384	1	FALSE	.	-0.00367332	0.908296	1	FALSE	.	-0.00495144	0.920132	1	FALSE	.	0.00172527	0.974336	1	FALSE	.	8.55792e-05	0.982023	1	FALSE	.	-0.00127989	0.944091	1	FALSE	.	-0.00387898	0.892965	1	FALSE	.	-0.00341304	0.941036	1	FALSE	.	0.00692871	0.902481
ABCC4	FALSE	.	-0.00516811	0.258104	0.998082	FALSE	.	0.00626287	0.919626	0.975049	FALSE	.	-0.0236579	0.839689	0.946733	FALSE	.	0.0100258	0.957032	0.982812	FALSE	.	-0.278405	0.228572	0.433594	FALSE	.	0.00151985	0.916563	0.994892	FALSE	.	-0.130675	0.137986	0.480103	FALSE	.	0.0524471	0.647131	0.854927	FALSE	.	0.245219	0.216087	0.44133	FALSE	.	-0.181092	0.413557
ABCC5	FALSE	.	0.000446425	0.824146	0.998082	FALSE	.	0.00623469	0.920978	0.975668	FALSE	.	0.188541	0.162967	0.428231	FALSE	.	0.206912	0.268558	0.487138	FALSE	.	0.0120347	0.954924	0.976182	FALSE	.	0.0218658	0.235656	0.866224	FALSE	.	-0.0029308	0.966068	0.989538	FALSE	.	0.00448074	0.965712	0.987364	FALSE	.	0.239943	0.199482	0.420245	FALSE	.	-0.107345	0.6144
ABCC6	FALSE	.	0.000587666	0.852513	1	FALSE	.	0.00546455	0.839674	1	FALSE	.	-0.000865852	0.985965	1	FALSE	.	-0.0112414	0.882663	1	FALSE	.	0.0176439	0.828796	1	FALSE	.	0.000207543	0.971461	1	FALSE	.	0.00144061	0.958704	1	FALSE	.	0.00518309	0.906943	1	FALSE	.	-0.00748656	0.915847	1	FALSE	.	0.0166377	0.845864
ABCD1	FALSE	.	-0.00137745	0.47061	0.998082	FALSE	.	0.0815886	0.255303	0.626959	FALSE	.	-0.495832	0.0116367	0.0738424	FALSE	.	-0.591441	0.00815268	0.0371874	FALSE	.	0.0444814	0.825979	0.911012	FALSE	.	-0.0292567	0.153454	0.821923	FALSE	.	0.115437	0.160032	0.514597	FALSE	.	-0.351182	0.0311082	0.156134	FALSE	.	-0.682585	0.00392531	0.0242818	FALSE	.	0.130829	0.512598
ABCD2	FALSE	.	-0.000234078	0.955099	1	FALSE	.	0.00840473	0.810102	1	FALSE	.	-0.0290922	0.652152	1	FALSE	.	-0.0208596	0.830948	1	FALSE	.	-0.036464	0.728207	1	FALSE	.	-0.0029747	0.695656	1	FALSE	.	-0.0132338	0.710706	1	FALSE	.	-0.0285422	0.622471	1	FALSE	.	-0.0142465	0.874838	1	FALSE	.	-0.0412978	0.706127
ABCD3	FALSE	.	0.000846205	0.762803	0.998082	FALSE	.	0.0536976	0.423559	0.757024	FALSE	.	0.156877	0.24564	0.537051	FALSE	.	-0.375051	0.0902108	0.232933	FALSE	.	-0.0663153	0.76126	0.878256	FALSE	.	-0.00844841	0.568966	0.967728	FALSE	.	-0.0563229	0.430349	0.776706	FALSE	.	-0.0689936	0.553981	0.805862	FALSE	.	-0.159684	0.38667	0.620893	FALSE	.	-0.0109305	0.959604
ABCD4	FALSE	.	0.000691757	0.702847	0.998082	FALSE	.	0.0450857	0.498055	0.806229	FALSE	.	0.226655	0.103851	0.326307	FALSE	.	0.0405868	0.812127	0.904697	FALSE	.	-0.148048	0.470733	0.678069	FALSE	.	0.00170505	0.918739	0.994892	FALSE	.	-0.0446071	0.538773	0.841864	FALSE	.	-0.106267	0.347563	0.651427	FALSE	.	0.118813	0.487047	0.704298	FALSE	.	-0.445037	0.0452732
ABCE1	FALSE	.	0.00180663	0.361558	0.998082	FALSE	.	-0.0104932	0.872059	0.958037	FALSE	.	-0.385157	0.0276086	0.137422	TRUE	-	-1.35769	3.8571e-06	4.60531e-05	FALSE	.	-0.537436	0.014219	0.057871	FALSE	.	0.0135705	0.464707	0.947494	FALSE	.	-0.0744271	0.329395	0.701393	FALSE	.	-0.0644254	0.522307	0.780886	FALSE	.	-0.535859	0.00994207	0.0506279	FALSE	.	-0.449439	0.0322103
ABCF1	FALSE	.	0.00010158	0.915378	0.998082	FALSE	.	0.099874	0.178101	0.535757	FALSE	.	0.058554	0.527829	0.772635	FALSE	.	0.0151364	0.916105	0.961018	FALSE	.	-0.101976	0.551202	0.7419	FALSE	.	-0.00523878	0.808258	0.989404	FALSE	.	0.0918419	0.248769	0.625922	FALSE	.	0.0699216	0.43133	0.719627	FALSE	.	-0.0630934	0.664421	0.825196	FALSE	.	0.210625	0.203674
ABCF2	FALSE	.	-0.00189211	0.346811	0.998082	FALSE	.	-0.243234	0.0243261	0.173334	FALSE	.	-0.0259745	0.796633	0.925232	FALSE	.	-0.236209	0.187069	0.386331	FALSE	.	-0.247343	0.227389	0.432494	FALSE	.	-0.0229464	0.244711	0.87062	FALSE	.	-0.223158	0.031646	0.211652	FALSE	.	-0.0489854	0.623514	0.843672	FALSE	.	0.113212	0.493721	0.709659	FALSE	.	0.0537499	0.781762
ABCF2-H2BE1	FALSE	.	1.70617e-05	0.991803	1	FALSE	.	-0.00185314	0.89579	1	FALSE	.	-0.000223884	0.992979	1	FALSE	.	0.00610114	0.877245	1	FALSE	.	0.00109719	0.979626	1	FALSE	.	5.40754e-05	0.985801	1	FALSE	.	-0.00205558	0.888294	1	FALSE	.	-0.000555915	0.980734	1	FALSE	.	0.000880547	0.980968	1	FALSE	.	0.000662989	0.988337
ABCF3	FALSE	.	0.0019046	0.308273	0.998082	FALSE	.	-0.0728799	0.302546	0.670873	FALSE	.	0.0377478	0.701478	0.881439	FALSE	.	-0.13645	0.41182	0.63257	FALSE	.	-0.32286	0.0985469	0.248457	FALSE	.	0.0119952	0.536983	0.95953	FALSE	.	-0.394733	0.0051488	0.0635793	FALSE	.	0.0692153	0.480813	0.755278	FALSE	.	-0.278142	0.118952	0.303318	FALSE	.	-0.441005	0.0276709
ABCG1	FALSE	.	-0.000926044	0.473695	0.998082	FALSE	.	0.525808	0.000992541	0.015631	TRUE	+	1.09014	1.08791e-08	3.07645e-07	TRUE	+	1.13703	5.20266e-10	1.04499e-08	TRUE	+	1.39134	2.17379e-12	5.1786e-11	FALSE	.	-0.0133354	0.52537	0.956876	FALSE	.	0.143174	0.0934534	0.392987	FALSE	.	0.479285	0.00270607	0.0246675	FALSE	.	0.331827	0.0294398	0.115169	TRUE	+	1.27234	7.47136e-11
ABCG2	FALSE	.	-0.00321225	0.504728	0.998082	FALSE	.	0.03814	0.557644	1	FALSE	.	-0.326622	0.0824277	0.282884	FALSE	.	0.0961359	0.624368	0.795261	FALSE	.	0.269612	0.219167	0.422197	FALSE	.	-0.0131339	0.386142	1	FALSE	.	-0.198593	0.0685068	0.333459	FALSE	.	-0.063578	0.601292	0.834265	FALSE	.	0.214828	0.280111	0.514677	FALSE	.	0.31576	0.168673
ABCG8	FALSE	.	7.68136e-05	0.981991	1	FALSE	.	-0.0137441	0.639584	1	FALSE	.	-0.0106262	0.841916	1	FALSE	.	-0.0448772	0.590395	1	FALSE	.	-0.00997097	0.91009	1	FALSE	.	0.00024409	0.96888	1	FALSE	.	0.00101526	0.973494	1	FALSE	.	-0.0111701	0.815809	1	FALSE	.	-0.0381113	0.622686	1	FALSE	.	-0.0294928	0.750304
ABHD1	FALSE	.	0.00942826	0.240722	0.998082	FALSE	.	-0.10529	0.176352	1	FALSE	.	0.0514079	0.690004	0.874028	FALSE	.	-0.0281272	0.882395	0.940194	FALSE	.	-0.0924902	0.646667	0.808917	FALSE	.	0.00481694	0.708959	1	FALSE	.	-0.0125408	0.846082	1	FALSE	.	0.0458179	0.689684	0.879133	FALSE	.	-0.235098	0.217461	0.443147	FALSE	.	-0.109446	0.589992
ABHD10	FALSE	.	0.00245196	0.362134	0.998082	FALSE	.	0.120356	0.141027	0.480185	TRUE	-	-1.12191	0.000647724	0.0071633	TRUE	-	-1.99204	1.69984e-06	2.18975e-05	FALSE	.	-0.545437	0.0263451	0.0941174	FALSE	.	0.0197541	0.269671	0.875995	FALSE	.	-0.0185603	0.784578	0.941806	FALSE	.	-0.653179	0.00586895	0.045399	TRUE	-	-1.33993	0.000135493	0.00138248	TRUE	-	-1.7495	2.63224e-05
ABHD11	FALSE	.	-4.94643e-06	0.997607	0.999634	FALSE	.	-0.0351364	0.590117	0.854962	FALSE	.	-0.0796018	0.474366	0.737523	FALSE	.	-0.0554583	0.747469	0.866314	FALSE	.	-0.466505	0.0459665	0.143686	FALSE	.	-0.0116947	0.502187	0.952332	FALSE	.	0.0664226	0.374235	0.735893	FALSE	.	-0.0184447	0.855292	0.948891	FALSE	.	-0.309341	0.11143	0.290446	FALSE	.	-0.430636	0.05899
ABHD11-AS1	FALSE	.	0.00545785	0.430774	0.998082	FALSE	.	-0.0368981	0.568818	1	FALSE	.	-0.0863299	0.522946	0.768676	FALSE	.	-0.250341	0.245634	0.459583	FALSE	.	0.100927	0.635627	0.801121	FALSE	.	0.0686865	0.0257729	1	FALSE	.	-0.0331618	0.62158	1	FALSE	.	-0.131775	0.308396	0.616554	FALSE	.	-0.24003	0.225835	0.453354	FALSE	.	-0.141816	0.505252
ABHD12	FALSE	.	-0.00109289	0.369344	0.998082	FALSE	.	0.0806563	0.265217	0.637275	FALSE	.	0.126794	0.183853	0.457318	FALSE	.	0.102614	0.449136	0.663415	FALSE	.	-0.269451	0.0995988	0.250162	FALSE	.	-0.00670665	0.766389	0.986324	FALSE	.	0.0128168	0.868512	0.96723	FALSE	.	-0.0147875	0.852297	0.947749	FALSE	.	0.147146	0.282692	0.517205	FALSE	.	-0.197684	0.214236
ABHD12B	FALSE	.	-0.00601708	0.330746	0.998082	FALSE	.	0.0406097	0.53457	1	FALSE	.	0.244899	0.146667	0.401969	FALSE	.	-0.15323	0.44969	0.663929	FALSE	.	0.383731	0.124737	0.291822	FALSE	.	-0.0132581	0.381375	1	FALSE	.	-0.0724102	0.328418	0.700574	FALSE	.	0.020362	0.862032	0.951989	FALSE	.	-0.112301	0.544862	0.747936	FALSE	.	0.0402008	0.847931
ABHD13	FALSE	.	-0.00553156	0.110411	0.998082	FALSE	.	0.363703	0.00679771	0.0718962	FALSE	.	-0.0353828	0.715319	0.889447	FALSE	.	-0.0423016	0.785521	0.889627	FALSE	.	0.192993	0.308343	0.526302	FALSE	.	-0.0171666	0.390651	0.92572	FALSE	.	0.103341	0.197597	0.570292	FALSE	.	0.103451	0.307548	0.61524	FALSE	.	-0.509373	0.00934998	0.0483293	FALSE	.	-0.0515283	0.784265
ABHD14A	FALSE	.	-0.00241733	0.263181	0.998082	FALSE	.	-0.0968286	0.191168	0.555954	FALSE	.	-0.0359448	0.711628	0.887853	FALSE	.	-0.0191204	0.903731	0.953852	FALSE	.	-0.140759	0.476426	0.682873	FALSE	.	-0.0204	0.303868	0.887653	FALSE	.	-0.127106	0.128683	0.4642	FALSE	.	-0.0467928	0.61998	0.841878	FALSE	.	0.0263479	0.866854	0.934608	FALSE	.	-0.139098	0.475246
ABHD14A-ACY1	FALSE	.	1.78032e-05	0.991612	1	FALSE	.	-0.000642191	0.964438	1	FALSE	.	-0.000233958	0.992806	1	FALSE	.	-0.00326441	0.935343	1	FALSE	.	-0.00626603	0.886435	1	FALSE	.	5.63597e-05	0.985488	1	FALSE	.	-0.000843485	0.954847	1	FALSE	.	0.00307107	0.896041	1	FALSE	.	0.00312823	0.933806	1	FALSE	.	-0.00713064	0.877643
ABHD14B	FALSE	.	-6.09361e-05	0.90325	0.998082	FALSE	.	0.0208949	0.765956	0.921499	FALSE	.	0.00174168	0.982177	0.991713	FALSE	.	0.199278	0.0624278	0.180616	FALSE	.	0.233061	0.0439556	0.138908	FALSE	.	-0.0742177	0.022243	0.446104	FALSE	.	0.0132914	0.8608	0.965866	FALSE	.	-0.0266548	0.699265	0.883704	FALSE	.	0.17723	0.100027	0.270122	FALSE	.	0.224752	0.049741
ABHD15	FALSE	.	0.00451023	0.178458	0.998082	TRUE	+	1.37398	7.54417e-07	2.56378e-05	TRUE	+	2.31281	1.40497e-13	6.24725e-12	FALSE	.	0.574196	0.00765968	0.035402	FALSE	.	0.0780293	0.703689	0.846066	FALSE	.	-0.00142935	0.93113	0.996227	FALSE	.	0.0932613	0.234606	0.613637	FALSE	.	0.62553	0.00489162	0.0396713	FALSE	.	0.139842	0.412893	0.644337	FALSE	.	-0.141257	0.493431
ABHD15-AS1	FALSE	.	-0.00277906	0.615443	1	FALSE	.	0.0244	0.606108	1	FALSE	.	-0.00312837	0.971602	1	FALSE	.	0.00164246	0.990124	1	FALSE	.	-0.0793471	0.578467	1	FALSE	.	-0.00493838	0.63366	1	FALSE	.	0.0241939	0.62079	1	FALSE	.	-0.00764668	0.922059	1	FALSE	.	-0.0290414	0.811958	1	FALSE	.	0.0063226	0.965509
ABHD16A	FALSE	.	0.000148563	0.973881	1	FALSE	.	0.00469194	0.905011	1	FALSE	.	-0.061827	0.417673	1	FALSE	.	0.0010711	0.992312	1	FALSE	.	-0.0212166	0.856896	1	FALSE	.	0.00276069	0.744117	1	FALSE	.	-0.00720559	0.857926	1	FALSE	.	-0.0399859	0.554514	1	FALSE	.	0.00775273	0.939766	1	FALSE	.	0.0311623	0.800077
ABHD16B	FALSE	.	4.30233e-05	0.98677	1	FALSE	.	-0.00155198	0.943986	1	FALSE	.	-0.0141167	0.726727	1	FALSE	.	-0.00790696	0.898473	1	FALSE	.	0.00274368	0.967342	1	FALSE	.	0.000754124	0.874081	1	FALSE	.	0.00106936	0.962654	1	FALSE	.	-0.00877964	0.809609	1	FALSE	.	-0.00544056	0.925005	1	FALSE	.	0.0212059	0.764727
ABHD17A	FALSE	.	0.00141455	0.193417	0.998082	FALSE	.	-0.0250018	0.724253	0.905001	FALSE	.	0.107861	0.205182	0.489424	FALSE	.	0.116978	0.301686	0.523113	FALSE	.	-0.224482	0.0838149	0.221851	FALSE	.	-0.0429765	0.126973	0.767	FALSE	.	0.000311052	0.996781	0.998872	FALSE	.	0.00581648	0.935349	0.979088	FALSE	.	0.182152	0.112721	0.292976	FALSE	.	-0.0988292	0.433052
ABHD17AP3	FALSE	.	-0.00209147	0.729645	1	FALSE	.	0.0676537	0.267348	1	FALSE	.	0.0170189	0.879978	1	FALSE	.	-0.0848237	0.611344	1	FALSE	.	-0.164878	0.353177	1	FALSE	.	0.000566981	0.961262	1	FALSE	.	-0.0157416	0.772154	1	FALSE	.	-0.0398941	0.68275	1	FALSE	.	0.0184203	0.904816	1	FALSE	.	-0.294598	0.141609
ABHD17B	FALSE	.	0.000352029	0.772403	0.998082	FALSE	.	-0.0381466	0.579171	0.850247	FALSE	.	0.163246	0.130794	0.375714	FALSE	.	0.58517	0.000805975	0.00536554	FALSE	.	0.425404	0.0146547	0.0591842	FALSE	.	0.00267133	0.891922	0.994706	FALSE	.	-0.00558134	0.941509	0.98233	FALSE	.	0.211592	0.0683629	0.264952	FALSE	.	0.490267	0.00371546	0.0232242	FALSE	.	0.476906	0.00598277
ABHD17C	FALSE	.	-0.000266689	0.77597	0.998082	FALSE	.	0.431871	0.00101066	0.0158239	TRUE	+	1.74358	9.84471e-25	9.00338e-23	TRUE	+	2.92464	7.66538e-61	1.90087e-58	TRUE	+	3.30584	2.72675e-74	1.34489e-71	FALSE	.	0.0103619	0.64447	0.977348	FALSE	.	0.881326	5.13565e-07	2.11969e-05	TRUE	+	1.60885	1.91938e-21	1.58657e-19	TRUE	+	2.57669	4.485e-46	7.79992e-44	TRUE	+	3.11897	4.41118e-66
ABHD18	FALSE	.	0.00174825	0.503389	0.998082	FALSE	.	0.137635	0.11706	0.43629	FALSE	.	-0.014667	0.892887	0.965759	FALSE	.	-0.0838152	0.642488	0.807237	FALSE	.	0.0292883	0.890274	0.944985	FALSE	.	-0.00522236	0.73149	0.982616	FALSE	.	0.412159	0.012787	0.120116	FALSE	.	-0.101182	0.390048	0.685708	FALSE	.	0.131522	0.460111	0.686022	FALSE	.	-0.270157	0.224608
ABHD2	FALSE	.	0.000578941	0.697049	0.998082	FALSE	.	-0.0593306	0.388013	0.73497	FALSE	.	0.0548025	0.583523	0.809377	FALSE	.	0.13721	0.396558	0.61796	FALSE	.	0.759878	0.000464486	0.00327412	FALSE	.	0.0102568	0.580761	0.968512	FALSE	.	0.0432774	0.561331	0.853325	FALSE	.	0.051741	0.590435	0.827601	FALSE	.	-0.112694	0.487763	0.704888	FALSE	.	0.482869	0.016571
ABHD3	FALSE	.	0.00267815	0.413331	0.998082	FALSE	.	-0.0547384	0.415272	0.752399	FALSE	.	-0.120462	0.351446	0.644835	FALSE	.	-0.832732	0.00604024	0.0293588	FALSE	.	-0.206261	0.356028	0.573805	FALSE	.	0.0147137	0.362333	0.914175	FALSE	.	-0.147974	0.10713	0.420425	FALSE	.	0.0166378	0.879667	0.959942	FALSE	.	-0.294447	0.144148	0.340693	FALSE	.	-0.0489101	0.819575
ABHD4	FALSE	.	-0.000490445	0.748314	0.998082	FALSE	.	-0.0105952	0.870376	0.957695	FALSE	.	-0.0430695	0.668724	0.861119	FALSE	.	0.201593	0.239934	0.453459	FALSE	.	0.19617	0.309401	0.527498	FALSE	.	-0.0292681	0.156626	0.823977	FALSE	.	-0.0340029	0.641006	0.891971	FALSE	.	-0.0542528	0.582498	0.823611	FALSE	.	-0.0922808	0.579906	0.774279	FALSE	.	-0.425177	0.0413193
ABHD5	FALSE	.	-0.000306831	0.877569	0.998082	FALSE	.	-0.297388	0.0187026	0.143595	FALSE	.	0.020282	0.843154	0.948509	FALSE	.	0.0264699	0.875927	0.936186	FALSE	.	0.426373	0.0529579	0.159183	FALSE	.	-0.00298292	0.851581	0.99408	FALSE	.	-0.190339	0.055176	0.293476	FALSE	.	0.130398	0.258147	0.56369	FALSE	.	0.177658	0.305251	0.540845	FALSE	.	0.706503	0.0033884
ABHD6	FALSE	.	0.0213201	0.0428135	0.985621	FALSE	.	0.572024	0.00469509	0.0534776	TRUE	+	1.88943	1.79239e-09	5.47698e-08	TRUE	+	2.81438	1.78134e-17	6.56295e-16	TRUE	+	3.04736	7.95903e-20	3.50962e-18	FALSE	.	0.00274376	0.854422	0.99408	TRUE	+	1.46417	3.28207e-05	0.000951711	TRUE	+	1.65459	8.93774e-08	2.46265e-06	TRUE	+	2.16527	1.19055e-10	3.40062e-09	TRUE	+	2.60055	1.04032e-14
ABHD8	FALSE	.	-0.000101433	0.921696	0.998082	FALSE	.	-0.827589	6.2779e-05	0.00149244	FALSE	.	-0.19982	0.0990073	0.317271	FALSE	.	-0.722105	0.000409887	0.00296796	FALSE	.	-0.262172	0.137147	0.309766	FALSE	.	0.00775274	0.713605	0.982616	FALSE	.	-0.0769059	0.327307	0.699999	FALSE	.	-0.0119057	0.891649	0.963531	FALSE	.	-0.167937	0.275647	0.509911	FALSE	.	-0.455739	0.012489
ABI1	FALSE	.	0.00019618	0.75115	0.998082	FALSE	.	0.103584	0.158733	0.506703	FALSE	.	0.0032249	0.968859	0.986982	FALSE	.	-0.146827	0.225334	0.43747	FALSE	.	0.0623186	0.646747	0.808917	FALSE	.	0.0127105	0.631111	0.974713	FALSE	.	0.120783	0.132201	0.470831	FALSE	.	0.184418	0.0489677	0.212821	FALSE	.	-0.105989	0.383917	0.618364	FALSE	.	0.184006	0.166194
ABI2	FALSE	.	-0.0111238	0.0315067	0.947762	FALSE	.	-0.0144486	0.836488	0.945436	FALSE	.	-0.00527109	0.95137	0.981225	FALSE	.	-0.16139	0.245596	0.459578	FALSE	.	-0.247832	0.129949	0.299245	FALSE	.	-0.0562508	0.047355	0.579917	FALSE	.	0.0355283	0.648779	0.89545	FALSE	.	-0.0376283	0.638152	0.850013	FALSE	.	-0.189586	0.181296	0.393992	FALSE	.	-0.0483786	0.756538
ABI3	FALSE	.	-0.00189966	0.488058	0.998082	FALSE	.	0.0337882	0.598786	0.858653	FALSE	.	0.0361286	0.751934	0.908223	FALSE	.	-0.270546	0.176813	0.37188	FALSE	.	-0.367909	0.112843	0.270859	FALSE	.	0.0055798	0.718207	0.982616	FALSE	.	-0.0173091	0.799176	0.948372	FALSE	.	-0.0887164	0.456427	0.740716	FALSE	.	-0.0802479	0.648954	0.814845	FALSE	.	-0.192762	0.372666
ABI3BP	FALSE	.	2.64271e-05	0.98974	1	FALSE	.	-0.0025384	0.884773	1	FALSE	.	-0.00658118	0.835271	1	FALSE	.	0.000183818	0.997002	1	FALSE	.	0.00169352	0.974571	1	FALSE	.	8.37366e-05	0.982244	1	FALSE	.	-0.00476519	0.792559	1	FALSE	.	-0.0064995	0.820304	1	FALSE	.	0.00136183	0.976231	1	FALSE	.	0.00102181	0.985447
ABITRAM	FALSE	.	-0.00170802	0.419109	0.998082	FALSE	.	0.0465697	0.484961	0.799187	FALSE	.	0.276817	0.069057	0.253052	FALSE	.	-0.184642	0.291109	0.510727	FALSE	.	-0.579106	0.0146688	0.0591954	FALSE	.	0.00601548	0.729804	0.982616	FALSE	.	0.0339789	0.637237	0.889916	FALSE	.	0.3421	0.037479	0.177681	FALSE	.	-0.0572986	0.729462	0.865114	FALSE	.	-0.0944581	0.636219
ABL1	FALSE	.	-0.00107171	0.522068	0.998082	FALSE	.	0.0578805	0.39916	0.743716	FALSE	.	0.496626	0.00730135	0.0513924	FALSE	.	0.194099	0.240378	0.453966	FALSE	.	0.538793	0.00919539	0.0402823	FALSE	.	-0.0129925	0.484129	0.950365	FALSE	.	0.0584722	0.437369	0.779636	FALSE	.	0.208036	0.100147	0.333694	FALSE	.	0.382312	0.0320158	0.122086	FALSE	.	0.807569	0.000270032
ABL2	FALSE	.	0.00461184	0.209267	0.998082	FALSE	.	0.0389341	0.553887	0.838356	FALSE	.	0.0434437	0.675669	0.864796	FALSE	.	0.177808	0.315217	0.538018	FALSE	.	0.661486	0.0045512	0.0226545	FALSE	.	0.0489109	0.0565151	0.621722	FALSE	.	0.0280172	0.69493	0.909715	FALSE	.	0.0653992	0.528027	0.787061	FALSE	.	0.171526	0.325165	0.561519	FALSE	.	0.987323	0.000132891
ABLIM1	FALSE	.	-0.000919032	0.831604	1	FALSE	.	0.0112796	0.762044	1	FALSE	.	-0.00177882	0.979406	1	FALSE	.	0.0265646	0.80093	1	FALSE	.	-0.0187516	0.866619	1	FALSE	.	0.00038518	0.961512	1	FALSE	.	-0.00625103	0.869935	1	FALSE	.	-0.0194394	0.753369	1	FALSE	.	0.0683856	0.495182	1	FALSE	.	0.0515775	0.6642
ABLIM2	FALSE	.	0.000758494	0.831042	1	FALSE	.	-0.0134407	0.659976	1	FALSE	.	-0.0011238	0.983906	1	FALSE	.	0.016836	0.844118	1	FALSE	.	0.070753	0.453672	1	FALSE	.	0.00155738	0.811942	1	FALSE	.	-0.00537036	0.864695	1	FALSE	.	-0.00277588	0.955807	1	FALSE	.	0.0194493	0.806845	1	FALSE	.	0.00321855	0.973223
ABLIM3	FALSE	.	-0.00659672	0.315538	0.998082	FALSE	.	-0.0108062	0.861644	1	FALSE	.	0.0646162	0.626158	0.835287	FALSE	.	0.138254	0.488469	0.697157	FALSE	.	-0.0726109	0.716735	0.853659	FALSE	.	-0.016666	0.297106	1	FALSE	.	0.0111758	0.863793	0.96646	FALSE	.	-0.0165012	0.888119	0.962088	FALSE	.	0.245324	0.225653	0.45312	FALSE	.	0.173054	0.420947
ABR	FALSE	.	-0.000256068	0.804908	0.998082	FALSE	.	0.0790291	0.272408	0.643891	FALSE	.	0.172483	0.111538	0.339538	FALSE	.	0.663873	0.000207669	0.00163685	FALSE	.	0.547769	0.00241938	0.0134374	FALSE	.	0.00570864	0.78808	0.989116	FALSE	.	0.0259767	0.734954	0.927893	FALSE	.	0.0265976	0.753797	0.907928	FALSE	.	0.299892	0.055835	0.180778	FALSE	.	0.459556	0.00940387
ABRA	FALSE	.	-0.00022638	0.891673	1	FALSE	.	-0.000618432	0.965079	1	FALSE	.	-0.000223471	0.992992	1	FALSE	.	0.00011992	0.997575	1	FALSE	.	0.00109657	0.979637	1	FALSE	.	7.8292e-05	0.979487	1	FALSE	.	-0.000811855	0.955684	1	FALSE	.	0.00134458	0.953424	1	FALSE	.	0.00729666	0.84357	1	FALSE	.	0.00440552	0.922626
ABRACL	FALSE	.	0.000372034	0.506356	0.998082	FALSE	.	0.00330777	0.962227	0.987302	FALSE	.	-0.05124	0.511887	0.762208	FALSE	.	-0.128317	0.228496	0.441218	FALSE	.	-0.0701284	0.54465	0.737029	FALSE	.	0.0221901	0.442888	0.945079	FALSE	.	0.030748	0.682744	0.905118	FALSE	.	-0.00403911	0.952202	0.983886	FALSE	.	0.0895007	0.398105	0.632586	FALSE	.	0.000538664	0.996213
ABRAXAS1	FALSE	.	-0.0015059	0.431803	0.998082	FALSE	.	0.0718783	0.30612	0.673772	FALSE	.	0.288203	0.0517966	0.209914	FALSE	.	0.0277402	0.864674	0.930949	FALSE	.	0.394195	0.0514006	0.155746	FALSE	.	-0.0224226	0.246495	0.87062	FALSE	.	0.0235701	0.745386	0.933043	FALSE	.	-0.0311901	0.749675	0.906174	FALSE	.	0.00432796	0.97865	0.990328	FALSE	.	0.371314	0.0631822
ABRAXAS2	FALSE	.	2.22427e-05	0.989008	0.999415	FALSE	.	0.116657	0.139661	0.478892	FALSE	.	-0.0200033	0.84355	0.948509	FALSE	.	-0.180498	0.307969	0.530492	FALSE	.	0.0358911	0.857445	0.926717	FALSE	.	-0.00911962	0.599736	0.970639	FALSE	.	-0.05521	0.449747	0.788874	FALSE	.	-0.078765	0.455175	0.739974	FALSE	.	-0.216352	0.226012	0.453376	FALSE	.	-0.213448	0.29372
ABT1	FALSE	.	0.000128076	0.883536	0.998082	FALSE	.	0.175	0.0349958	0.218118	FALSE	.	0.517278	0.000653072	0.0072039	FALSE	.	0.699146	6.84639e-06	7.69027e-05	FALSE	.	0.396555	0.011022	0.0465821	FALSE	.	0.179243	0.00229181	0.132707	FALSE	.	0.103144	0.199773	0.572434	FALSE	.	0.4097	0.00329609	0.029052	FALSE	.	0.748227	2.20978e-06	3.47768e-05	FALSE	.	0.692245	1.23122e-05
ABTB1	FALSE	.	0.00255543	0.263858	0.998082	FALSE	.	-0.464875	0.00370748	0.044221	FALSE	.	-0.0397506	0.689099	0.873481	FALSE	.	-0.0817306	0.621	0.792773	FALSE	.	-0.934154	0.000138314	0.00111295	FALSE	.	0.0185556	0.33409	0.906242	FALSE	.	-0.0677994	0.373836	0.735827	FALSE	.	0.125541	0.248394	0.552439	FALSE	.	-0.0110891	0.945514	0.97511	FALSE	.	-0.752823	0.000879397
ABTB2	FALSE	.	0.0017031	0.749105	0.998082	FALSE	.	-0.0769487	0.284159	1	FALSE	.	0.373944	0.0526759	0.212021	FALSE	.	0.75426	0.0188062	0.0719603	FALSE	.	0.965316	0.00842005	0.0373268	FALSE	.	-0.0106993	0.457226	1	FALSE	.	0.00157454	0.980618	0.993549	FALSE	.	0.545969	0.0156128	0.0949206	TRUE	+	1.65803	0.00048699	0.00421864	TRUE	+	2.16818	0.000397325
AC000032.2	FALSE	.	2.09269e-05	0.990887	1	FALSE	.	-0.000754778	0.961375	1	FALSE	.	-0.00027257	0.992262	1	FALSE	.	0.00746603	0.864095	1	FALSE	.	0.00134012	0.977438	1	FALSE	.	6.62696e-05	0.984232	1	FALSE	.	0.00175652	0.913323	1	FALSE	.	0.0036135	0.887112	1	FALSE	.	0.00107699	0.978906	1	FALSE	.	0.000809335	0.987085
AC000068.10	FALSE	.	1.71348e-05	0.991768	1	FALSE	.	0.000547839	0.969063	1	FALSE	.	-0.000222383	0.993026	1	FALSE	.	0.00337425	0.931852	1	FALSE	.	-0.00244656	0.954589	1	FALSE	.	5.42092e-05	0.985766	1	FALSE	.	0.00042841	0.976608	1	FALSE	.	-0.000554231	0.980792	1	FALSE	.	0.00605475	0.869794	1	FALSE	.	0.00066447	0.988311
AC000068.5	FALSE	.	1.84469e-05	0.991458	1	FALSE	.	-0.000665667	0.963774	1	FALSE	.	-0.000239695	0.992758	1	FALSE	.	0.0071021	0.86252	1	FALSE	.	0.00118402	0.978807	1	FALSE	.	5.83976e-05	0.985222	1	FALSE	.	-0.000874376	0.954001	1	FALSE	.	-0.00059775	0.98004	1	FALSE	.	0.00423138	0.912036	1	FALSE	.	0.00474921	0.919597
AC000089.3	FALSE	.	-0.00590172	0.364183	0.998082	FALSE	.	0.063981	0.360774	1	FALSE	.	-0.0420157	0.746617	0.906214	FALSE	.	0.268627	0.22439	0.43621	FALSE	.	0.568856	0.0455897	0.142818	FALSE	.	-0.0100275	0.48594	1	FALSE	.	-0.166745	0.092215	0.389819	FALSE	.	-0.00415207	0.971886	0.989457	FALSE	.	0.330719	0.13335	0.324243	FALSE	.	0.523598	0.0579582
AC000123.2	FALSE	.	0.0073769	0.31582	1	FALSE	.	0.0919739	0.181848	1	FALSE	.	0.0305129	0.792085	1	FALSE	.	0.064014	0.711169	1	FALSE	.	0.0245264	0.883478	1	FALSE	.	0.01244	0.369276	1	FALSE	.	0.0499297	0.41818	1	FALSE	.	-0.0128046	0.897756	1	FALSE	.	-0.127389	0.41688	1	FALSE	.	0.173164	0.356
AC000123.3	FALSE	.	0.00121383	0.717364	1	FALSE	.	-0.0159164	0.581059	1	FALSE	.	-0.0181215	0.728936	1	FALSE	.	-0.0135156	0.865823	1	FALSE	.	0.0197358	0.818344	1	FALSE	.	0.000231923	0.969738	1	FALSE	.	-0.0172156	0.563775	1	FALSE	.	-0.0178632	0.704454	1	FALSE	.	-0.00926923	0.900785	1	FALSE	.	0.00279231	0.975238
AC000403.4	FALSE	.	-0.000515955	0.877374	1	FALSE	.	-0.00266446	0.925505	1	FALSE	.	0.0163345	0.755888	1	FALSE	.	0.000526241	0.994774	1	FALSE	.	0.00470542	0.956493	1	FALSE	.	0.00090858	0.882921	1	FALSE	.	-0.000599598	0.983788	1	FALSE	.	-0.00242492	0.958865	1	FALSE	.	0.0153041	0.838446	1	FALSE	.	0.00282198	0.97509
AC001226.7	FALSE	.	1.71591e-05	0.991756	1	FALSE	.	0.000547446	0.969085	1	FALSE	.	-0.00232069	0.927323	1	FALSE	.	0.00011753	0.997623	1	FALSE	.	0.0010969	0.979631	1	FALSE	.	5.42361e-05	0.985759	1	FALSE	.	-0.000811815	0.955686	1	FALSE	.	-0.00245282	0.91515	1	FALSE	.	0.00792939	0.830281	1	FALSE	.	0.00788789	0.862124
AC002044.1	FALSE	.	-0.000611531	0.865609	1	FALSE	.	-0.00914173	0.76716	1	FALSE	.	-0.0011687	0.983561	1	FALSE	.	0.00103959	0.990595	1	FALSE	.	-0.0140645	0.882535	1	FALSE	.	0.0014206	0.831974	1	FALSE	.	-0.0103326	0.746111	1	FALSE	.	-0.00288469	0.954881	1	FALSE	.	-0.0103329	0.898926	1	FALSE	.	-0.0552565	0.579459
AC002044.4	FALSE	.	-9.67284e-05	0.970538	0.999415	FALSE	.	0.0262996	0.677894	0.890857	FALSE	.	0.0618022	0.598946	0.818245	FALSE	.	0.0379006	0.837736	0.919449	FALSE	.	-0.591872	0.028717	0.100654	FALSE	.	-0.00322889	0.825182	0.989921	FALSE	.	-0.0347966	0.613013	0.877593	FALSE	.	-0.00536816	0.961298	0.986714	FALSE	.	0.142721	0.440809	0.669276	FALSE	.	-0.321355	0.163447
AC002075.4	FALSE	.	-0.000100656	0.934649	0.998082	FALSE	.	0.0628518	0.364525	0.71947	FALSE	.	-0.0254927	0.788759	0.920936	FALSE	.	0.100388	0.516911	0.717654	FALSE	.	0.353643	0.0583411	0.170641	FALSE	.	-0.00939456	0.628928	0.974713	FALSE	.	0.0850148	0.275771	0.654249	FALSE	.	-0.0103211	0.908226	0.970224	FALSE	.	0.229952	0.149396	0.349015	FALSE	.	0.565356	0.00312534
AC002116.7	FALSE	.	2.51009e-05	0.99451	1	FALSE	.	-0.0030687	0.919587	1	FALSE	.	-0.00113251	0.98384	1	FALSE	.	0.000603032	0.994397	1	FALSE	.	-0.0120925	0.895396	1	FALSE	.	-0.00021597	0.974262	1	FALSE	.	0.00210357	0.946611	1	FALSE	.	0.0150846	0.765608	1	FALSE	.	0.00439329	0.956058	1	FALSE	.	-0.0150799	0.875514
AC002117.1	FALSE	.	-0.00113559	0.775262	0.998082	FALSE	.	-0.180781	0.0771992	1	FALSE	.	0.242526	0.146504	0.401695	FALSE	.	-0.149449	0.457818	0.670631	FALSE	.	-0.0982339	0.65277	0.81176	FALSE	.	-0.00348418	0.799342	1	FALSE	.	-0.253276	0.0437246	0.260076	FALSE	.	0.0887944	0.477383	0.752701	FALSE	.	0.141003	0.455779	0.681671	FALSE	.	0.200092	0.374734
AC002127.4	FALSE	.	0.000290309	0.959824	1	FALSE	.	-0.010783	0.831505	1	FALSE	.	0.0332095	0.742457	1	FALSE	.	0.22847	0.184163	1	FALSE	.	0.0191315	0.901208	1	FALSE	.	0.00562823	0.621729	1	FALSE	.	0.0265223	0.623071	1	FALSE	.	0.0684432	0.469388	1	FALSE	.	0.274294	0.105616	1	FALSE	.	0.123696	0.46193
AC002310.12	FALSE	.	-0.00232487	0.673024	0.998082	FALSE	.	-0.0245768	0.694566	1	FALSE	.	-0.361472	0.0517941	0.209914	FALSE	.	-0.151132	0.450702	0.664966	FALSE	.	-0.0467348	0.81606	0.906377	FALSE	.	-0.00211456	0.874106	1	FALSE	.	-0.0239204	0.714526	1	FALSE	.	-0.239336	0.115147	0.36048	FALSE	.	-0.430972	0.058642	0.187455	FALSE	.	-0.0741639	0.713111
AC002310.14	FALSE	.	-0.000263398	0.874185	1	FALSE	.	-0.000618524	0.965074	1	FALSE	.	-0.000223686	0.992985	1	FALSE	.	0.000119396	0.997586	1	FALSE	.	0.0010967	0.979635	1	FALSE	.	-0.000458977	0.880126	1	FALSE	.	-0.000811975	0.955678	1	FALSE	.	0.00434895	0.850553	1	FALSE	.	0.00392778	0.915261	1	FALSE	.	0.00440538	0.922629
AC002310.7	FALSE	.	0.00239387	0.678805	1	FALSE	.	-0.0498457	0.348035	1	FALSE	.	-0.00382456	0.967945	1	FALSE	.	-0.0523799	0.71603	1	FALSE	.	-0.0791473	0.612036	1	FALSE	.	0.00869045	0.449633	1	FALSE	.	-0.009709	0.853178	1	FALSE	.	0.0226411	0.789202	1	FALSE	.	0.0665798	0.621762	1	FALSE	.	0.000898825	0.995558
AC002331.2	FALSE	.	1.71498e-05	0.991761	1	FALSE	.	-0.000617755	0.965117	1	FALSE	.	-0.000223669	0.992986	1	FALSE	.	0.000123098	0.997511	1	FALSE	.	0.00109417	0.979682	1	FALSE	.	5.42361e-05	0.985759	1	FALSE	.	-0.000811389	0.95571	1	FALSE	.	-0.000555398	0.980752	1	FALSE	.	0.0030094	0.93506	1	FALSE	.	0.00802225	0.859812
AC002398.11	FALSE	.	-0.00054813	0.926014	1	FALSE	.	0.00293691	0.961568	1	FALSE	.	-0.175319	0.236297	1	FALSE	.	-0.0969609	0.606069	1	FALSE	.	0.0273733	0.87432	1	FALSE	.	0.00132199	0.919924	1	FALSE	.	-0.0115124	0.857037	1	FALSE	.	-0.136023	0.289382	1	FALSE	.	-0.0630305	0.710222	0.85299	FALSE	.	-0.0744656	0.673835
AC002398.13	FALSE	.	0.00058832	0.852448	1	FALSE	.	-0.0091344	0.737268	1	FALSE	.	-0.00086802	0.985939	1	FALSE	.	0.000464608	0.995113	1	FALSE	.	0.00417051	0.959229	1	FALSE	.	0.00120685	0.835528	1	FALSE	.	-0.00999977	0.722464	1	FALSE	.	-0.00214516	0.961434	1	FALSE	.	0.00337826	0.96182	1	FALSE	.	0.00250372	0.97666
AC002401.1	FALSE	.	-0.000377004	0.851686	1	FALSE	.	-0.000915639	0.957338	1	FALSE	.	-0.000332559	0.991415	1	FALSE	.	-0.00915147	0.848707	1	FALSE	.	0.00161946	0.975164	1	FALSE	.	-0.000290959	0.937167	1	FALSE	.	-0.00120209	0.945854	1	FALSE	.	-0.000824214	0.976471	1	FALSE	.	0.000283501	0.994958	1	FALSE	.	0.000976851	0.985792
AC002451.3	FALSE	.	0.000601107	0.92261	1	FALSE	.	0.00556474	0.924148	1	FALSE	.	-0.0994749	0.40033	1	FALSE	.	0.00159342	0.992921	1	FALSE	.	-0.00614943	0.973204	1	FALSE	.	-0.000584258	0.963404	1	FALSE	.	-0.0792748	0.237546	1	FALSE	.	-0.018591	0.857492	1	FALSE	.	-0.00594625	0.970848	1	FALSE	.	0.0594979	0.752126
AC002456.2	FALSE	.	0.0036234	0.501197	1	FALSE	.	0.02151	0.637682	1	FALSE	.	0.051201	0.55721	1	FALSE	.	-0.0395988	0.758765	1	FALSE	.	0.156385	0.29113	1	FALSE	.	0.00386993	0.69114	1	FALSE	.	-0.00989667	0.829999	1	FALSE	.	0.0571683	0.471568	1	FALSE	.	0.116098	0.362505	1	FALSE	.	0.138428	0.358329
AC002467.7	FALSE	.	0.0301579	0.0453704	0.995767	FALSE	.	0.0544576	0.421678	0.756044	FALSE	.	0.829524	0.00718264	0.0507508	FALSE	.	0.426444	0.0763788	0.208207	TRUE	+	1.82713	0.000686052	0.00457265	FALSE	.	0.112422	0.016343	0.390312	FALSE	.	0.148099	0.11559	0.439183	FALSE	.	0.317741	0.0708674	0.270436	FALSE	.	0.0883593	0.630031	0.803639	TRUE	+	1.96254	0.000630925
AC002480.3	FALSE	.	0.00183123	0.770797	1	FALSE	.	0.0145323	0.797443	1	FALSE	.	0.148302	0.223357	1	FALSE	.	-0.150002	0.37301	1	FALSE	.	-0.214775	0.254976	1	FALSE	.	-0.00043026	0.971887	1	FALSE	.	-0.0811158	0.211698	1	FALSE	.	0.147276	0.187295	1	FALSE	.	-0.117471	0.439589	1	FALSE	.	-0.150108	0.419831
AC002480.4	FALSE	.	0.0034789	0.560333	0.998082	FALSE	.	-0.0563862	0.39947	1	FALSE	.	-0.338471	0.0506102	0.20659	FALSE	.	-0.397543	0.079038	0.213221	FALSE	.	-0.138718	0.494607	0.696561	FALSE	.	-0.000171017	0.989677	1	FALSE	.	0.000139567	0.998265	1	FALSE	.	-0.230296	0.106309	0.344696	FALSE	.	-0.175813	0.313409	0.549296	FALSE	.	-0.0605063	0.763745
AC002543.2	FALSE	.	-0.00294049	0.638881	1	FALSE	.	0.0102474	0.843216	1	FALSE	.	-0.0302704	0.789949	1	FALSE	.	0.0618846	0.69134	1	FALSE	.	-0.16142	0.357077	1	FALSE	.	-0.00147323	0.902711	1	FALSE	.	0.0570412	0.34275	1	FALSE	.	-0.198088	0.090663	1	FALSE	.	0.0671987	0.637274	1	FALSE	.	-0.177331	0.325787
AC002550.5	FALSE	.	-0.000866725	0.837076	1	FALSE	.	-0.00449008	0.900774	1	FALSE	.	-0.0321265	0.636124	1	FALSE	.	0.0462472	0.655365	1	FALSE	.	0.0732176	0.512843	1	FALSE	.	0.0003624	0.962841	1	FALSE	.	-0.00589121	0.874209	1	FALSE	.	0.00501002	0.935139	1	FALSE	.	0.00644569	0.945747	1	FALSE	.	0.00471302	0.9668
AC002550.6	FALSE	.	0.000328422	0.891131	1	FALSE	.	-0.00131737	0.948556	1	FALSE	.	-0.00929217	0.802307	1	FALSE	.	-0.0175768	0.760064	1	FALSE	.	0.002327	0.970052	1	FALSE	.	0.000115715	0.978997	1	FALSE	.	0.000837303	0.968443	1	FALSE	.	-0.00915349	0.784827	1	FALSE	.	-0.0147458	0.783692	1	FALSE	.	0.00140041	0.982881
AC002984.2	FALSE	.	2.09918e-05	0.990889	1	FALSE	.	-0.000759647	0.961256	1	FALSE	.	-0.00286059	0.919206	1	FALSE	.	0.00014715	0.997314	1	FALSE	.	0.0013478	0.977384	1	FALSE	.	0.000388336	0.90813	1	FALSE	.	-0.000956079	0.952863	1	FALSE	.	-0.00302231	0.905686	1	FALSE	.	0.00108431	0.978834	1	FALSE	.	0.00541452	0.914056
AC003075.4	FALSE	.	0.00649464	0.362447	0.998082	FALSE	.	-0.0887874	0.230498	1	FALSE	.	-0.214604	0.158761	0.422544	FALSE	.	0.482124	0.0648983	0.185804	FALSE	.	0.137138	0.516428	0.713632	FALSE	.	0.0121673	0.402938	1	FALSE	.	0.0288646	0.663265	1	FALSE	.	0.00569298	0.96084	0.986705	FALSE	.	0.24478	0.215773	0.441011	FALSE	.	-0.0693609	0.731726
AC003080.4	FALSE	.	0.00281026	0.560557	1	FALSE	.	0.0119337	0.769217	1	FALSE	.	-0.040776	0.591556	1	FALSE	.	0.0011287	0.992073	1	FALSE	.	0.00996974	0.933781	1	FALSE	.	-0.00181082	0.833297	1	FALSE	.	-0.018608	0.653005	1	FALSE	.	-0.0212906	0.752582	1	FALSE	.	-0.020027	0.848601	1	FALSE	.	0.128156	0.335722
AC003092.1	FALSE	.	-0.00219214	0.712635	1	FALSE	.	-0.0344798	0.51925	1	FALSE	.	-0.00454767	0.964289	1	FALSE	.	0.244734	0.171705	1	FALSE	.	0.616064	0.0172656	1	FALSE	.	-0.00373433	0.741463	1	FALSE	.	-0.0392705	0.480963	1	FALSE	.	0.128463	0.226539	1	FALSE	.	0.410657	0.0408522	1	FALSE	.	0.508702	0.0361293
AC003682.16	FALSE	.	1.70465e-05	0.99181	1	FALSE	.	-0.00178239	0.899596	1	FALSE	.	-0.00022381	0.992981	1	FALSE	.	0.00012027	0.997568	1	FALSE	.	0.00109556	0.979656	1	FALSE	.	5.40472e-05	0.985809	1	FALSE	.	-0.00201596	0.890258	1	FALSE	.	-0.000555266	0.980757	1	FALSE	.	0.00917987	0.804168	1	FALSE	.	0.00440461	0.922642
AC004019.13	FALSE	.	7.72971e-05	0.981919	1	FALSE	.	-0.00210716	0.942911	1	FALSE	.	-0.00102581	0.984668	1	FALSE	.	0.0391215	0.638401	1	FALSE	.	-0.0356262	0.689647	1	FALSE	.	0.000223371	0.971595	1	FALSE	.	-0.00862618	0.775673	1	FALSE	.	0.00614409	0.898227	1	FALSE	.	0.00398461	0.958331	1	FALSE	.	-0.0224362	0.809837
AC004067.5	FALSE	.	0.00647242	0.3597	1	FALSE	.	-0.0397858	0.527951	1	FALSE	.	-0.00633884	0.95806	1	FALSE	.	0.00520518	0.977208	1	FALSE	.	0.437252	0.0631098	1	FALSE	.	0.0137531	0.323643	1	FALSE	.	-0.0560953	0.408635	1	FALSE	.	-0.0172831	0.87118	1	FALSE	.	-0.0763952	0.640558	1	FALSE	.	0.508463	0.0472859
AC004069.2	FALSE	.	-0.0111286	0.0907047	0.998082	FALSE	.	-0.0540961	0.420232	0.755019	FALSE	.	0.0260305	0.811898	0.932771	FALSE	.	-0.0978508	0.581576	0.766655	FALSE	.	0.0127489	0.9526	0.975177	FALSE	.	-0.0657027	0.0343866	0.528025	FALSE	.	-0.0285382	0.68357	0.905177	FALSE	.	0.0155474	0.883534	0.960801	FALSE	.	-0.143627	0.420167	0.651175	FALSE	.	0.672765	0.00840008
AC004076.5	FALSE	.	0.000440109	0.943355	1	FALSE	.	-0.0451584	0.445534	1	FALSE	.	-0.00567956	0.958664	1	FALSE	.	0.00607519	0.97148	1	FALSE	.	-0.263437	0.196116	1	FALSE	.	0.00389958	0.755851	1	FALSE	.	-0.0197727	0.740496	1	FALSE	.	0.101782	0.353195	1	FALSE	.	0.0828652	0.607054	1	FALSE	.	-0.173409	0.379118
AC004156.3	FALSE	.	0.00799459	0.278391	1	FALSE	.	-0.0643907	0.328723	1	FALSE	.	0.0513647	0.650255	1	FALSE	.	0.0596009	0.745577	1	FALSE	.	0.169352	0.389046	1	FALSE	.	0.015453	0.275123	1	FALSE	.	-0.220169	0.0349129	1	FALSE	.	0.147768	0.20975	1	FALSE	.	0.120119	0.490218	1	FALSE	.	0.20613	0.312412
AC004231.2	FALSE	.	2.58465e-05	0.989811	1	FALSE	.	0.000819967	0.96202	1	FALSE	.	-0.000332809	0.991461	1	FALSE	.	0.000176937	0.997069	1	FALSE	.	0.00164333	0.974947	1	FALSE	.	-0.000294374	0.93668	1	FALSE	.	0.000564147	0.974726	1	FALSE	.	-0.00368375	0.895764	1	FALSE	.	0.0155988	0.730388	1	FALSE	.	0.00099332	0.985638
AC004257.1	FALSE	.	0.00015418	0.926036	1	FALSE	.	-0.000617359	0.96514	1	FALSE	.	0.00187634	0.94121	1	FALSE	.	0.00337404	0.931856	1	FALSE	.	0.00109891	0.979594	1	FALSE	.	5.42021e-05	0.985768	1	FALSE	.	-0.000811144	0.955723	1	FALSE	.	-0.00055509	0.980763	1	FALSE	.	0.000878909	0.981003	1	FALSE	.	-0.00307702	0.945914
AC004461.4	FALSE	.	0.000132207	0.975604	1	FALSE	.	-0.0237604	0.531223	1	FALSE	.	0.0150747	0.827463	1	FALSE	.	0.000950447	0.992808	1	FALSE	.	-0.0188539	0.866208	1	FALSE	.	0.000422409	0.957873	1	FALSE	.	-0.0259751	0.508301	1	FALSE	.	0.0351867	0.579685	1	FALSE	.	0.030745	0.753097	1	FALSE	.	0.0668715	0.577937
AC004490.1	FALSE	.	-0.000132997	0.939354	1	FALSE	.	-0.000686022	0.963199	1	FALSE	.	-0.000247772	0.992622	1	FALSE	.	0.00374698	0.928137	1	FALSE	.	0.004916	0.913543	1	FALSE	.	-0.000217984	0.945667	1	FALSE	.	-0.000900945	0.953279	1	FALSE	.	-0.000616289	0.979718	1	FALSE	.	0.00435827	0.910699	1	FALSE	.	0.000737438	0.987671
AC004540.5	FALSE	.	0.0182696	0.100339	0.998082	FALSE	.	0.0377593	0.559517	1	FALSE	.	0.119331	0.394407	0.679758	FALSE	.	0.00551005	0.976037	0.987447	FALSE	.	-0.0756411	0.703655	0.846066	FALSE	.	-0.0017093	0.896818	1	FALSE	.	0.00703753	0.913357	1	FALSE	.	0.044147	0.705474	0.887168	FALSE	.	0.0385406	0.819075	0.912933	FALSE	.	-0.166655	0.41091
AC004623.2	FALSE	.	4.11561e-05	0.987057	1	FALSE	.	-0.00148013	0.945362	1	FALSE	.	0.00452875	0.908017	1	FALSE	.	0.0160132	0.792262	1	FALSE	.	0.00262144	0.968093	1	FALSE	.	0.000154884	0.973438	1	FALSE	.	-0.00194307	0.930652	1	FALSE	.	0.00323786	0.927089	1	FALSE	.	0.00941944	0.867635	1	FALSE	.	0.00157947	0.981729
AC004692.5	FALSE	.	4.52554e-05	0.986416	1	FALSE	.	-0.00471258	0.83514	1	FALSE	.	0.00499978	0.903245	1	FALSE	.	0.00895835	0.88785	1	FALSE	.	-0.00585127	0.932293	1	FALSE	.	0.000143426	0.976523	1	FALSE	.	-0.0053277	0.819972	1	FALSE	.	-0.00147593	0.968275	1	FALSE	.	0.00232923	0.968628	1	FALSE	.	0.00262122	0.971235
AC004800.1	FALSE	.	2.33221e-05	0.990362	1	FALSE	.	-0.000840386	0.959194	1	FALSE	.	-0.00030528	0.991783	1	FALSE	.	0.000164109	0.997149	1	FALSE	.	0.00149124	0.976172	1	FALSE	.	7.38245e-05	0.983334	1	FALSE	.	0.00143397	0.932772	1	FALSE	.	-0.000756937	0.977471	1	FALSE	.	0.00120009	0.9777	1	FALSE	.	0.000900639	0.986356
AC004862.6	FALSE	.	1.70568e-05	0.991805	1	FALSE	.	-0.000616215	0.965204	1	FALSE	.	0.00187424	0.941275	1	FALSE	.	0.000119179	0.99759	1	FALSE	.	-0.00244631	0.954594	1	FALSE	.	5.40489e-05	0.985808	1	FALSE	.	-0.0020156	0.890278	1	FALSE	.	-0.000556986	0.980697	1	FALSE	.	0.000880365	0.980972	1	FALSE	.	-0.00307747	0.945906
AC004878.8	FALSE	.	-0.000537864	0.87461	1	FALSE	.	-0.0060251	0.838659	1	FALSE	.	-0.00102603	0.984643	1	FALSE	.	-0.00791606	0.924351	1	FALSE	.	0.00490277	0.955525	1	FALSE	.	-0.00088567	0.887589	1	FALSE	.	-0.00976752	0.748728	1	FALSE	.	-0.00253201	0.957896	1	FALSE	.	-0.0176624	0.818681	1	FALSE	.	0.00293762	0.974549
AC004938.5	FALSE	.	5.3623e-05	0.985138	1	FALSE	.	-0.00193189	0.9372	1	FALSE	.	0.00593516	0.894312	1	FALSE	.	0.000378647	0.995615	1	FALSE	.	0.0144715	0.8457	1	FALSE	.	0.000940109	0.858828	1	FALSE	.	-0.00253574	0.920302	1	FALSE	.	0.0042385	0.916198	1	FALSE	.	0.0191333	0.766327	1	FALSE	.	0.0136682	0.861115
AC004951.5	FALSE	.	0.000154171	0.926041	1	FALSE	.	-0.000618418	0.96508	1	FALSE	.	-0.00338198	0.894508	1	FALSE	.	-0.00313542	0.936665	1	FALSE	.	0.00109414	0.979683	1	FALSE	.	5.41849e-05	0.985772	1	FALSE	.	-0.00081224	0.955663	1	FALSE	.	-0.00532473	0.817547	1	FALSE	.	-0.00216427	0.953245	1	FALSE	.	0.000660236	0.988386
AC004951.6	FALSE	.	0.0173006	0.0765717	1	FALSE	.	-0.035507	0.543783	1	FALSE	.	-0.0690564	0.557073	1	FALSE	.	-0.069121	0.672538	1	FALSE	.	0.15907	0.407645	1	FALSE	.	0.0214287	0.156075	1	FALSE	.	-0.0189049	0.753343	1	FALSE	.	-0.124171	0.255968	1	FALSE	.	0.0142243	0.924263	1	FALSE	.	-0.124788	0.48679
AC004967.7	FALSE	.	0.000410625	0.946595	1	FALSE	.	-0.0281859	0.627565	1	FALSE	.	-0.0485574	0.63848	1	FALSE	.	0.0534863	0.742175	1	FALSE	.	-0.0428639	0.79122	1	FALSE	.	0.00153876	0.897971	1	FALSE	.	-0.0818126	0.215895	1	FALSE	.	0.0773538	0.433745	1	FALSE	.	-0.105027	0.473583	1	FALSE	.	0.0143556	0.931404
AC004980.7	FALSE	.	0.0158448	0.0859372	1	FALSE	.	0.0110404	0.835024	1	FALSE	.	-0.0509955	0.636975	1	FALSE	.	0.0677586	0.672846	1	FALSE	.	0.155591	0.395136	1	FALSE	.	0.0227311	0.135482	1	FALSE	.	0.00818901	0.881346	1	FALSE	.	-0.0535675	0.577209	1	FALSE	.	0.14279	0.362531	1	FALSE	.	0.0594767	0.733144
AC005019.2	FALSE	.	0.00430113	0.51612	1	FALSE	.	0.00478862	0.934775	1	FALSE	.	0.101559	0.412438	1	FALSE	.	-0.165997	0.38716	1	FALSE	.	-0.086615	0.648964	1	FALSE	.	0.0107686	0.445828	1	FALSE	.	0.0733889	0.301424	1	FALSE	.	0.1478	0.22085	1	FALSE	.	0.0915788	0.60335	0.790674	FALSE	.	-0.0408722	0.832001
AC005037.3	FALSE	.	0.00036074	0.9526	1	FALSE	.	-0.0179096	0.758975	1	FALSE	.	0.09395	0.459455	1	FALSE	.	0.08236	0.622129	1	FALSE	.	0.260236	0.204774	1	FALSE	.	0.0474174	0.0341339	1	FALSE	.	0.00806615	0.894938	1	FALSE	.	-0.0521186	0.61459	1	FALSE	.	0.0840249	0.581184	1	FALSE	.	0.206725	0.298515
AC005062.2	FALSE	.	0.00177065	0.760269	0.998082	FALSE	.	0.104869	0.186854	1	FALSE	.	0.155955	0.280288	0.572428	FALSE	.	0.119764	0.544396	0.739959	FALSE	.	0.359699	0.123349	0.289349	FALSE	.	0.0285562	0.140496	1	FALSE	.	0.00585692	0.927076	1	FALSE	.	0.067162	0.563396	0.812276	FALSE	.	0.0504999	0.774774	0.888829	FALSE	.	0.273407	0.211847
AC005076.5	FALSE	.	-0.00523627	0.291136	0.998082	FALSE	.	0.0948743	0.2179	0.58862	FALSE	.	0.175849	0.226422	0.516763	FALSE	.	0.359169	0.113827	0.274406	FALSE	.	-0.236324	0.300523	0.517463	FALSE	.	-0.00831407	0.56687	0.967728	FALSE	.	0.050371	0.473444	0.804027	FALSE	.	0.0164942	0.886044	0.961341	FALSE	.	0.153072	0.417616	0.648973	FALSE	.	-0.059048	0.78523
AC005077.14	FALSE	.	-0.00259258	0.565319	1	FALSE	.	0.0116705	0.757443	1	FALSE	.	-0.00184179	0.978998	1	FALSE	.	0.055145	0.611537	1	FALSE	.	0.10032	0.397528	1	FALSE	.	-0.00459455	0.581025	1	FALSE	.	0.0135743	0.729451	1	FALSE	.	0.0452166	0.487171	1	FALSE	.	0.0759682	0.457739	1	FALSE	.	0.00515962	0.965002
AC005082.12	FALSE	.	-0.000226399	0.891664	1	FALSE	.	-0.000618512	0.965075	1	FALSE	.	-0.000223914	0.992978	1	FALSE	.	-0.00313533	0.936666	1	FALSE	.	-0.00244824	0.954558	1	FALSE	.	-0.000129454	0.96605	1	FALSE	.	-0.000812087	0.955671	1	FALSE	.	-0.000555709	0.980741	1	FALSE	.	-0.00216398	0.953251	1	FALSE	.	-0.00307951	0.94587
AC005083.1	FALSE	.	-0.00877195	0.209389	0.998082	FALSE	.	0.0223039	0.723356	1	FALSE	.	0.120139	0.388988	0.675929	FALSE	.	-0.118503	0.54693	0.741293	FALSE	.	0.158787	0.471104	0.678271	FALSE	.	-0.0238605	0.187409	1	FALSE	.	0.00268605	0.967258	0.989574	FALSE	.	0.0633449	0.602451	0.834757	FALSE	.	-0.254772	0.216488	0.441886	FALSE	.	0.263263	0.256155
AC005094.2	FALSE	.	-0.000193632	0.92653	1	FALSE	.	-0.000999182	0.955399	1	FALSE	.	0.00606831	0.851196	1	FALSE	.	0.0001989	0.996825	1	FALSE	.	0.00749524	0.890189	1	FALSE	.	-0.000317557	0.934174	1	FALSE	.	-0.00131213	0.943375	1	FALSE	.	-0.000900986	0.97537	1	FALSE	.	-0.00349793	0.940303	1	FALSE	.	0.00106656	0.985129
AC005104.3	FALSE	.	0.00742528	0.296158	1	FALSE	.	-0.00537293	0.924906	1	FALSE	.	-0.0049853	0.962101	1	FALSE	.	0.0561371	0.737459	1	FALSE	.	0.331047	0.106433	1	FALSE	.	0.00613884	0.609781	1	FALSE	.	0.00444564	0.940527	1	FALSE	.	-0.0121133	0.896104	1	FALSE	.	-0.11664	0.441646	1	FALSE	.	0.269234	0.1725
AC005154.8	FALSE	.	0.00296426	0.480891	1	FALSE	.	0.0226603	0.52708	1	FALSE	.	-0.00152479	0.981059	1	FALSE	.	0.00081015	0.993422	1	FALSE	.	0.00747371	0.943867	1	FALSE	.	0.000361757	0.961385	1	FALSE	.	0.0125602	0.729133	1	FALSE	.	0.0444118	0.45768	1	FALSE	.	0.00588435	0.948433	1	FALSE	.	-0.0187606	0.864465
AC005220.3	FALSE	.	6.06277e-05	0.984131	1	FALSE	.	-0.0063079	0.808286	1	FALSE	.	-0.000800745	0.986527	1	FALSE	.	0.000425061	0.995359	1	FALSE	.	-0.0209112	0.791561	1	FALSE	.	-0.000695458	0.901124	1	FALSE	.	-0.00713016	0.790758	1	FALSE	.	0.00479574	0.910646	1	FALSE	.	0.00312033	0.963413	1	FALSE	.	0.00872086	0.916922
AC005253.2	FALSE	.	0.00842979	0.2444	1	FALSE	.	0.0221554	0.68346	1	FALSE	.	0.160352	0.185343	1	FALSE	.	-0.18799	0.280679	1	FALSE	.	-0.0942097	0.575486	1	FALSE	.	0.00523466	0.654521	1	FALSE	.	-0.0402921	0.473844	1	FALSE	.	0.0276087	0.761927	1	FALSE	.	-0.150448	0.337791	1	FALSE	.	-0.106816	0.534664
AC005253.4	FALSE	.	0.0154276	0.120561	0.998082	FALSE	.	-0.0308873	0.62949	1	FALSE	.	0.0917552	0.49636	0.752322	FALSE	.	-0.198092	0.343603	0.568119	FALSE	.	-0.209619	0.354426	0.572315	FALSE	.	0.175408	0.00767878	1	FALSE	.	0.0399627	0.559337	0.852951	FALSE	.	0.0410166	0.731381	0.898205	FALSE	.	0.0652469	0.72029	0.85978	FALSE	.	-0.267106	0.25075
AC005255.3	FALSE	.	1.71407e-05	0.991765	1	FALSE	.	-0.000617916	0.965108	1	FALSE	.	0.00187637	0.941209	1	FALSE	.	0.000121954	0.997534	1	FALSE	.	0.0100069	0.816306	1	FALSE	.	5.4257e-05	0.985753	1	FALSE	.	0.00185648	0.899066	1	FALSE	.	-0.000554646	0.980778	1	FALSE	.	0.000882443	0.980927	1	FALSE	.	0.000661635	0.988361
AC005262.2	FALSE	.	0.00061798	0.893479	0.998082	FALSE	.	-0.0141952	0.819112	1	FALSE	.	0.323986	0.0854275	0.289055	FALSE	.	0.451494	0.0788291	0.212924	FALSE	.	0.229193	0.314998	0.533299	FALSE	.	0.000163937	0.990223	1	FALSE	.	-0.00317842	0.960855	0.988819	FALSE	.	0.0710224	0.558186	0.809288	FALSE	.	0.339515	0.121951	0.307599	FALSE	.	0.117327	0.588618
AC005262.4	FALSE	.	-0.00291522	0.498732	0.998082	FALSE	.	-0.0307461	0.629539	0.872717	FALSE	.	0.408812	0.0497103	0.20382	FALSE	.	0.236852	0.253122	0.469507	FALSE	.	0.00590077	0.978358	0.988635	FALSE	.	-0.00168901	0.902306	0.994706	FALSE	.	-0.192994	0.0706159	0.340017	FALSE	.	0.0167597	0.886951	0.961678	FALSE	.	0.129747	0.486727	0.703983	FALSE	.	-0.158965	0.473006
AC005301.9	FALSE	.	0.0244749	0.0327164	0.947762	FALSE	.	0.0194248	0.759256	0.918805	FALSE	.	-0.0877005	0.445079	0.715583	FALSE	.	0.341999	0.0962963	0.243319	FALSE	.	0.254525	0.226756	0.431881	FALSE	.	0.00906541	0.572365	0.968512	FALSE	.	0.0037393	0.956714	0.987267	FALSE	.	0.0172971	0.86628	0.953608	FALSE	.	0.817961	0.00219726	0.0151735	FALSE	.	0.361641	0.0903801
AC005306.3	FALSE	.	-0.000518252	0.891427	1	FALSE	.	0.0097734	0.764087	1	FALSE	.	-0.0134927	0.820937	1	FALSE	.	0.0383618	0.67769	1	FALSE	.	0.00617375	0.949527	1	FALSE	.	-0.00226855	0.746323	1	FALSE	.	0.00213973	0.948815	1	FALSE	.	-0.014162	0.791485	1	FALSE	.	0.022379	0.791908	1	FALSE	.	0.00369202	0.971095
AC005329.7	FALSE	.	0.00857159	0.194035	0.998082	FALSE	.	-0.00585486	0.924782	1	FALSE	.	-0.128866	0.357054	0.650157	FALSE	.	0.342013	0.146357	0.327937	FALSE	.	0.313242	0.190082	0.385283	FALSE	.	-0.00397547	0.771186	1	FALSE	.	0.0485466	0.487093	0.812273	FALSE	.	-0.172001	0.221897	0.521386	FALSE	.	0.369162	0.106464	0.281684	FALSE	.	0.272972	0.241261
AC005339.2	FALSE	.	0.000170287	0.974546	1	FALSE	.	0.00687563	0.878718	1	FALSE	.	-0.0311016	0.723124	1	FALSE	.	0.0440205	0.736216	1	FALSE	.	-0.0306398	0.822457	1	FALSE	.	-0.00596023	0.555419	1	FALSE	.	0.00521151	0.910902	1	FALSE	.	-0.0325636	0.677421	1	FALSE	.	0.0112329	0.925094	1	FALSE	.	0.00807374	0.954128
AC005363.11	FALSE	.	0.000159794	0.972722	1	FALSE	.	0.00514041	0.898091	1	FALSE	.	-0.00218936	0.976866	1	FALSE	.	0.00115855	0.991951	1	FALSE	.	-0.0530002	0.666827	1	FALSE	.	0.00601162	0.503933	1	FALSE	.	0.0162954	0.699505	1	FALSE	.	0.0130265	0.847028	1	FALSE	.	-0.0205313	0.846441	1	FALSE	.	-0.024237	0.848478
AC005387.3	FALSE	.	-0.000575459	0.869959	1	FALSE	.	-0.00859773	0.774573	1	FALSE	.	-0.00109592	0.984125	1	FALSE	.	0.0326402	0.702206	1	FALSE	.	-0.0117213	0.897155	1	FALSE	.	0.00161162	0.804737	1	FALSE	.	-0.00397992	0.897759	1	FALSE	.	-0.00270914	0.956381	1	FALSE	.	0.00425578	0.956814	1	FALSE	.	0.00314633	0.973548
AC005487.2	FALSE	.	3.72005e-05	0.987739	1	FALSE	.	-0.00134117	0.9481	1	FALSE	.	0.00410031	0.912578	1	FALSE	.	0.000262014	0.99638	1	FALSE	.	0.0023755	0.969702	1	FALSE	.	0.00128091	0.773721	1	FALSE	.	0.000819708	0.969306	1	FALSE	.	-0.00120983	0.971384	1	FALSE	.	0.0132218	0.80654	1	FALSE	.	0.0183486	0.781418
AC005523.2	FALSE	.	-0.000562058	0.760545	0.998082	FALSE	.	0.0373973	0.568814	0.846238	FALSE	.	-0.0116128	0.910586	0.970807	FALSE	.	-0.0313264	0.855861	0.926564	FALSE	.	-0.279467	0.184925	0.378635	FALSE	.	0.00935578	0.583665	0.968512	FALSE	.	-0.0462226	0.523333	0.831844	FALSE	.	-0.0369058	0.718274	0.89334	FALSE	.	-0.118495	0.496331	0.711731	FALSE	.	-0.176773	0.384521
AC005523.3	FALSE	.	0.000154134	0.926058	1	FALSE	.	-0.000617282	0.965144	1	FALSE	.	-0.000224597	0.992956	1	FALSE	.	-0.000176976	0.996429	1	FALSE	.	0.00109265	0.97971	1	FALSE	.	5.41179e-05	0.98579	1	FALSE	.	-0.000810983	0.955732	1	FALSE	.	-0.000556564	0.980712	1	FALSE	.	-0.00499233	0.892552	1	FALSE	.	0.00724572	0.873191
AC005532.5	FALSE	.	-3.35316e-05	0.983982	1	FALSE	.	-0.000618537	0.965073	1	FALSE	.	-0.00022281	0.993012	1	FALSE	.	0.0081083	0.837578	1	FALSE	.	0.00464071	0.913988	1	FALSE	.	-0.000107386	0.971947	1	FALSE	.	-0.000812055	0.955673	1	FALSE	.	0.00329467	0.886369	1	FALSE	.	0.000883255	0.980909	1	FALSE	.	0.0113959	0.802252
AC005534.6	FALSE	.	0.00406693	0.532879	1	FALSE	.	-0.0643735	0.304966	1	FALSE	.	-0.0502065	0.643096	1	FALSE	.	0.0549922	0.742061	1	FALSE	.	-0.0445358	0.804372	1	FALSE	.	0.00374923	0.756788	1	FALSE	.	-0.106565	0.139287	1	FALSE	.	-0.0529303	0.582705	1	FALSE	.	-0.114531	0.448862	1	FALSE	.	-0.115001	0.527891
AC005540.3	FALSE	.	5.64461e-05	0.984743	1	FALSE	.	-0.00971978	0.700987	1	FALSE	.	-0.000747852	0.986987	1	FALSE	.	0.0112122	0.874027	1	FALSE	.	0.0160377	0.834201	1	FALSE	.	0.000179152	0.973618	1	FALSE	.	-0.00172336	0.947648	1	FALSE	.	-0.00184871	0.964324	1	FALSE	.	0.0129878	0.843708	1	FALSE	.	0.00216861	0.978382
AC005562.1	FALSE	.	-0.00343851	0.462719	1	FALSE	.	-0.0149801	0.696774	1	FALSE	.	-0.036867	0.611801	1	FALSE	.	0.0288417	0.791786	1	FALSE	.	-0.0490652	0.675407	1	FALSE	.	-0.00386297	0.650556	1	FALSE	.	-0.000962347	0.980627	1	FALSE	.	-0.0192798	0.765712	1	FALSE	.	0.0331683	0.742692	1	FALSE	.	-0.0552101	0.650668
AC005578.3	FALSE	.	0.00400506	0.473865	1	FALSE	.	0.0187845	0.69351	1	FALSE	.	-0.0329772	0.713953	1	FALSE	.	0.0763956	0.581651	1	FALSE	.	0.0617307	0.660124	1	FALSE	.	0.000723894	0.941998	1	FALSE	.	-0.027192	0.574132	1	FALSE	.	-0.00912299	0.909987	1	FALSE	.	0.0547376	0.661389	1	FALSE	.	0.00850854	0.952586
AC005593.2	FALSE	.	0.00523313	0.336421	1	FALSE	.	-0.0493157	0.29303	1	FALSE	.	-0.0424959	0.622385	1	FALSE	.	0.108006	0.411058	1	FALSE	.	0.0120498	0.925927	1	FALSE	.	0.00541502	0.570137	1	FALSE	.	-0.0533949	0.27294	1	FALSE	.	-0.0295886	0.70277	1	FALSE	.	0.0706648	0.549634	1	FALSE	.	0.00712353	0.957562
AC005606.14	FALSE	.	-0.0195975	0.0684433	1	FALSE	.	0.032314	0.592633	1	FALSE	.	-0.0895115	0.471513	1	FALSE	.	0.207358	0.306617	1	FALSE	.	0.0288333	0.87082	1	FALSE	.	0.00259736	0.842272	1	FALSE	.	0.0551531	0.405952	1	FALSE	.	-0.0544227	0.620049	1	FALSE	.	-0.0688313	0.672688	1	FALSE	.	0.184897	0.351298
AC005606.15	FALSE	.	-0.00921574	0.231537	1	FALSE	.	0.0591426	0.343448	1	FALSE	.	0.0155281	0.899149	1	FALSE	.	-0.0509734	0.766804	1	FALSE	.	0.0243474	0.884059	1	FALSE	.	-0.00464397	0.718432	1	FALSE	.	0.0550663	0.386692	1	FALSE	.	-0.0226918	0.833345	1	FALSE	.	-0.0214115	0.890833	1	FALSE	.	0.0959205	0.578908
AC005614.3	FALSE	.	-0.000614629	0.819513	1	FALSE	.	-0.00166932	0.941809	1	FALSE	.	0.00511194	0.902131	1	FALSE	.	0.000328002	0.995923	1	FALSE	.	0.00295112	0.966062	1	FALSE	.	-0.00106469	0.829312	1	FALSE	.	0.00874718	0.714331	1	FALSE	.	-0.00150769	0.967934	1	FALSE	.	0.00238488	0.968211	1	FALSE	.	0.00177615	0.980573
AC005618.10	FALSE	.	2.45864e-05	0.990084	1	FALSE	.	0.00187963	0.91141	1	FALSE	.	0.00528098	0.862232	1	FALSE	.	0.000171899	0.997086	1	FALSE	.	0.00156824	0.975541	1	FALSE	.	-0.000281034	0.938143	1	FALSE	.	-0.00288415	0.868399	1	FALSE	.	0.00192472	0.944145	1	FALSE	.	0.00126055	0.977141	1	FALSE	.	-0.00439542	0.935065
AC005618.6	FALSE	.	0.00030691	0.894858	1	FALSE	.	0.00108969	0.956021	1	FALSE	.	-0.00464644	0.896686	1	FALSE	.	0.00673918	0.903099	1	FALSE	.	0.00217865	0.971034	1	FALSE	.	0.000108181	0.979708	1	FALSE	.	0.00210397	0.918068	1	FALSE	.	-0.00490308	0.879446	1	FALSE	.	0.014575	0.778729	1	FALSE	.	0.00131367	0.983416
AC005740.6	FALSE	.	0.000154151	0.92605	1	FALSE	.	-0.000617355	0.96514	1	FALSE	.	-0.000222334	0.993027	1	FALSE	.	0.0100672	0.799284	1	FALSE	.	0.00109841	0.979603	1	FALSE	.	0.00031566	0.917276	1	FALSE	.	-0.000810973	0.955732	1	FALSE	.	-0.000554672	0.980777	1	FALSE	.	0.000878951	0.981002	1	FALSE	.	0.00066397	0.98832
AC005776.1	FALSE	.	-0.000214279	0.922604	1	FALSE	.	-0.00110625	0.952993	1	FALSE	.	-0.000400512	0.990586	1	FALSE	.	0.0114582	0.82776	1	FALSE	.	0.00195955	0.972576	1	FALSE	.	-0.000351493	0.930655	1	FALSE	.	-0.00145237	0.940335	1	FALSE	.	-0.000995607	0.974107	1	FALSE	.	0.0125584	0.798583	1	FALSE	.	0.014101	0.814882
AC005785.2	FALSE	.	0.00339164	0.579516	0.998082	FALSE	.	-0.123569	0.14185	1	FALSE	.	-0.00922141	0.942683	1	FALSE	.	0.336694	0.134198	1	FALSE	.	-0.189586	0.368988	0.587074	FALSE	.	0.00717814	0.601885	1	FALSE	.	-0.0549252	0.43471	1	FALSE	.	0.0147279	0.89846	1	FALSE	.	0.0284952	0.859074	0.930748	FALSE	.	0.0715272	0.730752
AC005785.5	FALSE	.	-0.00351729	0.537398	1	FALSE	.	0.0369218	0.466126	1	FALSE	.	-0.0723073	0.45018	1	FALSE	.	-0.0452271	0.748051	1	FALSE	.	0.0158926	0.912237	1	FALSE	.	0.000654446	0.950541	1	FALSE	.	0.0270981	0.595024	1	FALSE	.	0.0118768	0.889665	1	FALSE	.	0.0539096	0.686949	1	FALSE	.	-0.0435922	0.7693
AC005786.3	FALSE	.	-0.000701751	0.873929	0.998082	FALSE	.	0.0306581	0.630216	1	FALSE	.	0.08809	0.515577	0.764883	FALSE	.	0.028521	0.881129	0.93941	FALSE	.	-1.12614	0.00497669	0.0243321	FALSE	.	0.000467754	0.972241	1	FALSE	.	0.0597261	0.403161	0.756747	FALSE	.	-0.03645	0.758348	0.910427	FALSE	.	-0.126412	0.500527	0.71521	FALSE	.	-0.0556976	0.797271
AC005786.7	FALSE	.	0.00758097	0.239423	0.998082	FALSE	.	0.067422	0.340761	1	FALSE	.	-0.145863	0.313778	0.607619	FALSE	.	0.659562	0.0287163	0.100706	FALSE	.	0.755711	0.0184618	0.0709335	FALSE	.	-0.0014946	0.911455	1	FALSE	.	0.0650868	0.372167	0.734942	FALSE	.	0.0554925	0.644132	0.853421	FALSE	.	0.371391	0.104974	0.278963	FALSE	.	0.763	0.0180258
AC005795.1	FALSE	.	0.0094658	0.239651	1	FALSE	.	-0.0584229	0.388333	1	FALSE	.	0.0852638	0.515912	1	FALSE	.	0.153794	0.432269	1	FALSE	.	-0.182403	0.367849	1	FALSE	.	0.0174558	0.259311	1	FALSE	.	-0.110195	0.176601	1	FALSE	.	0.0828093	0.481108	1	FALSE	.	0.0313066	0.85072	0.926868	FALSE	.	-0.0718273	0.719636
AC005914.1	FALSE	.	1.69818e-05	0.991841	1	FALSE	.	-0.00364204	0.797104	1	FALSE	.	-0.00022677	0.992888	1	FALSE	.	-0.00313554	0.936662	1	FALSE	.	-0.00549732	0.898298	1	FALSE	.	5.39288e-05	0.98584	1	FALSE	.	-0.00394035	0.787981	1	FALSE	.	-0.000558294	0.980652	1	FALSE	.	-0.00216417	0.953247	1	FALSE	.	-0.00629964	0.889661
AC005943.6	FALSE	.	-0.00230219	0.712069	1	FALSE	.	0.0419356	0.471846	1	FALSE	.	0.0922814	0.454421	1	FALSE	.	0.00284859	0.985937	1	FALSE	.	-0.355669	0.101227	1	FALSE	.	-0.0105575	0.412289	1	FALSE	.	0.113034	0.136107	1	FALSE	.	0.0172451	0.865758	1	FALSE	.	-0.0503269	0.734598	1	FALSE	.	0.0566664	0.76811
AC005944.2	FALSE	.	-0.00198424	0.278056	0.998082	FALSE	.	-0.047145	0.493124	0.803058	FALSE	.	-0.574308	0.00255226	0.0223735	FALSE	.	-0.0781217	0.604775	0.782517	FALSE	.	-0.283233	0.137643	0.310465	FALSE	.	-0.0312212	0.158412	0.823977	FALSE	.	-0.0805514	0.303359	0.680202	FALSE	.	-0.155991	0.150306	0.419342	FALSE	.	-0.137838	0.369791	0.606273	FALSE	.	-0.191216	0.299238
AC005954.4	FALSE	.	-0.000119811	0.94249	1	FALSE	.	-0.000617781	0.965116	1	FALSE	.	-0.000224244	0.992968	1	FALSE	.	0.000120796	0.997557	1	FALSE	.	0.00109604	0.979647	1	FALSE	.	-0.000196347	0.948478	1	FALSE	.	-0.000811417	0.955708	1	FALSE	.	-0.000556008	0.980731	1	FALSE	.	0.000882084	0.980935	1	FALSE	.	0.000662243	0.988351
AC006028.11	FALSE	.	3.59305e-05	0.987944	1	FALSE	.	-0.00129292	0.949063	1	FALSE	.	0.00394906	0.914238	1	FALSE	.	0.000251377	0.996463	1	FALSE	.	0.00229017	0.970267	1	FALSE	.	0.000113689	0.979181	1	FALSE	.	-0.00169743	0.935345	1	FALSE	.	0.00282503	0.932023	1	FALSE	.	0.0082249	0.876543	1	FALSE	.	0.001381	0.982972
AC006033.22	FALSE	.	0.00246702	0.672557	1	FALSE	.	0.0331313	0.532279	1	FALSE	.	0.0787862	0.464074	1	FALSE	.	0.203474	0.221457	1	FALSE	.	-0.184075	0.279733	1	FALSE	.	0.0119049	0.327238	1	FALSE	.	-0.0131103	0.798999	1	FALSE	.	-0.0452824	0.608215	1	FALSE	.	0.0147578	0.911263	1	FALSE	.	-0.299869	0.118421
AC006042.8	FALSE	.	3.0783e-05	0.988863	1	FALSE	.	-0.00110564	0.953018	1	FALSE	.	0.00337089	0.920898	1	FALSE	.	0.000215484	0.996727	1	FALSE	.	-0.0043743	0.938832	1	FALSE	.	-0.000351582	0.930637	1	FALSE	.	0.00067475	0.972261	1	FALSE	.	-0.000996621	0.97408	1	FALSE	.	0.00157827	0.974341	1	FALSE	.	0.00118279	0.98429
AC006077.3	FALSE	.	0.00166296	0.770337	0.998082	FALSE	.	-0.028193	0.654058	1	FALSE	.	0.271116	0.108859	0.334702	FALSE	.	0.286156	0.181092	0.3778	FALSE	.	-0.406193	0.0937895	0.240461	FALSE	.	0.00693749	0.614374	1	FALSE	.	0.025432	0.698941	1	FALSE	.	0.0646267	0.574607	0.819444	FALSE	.	0.0212396	0.893837	0.949021	FALSE	.	-0.446592	0.0780185
AC006077.4	FALSE	.	3.32031e-05	0.98843	1	FALSE	.	-0.00119471	0.951111	1	FALSE	.	0.00364584	0.917683	1	FALSE	.	0.000237845	0.996523	1	FALSE	.	0.00896155	0.879647	1	FALSE	.	0.000105077	0.980013	1	FALSE	.	0.000826595	0.967278	1	FALSE	.	-0.00107841	0.973004	1	FALSE	.	0.00171048	0.973223	1	FALSE	.	0.00848663	0.891729
AC006115.7	FALSE	.	0.00185375	0.529618	1	FALSE	.	-0.00194992	0.936901	1	FALSE	.	-0.00741952	0.868722	1	FALSE	.	-0.009961	0.885605	1	FALSE	.	0.00344835	0.96316	1	FALSE	.	0.000171397	0.97423	1	FALSE	.	-0.00246061	0.923025	1	FALSE	.	-0.00781499	0.846917	1	FALSE	.	-0.00684549	0.915468	1	FALSE	.	0.00207299	0.978914
AC006116.28	FALSE	.	0.000369427	0.824447	1	FALSE	.	-0.000617146	0.965152	1	FALSE	.	-0.000224567	0.992957	1	FALSE	.	-0.00313285	0.936716	1	FALSE	.	0.00109463	0.979674	1	FALSE	.	5.40948e-05	0.985796	1	FALSE	.	-0.000810969	0.955732	1	FALSE	.	-0.000556172	0.980725	1	FALSE	.	0.00088445	0.980884	1	FALSE	.	0.000661	0.988372
AC006128.2	FALSE	.	-0.000535311	0.831935	1	FALSE	.	0.00402566	0.85143	1	FALSE	.	0.00444932	0.908852	1	FALSE	.	0.000284508	0.99622	1	FALSE	.	0.00257537	0.968394	1	FALSE	.	-0.000926918	0.841074	1	FALSE	.	0.00088727	0.968039	1	FALSE	.	-0.00131307	0.970144	1	FALSE	.	0.00925822	0.868798	1	FALSE	.	0.00155183	0.981901
AC006129.1	FALSE	.	0.000319407	0.892676	1	FALSE	.	0.00113475	0.955079	1	FALSE	.	-0.000465409	0.989824	1	FALSE	.	0.000251502	0.996445	1	FALSE	.	0.00226699	0.970431	1	FALSE	.	0.000112596	0.979285	1	FALSE	.	0.00539771	0.796783	1	FALSE	.	0.00651006	0.843868	1	FALSE	.	0.00183032	0.972287	1	FALSE	.	0.00908946	0.887798
AC006129.2	FALSE	.	-0.00157005	0.664697	0.998082	FALSE	.	-0.041784	0.522447	0.819973	FALSE	.	-0.0967902	0.456672	0.72304	FALSE	.	0.0692716	0.714542	0.848596	FALSE	.	-0.160454	0.470694	0.678069	FALSE	.	-0.0377006	0.093581	0.718443	FALSE	.	-0.0438326	0.527017	0.83453	FALSE	.	0.013449	0.906491	0.969868	FALSE	.	-0.0851961	0.642115	0.810719	FALSE	.	-0.318008	0.178586
AC006130.5	FALSE	.	0.000294001	0.897165	1	FALSE	.	-0.00117928	0.951416	1	FALSE	.	-0.00425398	0.903588	1	FALSE	.	0.000226384	0.996667	1	FALSE	.	-0.0046614	0.936792	1	FALSE	.	0.000572443	0.890741	1	FALSE	.	-0.00154824	0.938333	1	FALSE	.	-0.00817925	0.796648	1	FALSE	.	0.00167912	0.973535	1	FALSE	.	-0.00585174	0.924719
AC006160.5	FALSE	.	0.00028508	0.898778	1	FALSE	.	-0.0011426	0.952217	1	FALSE	.	-0.000416447	0.990369	1	FALSE	.	-0.0114527	0.83057	1	FALSE	.	0.00202108	0.97216	1	FALSE	.	0.000100443	0.980474	1	FALSE	.	0.00195362	0.921149	1	FALSE	.	0.00249291	0.936264	1	FALSE	.	-0.00926474	0.852954	1	FALSE	.	0.00811584	0.894208
AC006277.2	FALSE	.	0.0180871	0.0786936	1	FALSE	.	-0.0220962	0.715184	1	FALSE	.	-0.0727571	0.566209	1	FALSE	.	-0.0285083	0.877776	1	FALSE	.	-0.131419	0.506297	1	FALSE	.	0.199988	0.00159511	1	FALSE	.	-0.0670222	0.325159	1	FALSE	.	-0.0517495	0.643896	1	FALSE	.	0.0698993	0.686038	0.83942	FALSE	.	-0.147328	0.46177
AC006369.2	FALSE	.	-0.0100062	0.157961	0.998082	FALSE	.	-0.829382	0.00246387	0.0323266	TRUE	-	-2.28332	3.28062e-05	0.000509682	FALSE	.	-1.1932	0.00301946	0.016401	FALSE	.	-0.301496	0.203507	0.403049	FALSE	.	0.00775069	0.594614	0.970227	FALSE	.	-0.814147	0.00258292	0.0377818	TRUE	-	-2.51513	1.30071e-05	0.00024702	FALSE	.	-0.398632	0.0827363	0.238487	FALSE	.	-0.59168	0.0387438
AC006445.7	FALSE	.	0.000236603	0.965108	1	FALSE	.	-0.0558399	0.284219	1	FALSE	.	0.0594992	0.523819	1	FALSE	.	-0.0777234	0.584869	1	FALSE	.	0.103611	0.490079	1	FALSE	.	-0.00279049	0.784791	1	FALSE	.	-0.0231164	0.650229	1	FALSE	.	0.0731253	0.395407	1	FALSE	.	-0.109095	0.412473	1	FALSE	.	0.0561666	0.706231
AC006460.2	FALSE	.	-0.00681233	0.335353	1	FALSE	.	-0.014186	0.81603	1	FALSE	.	-0.0058415	0.957864	1	FALSE	.	0.0018655	0.991825	1	FALSE	.	0.187028	0.325485	1	FALSE	.	0.0111468	0.419623	1	FALSE	.	-0.059657	0.387105	1	FALSE	.	-0.0141761	0.884563	1	FALSE	.	-0.160194	0.343809	0.580937	FALSE	.	0.17915	0.350118
AC006483.5	FALSE	.	-0.00802306	0.257385	1	FALSE	.	-0.033188	0.557032	1	FALSE	.	0.020789	0.853791	1	FALSE	.	-0.300083	0.115908	1	FALSE	.	-0.020329	0.904151	1	FALSE	.	-0.0077126	0.526233	1	FALSE	.	-0.0402848	0.495462	1	FALSE	.	-0.0122427	0.9009	1	FALSE	.	-0.153336	0.330802	1	FALSE	.	-0.198268	0.2777
AC006486.10	FALSE	.	-0.0210129	0.0524635	1	FALSE	.	-0.00938833	0.872829	1	FALSE	.	-0.0544152	0.6137	1	FALSE	.	-0.038639	0.824098	1	FALSE	.	0.0760732	0.676528	1	FALSE	.	-0.00222959	0.861367	1	FALSE	.	-0.110156	0.134341	1	FALSE	.	-0.056554	0.555447	1	FALSE	.	-0.0723134	0.64344	1	FALSE	.	-0.049197	0.780451
AC006509.7	FALSE	.	0.00152983	0.68155	1	FALSE	.	0.00293524	0.925685	1	FALSE	.	0.0102937	0.859218	1	FALSE	.	-0.0340746	0.704389	1	FALSE	.	-0.032487	0.73525	1	FALSE	.	0.000291937	0.965695	1	FALSE	.	0.00226888	0.944381	1	FALSE	.	0.00732365	0.88829	1	FALSE	.	-0.0273953	0.742232	1	FALSE	.	-0.0164799	0.869382
AC006538.1	FALSE	.	8.15895e-05	0.98138	1	FALSE	.	-0.00294219	0.921413	1	FALSE	.	-0.00108381	0.98422	1	FALSE	.	0.0318438	0.707628	1	FALSE	.	0.00635734	0.944476	1	FALSE	.	0.0002592	0.967848	1	FALSE	.	-0.00386087	0.900303	1	FALSE	.	0.00649443	0.895189	1	FALSE	.	0.0187867	0.810366	1	FALSE	.	0.0155085	0.871778
AC006538.8	FALSE	.	1.71683e-05	0.991752	1	FALSE	.	-0.000618545	0.965073	1	FALSE	.	-0.00232066	0.927324	1	FALSE	.	0.000118435	0.997605	1	FALSE	.	0.00109629	0.979643	1	FALSE	.	5.427e-05	0.98575	1	FALSE	.	-0.000812125	0.955669	1	FALSE	.	-0.000553258	0.980826	1	FALSE	.	0.000880083	0.980978	1	FALSE	.	0.000662502	0.988346
AC006547.13	FALSE	.	0.00251059	0.690643	1	FALSE	.	-0.100985	0.148652	1	FALSE	.	-0.0414623	0.715357	1	FALSE	.	-0.093356	0.589038	1	FALSE	.	-0.131832	0.447139	1	FALSE	.	0.000643452	0.957129	1	FALSE	.	-0.0818495	0.230388	1	FALSE	.	-0.0444681	0.659597	1	FALSE	.	-0.235925	0.17432	1	FALSE	.	-0.146327	0.410615
AC006547.15	FALSE	.	0.000464044	0.936606	0.998082	FALSE	.	0.0221515	0.719085	1	FALSE	.	-0.102239	0.451175	0.719147	FALSE	.	0.140825	0.480506	0.689684	FALSE	.	-0.0978352	0.630886	0.798091	FALSE	.	0.0159877	0.306999	1	FALSE	.	0.00250618	0.968304	1	FALSE	.	-0.0791826	0.508243	0.770725	FALSE	.	0.0424691	0.808504	0.907682	FALSE	.	-0.0580192	0.775206
AC006547.8	FALSE	.	0.000936597	0.8206	1	FALSE	.	0.00373319	0.915119	1	FALSE	.	0.0113592	0.862417	1	FALSE	.	0.00083407	0.99331	1	FALSE	.	0.00742443	0.944065	1	FALSE	.	0.000339969	0.964154	1	FALSE	.	0.0028733	0.936726	1	FALSE	.	0.0175725	0.767422	1	FALSE	.	0.00604746	0.947639	1	FALSE	.	0.0295133	0.789457
AC006946.12	FALSE	.	4.85346e-05	0.985906	1	FALSE	.	-0.00174953	0.94039	1	FALSE	.	0.00536609	0.899667	1	FALSE	.	0.0096254	0.883974	1	FALSE	.	-0.0167417	0.814242	1	FALSE	.	0.00170367	0.736874	1	FALSE	.	0.00120796	0.96017	1	FALSE	.	0.00383367	0.920459	1	FALSE	.	0.00861755	0.888287	1	FALSE	.	-0.0190083	0.799732
AC006978.6	FALSE	.	0.000638556	0.881907	0.998082	FALSE	.	0.0950512	0.221017	1	FALSE	.	0.273429	0.118865	0.354829	FALSE	.	-0.517675	0.0578726	0.170692	FALSE	.	0.0670093	0.753816	0.874497	FALSE	.	0.015227	0.331533	1	FALSE	.	0.0332842	0.6217	0.882536	FALSE	.	-0.0294186	0.798717	0.926127	FALSE	.	-0.476224	0.0578046	0.185555	FALSE	.	0.0364421	0.863613
AC006994.2	FALSE	.	0.000118684	0.943371	1	FALSE	.	-0.000618695	0.965064	1	FALSE	.	-0.00232222	0.927275	1	FALSE	.	0.000118891	0.997596	1	FALSE	.	0.00109673	0.979635	1	FALSE	.	-0.000333942	0.912725	1	FALSE	.	0.00105097	0.942683	1	FALSE	.	0.0032085	0.889503	1	FALSE	.	0.000880918	0.98096	1	FALSE	.	0.000662965	0.988338
AC007016.3	FALSE	.	-0.000130263	0.944201	1	FALSE	.	0.000688383	0.965271	1	FALSE	.	-0.000281111	0.992135	1	FALSE	.	0.000150245	0.997287	1	FALSE	.	-0.00307833	0.948936	1	FALSE	.	-0.000216149	0.949407	1	FALSE	.	0.000537205	0.973792	1	FALSE	.	-0.000699018	0.978377	1	FALSE	.	0.00110847	0.978599	1	FALSE	.	-0.00387009	0.939173
AC007036.4	FALSE	.	5.97557e-05	0.984271	1	FALSE	.	-0.00819935	0.75313	1	FALSE	.	0.00663654	0.88806	1	FALSE	.	0.0100854	0.889983	1	FALSE	.	0.0038139	0.961123	1	FALSE	.	0.000189619	0.972815	1	FALSE	.	-0.0134059	0.619742	1	FALSE	.	0.00473536	0.911251	1	FALSE	.	-0.00757377	0.910852	1	FALSE	.	0.00229157	0.977742
AC007040.11	FALSE	.	1.86029e-05	0.991427	1	FALSE	.	-0.00194049	0.895175	1	FALSE	.	-0.000243953	0.992665	1	FALSE	.	0.000130414	0.997471	1	FALSE	.	0.00119335	0.978741	1	FALSE	.	5.895e-05	0.985154	1	FALSE	.	-0.000167384	0.991236	1	FALSE	.	-0.00060478	0.979902	1	FALSE	.	0.00659502	0.864036	1	FALSE	.	0.00479367	0.919227
AC007040.8	FALSE	.	-0.00191772	0.760525	1	FALSE	.	0.034314	0.559293	1	FALSE	.	0.0969597	0.389548	1	FALSE	.	-0.0479044	0.787364	1	FALSE	.	-0.43517	0.0561773	1	FALSE	.	-0.00827242	0.534536	1	FALSE	.	-0.0168888	0.769416	1	FALSE	.	0.0728703	0.458171	1	FALSE	.	-0.221233	0.198505	1	FALSE	.	-0.480131	0.0479418
AC007161.5	FALSE	.	0.00218206	0.481686	0.998082	FALSE	.	0.114074	0.158681	0.506703	FALSE	.	0.286558	0.0837297	0.285256	FALSE	.	0.13575	0.455031	0.668621	FALSE	.	-0.354949	0.128129	0.296644	FALSE	.	0.0189222	0.2677	0.875995	FALSE	.	0.0323458	0.63619	0.889303	FALSE	.	0.211497	0.140008	0.402364	FALSE	.	0.166265	0.357043	0.593393	FALSE	.	0.102011	0.628579
AC007191.4	FALSE	.	0.000222624	0.966477	1	FALSE	.	-0.0541325	0.286165	1	FALSE	.	0.031006	0.739122	1	FALSE	.	-0.0430112	0.747	1	FALSE	.	0.0143926	0.917485	1	FALSE	.	0.00301521	0.765283	1	FALSE	.	-0.0589601	0.264159	1	FALSE	.	0.0112222	0.89083	1	FALSE	.	0.0118176	0.922733	1	FALSE	.	0.00847264	0.952716
AC007193.8	FALSE	.	-0.00373241	0.569142	1	FALSE	.	-0.0175856	0.76495	1	FALSE	.	-0.0825547	0.500559	1	FALSE	.	0.0636623	0.715385	1	FALSE	.	-0.117551	0.515741	1	FALSE	.	-0.00385488	0.763707	1	FALSE	.	-0.0103637	0.865545	1	FALSE	.	-0.0524556	0.628659	1	FALSE	.	-0.0498914	0.743263	1	FALSE	.	-0.132831	0.47127
AC007238.1	FALSE	.	0.00358185	0.566213	0.998082	FALSE	.	0.0480304	0.463511	1	FALSE	.	0.134796	0.342738	0.634924	FALSE	.	-0.201254	0.335223	0.560054	FALSE	.	0.238365	0.258214	0.470402	FALSE	.	0.0221729	0.201116	1	FALSE	.	-0.0141486	0.823238	1	FALSE	.	0.0732452	0.538035	0.793909	FALSE	.	-0.395179	0.0805019	0.233929	FALSE	.	0.229053	0.27745
AC007292.3	FALSE	.	0.00860712	0.254577	1	FALSE	.	0.00280279	0.96075	1	FALSE	.	-0.0437746	0.70864	1	FALSE	.	-0.213119	0.272027	1	FALSE	.	-0.257172	0.201389	1	FALSE	.	0.032367	0.0809156	1	FALSE	.	0.0849389	0.235989	1	FALSE	.	-0.0498486	0.631851	1	FALSE	.	-0.167779	0.332247	1	FALSE	.	-0.0693216	0.717497
AC007292.6	FALSE	.	0.00198037	0.640341	1	FALSE	.	0.0129632	0.720254	1	FALSE	.	0.0122731	0.854585	1	FALSE	.	0.000872788	0.993138	1	FALSE	.	0.00775529	0.942671	1	FALSE	.	0.00225323	0.770905	1	FALSE	.	0.00269471	0.941753	1	FALSE	.	-0.0179196	0.763839	1	FALSE	.	0.00632045	0.946332	1	FALSE	.	0.0787111	0.497693
AC007308.7	FALSE	.	-0.00250273	0.63657	1	FALSE	.	-0.00730152	0.868259	1	FALSE	.	-0.0593291	0.501179	1	FALSE	.	0.00146414	0.990785	1	FALSE	.	0.012869	0.922936	1	FALSE	.	-0.00443609	0.653613	1	FALSE	.	-0.00975899	0.830369	1	FALSE	.	-0.0860982	0.28841	1	FALSE	.	0.0388548	0.741803	1	FALSE	.	0.00759644	0.955845
AC007365.3	FALSE	.	-0.00166958	0.759702	1	FALSE	.	-0.0695416	0.20345	1	FALSE	.	-0.056662	0.550779	1	FALSE	.	-0.0202836	0.89116	1	FALSE	.	0.0243683	0.868266	1	FALSE	.	0.00751492	0.4889	1	FALSE	.	-0.0514315	0.33771	1	FALSE	.	-0.0280933	0.740044	1	FALSE	.	-0.00762435	0.955033	1	FALSE	.	-0.037253	0.802056
AC007383.3	FALSE	.	-0.00428795	0.501193	1	FALSE	.	0.0557285	0.340841	1	FALSE	.	0.132474	0.254131	1	FALSE	.	-0.117206	0.489673	1	FALSE	.	-0.181595	0.303892	1	FALSE	.	-0.0143723	0.27478	1	FALSE	.	0.0512674	0.388834	1	FALSE	.	0.0275838	0.762058	1	FALSE	.	-0.0914562	0.550146	1	FALSE	.	-0.0342578	0.841167
AC007383.4	FALSE	.	0.00528455	0.413407	0.998082	FALSE	.	0.0937682	0.208702	1	FALSE	.	0.145989	0.2931	1	FALSE	.	0.266277	0.222888	1	FALSE	.	-0.036921	0.844479	0.920062	FALSE	.	0.00234217	0.860051	1	FALSE	.	0.0486778	0.466347	1	FALSE	.	0.136765	0.272274	1	FALSE	.	0.041246	0.810751	0.908557	FALSE	.	0.144309	0.480218
AC007405.4	FALSE	.	1.71312e-05	0.99177	1	FALSE	.	-0.000617517	0.965131	1	FALSE	.	0.00187624	0.941213	1	FALSE	.	0.000121219	0.997549	1	FALSE	.	0.00797989	0.852855	1	FALSE	.	5.42021e-05	0.985768	1	FALSE	.	-0.000811226	0.955718	1	FALSE	.	-0.000554779	0.980773	1	FALSE	.	0.00729687	0.843566	1	FALSE	.	0.000662336	0.988349
AC007405.6	FALSE	.	3.79754e-05	0.987583	1	FALSE	.	0.00120945	0.953564	1	FALSE	.	0.0116993	0.757503	1	FALSE	.	0.00748108	0.897757	1	FALSE	.	0.00241635	0.969426	1	FALSE	.	-0.000433988	0.922687	1	FALSE	.	-0.00179115	0.933523	1	FALSE	.	-0.00123182	0.9711	1	FALSE	.	0.00194834	0.971392	1	FALSE	.	0.00145614	0.982497
AC007566.10	FALSE	.	-0.00456812	0.453079	1	FALSE	.	-0.0537366	0.346993	1	FALSE	.	0.129277	0.237211	1	FALSE	.	0.0020751	0.988586	1	FALSE	.	-0.0479688	0.765634	1	FALSE	.	0.00347223	0.75958	1	FALSE	.	-0.130819	0.0688233	1	FALSE	.	0.0582188	0.514113	1	FALSE	.	0.0633159	0.642094	1	FALSE	.	-0.0682242	0.677441
AC007618.3	FALSE	.	-0.00181736	0.694806	1	FALSE	.	0.0024379	0.950029	1	FALSE	.	-0.0208083	0.774562	1	FALSE	.	-0.0565267	0.615043	1	FALSE	.	0.0397517	0.734662	1	FALSE	.	-0.00550424	0.526069	1	FALSE	.	-0.000976586	0.980578	1	FALSE	.	0.00965436	0.88266	1	FALSE	.	0.0090874	0.930426	1	FALSE	.	0.0889556	0.480056
AC007620.3	FALSE	.	-0.000261973	0.959137	0.998109	FALSE	.	-0.0664482	0.344247	1	FALSE	.	0.120767	0.391612	0.677831	FALSE	.	-0.395032	0.108757	0.265058	FALSE	.	0.0153667	0.940871	0.969326	FALSE	.	-0.00262229	0.844589	1	FALSE	.	-0.0402813	0.554285	1	FALSE	.	0.0655029	0.585339	0.825002	FALSE	.	-0.172223	0.370617	0.607119	FALSE	.	0.0740113	0.724302
AC007679.3	FALSE	.	0.00396797	0.476322	1	FALSE	.	0.00799456	0.863585	1	FALSE	.	0.0151367	0.869275	1	FALSE	.	-0.0197085	0.889388	1	FALSE	.	0.116212	0.423942	1	FALSE	.	0.000717726	0.942305	1	FALSE	.	0.00754113	0.875589	1	FALSE	.	-0.0627089	0.441432	1	FALSE	.	-0.125196	0.342082	1	FALSE	.	0.0084321	0.952866
AC007743.1	FALSE	.	9.93774e-05	0.979248	1	FALSE	.	-0.0159224	0.629395	1	FALSE	.	-0.013854	0.818413	1	FALSE	.	0.000705151	0.993911	1	FALSE	.	-0.0141414	0.886048	1	FALSE	.	0.00234585	0.742412	1	FALSE	.	-0.00634073	0.852014	1	FALSE	.	-0.0145372	0.788582	1	FALSE	.	0.0424087	0.625347	1	FALSE	.	-0.0176036	0.864423
AC007879.2	FALSE	.	0.00267824	0.652902	1	FALSE	.	-0.0145675	0.772041	1	FALSE	.	-0.00373914	0.968393	1	FALSE	.	0.190923	0.231477	1	FALSE	.	0.0730838	0.625569	1	FALSE	.	-0.00334403	0.757136	1	FALSE	.	-0.0171592	0.742211	1	FALSE	.	-0.00911814	0.913275	1	FALSE	.	0.0140214	0.914084	1	FALSE	.	0.120302	0.448183
AC007919.19	FALSE	.	-0.000119939	0.942429	1	FALSE	.	-0.000510097	0.971275	1	FALSE	.	-0.00232246	0.927267	1	FALSE	.	0.000119101	0.997592	1	FALSE	.	0.0010958	0.979652	1	FALSE	.	6.48105e-05	0.982985	1	FALSE	.	-0.00319619	0.82709	1	FALSE	.	-0.00245486	0.91508	1	FALSE	.	0.000880499	0.980969	1	FALSE	.	0.000661988	0.988355
AC007950.2	FALSE	.	0.000218104	0.971322	1	FALSE	.	-0.0364135	0.504454	1	FALSE	.	0.0425853	0.690374	1	FALSE	.	0.148265	0.398765	1	FALSE	.	0.309155	0.119976	1	FALSE	.	0.0117114	0.376906	1	FALSE	.	0.00990732	0.858492	1	FALSE	.	0.0572769	0.55688	1	FALSE	.	0.107688	0.490643	1	FALSE	.	0.314536	0.124247
AC007969.4	FALSE	.	1.71447e-05	0.991763	1	FALSE	.	-0.000617663	0.965122	1	FALSE	.	-0.000223711	0.992984	1	FALSE	.	0.000119577	0.997582	1	FALSE	.	0.001097	0.979629	1	FALSE	.	0.000299779	0.921418	1	FALSE	.	-0.000811132	0.955724	1	FALSE	.	0.00134409	0.953441	1	FALSE	.	0.000881151	0.980955	1	FALSE	.	0.000663254	0.988333
AC008079.10	FALSE	.	0.000162721	0.972424	1	FALSE	.	-0.00590961	0.883851	1	FALSE	.	-0.00234448	0.975961	1	FALSE	.	0.00117725	0.991887	1	FALSE	.	-0.0461225	0.713027	1	FALSE	.	0.00461768	0.605121	1	FALSE	.	-0.00775662	0.852832	1	FALSE	.	0.0149647	0.832494	1	FALSE	.	0.00851245	0.936433	1	FALSE	.	0.0228341	0.86333
AC008264.4	FALSE	.	2.51865e-05	0.989954	1	FALSE	.	-0.000904435	0.957617	1	FALSE	.	-0.000327559	0.991495	1	FALSE	.	0.000175625	0.997056	1	FALSE	.	0.00160345	0.975268	1	FALSE	.	9.50361e-05	0.9793	1	FALSE	.	-0.00118759	0.946198	1	FALSE	.	-0.000813744	0.976634	1	FALSE	.	0.00128992	0.976868	1	FALSE	.	0.000968138	0.985839
AC008269.2	FALSE	.	-0.00843835	0.27524	1	FALSE	.	-0.0676753	0.286823	1	FALSE	.	-0.00719958	0.949444	1	FALSE	.	0.227156	0.247159	1	FALSE	.	0.185148	0.323302	1	FALSE	.	-0.0185937	0.233328	1	FALSE	.	0.0124412	0.839913	1	FALSE	.	0.0195553	0.848997	1	FALSE	.	0.0815027	0.610521	1	FALSE	.	0.233699	0.239856
AC008277.1	FALSE	.	-0.000322774	0.933441	1	FALSE	.	-0.00997349	0.756166	1	FALSE	.	-0.0261006	0.662497	1	FALSE	.	0.000677759	0.994036	1	FALSE	.	0.00607915	0.94996	1	FALSE	.	-0.0041858	0.555595	1	FALSE	.	0.00128654	0.96914	1	FALSE	.	-0.00426168	0.93697	1	FALSE	.	0.0346273	0.682674	1	FALSE	.	0.00363625	0.971342
AC008440.5	FALSE	.	-0.000321152	0.793756	0.998082	FALSE	.	-0.0254665	0.70676	0.899726	FALSE	.	-0.00738593	0.936747	0.976004	FALSE	.	0.0195888	0.89797	0.950606	FALSE	.	0.349425	0.0573738	0.168144	FALSE	.	0.0202486	0.3269	0.89972	FALSE	.	0.12462	0.132763	0.471549	FALSE	.	0.754143	0.000128703	0.00192309	FALSE	.	0.379468	0.0239545	0.0986241	FALSE	.	0.39768	0.0304406
AC008592.5	FALSE	.	0.0001882	0.923321	1	FALSE	.	-0.000860242	0.958694	1	FALSE	.	-0.000313806	0.991648	1	FALSE	.	0.00181257	0.969182	1	FALSE	.	-0.00765826	0.879614	1	FALSE	.	-0.000273354	0.939032	1	FALSE	.	0.00410332	0.812069	1	FALSE	.	0.0058343	0.830186	1	FALSE	.	-0.00297345	0.945811	1	FALSE	.	0.00467041	0.930449
AC008746.10	FALSE	.	1.71591e-05	0.991756	1	FALSE	.	-0.000617686	0.965121	1	FALSE	.	-0.00022335	0.992996	1	FALSE	.	0.00610193	0.877229	1	FALSE	.	0.00109702	0.979629	1	FALSE	.	5.42532e-05	0.985754	1	FALSE	.	-0.000811319	0.955713	1	FALSE	.	-0.000555437	0.980751	1	FALSE	.	0.000881284	0.980952	1	FALSE	.	0.000662812	0.988341
AC008746.12	FALSE	.	2.38572e-05	0.990244	1	FALSE	.	-0.00085831	0.95876	1	FALSE	.	0.00565317	0.850655	1	FALSE	.	-0.00872821	0.851128	1	FALSE	.	0.00151866	0.975986	1	FALSE	.	7.54561e-05	0.983144	1	FALSE	.	-0.00112732	0.947635	1	FALSE	.	0.0044684	0.869246	1	FALSE	.	-0.00708484	0.870535	1	FALSE	.	0.00610954	0.908603
AC008753.3	FALSE	.	-0.000344741	0.945159	0.998082	FALSE	.	9.46349e-05	0.99878	1	FALSE	.	-0.017217	0.893748	0.966084	FALSE	.	0.144752	0.471999	0.682412	FALSE	.	0.211527	0.344026	0.562894	FALSE	.	-0.00551469	0.686109	1	FALSE	.	0.0273137	0.682017	1	FALSE	.	-0.0618488	0.608673	0.838372	FALSE	.	0.293541	0.167927	0.376251	FALSE	.	0.306011	0.196348
AC008753.4	FALSE	.	-0.000119849	0.942472	1	FALSE	.	-0.000619108	0.965041	1	FALSE	.	-0.00431743	0.865429	1	FALSE	.	0.000115523	0.997664	1	FALSE	.	0.00109721	0.979626	1	FALSE	.	6.50272e-05	0.982928	1	FALSE	.	-0.000812703	0.955638	1	FALSE	.	-0.00426048	0.853374	1	FALSE	.	0.00699409	0.849943	1	FALSE	.	0.000663979	0.98832
AC008850.3	FALSE	.	0.00182408	0.731795	0.998082	FALSE	.	0.0673142	0.340858	1	FALSE	.	0.303037	0.0932476	0.304721	FALSE	.	-0.183203	0.374716	0.597498	FALSE	.	0.19042	0.393286	0.610845	FALSE	.	-0.0116433	0.424456	1	FALSE	.	0.0716269	0.334689	0.704877	FALSE	.	0.191592	0.176548	0.459914	FALSE	.	-0.193768	0.323282	0.560063	FALSE	.	0.192483	0.387996
AC008937.2	FALSE	.	0.00016105	0.924392	1	FALSE	.	-0.000645686	0.964318	1	FALSE	.	-0.000232594	0.992863	1	FALSE	.	0.000122187	0.997582	1	FALSE	.	-0.00602978	0.890893	1	FALSE	.	0.000621006	0.841776	1	FALSE	.	0.00263456	0.860326	1	FALSE	.	-0.000579103	0.980362	1	FALSE	.	0.00091792	0.980584	1	FALSE	.	-0.00688358	0.882069
AC008982.2	FALSE	.	0.00379637	0.542464	0.998082	FALSE	.	0.0115844	0.847612	1	FALSE	.	0.008824	0.944779	0.978633	FALSE	.	0.148888	0.442995	0.657747	FALSE	.	0.276149	0.183887	0.377388	FALSE	.	0.00367676	0.782551	1	FALSE	.	0.0273132	0.671191	1	FALSE	.	0.0285356	0.803436	0.928427	FALSE	.	0.255714	0.195131	0.413657	FALSE	.	0.568257	0.0380124
AC008984.2	FALSE	.	0.000128729	0.975967	1	FALSE	.	0.00759997	0.837945	1	FALSE	.	0.0430028	0.543187	1	FALSE	.	0.0821703	0.450171	1	FALSE	.	0.0925476	0.421924	1	FALSE	.	0.00238472	0.76376	1	FALSE	.	0.0151054	0.697549	1	FALSE	.	-0.0189957	0.756383	1	FALSE	.	0.0645427	0.518201	1	FALSE	.	0.032582	0.77749
AC009120.3	FALSE	.	-0.00134599	0.789616	1	FALSE	.	-0.00700921	0.871471	1	FALSE	.	-0.0455147	0.594019	1	FALSE	.	-0.0344744	0.785144	1	FALSE	.	0.0123497	0.924831	1	FALSE	.	0.00746438	0.45486	1	FALSE	.	0.0210667	0.646461	1	FALSE	.	-0.0451842	0.553934	1	FALSE	.	-0.02255	0.845984	1	FALSE	.	0.0845459	0.542187
AC009120.6	FALSE	.	0.000705983	0.81789	0.998082	FALSE	.	0.0576656	0.396694	0.741141	FALSE	.	-0.156045	0.271541	0.565035	FALSE	.	-0.243518	0.245176	0.458993	FALSE	.	0.181442	0.417485	0.632784	FALSE	.	0.000504152	0.971455	0.997683	FALSE	.	-0.0340065	0.617175	0.879638	FALSE	.	-0.0125012	0.912285	0.972184	FALSE	.	0.165446	0.37964	0.615224	FALSE	.	0.182688	0.412266
AC009133.12	FALSE	.	0.000890615	0.525614	0.998082	FALSE	.	-0.340615	0.00771587	0.0787156	FALSE	.	-0.190668	0.108618	0.334121	FALSE	.	-0.236119	0.151874	0.336271	FALSE	.	-0.142996	0.433742	0.647251	FALSE	.	0.00204233	0.916089	0.994892	FALSE	.	-0.24394	0.0207472	0.163172	FALSE	.	-0.22401	0.0731707	0.276049	FALSE	.	-0.245929	0.137852	0.331806	FALSE	.	-0.39569	0.0376579
AC009133.15	FALSE	.	0.00430201	0.485497	1	FALSE	.	0.0079409	0.875857	1	FALSE	.	-0.00500779	0.962016	1	FALSE	.	0.00212732	0.988415	1	FALSE	.	-0.107979	0.497823	1	FALSE	.	0.00101247	0.92583	1	FALSE	.	0.0200521	0.710062	1	FALSE	.	-0.013423	0.885136	1	FALSE	.	0.0152694	0.909298	1	FALSE	.	0.054564	0.740153
AC009133.21	FALSE	.	-0.00127891	0.795972	1	FALSE	.	0.00589274	0.889543	1	FALSE	.	-0.0166281	0.845396	1	FALSE	.	-0.0348074	0.775809	1	FALSE	.	-0.0932396	0.486462	1	FALSE	.	0.000542974	0.952844	1	FALSE	.	0.00448794	0.918477	1	FALSE	.	-0.00954375	0.900494	1	FALSE	.	0.00959934	0.931808	1	FALSE	.	-0.0259358	0.849507
AC009228.1	FALSE	.	0.000205605	0.968145	1	FALSE	.	-0.00751051	0.865994	1	FALSE	.	-0.00287068	0.972996	1	FALSE	.	0.042245	0.74638	1	FALSE	.	-0.107813	0.447371	1	FALSE	.	0.0101455	0.333753	1	FALSE	.	-0.0248589	0.594324	1	FALSE	.	0.0584919	0.461634	1	FALSE	.	-0.0267124	0.821082	1	FALSE	.	0.00153067	0.991597
AC009245.3	FALSE	.	0.00318923	0.523426	0.998082	FALSE	.	-0.0116042	0.852094	1	FALSE	.	0.100449	0.465688	0.730497	FALSE	.	0.190348	0.358187	0.582303	FALSE	.	0.268231	0.250165	0.461099	FALSE	.	0.0215417	0.215829	1	FALSE	.	-0.107453	0.197147	0.569925	FALSE	.	0.0399587	0.73648	0.899477	FALSE	.	0.157635	0.409805	0.64148	FALSE	.	0.0164776	0.938796
AC009303.1	FALSE	.	8.14199e-05	0.981411	1	FALSE	.	-0.00849903	0.775947	1	FALSE	.	0.0190101	0.730555	1	FALSE	.	0.047206	0.582032	1	FALSE	.	-0.0456515	0.619424	1	FALSE	.	0.00406102	0.537152	1	FALSE	.	0.00711601	0.819803	1	FALSE	.	0.00648738	0.895257	1	FALSE	.	0.00420501	0.957103	1	FALSE	.	-0.0152831	0.873817
AC009303.2	FALSE	.	-0.00948212	0.240418	0.998082	FALSE	.	0.0772504	0.250584	1	FALSE	.	-0.00930052	0.93955	1	FALSE	.	0.00601067	0.974366	1	FALSE	.	-0.0998494	0.615553	0.787699	FALSE	.	-0.000804529	0.951485	1	FALSE	.	0.0353621	0.560539	1	FALSE	.	0.210903	0.138649	1	FALSE	.	0.0858177	0.625799	0.801525	FALSE	.	0.025607	0.89829
AC009313.2	FALSE	.	-0.000302179	0.907542	1	FALSE	.	0.00138169	0.950254	1	FALSE	.	0.00477657	0.905468	1	FALSE	.	0.00856073	0.890425	1	FALSE	.	0.0298649	0.659882	1	FALSE	.	-0.000496151	0.917148	1	FALSE	.	0.000951498	0.966851	1	FALSE	.	-0.0014081	0.969056	1	FALSE	.	0.00992918	0.863989	1	FALSE	.	0.00166273	0.981234
AC009362.2	FALSE	.	-0.00303639	0.607499	0.998082	FALSE	.	-0.0442747	0.498181	1	FALSE	.	0.122772	0.38383	0.672734	FALSE	.	0.0413698	0.829983	0.914683	FALSE	.	-0.159331	0.452537	0.663497	FALSE	.	-0.0172595	0.27663	1	FALSE	.	-0.0196454	0.763473	1	FALSE	.	0.0640071	0.591491	0.828276	FALSE	.	-0.0505028	0.776739	0.890058	FALSE	.	-0.137606	0.514443
AC009403.2	FALSE	.	0.0010814	0.746404	0.998082	FALSE	.	0.0982912	0.208264	0.575794	FALSE	.	0.136745	0.315555	0.608946	FALSE	.	0.425518	0.0819266	0.218302	FALSE	.	0.24527	0.282525	0.49721	FALSE	.	0.0113579	0.451614	0.945079	FALSE	.	0.156492	0.104685	0.414884	FALSE	.	-0.043738	0.708898	0.888219	FALSE	.	0.066904	0.714206	0.855655	FALSE	.	0.186935	0.401585
AC009404.2	FALSE	.	0.00362825	0.572654	1	FALSE	.	0.0262123	0.636403	1	FALSE	.	-0.0513295	0.633523	1	FALSE	.	0.00252669	0.98703	1	FALSE	.	0.0219587	0.891844	1	FALSE	.	0.00175324	0.882771	1	FALSE	.	0.00994925	0.858384	1	FALSE	.	0.0384671	0.699684	1	FALSE	.	0.0180647	0.898728	1	FALSE	.	0.196735	0.290258
AC009473.1	FALSE	.	1.71865e-05	0.991743	1	FALSE	.	0.00179496	0.899046	1	FALSE	.	-0.000224305	0.992966	1	FALSE	.	-0.006269	0.873935	1	FALSE	.	-0.00602432	0.888651	1	FALSE	.	5.4268e-05	0.985751	1	FALSE	.	-0.000811943	0.955679	1	FALSE	.	-0.000556331	0.98072	1	FALSE	.	-0.00509338	0.8904	1	FALSE	.	-0.0068564	0.880025
AC009474.2	FALSE	.	0.000330682	0.955743	1	FALSE	.	0.0373266	0.504513	1	FALSE	.	0.138789	0.244263	1	FALSE	.	-0.0958936	0.585472	1	FALSE	.	-0.182687	0.316778	1	FALSE	.	0.00104669	0.927292	1	FALSE	.	0.00774987	0.887479	1	FALSE	.	0.0290124	0.754408	1	FALSE	.	-0.190172	0.250946	1	FALSE	.	-0.20047	0.286097
AC009480.3	FALSE	.	-0.000760572	0.84854	1	FALSE	.	-0.0175162	0.610991	1	FALSE	.	-0.00150883	0.981167	1	FALSE	.	0.000774159	0.993594	1	FALSE	.	-0.0526177	0.616159	1	FALSE	.	0.000404577	0.956058	1	FALSE	.	-0.0114459	0.746479	1	FALSE	.	-0.0277513	0.627738	1	FALSE	.	-0.0138715	0.876647	1	FALSE	.	-0.0581987	0.595609
AC009495.2	FALSE	.	0.000627612	0.801367	1	FALSE	.	-0.0067417	0.751107	1	FALSE	.	-0.000517756	0.98924	1	FALSE	.	0.01918	0.748076	1	FALSE	.	0.00251298	0.968797	1	FALSE	.	0.000124503	0.978205	1	FALSE	.	-0.00736967	0.737372	1	FALSE	.	0.00310163	0.928708	1	FALSE	.	0.00202749	0.970792	1	FALSE	.	0.00151351	0.982143
AC009501.4	FALSE	.	-0.000692258	0.903612	0.998082	FALSE	.	-0.0434428	0.504952	1	FALSE	.	-0.0677118	0.609737	1	FALSE	.	0.105749	0.585234	1	FALSE	.	-0.040961	0.827759	0.912051	FALSE	.	0.00276542	0.835357	1	FALSE	.	-0.0120166	0.852793	1	FALSE	.	-0.0820813	0.499104	1	FALSE	.	0.039153	0.81998	0.913386	FALSE	.	0.145827	0.476291
AC009505.2	FALSE	.	-0.00262714	0.668989	1	FALSE	.	-0.0101649	0.837895	1	FALSE	.	-0.00395704	0.967271	1	FALSE	.	0.0597031	0.688021	1	FALSE	.	0.0707932	0.64687	1	FALSE	.	-0.0128747	0.299767	1	FALSE	.	-0.0131465	0.798637	1	FALSE	.	0.156328	0.134684	1	FALSE	.	0.0571558	0.672646	1	FALSE	.	0.0105365	0.945541
AC009506.1	FALSE	.	0.00445536	0.291977	0.998082	FALSE	.	-0.0147704	0.812514	0.937465	FALSE	.	-0.038976	0.749802	0.907774	FALSE	.	-0.238829	0.246631	0.460713	FALSE	.	0.570904	0.0323609	0.109992	FALSE	.	0.0192717	0.256449	0.875615	FALSE	.	0.036081	0.598065	0.87047	FALSE	.	0.0838258	0.48927	0.76038	FALSE	.	0.0628074	0.726513	0.862922	FALSE	.	0.0267885	0.901552
AC009517.2	FALSE	.	0.0027638	0.646336	1	FALSE	.	0.0233957	0.662039	1	FALSE	.	-0.0906104	0.394286	1	FALSE	.	-0.1266	0.424086	1	FALSE	.	0.0198556	0.898796	1	FALSE	.	-0.00360299	0.747377	1	FALSE	.	0.0348757	0.539701	1	FALSE	.	-0.0125991	0.890792	1	FALSE	.	0.0608621	0.676869	1	FALSE	.	0.0766338	0.640095
AC009784.3	FALSE	.	-0.0040444	0.43106	1	FALSE	.	-0.0158568	0.704055	1	FALSE	.	-0.0448786	0.571357	1	FALSE	.	-0.00226956	0.984976	1	FALSE	.	0.0462902	0.711181	1	FALSE	.	-0.0103518	0.290348	1	FALSE	.	-0.0183398	0.67131	1	FALSE	.	0.00801526	0.910987	1	FALSE	.	-0.0530172	0.632654	1	FALSE	.	0.073924	0.57402
AC009950.2	FALSE	.	0.00285161	0.58973	0.998082	FALSE	.	0.0370108	0.562341	1	FALSE	.	0.1348	0.339925	0.632386	FALSE	.	-0.0475415	0.802469	0.899005	FALSE	.	-0.361677	0.137672	0.310465	FALSE	.	0.000969948	0.942011	1	FALSE	.	0.0821663	0.276873	1	FALSE	.	0.0102472	0.927107	0.975335	FALSE	.	0.0996858	0.580985	0.774797	FALSE	.	-0.617588	0.0351242
AC009961.3	FALSE	.	-0.00481271	0.464679	1	FALSE	.	0.0626025	0.313915	1	FALSE	.	0.054167	0.655402	1	FALSE	.	-0.127625	0.453803	1	FALSE	.	-0.228103	0.234174	1	FALSE	.	-0.00859838	0.494896	1	FALSE	.	0.025272	0.663753	1	FALSE	.	-0.0720933	0.489494	1	FALSE	.	0.21543	0.231871	1	FALSE	.	0.0265362	0.88716
AC010150.1	FALSE	.	-0.000240784	0.884861	1	FALSE	.	-0.000618723	0.965063	1	FALSE	.	-0.000225261	0.992936	1	FALSE	.	-0.00613545	0.876586	1	FALSE	.	0.00109214	0.97972	1	FALSE	.	-0.000417622	0.89081	1	FALSE	.	-0.000812391	0.955655	1	FALSE	.	-0.000556928	0.980699	1	FALSE	.	-0.0049684	0.893062	1	FALSE	.	0.0044003	0.922718
AC010226.4	FALSE	.	-0.00320204	0.611237	0.998082	FALSE	.	0.0692856	0.325645	1	FALSE	.	-0.186852	0.215184	0.501501	FALSE	.	-0.0433779	0.818415	0.90756	FALSE	.	0.136252	0.519929	0.716537	FALSE	.	0.00397023	0.76659	1	FALSE	.	0.0369393	0.580782	1	FALSE	.	-0.027903	0.811311	0.9309	FALSE	.	0.294517	0.163746	0.370199	FALSE	.	0.14501	0.495243
AC010492.2	FALSE	.	-0.000329842	0.868857	1	FALSE	.	-0.000899837	0.957717	1	FALSE	.	0.00537432	0.861009	1	FALSE	.	0.000176178	0.997039	1	FALSE	.	0.00159431	0.975342	1	FALSE	.	-0.000570412	0.876048	1	FALSE	.	0.00153315	0.930446	1	FALSE	.	0.00195914	0.943629	1	FALSE	.	0.00128395	0.976912	1	FALSE	.	0.000962559	0.985882
AC010492.4	FALSE	.	0.000435093	0.874042	1	FALSE	.	-0.00174481	0.940466	1	FALSE	.	-0.000635551	0.988066	1	FALSE	.	0.0241118	0.715419	1	FALSE	.	0.0232215	0.744365	1	FALSE	.	0.00269421	0.597474	1	FALSE	.	0.00518692	0.830811	1	FALSE	.	-0.00157714	0.967182	1	FALSE	.	0.0111113	0.855854	1	FALSE	.	0.00185826	0.980096
AC010518.2	FALSE	.	0.00406416	0.32209	0.998082	FALSE	.	-0.0209102	0.738914	0.91045	FALSE	.	-0.541317	0.0212035	0.115027	FALSE	.	0.161331	0.40589	0.626759	FALSE	.	0.96232	0.00302523	0.0160826	FALSE	.	0.025086	0.175739	0.841622	FALSE	.	-0.0285076	0.674431	0.902337	FALSE	.	-0.0440427	0.697335	0.883042	FALSE	.	0.185366	0.330119	0.566372	FALSE	.	0.532547	0.0417835
AC010547.9	FALSE	.	1.71709e-05	0.991751	1	FALSE	.	-0.000618346	0.965084	1	FALSE	.	-0.000221968	0.993039	1	FALSE	.	0.000118233	0.997609	1	FALSE	.	0.00109737	0.979623	1	FALSE	.	0.000299861	0.921397	1	FALSE	.	0.00187979	0.89781	1	FALSE	.	-0.000553661	0.980812	1	FALSE	.	0.000879687	0.980986	1	FALSE	.	0.000663646	0.988326
AC010677.5	FALSE	.	-0.0130336	0.110627	1	FALSE	.	-0.0327033	0.533203	1	FALSE	.	-0.0453801	0.652327	1	FALSE	.	-0.146851	0.384534	1	FALSE	.	-0.0507515	0.760254	1	FALSE	.	-0.00920493	0.459865	1	FALSE	.	0.0165333	0.761505	1	FALSE	.	0.0515071	0.580845	1	FALSE	.	-0.273601	0.11103	1	FALSE	.	-0.0192984	0.909915
AC010746.3	FALSE	.	-0.000119075	0.945494	1	FALSE	.	0.000687423	0.963005	1	FALSE	.	-0.00255236	0.923739	1	FALSE	.	0.00012863	0.997517	1	FALSE	.	0.00120584	0.978619	1	FALSE	.	-0.000469083	0.882998	1	FALSE	.	-0.00221737	0.884795	1	FALSE	.	-0.0006088	0.979864	1	FALSE	.	0.00801832	0.836032	1	FALSE	.	0.000729611	0.987742
AC010761.10	FALSE	.	0.00994567	0.218056	1	FALSE	.	-0.0155661	0.790502	1	FALSE	.	0.0185738	0.87941	1	FALSE	.	0.1704	0.333174	1	FALSE	.	0.108612	0.529118	1	FALSE	.	-0.00430644	0.723947	1	FALSE	.	-0.0278804	0.650899	1	FALSE	.	-0.0824175	0.448984	1	FALSE	.	0.0940742	0.53538	1	FALSE	.	0.549162	0.0369901
AC010761.13	FALSE	.	2.67751e-05	0.989641	1	FALSE	.	-0.000962294	0.956262	1	FALSE	.	0.00634472	0.841742	1	FALSE	.	-0.00979283	0.84222	1	FALSE	.	0.00170271	0.974522	1	FALSE	.	-0.000306131	0.935382	1	FALSE	.	-0.00126395	0.944461	1	FALSE	.	-0.000868934	0.975808	1	FALSE	.	-0.00794714	0.862749	1	FALSE	.	0.00102596	0.985438
AC010761.6	FALSE	.	-0.00249573	0.567685	1	FALSE	.	0.0253278	0.502409	1	FALSE	.	-0.0185536	0.786231	1	FALSE	.	0.0503301	0.631008	1	FALSE	.	-0.0432384	0.69692	1	FALSE	.	-0.00442546	0.582762	1	FALSE	.	0.0208833	0.588843	1	FALSE	.	-0.0193746	0.752062	1	FALSE	.	0.0533508	0.583139	1	FALSE	.	-0.0487386	0.673584
AC010761.8	FALSE	.	-0.00692242	0.205998	0.998082	FALSE	.	0.061199	0.373323	0.725711	FALSE	.	-0.00625435	0.95779	0.982231	FALSE	.	0.0553624	0.768619	0.880226	FALSE	.	0.776304	0.0101035	0.0434589	FALSE	.	-0.000314701	0.982351	0.997683	FALSE	.	-0.0290954	0.666579	0.900091	FALSE	.	0.0450786	0.696335	0.882567	FALSE	.	0.125967	0.497193	0.712372	FALSE	.	0.26893	0.244263
AC010883.5	FALSE	.	0.00798149	0.254641	0.998082	FALSE	.	0.00482287	0.937929	1	FALSE	.	-0.0387161	0.764181	0.913851	FALSE	.	-0.058223	0.7636	0.877131	FALSE	.	-0.137543	0.514838	0.712219	FALSE	.	0.00286214	0.831089	1	FALSE	.	0.0836795	0.278369	0.657389	FALSE	.	0.0135834	0.908378	0.970306	FALSE	.	-0.1243	0.505918	0.71952	FALSE	.	0.192405	0.38536
AC010894.3	FALSE	.	0.000239578	0.964813	1	FALSE	.	0.0264274	0.588471	1	FALSE	.	0.0187918	0.843604	1	FALSE	.	0.0151438	0.920083	1	FALSE	.	0.0155408	0.913463	1	FALSE	.	0.00413762	0.693182	1	FALSE	.	0.0353536	0.493961	1	FALSE	.	-0.00913493	0.912246	1	FALSE	.	-0.117973	0.387832	1	FALSE	.	0.163121	0.309657
AC010894.5	FALSE	.	0.00151832	0.684259	1	FALSE	.	-0.00332554	0.915997	1	FALSE	.	-0.012802	0.825796	1	FALSE	.	0.000658541	0.994108	1	FALSE	.	0.055206	0.570226	1	FALSE	.	0.00319305	0.643414	1	FALSE	.	-0.00436347	0.893454	1	FALSE	.	0.0063007	0.904544	1	FALSE	.	0.00476767	0.954049	1	FALSE	.	0.0233686	0.814869
AC010970.2	FALSE	.	6.21063e-05	0.983922	1	FALSE	.	-0.00120923	0.963557	1	FALSE	.	-0.00082034	0.986355	1	FALSE	.	0.000438095	0.99527	1	FALSE	.	-0.00849217	0.915382	1	FALSE	.	-0.000712093	0.899885	1	FALSE	.	-0.010767	0.693215	1	FALSE	.	-0.00202962	0.962542	1	FALSE	.	-0.007851	0.909144	1	FALSE	.	-0.0107039	0.898462
AC010976.2	FALSE	.	-0.00165795	0.763984	1	FALSE	.	-0.00871149	0.853114	1	FALSE	.	-0.0369239	0.69045	1	FALSE	.	0.0496523	0.717304	1	FALSE	.	-0.0819757	0.575755	1	FALSE	.	-0.00269701	0.79508	1	FALSE	.	-0.0116426	0.811208	1	FALSE	.	0.00778118	0.926492	1	FALSE	.	0.178181	0.208336	1	FALSE	.	-0.0371485	0.802423
AC011380.8	FALSE	.	0.00285216	0.218306	0.998082	FALSE	.	0.0332645	0.622146	0.868959	FALSE	.	-0.0477084	0.619455	0.830168	FALSE	.	0.0877816	0.570336	0.758038	FALSE	.	0.165586	0.370381	0.588377	FALSE	.	0.00227454	0.902984	0.994706	FALSE	.	0.00471195	0.949511	0.984208	FALSE	.	-0.0527897	0.567188	0.814812	FALSE	.	0.23763	0.137239	0.330735	FALSE	.	-0.213722	0.256334
AC011515.2	FALSE	.	0.000272308	0.869911	1	FALSE	.	-0.000617389	0.965138	1	FALSE	.	-0.000225247	0.992936	1	FALSE	.	-0.00626601	0.873995	1	FALSE	.	0.00109321	0.9797	1	FALSE	.	5.42085e-05	0.985766	1	FALSE	.	0.00105215	0.942619	1	FALSE	.	-0.000556716	0.980706	1	FALSE	.	-0.00509058	0.890459	1	FALSE	.	0.000659254	0.988403
AC011558.5	FALSE	.	0.0131686	0.136035	0.998082	FALSE	.	-0.0142703	0.803728	1	FALSE	.	0.0707564	0.583935	1	FALSE	.	0.0984803	0.60588	1	FALSE	.	0.242554	0.261287	0.473577	FALSE	.	0.0227722	0.153277	1	FALSE	.	0.0755389	0.285864	1	FALSE	.	-0.0919525	0.411902	1	FALSE	.	-0.05065	0.762439	0.883553	FALSE	.	0.148961	0.464166
AC011933.2	FALSE	.	0.000795477	0.826644	1	FALSE	.	-0.00319421	0.917817	1	FALSE	.	-0.0122803	0.829549	1	FALSE	.	-0.0153494	0.861654	1	FALSE	.	0.0238826	0.798925	1	FALSE	.	0.000281429	0.966377	1	FALSE	.	0.00218823	0.945466	1	FALSE	.	-0.0128974	0.801465	1	FALSE	.	-0.0101974	0.900697	1	FALSE	.	0.0523101	0.599934
AC012314.8	FALSE	.	0.000106657	0.978405	1	FALSE	.	0.00341303	0.91926	1	FALSE	.	-0.014899	0.811327	1	FALSE	.	-0.0186323	0.846484	1	FALSE	.	0.00678861	0.946809	1	FALSE	.	0.00197126	0.78681	1	FALSE	.	0.00235713	0.945976	1	FALSE	.	-0.00352686	0.949735	1	FALSE	.	0.0200919	0.824446	1	FALSE	.	0.0270159	0.799529
AC012358.8	FALSE	.	0.000486374	0.930386	0.998082	FALSE	.	-0.0562917	0.407778	1	FALSE	.	0.028697	0.819261	1	FALSE	.	-0.194571	0.33782	1	FALSE	.	-0.0660697	0.737982	0.866564	FALSE	.	-0.0140502	0.347996	1	FALSE	.	-0.195037	0.0656893	1	FALSE	.	0.0642489	0.578004	1	FALSE	.	-0.130029	0.469091	0.692324	FALSE	.	0.0319836	0.873277
AC012363.4	FALSE	.	1.71278e-05	0.991771	1	FALSE	.	-0.00061783	0.965113	1	FALSE	.	-0.000222613	0.993019	1	FALSE	.	0.000117445	0.997625	1	FALSE	.	-0.00244614	0.954597	1	FALSE	.	5.41959e-05	0.98577	1	FALSE	.	-0.000811467	0.955705	1	FALSE	.	-0.000554313	0.98079	1	FALSE	.	0.00605397	0.869811	1	FALSE	.	-0.00307687	0.945916
AC012368.1	FALSE	.	0.000398013	0.87974	1	FALSE	.	0.00367715	0.869823	1	FALSE	.	0.0099132	0.80809	1	FALSE	.	-0.0159986	0.799694	1	FALSE	.	0.00282003	0.966882	1	FALSE	.	0.000140319	0.976782	1	FALSE	.	-0.00209475	0.927888	1	FALSE	.	-0.00144392	0.96862	1	FALSE	.	-0.0129163	0.826113	1	FALSE	.	0.00169609	0.981061
AC012370.2	FALSE	.	-0.000119793	0.942499	1	FALSE	.	-0.000618071	0.965099	1	FALSE	.	-0.000222624	0.993018	1	FALSE	.	0.00337437	0.931849	1	FALSE	.	0.00109752	0.97962	1	FALSE	.	-0.000196313	0.948487	1	FALSE	.	-0.000811634	0.955696	1	FALSE	.	0.00134508	0.953407	1	FALSE	.	0.00392611	0.915297	1	FALSE	.	0.000663804	0.988323
AC012442.6	FALSE	.	1.91101e-05	0.991296	1	FALSE	.	0.00190152	0.898617	1	FALSE	.	-0.000247647	0.992642	1	FALSE	.	0.00680337	0.870356	1	FALSE	.	-0.00642635	0.887384	1	FALSE	.	0.00035201	0.912577	1	FALSE	.	-0.000904694	0.953187	1	FALSE	.	-0.000618283	0.979696	1	FALSE	.	0.00437513	0.910549	1	FALSE	.	-0.00733611	0.878265
AC012462.1	FALSE	.	-0.000226338	0.891693	1	FALSE	.	-0.000618705	0.965064	1	FALSE	.	-0.000223226	0.992999	1	FALSE	.	0.000119743	0.997579	1	FALSE	.	0.00109654	0.979638	1	FALSE	.	-0.000391206	0.897648	1	FALSE	.	-0.000812206	0.955665	1	FALSE	.	0.00329461	0.886371	1	FALSE	.	0.000881518	0.980947	1	FALSE	.	0.000662767	0.988341
AC012668.2	FALSE	.	0.0020503	0.632706	0.998082	FALSE	.	-0.223956	0.0503641	1	FALSE	.	-0.0855486	0.516299	0.765337	FALSE	.	-0.104247	0.594237	0.77546	FALSE	.	-0.129043	0.554346	0.744594	FALSE	.	0.00662337	0.635958	1	FALSE	.	-0.487014	0.0107388	0.105602	FALSE	.	-0.0995801	0.43072	0.719354	FALSE	.	0.0786344	0.668004	0.826895	FALSE	.	0.382974	0.122597
AC013474.4	FALSE	.	1.70817e-05	0.991793	1	FALSE	.	-0.00061787	0.965111	1	FALSE	.	-0.00232148	0.927298	1	FALSE	.	0.000117728	0.997619	1	FALSE	.	-0.00244703	0.954581	1	FALSE	.	5.41115e-05	0.985792	1	FALSE	.	-0.000811354	0.955711	1	FALSE	.	0.00113414	0.960751	1	FALSE	.	0.000879812	0.980984	1	FALSE	.	0.000663794	0.988323
AC015849.13	FALSE	.	0.000127549	0.976106	1	FALSE	.	-0.00955301	0.798878	1	FALSE	.	-0.0327125	0.634554	1	FALSE	.	-0.0239085	0.817966	1	FALSE	.	0.00813816	0.941085	1	FALSE	.	0.0046837	0.56169	1	FALSE	.	-0.00388673	0.920641	1	FALSE	.	-0.0321251	0.60295	1	FALSE	.	0.00663531	0.944855	1	FALSE	.	0.00484706	0.966259
AC015849.14	FALSE	.	1.70754e-05	0.991796	1	FALSE	.	-0.00178231	0.8996	1	FALSE	.	-0.00022548	0.992929	1	FALSE	.	-0.0031372	0.936629	1	FALSE	.	-0.00272897	0.949574	1	FALSE	.	5.41e-05	0.985795	1	FALSE	.	-0.00201588	0.890262	1	FALSE	.	-0.000557127	0.980692	1	FALSE	.	-0.00216613	0.953204	1	FALSE	.	-0.0106663	0.814703
AC015849.19	FALSE	.	-0.00635779	0.374345	1	FALSE	.	0.000202464	0.997315	1	FALSE	.	-0.00599008	0.958273	1	FALSE	.	0.194752	0.311578	1	FALSE	.	-0.509668	0.0426933	1	FALSE	.	-0.0291796	0.103815	1	FALSE	.	-0.141236	0.0906248	1	FALSE	.	-0.0627921	0.537172	1	FALSE	.	0.076945	0.632095	1	FALSE	.	-0.0944948	0.630134
AC015971.2	FALSE	.	-6.36479e-05	0.989504	0.999415	FALSE	.	0.0748488	0.300284	1	FALSE	.	-0.0148603	0.908244	0.969928	FALSE	.	0.177428	0.389008	0.611687	FALSE	.	-0.0181562	0.930738	0.964285	FALSE	.	-0.00585652	0.669316	1	FALSE	.	0.0412873	0.544218	0.844678	FALSE	.	0.0312839	0.789865	0.921748	FALSE	.	-0.0328649	0.852509	0.927928	FALSE	.	0.13875	0.521379
AC015987.1	FALSE	.	-0.0136868	0.128865	1	FALSE	.	0.0417931	0.474096	1	FALSE	.	-0.210449	0.145187	1	FALSE	.	0.336955	0.104539	1	FALSE	.	0.361848	0.0996123	1	FALSE	.	-0.0100226	0.465986	1	FALSE	.	0.0303179	0.605095	1	FALSE	.	-0.126427	0.298198	1	FALSE	.	0.580726	0.0203531	1	FALSE	.	0.172352	0.36024
AC016710.1	FALSE	.	-0.000310536	0.85202	1	FALSE	.	-0.0006195	0.965019	1	FALSE	.	-0.000222197	0.993032	1	FALSE	.	0.00337534	0.93183	1	FALSE	.	0.001097	0.97963	1	FALSE	.	-0.000545146	0.857946	1	FALSE	.	0.00183102	0.900438	1	FALSE	.	-0.000554003	0.9808	1	FALSE	.	0.000880541	0.980968	1	FALSE	.	0.000662993	0.988337
AC016722.4	FALSE	.	0.00128238	0.774477	1	FALSE	.	-0.0149734	0.696869	1	FALSE	.	-0.00193711	0.978394	1	FALSE	.	0.0250323	0.820055	1	FALSE	.	0.00908849	0.937237	1	FALSE	.	0.00253256	0.760088	1	FALSE	.	-0.00656273	0.868124	1	FALSE	.	-0.00476153	0.940687	1	FALSE	.	0.050449	0.625714	1	FALSE	.	0.0596411	0.628643
AC016739.2	FALSE	.	0.000204199	0.730083	0.998082	FALSE	.	-0.0639624	0.369039	0.721036	FALSE	.	0.0970179	0.244343	0.536306	FALSE	.	0.265782	0.0192817	0.0734877	FALSE	.	0.237461	0.0526101	0.158437	FALSE	.	-0.0144237	0.591118	0.970005	FALSE	.	-0.0937125	0.227857	0.60736	FALSE	.	0.0195434	0.783252	0.918853	FALSE	.	0.187691	0.0982415	0.26685	FALSE	.	0.461822	0.000140013
AC016747.3	FALSE	.	0.0149155	0.0685376	0.998082	FALSE	.	-0.247717	0.0341297	0.214191	FALSE	.	-0.267825	0.0947886	0.308117	FALSE	.	-0.0724476	0.689547	0.834354	FALSE	.	-0.375883	0.113301	0.27152	FALSE	.	0.0360663	0.0981509	0.726667	FALSE	.	-0.0917745	0.240025	0.618077	FALSE	.	-0.241682	0.105731	0.343686	FALSE	.	-0.0761299	0.667847	0.826849	FALSE	.	-0.0825392	0.698797
AC016894.1	FALSE	.	2.2524e-05	0.990544	1	FALSE	.	0.000721977	0.96438	1	FALSE	.	-0.000294339	0.991949	1	FALSE	.	0.00445215	0.921538	1	FALSE	.	0.00610961	0.901074	1	FALSE	.	0.000649376	0.852159	1	FALSE	.	-0.00106799	0.949067	1	FALSE	.	0.00177296	0.946414	1	FALSE	.	0.00116233	0.978056	1	FALSE	.	0.0008707	0.986601
AC017104.6	FALSE	.	-0.000341444	0.901446	1	FALSE	.	-0.00176229	0.940156	1	FALSE	.	0.00540441	0.899301	1	FALSE	.	0.000346087	0.995811	1	FALSE	.	0.0132035	0.85291	1	FALSE	.	-0.000560882	0.911678	1	FALSE	.	-0.00231322	0.924052	1	FALSE	.	0.00950423	0.806011	1	FALSE	.	0.0201049	0.744747	1	FALSE	.	0.0321484	0.670776
AC018462.2	FALSE	.	2.03986e-05	0.99102	1	FALSE	.	-0.00342038	0.824716	1	FALSE	.	-0.000268814	0.992284	1	FALSE	.	0.000143976	0.997334	1	FALSE	.	0.00130946	0.977714	1	FALSE	.	-0.000235069	0.9435	1	FALSE	.	-0.0037443	0.814647	1	FALSE	.	-0.000665496	0.978884	1	FALSE	.	0.00105398	0.979131	1	FALSE	.	0.000790756	0.987245
AC018755.16	FALSE	.	-0.00181263	0.773441	1	FALSE	.	-0.0638416	0.310967	1	FALSE	.	0.0393066	0.715244	1	FALSE	.	-0.0875528	0.608239	1	FALSE	.	-0.220472	0.24372	1	FALSE	.	7.99641e-05	0.994965	1	FALSE	.	0.00664431	0.913059	1	FALSE	.	0.107129	0.312213	1	FALSE	.	-0.0682887	0.657642	1	FALSE	.	-0.386583	0.0818431
AC018766.6	FALSE	.	1.71603e-05	0.991756	1	FALSE	.	0.00179565	0.899007	1	FALSE	.	0.0018761	0.941217	1	FALSE	.	0.000121118	0.997551	1	FALSE	.	0.00109558	0.979656	1	FALSE	.	5.42202e-05	0.985763	1	FALSE	.	-0.000811318	0.955713	1	FALSE	.	-0.000555441	0.98075	1	FALSE	.	0.000882179	0.980933	1	FALSE	.	0.000661757	0.988359
AC018804.6	FALSE	.	0.00143831	0.690495	1	FALSE	.	0.010728	0.726254	1	FALSE	.	0.010703	0.85066	1	FALSE	.	0.000597103	0.994425	1	FALSE	.	0.0406182	0.660529	1	FALSE	.	-0.000967969	0.882108	1	FALSE	.	-0.00398547	0.898558	1	FALSE	.	-0.0115174	0.819063	1	FALSE	.	0.00434711	0.956311	1	FALSE	.	0.0213643	0.823676
AC018816.3	FALSE	.	-0.0186356	0.0963543	0.998082	FALSE	.	-0.0415781	0.521102	1	FALSE	.	0.025496	0.839315	1	FALSE	.	-0.125522	0.504704	1	FALSE	.	0.109835	0.594558	0.774078	FALSE	.	-0.0742073	0.0190957	1	FALSE	.	-0.0203708	0.754682	1	FALSE	.	0.135714	0.287809	1	FALSE	.	0.0359143	0.834223	0.919338	FALSE	.	-0.0196793	0.921324
AC019129.1	FALSE	.	6.99649e-05	0.982852	1	FALSE	.	0.00223014	0.935946	1	FALSE	.	0.0156161	0.759898	1	FALSE	.	0.000496758	0.994931	1	FALSE	.	0.00444467	0.95781	1	FALSE	.	-0.000801629	0.89342	1	FALSE	.	0.00959156	0.740965	1	FALSE	.	0.00553935	0.903633	1	FALSE	.	0.00360345	0.960479	1	FALSE	.	0.034394	0.69879
AC019181.3	FALSE	.	-0.00124643	0.799073	1	FALSE	.	-0.00648222	0.877341	1	FALSE	.	-0.0256571	0.747439	1	FALSE	.	0.0365681	0.765145	1	FALSE	.	0.0495301	0.701301	1	FALSE	.	0.000652032	0.942817	1	FALSE	.	-0.00850979	0.844627	1	FALSE	.	0.0136152	0.849526	1	FALSE	.	0.0384993	0.732274	1	FALSE	.	0.041316	0.75598
AC020743.2	FALSE	.	1.70961e-05	0.991787	1	FALSE	.	-0.000617658	0.965123	1	FALSE	.	-0.000222743	0.993015	1	FALSE	.	0.00011992	0.997575	1	FALSE	.	0.00109609	0.979646	1	FALSE	.	0.000299695	0.92144	1	FALSE	.	-0.000811209	0.955719	1	FALSE	.	-0.000554379	0.980787	1	FALSE	.	0.00729624	0.843579	1	FALSE	.	0.000662828	0.98834
AC020951.1	FALSE	.	-0.000283353	0.910577	1	FALSE	.	0.00404755	0.85101	1	FALSE	.	-0.000533351	0.989078	1	FALSE	.	-0.00744596	0.901596	1	FALSE	.	0.00258648	0.968338	1	FALSE	.	0.000116645	0.979875	1	FALSE	.	-0.00192002	0.931078	1	FALSE	.	0.00319689	0.927586	1	FALSE	.	-0.00512382	0.927331	1	FALSE	.	0.0103688	0.879856
AC020983.5	FALSE	.	0.000274154	0.961423	1	FALSE	.	0.00928384	0.853919	1	FALSE	.	0.0761618	0.452046	1	FALSE	.	-0.0938111	0.539059	1	FALSE	.	-0.0806046	0.609739	1	FALSE	.	-0.00326391	0.762795	1	FALSE	.	0.0379223	0.493985	1	FALSE	.	0.0233769	0.785086	1	FALSE	.	-0.132302	0.357693	1	FALSE	.	-0.164522	0.33027
AC021188.4	FALSE	.	-0.00179717	0.703014	1	FALSE	.	-0.0161599	0.686836	1	FALSE	.	-0.0326582	0.667116	1	FALSE	.	0.0311014	0.782959	1	FALSE	.	-0.0733254	0.550792	1	FALSE	.	-0.00556815	0.529161	1	FALSE	.	-0.0299117	0.476949	1	FALSE	.	-0.0518159	0.451177	1	FALSE	.	0.00798831	0.938737	1	FALSE	.	-0.0156224	0.901949
AC021876.4	FALSE	.	2.67345e-05	0.989681	1	FALSE	.	-0.00279128	0.873927	1	FALSE	.	-0.000352205	0.991156	1	FALSE	.	0.000189467	0.996928	1	FALSE	.	0.0072601	0.891956	1	FALSE	.	0.000494176	0.896153	1	FALSE	.	-0.00315629	0.862253	1	FALSE	.	0.00210804	0.941498	1	FALSE	.	0.00138169	0.976028	1	FALSE	.	0.00103472	0.985349
AC022007.5	FALSE	.	0.000562841	0.926736	1	FALSE	.	-0.0390981	0.516794	1	FALSE	.	0.0677794	0.575835	1	FALSE	.	-0.246104	0.206142	1	FALSE	.	-0.372172	0.0933246	1	FALSE	.	-0.00370712	0.774799	1	FALSE	.	0.0251784	0.689822	1	FALSE	.	0.112576	0.328233	1	FALSE	.	-0.194844	0.261477	1	FALSE	.	-0.240656	0.233192
AC022154.7	FALSE	.	-0.00437362	0.495354	1	FALSE	.	-0.0570791	0.33329	1	FALSE	.	0.0386428	0.715471	1	FALSE	.	-0.141046	0.390962	1	FALSE	.	-0.0947489	0.575596	1	FALSE	.	-0.00775864	0.525748	1	FALSE	.	-0.0195123	0.738451	1	FALSE	.	-0.0115489	0.899291	1	FALSE	.	0.0686261	0.649672	1	FALSE	.	-0.0364957	0.831599
AC022182.1	FALSE	.	0.000256833	0.963133	1	FALSE	.	-0.0403015	0.438281	1	FALSE	.	0.031003	0.741951	1	FALSE	.	0.00192212	0.989119	1	FALSE	.	0.0167535	0.90927	1	FALSE	.	0.00889645	0.426885	1	FALSE	.	0.00355324	0.947087	1	FALSE	.	0.0813094	0.36673	1	FALSE	.	0.122453	0.38195	1	FALSE	.	0.102818	0.517232
AC022182.3	FALSE	.	1.71443e-05	0.991763	1	FALSE	.	-0.000617677	0.965122	1	FALSE	.	-0.000223255	0.992999	1	FALSE	.	0.00337598	0.931817	1	FALSE	.	0.00109698	0.97963	1	FALSE	.	5.4226e-05	0.985762	1	FALSE	.	-0.000811227	0.955718	1	FALSE	.	0.00134438	0.953431	1	FALSE	.	0.000881349	0.980951	1	FALSE	.	0.00066298	0.988338
AC023481.1	FALSE	.	-0.00198007	0.701649	0.998082	FALSE	.	-0.133777	0.126165	1	FALSE	.	-0.290821	0.102201	0.322615	FALSE	.	0.00589583	0.975346	0.987194	FALSE	.	-0.122686	0.565164	0.752629	FALSE	.	0.00335325	0.80356	1	FALSE	.	-0.110563	0.185476	0.556199	FALSE	.	-0.059299	0.623469	0.843672	FALSE	.	0.132908	0.47378	0.694932	FALSE	.	0.0479591	0.82061
AC023590.1	FALSE	.	-0.00124734	0.839321	1	FALSE	.	0.032312	0.556117	1	FALSE	.	0.265306	0.0627305	1	FALSE	.	0.0048785	0.975863	1	FALSE	.	0.0763813	0.656982	1	FALSE	.	-0.00725468	0.552217	1	FALSE	.	0.025148	0.652942	1	FALSE	.	0.0698331	0.470195	1	FALSE	.	0.0185134	0.899661	1	FALSE	.	0.285912	0.164593
AC024560.3	FALSE	.	0.0149195	0.127477	0.998082	FALSE	.	0.151191	0.101045	1	FALSE	.	0.163321	0.275582	0.567855	FALSE	.	0.232673	0.278227	0.49802	FALSE	.	0.329344	0.170427	0.359111	FALSE	.	0.0115051	0.433511	1	FALSE	.	0.0822491	0.276226	0.654556	FALSE	.	0.0321766	0.784731	0.919417	FALSE	.	0.130478	0.481209	0.70013	FALSE	.	0.612305	0.0372
AC025171.1	FALSE	.	-0.000809399	0.842941	0.998082	FALSE	.	-0.0367462	0.570796	1	FALSE	.	-0.385816	0.0592835	0.229956	FALSE	.	0.0322316	0.866401	0.931735	FALSE	.	-0.505799	0.0630081	0.180408	FALSE	.	0.0111611	0.45052	1	FALSE	.	0.00614097	0.925335	0.979031	FALSE	.	-0.214746	0.154267	0.426608	FALSE	.	0.0154752	0.931778	0.968431	FALSE	.	-0.126783	0.563528
AC025442.3	FALSE	.	-0.000119793	0.942499	1	FALSE	.	-0.000617765	0.965117	1	FALSE	.	0.00187498	0.941252	1	FALSE	.	0.000122881	0.997515	1	FALSE	.	0.0106035	0.805624	1	FALSE	.	-0.000196313	0.948487	1	FALSE	.	-0.000811482	0.955704	1	FALSE	.	-0.000556189	0.980725	1	FALSE	.	0.000883483	0.980904	1	FALSE	.	0.00440353	0.922661
AC025750.7	FALSE	.	7.48101e-05	0.982247	1	FALSE	.	-0.00816508	0.777495	1	FALSE	.	0.00834865	0.873864	1	FALSE	.	0.0149044	0.853817	1	FALSE	.	0.0351117	0.688189	1	FALSE	.	0.00218669	0.725489	1	FALSE	.	-0.00928006	0.756071	1	FALSE	.	-0.00245763	0.95857	1	FALSE	.	0.0172331	0.818787	1	FALSE	.	0.0028591	0.97491
AC026202.3	FALSE	.	4.55387e-05	0.986366	1	FALSE	.	-0.00164104	0.942345	1	FALSE	.	-0.000597022	0.988448	1	FALSE	.	0.00900832	0.88752	1	FALSE	.	0.0172269	0.803695	1	FALSE	.	0.000144274	0.976445	1	FALSE	.	-0.00215421	0.926825	1	FALSE	.	-0.00148231	0.968221	1	FALSE	.	0.0104466	0.860387	1	FALSE	.	-0.00812629	0.91063
AC026271.5	FALSE	.	-0.00165674	0.760876	1	FALSE	.	-0.0254241	0.594381	1	FALSE	.	0.0636578	0.506209	1	FALSE	.	-0.052403	0.716998	1	FALSE	.	-0.0342551	0.810034	1	FALSE	.	-0.00278268	0.78516	1	FALSE	.	-0.0288369	0.560376	1	FALSE	.	0.0540543	0.525348	1	FALSE	.	-0.0382116	0.771751	1	FALSE	.	0.00899238	0.950889
AC027601.1	FALSE	.	0.000337692	0.854975	1	FALSE	.	0.000679442	0.965465	1	FALSE	.	0.00232641	0.934488	1	FALSE	.	-0.00764677	0.861831	1	FALSE	.	0.00135452	0.977351	1	FALSE	.	6.71442e-05	0.984133	1	FALSE	.	-0.00100519	0.950613	1	FALSE	.	0.00166601	0.948107	1	FALSE	.	-0.00619333	0.880166	1	FALSE	.	0.00545019	0.913791
AC034243.1	FALSE	.	0.000803029	0.896281	0.998082	FALSE	.	0.0146097	0.806846	1	FALSE	.	-0.223839	0.107868	1	FALSE	.	0.252816	0.183099	1	FALSE	.	-0.0461815	0.806474	0.900715	FALSE	.	0.000855372	0.946952	1	FALSE	.	0.0154241	0.804577	1	FALSE	.	0.0263115	0.807265	1	FALSE	.	0.020075	0.891248	0.947527	FALSE	.	-0.270396	0.187724
AC046143.3	FALSE	.	0.00496164	0.407692	0.998082	FALSE	.	0.246487	0.0373819	1	FALSE	.	0.177991	0.241495	0.53316	FALSE	.	0.368371	0.115134	0.276501	FALSE	.	0.745733	0.0171566	0.0667857	FALSE	.	0.0102424	0.478419	1	FALSE	.	0.0467291	0.485811	0.811097	FALSE	.	0.155424	0.248879	0.553129	FALSE	.	0.166046	0.357341	0.593558	FALSE	.	0.813439	0.0150266
AC058791.1	FALSE	.	-0.00463154	0.481476	0.998082	FALSE	.	0.745587	0.00225332	1	FALSE	.	0.195446	0.21047	0.496255	FALSE	.	0.00953749	0.960348	0.983926	FALSE	.	0.190625	0.349683	0.568033	FALSE	.	0.0160214	0.309096	1	FALSE	.	0.131623	0.116158	1	FALSE	.	0.124424	0.33409	0.639561	FALSE	.	-0.108734	0.549698	0.751556	FALSE	.	0.503104	0.0591437
AC061992.2	FALSE	.	-0.00025113	0.915581	1	FALSE	.	-0.00363682	0.855651	1	FALSE	.	0.00384452	0.915424	1	FALSE	.	0.000246864	0.996482	1	FALSE	.	0.00223059	0.970677	1	FALSE	.	-0.00141945	0.743264	1	FALSE	.	-0.00411203	0.84232	1	FALSE	.	0.00275002	0.932976	1	FALSE	.	0.00179941	0.972538	1	FALSE	.	0.0013446	0.983214
AC068499.10	FALSE	.	0.00171281	0.549577	0.998082	FALSE	.	0.00288775	0.96278	0.987356	FALSE	.	0.123274	0.340802	0.633103	FALSE	.	0.0542483	0.768699	0.880239	FALSE	.	-0.509798	0.0409288	0.131279	FALSE	.	-0.000600694	0.967197	0.997683	FALSE	.	0.094192	0.232893	0.612778	FALSE	.	0.0510015	0.655178	0.858938	FALSE	.	0.0837128	0.642236	0.810719	FALSE	.	-0.0454947	0.828822
AC068522.4	FALSE	.	-0.00125527	0.840761	1	FALSE	.	-0.0137739	0.800922	1	FALSE	.	0.029741	0.798144	1	FALSE	.	-0.209942	0.275647	1	FALSE	.	0.10685	0.533555	1	FALSE	.	-0.0245172	0.131355	1	FALSE	.	0.00898166	0.87365	1	FALSE	.	-0.0182801	0.854872	1	FALSE	.	-0.161933	0.345598	1	FALSE	.	0.389357	0.0858409
AC068580.6	FALSE	.	-0.0304369	0.0434452	0.985621	FALSE	.	-0.0263144	0.677725	1	FALSE	.	-0.0381812	0.76023	0.912586	FALSE	.	0.0114922	0.952261	0.981154	FALSE	.	-0.452743	0.0837092	0.221665	FALSE	.	-0.0323184	0.118665	1	FALSE	.	-0.139585	0.129122	0.46472	FALSE	.	0.00343293	0.976488	0.990995	FALSE	.	0.678493	0.0194787	0.0841037	FALSE	.	-0.0280172	0.89705
AC068657.2	FALSE	.	0.00110917	0.729088	1	FALSE	.	-0.00690731	0.799017	1	FALSE	.	0.00737176	0.881781	1	FALSE	.	0.000467774	0.995109	1	FALSE	.	-0.00943278	0.9085	1	FALSE	.	0.000210368	0.971263	1	FALSE	.	-0.00301794	0.914208	1	FALSE	.	0.00525775	0.906242	1	FALSE	.	0.0273935	0.70172	1	FALSE	.	-0.0117902	0.891081
AC068831.15	FALSE	.	-0.00134386	0.813651	1	FALSE	.	-0.0235407	0.705066	1	FALSE	.	-0.0933363	0.464812	1	FALSE	.	-0.100265	0.595813	1	FALSE	.	0.0381255	0.845648	1	FALSE	.	-0.0142991	0.343349	1	FALSE	.	-0.0523385	0.445822	1	FALSE	.	0.0882327	0.461525	1	FALSE	.	0.109009	0.541911	0.745833	FALSE	.	0.0153822	0.937227
AC068831.16	FALSE	.	-0.00122846	0.800796	1	FALSE	.	0.0185411	0.663609	1	FALSE	.	0.0203825	0.796524	1	FALSE	.	-0.0678165	0.579594	1	FALSE	.	-0.0233543	0.854767	1	FALSE	.	0.00632305	0.505621	1	FALSE	.	-0.00838479	0.845976	1	FALSE	.	0.0362335	0.614807	1	FALSE	.	0.00775887	0.945054	1	FALSE	.	-0.0687011	0.606575
AC069282.6	FALSE	.	8.99966e-05	0.980341	1	FALSE	.	-0.00324428	0.917113	1	FALSE	.	0.0100775	0.860763	1	FALSE	.	0.0179486	0.838745	1	FALSE	.	0.0242576	0.797224	1	FALSE	.	0.00247815	0.716674	1	FALSE	.	0.00760499	0.814399	1	FALSE	.	-0.0029583	0.954288	1	FALSE	.	0.00464577	0.954706	1	FALSE	.	0.00342477	0.972284
AC073043.1	FALSE	.	0.000623534	0.798038	1	FALSE	.	-0.00135002	0.947919	1	FALSE	.	-0.000491039	0.989542	1	FALSE	.	0.00740439	0.898295	1	FALSE	.	0.0101253	0.871815	1	FALSE	.	0.00065616	0.882803	1	FALSE	.	-0.00177241	0.933893	1	FALSE	.	0.00725203	0.830853	1	FALSE	.	0.0019295	0.971528	1	FALSE	.	0.00958322	0.88467
AC073063.10	FALSE	.	0.000132712	0.975544	1	FALSE	.	0.00425765	0.908576	1	FALSE	.	0.015128	0.827122	1	FALSE	.	0.000953685	0.992794	1	FALSE	.	-0.0189146	0.865966	1	FALSE	.	0.00675198	0.421544	1	FALSE	.	0.00294497	0.93871	1	FALSE	.	0.0107233	0.862675	1	FALSE	.	0.073179	0.468909	1	FALSE	.	0.0330658	0.778915
AC073072.7	FALSE	.	0.000329904	0.953864	1	FALSE	.	-0.0480487	0.358329	1	FALSE	.	0.0311487	0.745924	1	FALSE	.	-0.0507206	0.721383	1	FALSE	.	-0.139716	0.378746	1	FALSE	.	-0.00711828	0.518058	1	FALSE	.	-0.0186024	0.718854	1	FALSE	.	-0.00902197	0.913842	1	FALSE	.	0.0662984	0.619415	1	FALSE	.	-0.0274137	0.862214
AC073254.1	FALSE	.	0.00333002	0.519482	1	FALSE	.	0.0138868	0.752494	1	FALSE	.	-0.00259691	0.97451	1	FALSE	.	-0.121005	0.356788	1	FALSE	.	0.051232	0.694248	1	FALSE	.	0.00350088	0.708129	1	FALSE	.	0.0125555	0.782268	1	FALSE	.	-0.00635948	0.930062	1	FALSE	.	-0.026435	0.82365	1	FALSE	.	0.00710695	0.957633
AC073257.2	FALSE	.	-0.00277419	0.664468	0.998082	FALSE	.	0.266093	0.0269501	1	FALSE	.	0.274017	0.1163	0.349415	FALSE	.	0.89554	0.00769195	0.035513	FALSE	.	0.538604	0.0423208	0.134733	FALSE	.	0.013977	0.341455	1	FALSE	.	0.797121	0.00199903	0.030967	FALSE	.	0.286342	0.0839696	0.298042	TRUE	+	3.34095	5.73901e-06	8.29982e-05	TRUE	+	1.97393	0.000651475
AC073283.7	FALSE	.	2.97462e-05	0.989068	1	FALSE	.	0.000948797	0.959036	1	FALSE	.	0.00326034	0.922248	1	FALSE	.	-0.0106317	0.837453	1	FALSE	.	0.00189299	0.973089	1	FALSE	.	9.40693e-05	0.981122	1	FALSE	.	-0.00140517	0.941355	1	FALSE	.	-0.000966078	0.97447	1	FALSE	.	-0.00328976	0.945807	1	FALSE	.	0.00114063	0.984612
AC073343.13	FALSE	.	0.000918605	0.812574	1	FALSE	.	0.0173421	0.608442	1	FALSE	.	0.0229639	0.709395	1	FALSE	.	0.0204663	0.827064	1	FALSE	.	0.00650775	0.948031	1	FALSE	.	0.00470423	0.521026	1	FALSE	.	-0.004841	0.887223	1	FALSE	.	0.0203064	0.71419	1	FALSE	.	0.0622523	0.485812	1	FALSE	.	0.00388998	0.970231
AC073621.2	FALSE	.	1.71984e-05	0.991737	1	FALSE	.	0.000547649	0.969074	1	FALSE	.	0.00591848	0.816628	1	FALSE	.	0.00337806	0.931775	1	FALSE	.	0.0046409	0.913984	1	FALSE	.	5.43631e-05	0.985726	1	FALSE	.	0.0031028	0.832397	1	FALSE	.	-0.000554722	0.980775	1	FALSE	.	0.000882634	0.980923	1	FALSE	.	0.00724962	0.873123
AC073641.2	FALSE	.	0.000708493	0.901384	0.998082	FALSE	.	0.00890246	0.883649	1	FALSE	.	-0.00831926	0.947779	1	FALSE	.	0.055291	0.770905	1	FALSE	.	-0.447201	0.0768148	0.208189	FALSE	.	0.00856209	0.541572	1	FALSE	.	-0.0552677	0.410297	1	FALSE	.	-0.0626571	0.585699	1	FALSE	.	0.0375703	0.827713	0.916427	FALSE	.	-0.392038	0.112962
AC074117.10	FALSE	.	0.00270004	0.659693	0.998082	FALSE	.	-0.0714404	0.306941	1	FALSE	.	-0.229008	0.145977	1	FALSE	.	-0.0642808	0.718843	1	FALSE	.	-0.0839377	0.674605	0.827306	FALSE	.	0.00332891	0.801265	1	FALSE	.	-0.0216453	0.73891	1	FALSE	.	-0.0668084	0.573506	1	FALSE	.	-0.230357	0.201199	0.422414	FALSE	.	-0.166758	0.415852
AC074141.3	FALSE	.	0.00216784	0.727549	1	FALSE	.	-0.036494	0.503845	1	FALSE	.	-0.0515332	0.631179	1	FALSE	.	-0.430039	0.0475874	1	FALSE	.	0.0244202	0.888044	1	FALSE	.	-0.00409631	0.72706	1	FALSE	.	-0.0163231	0.765854	1	FALSE	.	-0.0140805	0.882676	1	FALSE	.	-0.233414	0.174944	1	FALSE	.	-0.0424507	0.805388
AC074212.5	FALSE	.	-0.0144505	0.135846	0.998082	FALSE	.	-0.046365	0.474935	1	FALSE	.	-0.0386688	0.766645	0.913946	FALSE	.	-0.10446	0.595838	0.776552	FALSE	.	0.00996175	0.961187	0.979427	FALSE	.	-0.0770118	0.0224123	1	FALSE	.	0.0969092	0.224887	1	FALSE	.	-0.0357752	0.761674	0.912212	FALSE	.	-0.189232	0.324965	0.561315	FALSE	.	-0.0846889	0.679023
AC074286.1	FALSE	.	0.000310402	0.960128	1	FALSE	.	0.0846395	0.203181	1	FALSE	.	0.0283847	0.803408	1	FALSE	.	0.0773189	0.632085	1	FALSE	.	0.102173	0.545473	1	FALSE	.	-0.00848401	0.502884	1	FALSE	.	0.145876	0.078731	1	FALSE	.	0.0431756	0.67435	1	FALSE	.	0.0884936	0.551587	1	FALSE	.	0.0137108	0.934842
AC074289.1	FALSE	.	-0.00273586	0.529663	0.998082	FALSE	.	0.0610441	0.378146	0.730566	FALSE	.	0.0225112	0.851364	0.951688	FALSE	.	0.336186	0.142258	0.32194	FALSE	.	0.0695707	0.749792	0.872661	FALSE	.	0.00966528	0.50852	0.953993	FALSE	.	0.100052	0.218294	0.594665	FALSE	.	-0.0737583	0.541572	0.796506	FALSE	.	0.290245	0.169497	0.378191	FALSE	.	0.460358	0.0727632
AC078899.1	FALSE	.	6.40109e-05	0.983668	1	FALSE	.	0.00204461	0.938841	1	FALSE	.	0.00710738	0.884003	1	FALSE	.	-0.023294	0.757492	1	FALSE	.	0.00407362	0.959748	1	FALSE	.	0.00112347	0.845043	1	FALSE	.	0.00695409	0.802065	1	FALSE	.	0.0112365	0.798769	1	FALSE	.	-0.0187637	0.789206	1	FALSE	.	-0.0113865	0.893076
AC079199.2	FALSE	.	-0.000223732	0.920869	1	FALSE	.	0.00102214	0.957463	1	FALSE	.	-0.000417934	0.990384	1	FALSE	.	0.000223126	0.996682	1	FALSE	.	-0.00456671	0.937461	1	FALSE	.	0.000121321	0.976541	1	FALSE	.	0.00197295	0.920769	1	FALSE	.	-0.00103935	0.973538	1	FALSE	.	0.0073433	0.883516	1	FALSE	.	0.00123572	0.983922
AC079250.1	FALSE	.	-0.000796566	0.72423	0.998082	FALSE	.	-0.00841599	0.893836	0.965064	FALSE	.	0.0593143	0.596887	0.816578	FALSE	.	0.0579531	0.740405	0.862235	FALSE	.	0.694734	0.00382404	0.0195882	FALSE	.	-0.00936961	0.555181	0.964249	FALSE	.	-0.175036	0.0725211	0.345475	FALSE	.	0.141053	0.254806	0.560219	FALSE	.	0.213652	0.238988	0.469467	FALSE	.	0.159299	0.440272
AC079305.10	FALSE	.	-0.00952086	0.224849	0.998082	FALSE	.	0.0935807	0.225674	1	FALSE	.	0.0710167	0.590966	0.813617	FALSE	.	0.917201	0.00974297	0.0430196	FALSE	.	-0.150858	0.482512	0.686989	FALSE	.	0.00329295	0.807637	1	FALSE	.	0.102587	0.210696	0.586716	FALSE	.	-0.0404741	0.73453	0.899071	FALSE	.	0.525439	0.0416298	0.147562	FALSE	.	0.211325	0.348546
AC079305.8	FALSE	.	-0.00209689	0.721182	1	FALSE	.	-0.032816	0.532312	1	FALSE	.	0.120391	0.279553	1	FALSE	.	-0.220178	0.207456	1	FALSE	.	-0.0415623	0.793276	1	FALSE	.	0.00740997	0.527702	1	FALSE	.	-0.0143479	0.786778	1	FALSE	.	-0.0105355	0.905058	1	FALSE	.	-0.180562	0.251935	1	FALSE	.	-0.0514978	0.750635
AC079354.5	FALSE	.	1.71126e-05	0.991779	1	FALSE	.	0.000548056	0.969051	1	FALSE	.	-0.000222771	0.993014	1	FALSE	.	0.00011654	0.997643	1	FALSE	.	-0.00221645	0.958907	1	FALSE	.	5.4151e-05	0.985781	1	FALSE	.	-0.000811185	0.955721	1	FALSE	.	-0.000554805	0.980773	1	FALSE	.	0.000877896	0.981025	1	FALSE	.	-0.00658807	0.884667
AC079741.2	FALSE	.	-0.00138716	0.782479	0.998082	FALSE	.	-0.122974	0.149917	1	FALSE	.	0.0612708	0.642381	0.847352	FALSE	.	0.282058	0.207352	0.413592	FALSE	.	0.46266	0.0775679	0.209613	FALSE	.	-0.010793	0.457819	1	FALSE	.	-0.10487	0.204497	0.578544	FALSE	.	0.0889239	0.469763	0.748499	FALSE	.	0.142948	0.444996	0.673073	FALSE	.	0.149768	0.496937
AC079742.4	FALSE	.	0.00210045	0.719364	0.998082	FALSE	.	-0.111376	0.165292	1	FALSE	.	-0.137129	0.316344	1	FALSE	.	0.119851	0.544444	1	FALSE	.	0.231041	0.285671	0.500237	FALSE	.	0.00366184	0.783776	1	FALSE	.	-0.0499385	0.47084	1	FALSE	.	0.0008414	0.994141	1	FALSE	.	-0.179267	0.325539	0.561941	FALSE	.	-0.159964	0.411103
AC079779.4	FALSE	.	0.00124318	0.778381	1	FALSE	.	0.020783	0.592774	1	FALSE	.	0.00911949	0.899967	1	FALSE	.	0.0571833	0.612044	1	FALSE	.	0.0677384	0.560408	1	FALSE	.	0.000441363	0.956796	1	FALSE	.	-0.006562	0.866313	1	FALSE	.	0.0338435	0.609636	1	FALSE	.	0.0406211	0.694159	1	FALSE	.	0.090063	0.4646
AC079807.2	FALSE	.	0.00928516	0.246647	0.998082	FALSE	.	0.0203212	0.732812	1	FALSE	.	-0.0438766	0.723907	1	FALSE	.	-0.0272686	0.884577	1	FALSE	.	0.0397913	0.832703	0.914942	FALSE	.	-0.00977816	0.461836	1	FALSE	.	0.0185081	0.764698	1	FALSE	.	-0.0221226	0.840764	1	FALSE	.	-0.127951	0.466819	0.690584	FALSE	.	0.361495	0.126768
AC079807.4	FALSE	.	0.00491344	0.374847	1	FALSE	.	0.0169497	0.716419	1	FALSE	.	0.0236324	0.779019	1	FALSE	.	-0.0641805	0.626039	1	FALSE	.	0.0965805	0.483564	1	FALSE	.	0.0134784	0.217273	1	FALSE	.	-0.0405897	0.398459	1	FALSE	.	0.0401932	0.600072	1	FALSE	.	-0.0488561	0.685524	1	FALSE	.	0.0511709	0.711703
AC079922.2	FALSE	.	-0.00343531	0.413437	0.998082	FALSE	.	-0.0406838	0.53249	1	FALSE	.	0.0411661	0.742781	0.904276	FALSE	.	0.0339796	0.856499	0.9271	FALSE	.	0.324841	0.169387	0.357428	FALSE	.	-0.0290944	0.139711	1	FALSE	.	-0.0103172	0.876167	0.968186	FALSE	.	-0.00879358	0.940159	0.980467	FALSE	.	0.0537965	0.766374	0.885403	FALSE	.	0.171405	0.440544
AC079922.3	FALSE	.	0.00269602	0.645327	0.998082	FALSE	.	0.00328017	0.957556	1	FALSE	.	0.0527939	0.683854	0.869397	FALSE	.	-0.53257	0.0404614	0.130961	FALSE	.	-0.0504568	0.801845	0.899862	FALSE	.	0.0110653	0.4463	1	FALSE	.	0.0210766	0.747955	1	FALSE	.	0.116122	0.354892	0.65733	FALSE	.	-0.00443832	0.979936	0.990971	FALSE	.	0.0608456	0.766207
AC083843.1	FALSE	.	0.000271287	0.961705	1	FALSE	.	-0.0100294	0.839309	1	FALSE	.	0.0732074	0.46608	1	FALSE	.	0.0973738	0.52251	1	FALSE	.	0.0761741	0.616524	1	FALSE	.	0.00888061	0.443868	1	FALSE	.	0.00995519	0.848698	1	FALSE	.	0.14204	0.161826	1	FALSE	.	0.0146076	0.911817	1	FALSE	.	0.196092	0.255597
AC083843.4	FALSE	.	1.86926e-05	0.991403	1	FALSE	.	-0.00194845	0.894955	1	FALSE	.	-0.000244772	0.992655	1	FALSE	.	0.000129197	0.9975	1	FALSE	.	0.00119996	0.978666	1	FALSE	.	5.92065e-05	0.985119	1	FALSE	.	-0.000848725	0.955652	1	FALSE	.	-0.00060737	0.979857	1	FALSE	.	0.000961462	0.980108	1	FALSE	.	0.000725872	0.987772
AC083864.3	FALSE	.	0.00224118	0.690404	1	FALSE	.	-0.00932076	0.841673	1	FALSE	.	-0.00301871	0.972196	1	FALSE	.	0.0915899	0.498912	1	FALSE	.	0.0593466	0.667667	1	FALSE	.	-0.0047488	0.642307	1	FALSE	.	-0.00581886	0.90458	1	FALSE	.	0.0435103	0.582802	1	FALSE	.	0.154075	0.246863	1	FALSE	.	0.00819482	0.953694
AC083884.8	FALSE	.	0.00127772	0.774941	1	FALSE	.	0.00447659	0.907511	1	FALSE	.	-0.039893	0.583778	1	FALSE	.	-0.0539849	0.625587	1	FALSE	.	0.0486046	0.684606	1	FALSE	.	0.00397591	0.635356	1	FALSE	.	-0.0168718	0.670765	1	FALSE	.	-0.00582194	0.928955	1	FALSE	.	0.0115857	0.910178	1	FALSE	.	-0.0214076	0.859268
AC083900.1	FALSE	.	6.08778e-05	0.98411	1	FALSE	.	-0.00544356	0.835004	1	FALSE	.	0.0137587	0.773456	1	FALSE	.	0.000544704	0.994123	1	FALSE	.	-0.00867177	0.912499	1	FALSE	.	0.00112295	0.841584	1	FALSE	.	-0.00117274	0.965542	1	FALSE	.	0.0106841	0.803938	1	FALSE	.	0.00419575	0.951423	1	FALSE	.	-0.0108463	0.895833
AC084117.3	FALSE	.	0.000972065	0.806686	1	FALSE	.	-0.00390464	0.908247	1	FALSE	.	0.0255978	0.686642	1	FALSE	.	0.000771112	0.993596	1	FALSE	.	-0.0140832	0.891386	1	FALSE	.	0.00199853	0.785242	1	FALSE	.	-0.00512372	0.883637	1	FALSE	.	0.00866881	0.877699	1	FALSE	.	0.0250033	0.779187	1	FALSE	.	0.00743124	0.945377
AC084219.4	FALSE	.	0.000623031	0.915071	1	FALSE	.	-0.134641	0.0969739	1	FALSE	.	-0.0075541	0.950204	1	FALSE	.	0.00217094	0.989922	1	FALSE	.	0.168553	0.411362	1	FALSE	.	0.00333226	0.801809	1	FALSE	.	-0.0691744	0.324486	1	FALSE	.	0.0799483	0.486803	1	FALSE	.	-0.0529497	0.7322	1	FALSE	.	-0.0956786	0.61405
AC087294.2	FALSE	.	0.000123182	0.976564	1	FALSE	.	-0.0129049	0.720238	1	FALSE	.	-0.00166195	0.980142	1	FALSE	.	0.0458505	0.656913	1	FALSE	.	-0.0605343	0.586216	1	FALSE	.	-0.00142213	0.85453	1	FALSE	.	-0.000882466	0.981068	1	FALSE	.	0.00991802	0.868421	1	FALSE	.	0.0452438	0.635322	1	FALSE	.	-0.0149932	0.896712
AC090286.2	FALSE	.	1.69782e-05	0.991843	1	FALSE	.	-0.00064888	0.963416	1	FALSE	.	-0.000226845	0.992886	1	FALSE	.	-0.00626453	0.874024	1	FALSE	.	0.00109204	0.979722	1	FALSE	.	5.38925e-05	0.985849	1	FALSE	.	-0.00294577	0.840359	1	FALSE	.	-0.000558587	0.980641	1	FALSE	.	-0.0050892	0.890489	1	FALSE	.	0.000658016	0.988425
AC090602.2	FALSE	.	0.000713139	0.907403	1	FALSE	.	0.0411005	0.485759	1	FALSE	.	0.170513	0.206462	1	FALSE	.	-0.0870831	0.638559	1	FALSE	.	0.0234017	0.90651	1	FALSE	.	-0.0140111	0.321391	1	FALSE	.	0.0909575	0.204496	1	FALSE	.	0.108668	0.331792	1	FALSE	.	-0.0575776	0.730907	1	FALSE	.	-0.122694	0.54209
AC090616.2	FALSE	.	-0.00821055	0.283463	0.998082	FALSE	.	-0.0422123	0.518078	1	FALSE	.	0.125445	0.364111	0.655526	FALSE	.	-0.0509165	0.791283	0.892946	FALSE	.	-0.0635444	0.747569	0.871368	FALSE	.	0.0186537	0.257612	1	FALSE	.	0.00252236	0.968934	1	FALSE	.	-0.125659	0.278652	0.587991	FALSE	.	-0.241114	0.221554	0.448032	FALSE	.	-0.157251	0.433472
AC091133.1	FALSE	.	-0.00738808	0.310695	1	FALSE	.	0.0419111	0.497097	1	FALSE	.	-0.0488958	0.680553	1	FALSE	.	-0.0781025	0.643952	1	FALSE	.	0.10094	0.583343	1	FALSE	.	-0.00651951	0.616429	1	FALSE	.	0.0207986	0.734326	1	FALSE	.	-0.189371	0.124641	1	FALSE	.	-0.134991	0.398421	1	FALSE	.	0.0132375	0.940517
AC091177.1	FALSE	.	0.00521444	0.405454	1	FALSE	.	0.0315238	0.550948	1	FALSE	.	-0.098345	0.365986	1	FALSE	.	-0.0577937	0.698827	1	FALSE	.	-0.2714	0.145023	1	FALSE	.	0.017853	0.183952	1	FALSE	.	0.0328226	0.549949	1	FALSE	.	-0.148968	0.155309	1	FALSE	.	0.0694926	0.618729	1	FALSE	.	-0.191597	0.283748
AC091492.2	FALSE	.	0.0116934	0.132521	1	FALSE	.	-0.00119137	0.982065	1	FALSE	.	-0.0903845	0.390555	1	FALSE	.	0.187057	0.279628	1	FALSE	.	0.0827882	0.597624	1	FALSE	.	0.000959836	0.930393	1	FALSE	.	-0.0121321	0.824483	1	FALSE	.	-0.0471574	0.603458	1	FALSE	.	0.052032	0.717155	1	FALSE	.	0.31284	0.113989
AC091633.2	FALSE	.	0.000135399	0.951882	0.998082	FALSE	.	-0.0636091	0.35548	0.713431	FALSE	.	0.140896	0.279537	0.571707	FALSE	.	0.0120256	0.94647	0.979277	FALSE	.	0.610564	0.016066	0.0634304	FALSE	.	-0.0688925	0.0327453	0.514656	FALSE	.	-0.176359	0.076979	0.356553	FALSE	.	0.0747729	0.515139	0.776018	FALSE	.	0.0618025	0.725363	0.861867	FALSE	.	0.322793	0.152357
AC091633.3	FALSE	.	0.00168398	0.661288	1	FALSE	.	-0.003529	0.913228	1	FALSE	.	0.0240675	0.690594	1	FALSE	.	0.0195636	0.831173	1	FALSE	.	0.0485511	0.624786	1	FALSE	.	0.000311095	0.964484	1	FALSE	.	0.00241634	0.94244	1	FALSE	.	0.01939	0.720891	1	FALSE	.	0.040816	0.635425	1	FALSE	.	0.048288	0.641527
AC092066.6	FALSE	.	0.000107868	0.978263	1	FALSE	.	0.0197518	0.570627	1	FALSE	.	0.0121696	0.846143	1	FALSE	.	0.000766433	0.993627	1	FALSE	.	-0.0367636	0.721979	1	FALSE	.	0.00199309	0.785547	1	FALSE	.	-0.00511067	0.883788	1	FALSE	.	-0.00356654	0.949429	1	FALSE	.	0.0433584	0.63007	1	FALSE	.	0.0048404	0.96431
AC092171.4	FALSE	.	0.000389928	0.94734	1	FALSE	.	0.0573712	0.316662	1	FALSE	.	0.0154347	0.886601	1	FALSE	.	-0.176347	0.283359	1	FALSE	.	-0.198625	0.254929	1	FALSE	.	0.0101649	0.413892	1	FALSE	.	0.0574107	0.330455	1	FALSE	.	-0.0167236	0.859499	1	FALSE	.	-0.143496	0.334918	1	FALSE	.	-0.216458	0.231607
AC092316.1	FALSE	.	1.88257e-05	0.991378	1	FALSE	.	-0.00196494	0.894512	1	FALSE	.	-0.000248163	0.992585	1	FALSE	.	-0.00345449	0.933504	1	FALSE	.	0.00120587	0.97865	1	FALSE	.	5.96475e-05	0.985071	1	FALSE	.	-0.00222226	0.884713	1	FALSE	.	0.00148103	0.951115	1	FALSE	.	0.000975131	0.97991	1	FALSE	.	0.000727716	0.987792
AC092620.2	FALSE	.	-0.00103972	0.8193	1	FALSE	.	0.00477885	0.902332	1	FALSE	.	0.0163831	0.824532	1	FALSE	.	-0.0916955	0.430162	1	FALSE	.	0.088246	0.473606	1	FALSE	.	0.000437611	0.958548	1	FALSE	.	-0.00708139	0.860359	1	FALSE	.	-0.0221189	0.735665	1	FALSE	.	-0.0477358	0.652166	1	FALSE	.	0.0371445	0.763861
AC092625.1	FALSE	.	2.17517e-05	0.990699	1	FALSE	.	0.000695093	0.965073	1	FALSE	.	-0.000284579	0.99207	1	FALSE	.	-0.00397679	0.92859	1	FALSE	.	0.0104056	0.829621	1	FALSE	.	6.88006e-05	0.983927	1	FALSE	.	-0.00102932	0.950003	1	FALSE	.	-0.000705958	0.978251	1	FALSE	.	-0.00274243	0.947298	1	FALSE	.	0.0055795	0.912746
AC092667.2	FALSE	.	-0.000499918	0.833098	1	FALSE	.	0.00113284	0.955133	1	FALSE	.	-0.000464404	0.989842	1	FALSE	.	0.000250544	0.996456	1	FALSE	.	0.00226468	0.970448	1	FALSE	.	-0.000868235	0.841651	1	FALSE	.	-0.00168027	0.935671	1	FALSE	.	-0.00115346	0.972071	1	FALSE	.	0.0018275	0.972317	1	FALSE	.	0.00908067	0.887855
AC092687.5	FALSE	.	-0.00087904	0.769711	1	FALSE	.	-0.00208679	0.93458	1	FALSE	.	0.00641677	0.889971	1	FALSE	.	0.0114796	0.872467	1	FALSE	.	0.00368836	0.961813	1	FALSE	.	-0.00153484	0.780578	1	FALSE	.	-0.0027387	0.916989	1	FALSE	.	0.0107008	0.798908	1	FALSE	.	0.00298317	0.964258	1	FALSE	.	0.00221664	0.978138
AC092835.2	FALSE	.	0.00595725	0.387468	1	FALSE	.	0.0168485	0.771635	1	FALSE	.	-0.0100244	0.932604	1	FALSE	.	-0.459997	0.0481386	1	FALSE	.	-0.0843159	0.656574	1	FALSE	.	-0.00450126	0.707436	1	FALSE	.	0.0210452	0.729236	1	FALSE	.	0.0834875	0.460808	1	FALSE	.	-0.380304	0.0664136	1	FALSE	.	0.170347	0.406157
AC093106.4	FALSE	.	0.000236647	0.965098	1	FALSE	.	-0.00868557	0.853389	1	FALSE	.	5.74696e-05	0.999509	1	FALSE	.	-0.000902856	0.994851	1	FALSE	.	0.0153396	0.914158	1	FALSE	.	-0.0027893	0.784853	1	FALSE	.	0.00822711	0.867842	1	FALSE	.	0.0103072	0.902252	1	FALSE	.	-0.0283745	0.823016	1	FALSE	.	-0.0421007	0.774237
AC093106.6	FALSE	.	1.71729e-05	0.99175	1	FALSE	.	0.00141382	0.920334	1	FALSE	.	0.00187755	0.941172	1	FALSE	.	0.00810492	0.837645	1	FALSE	.	0.00109843	0.979603	1	FALSE	.	5.42487e-05	0.985756	1	FALSE	.	-0.000811429	0.955707	1	FALSE	.	-0.000554407	0.980786	1	FALSE	.	0.000879095	0.980999	1	FALSE	.	0.000664136	0.988317
AC093107.7	FALSE	.	-0.000342738	0.899172	1	FALSE	.	0.0014872	0.948302	1	FALSE	.	0.00514468	0.901811	1	FALSE	.	0.000331017	0.995898	1	FALSE	.	0.0217193	0.755945	1	FALSE	.	-0.00125439	0.800483	1	FALSE	.	-0.00220452	0.925923	1	FALSE	.	-0.00151798	0.967814	1	FALSE	.	0.00240069	0.968097	1	FALSE	.	0.0118899	0.87094
AC093110.3	FALSE	.	2.59166e-05	0.989827	1	FALSE	.	-0.000933818	0.956937	1	FALSE	.	0.00588108	0.850958	1	FALSE	.	0.000184778	0.996952	1	FALSE	.	0.00701203	0.893868	1	FALSE	.	8.20283e-05	0.982414	1	FALSE	.	-0.00122657	0.945317	1	FALSE	.	-0.000841879	0.976215	1	FALSE	.	0.00133559	0.976432	1	FALSE	.	0.00099858	0.985623
AC093142.2	FALSE	.	-0.00317887	0.428115	0.998082	FALSE	.	-0.0171407	0.783659	0.926583	FALSE	.	-0.0478502	0.696584	0.878779	FALSE	.	0.0873129	0.64531	0.809253	FALSE	.	0.303616	0.194457	0.390395	FALSE	.	-0.00813889	0.575809	0.968512	FALSE	.	-0.0989884	0.219478	0.596291	FALSE	.	-0.036295	0.754964	0.908682	FALSE	.	0.180192	0.345728	0.582915	FALSE	.	0.139915	0.525246
AC093159.1	FALSE	.	-0.000254417	0.878422	1	FALSE	.	-0.00374438	0.791564	1	FALSE	.	-0.0002255	0.992928	1	FALSE	.	0.00284188	0.942639	1	FALSE	.	0.00463901	0.914019	1	FALSE	.	-0.000442522	0.884374	1	FALSE	.	-0.00182051	0.901185	1	FALSE	.	-0.000556886	0.9807	1	FALSE	.	0.00394533	0.915001	1	FALSE	.	0.000660384	0.988383
AC093323.3	FALSE	.	0.00166413	0.579636	0.998082	FALSE	.	0.0572736	0.399888	0.744002	FALSE	.	-0.244708	0.131346	0.376714	FALSE	.	-0.329663	0.141355	0.320515	FALSE	.	-0.0469521	0.829225	0.912401	FALSE	.	-0.0104277	0.490562	0.950365	FALSE	.	0.0691675	0.348297	0.716364	FALSE	.	-0.313845	0.0684413	0.26511	FALSE	.	-0.570831	0.0327364	0.1238	FALSE	.	0.246268	0.281478
AC093388.3	FALSE	.	-0.00413979	0.51799	1	FALSE	.	-0.120985	0.100732	1	FALSE	.	-0.00487461	0.962648	1	FALSE	.	0.0389744	0.818894	1	FALSE	.	-0.0700351	0.687223	1	FALSE	.	0.00291545	0.812269	1	FALSE	.	-0.087019	0.209794	1	FALSE	.	-0.0534543	0.569387	1	FALSE	.	-0.171319	0.283134	1	FALSE	.	0.0706302	0.699753
AC093627.10	FALSE	.	-0.00399954	0.544808	1	FALSE	.	-0.0142054	0.796534	1	FALSE	.	-0.036406	0.765118	1	FALSE	.	-0.212631	0.288525	1	FALSE	.	-0.0366902	0.848233	1	FALSE	.	0.00839238	0.542181	1	FALSE	.	0.00574963	0.920608	1	FALSE	.	-0.0834743	0.446304	1	FALSE	.	-0.337736	0.0934278	1	FALSE	.	-0.478124	0.0546376
AC093627.9	FALSE	.	-0.0021093	0.720067	1	FALSE	.	-0.0330309	0.530604	1	FALSE	.	-0.0305521	0.774456	1	FALSE	.	-0.0586345	0.702919	1	FALSE	.	-0.0442746	0.777133	1	FALSE	.	0.00485513	0.670927	1	FALSE	.	0.0100252	0.852753	1	FALSE	.	-0.124506	0.21972	1	FALSE	.	0.0843495	0.569832	1	FALSE	.	0.0115274	0.942171
AC093673.5	FALSE	.	-0.000321283	0.76683	0.998082	FALSE	.	-0.550961	0.000849499	0.0137364	TRUE	-	-1.04467	2.87403e-05	0.00045251	FALSE	.	-0.938346	5.26254e-05	0.000487477	FALSE	.	-0.989737	4.2901e-06	4.72159e-05	FALSE	.	-0.0100128	0.631466	0.974713	FALSE	.	-0.188746	0.0404085	0.246735	FALSE	.	-0.223629	0.0774373	0.285301	FALSE	.	-0.753415	0.000523306	0.00448516	TRUE	-	-1.01212	2.39843e-06
AC093690.1	FALSE	.	-0.012856	0.138271	1	FALSE	.	-0.150509	0.0696649	1	FALSE	.	0.116554	0.335606	1	FALSE	.	-0.18271	0.311352	1	FALSE	.	0.0984719	0.567287	1	FALSE	.	-0.00767463	0.563368	1	FALSE	.	-0.11574	0.134354	1	FALSE	.	0.0962917	0.36541	1	FALSE	.	-0.142645	0.378415	1	FALSE	.	-0.0650146	0.701915
AC093802.1	FALSE	.	0.00029096	0.861138	1	FALSE	.	0.00141443	0.920299	1	FALSE	.	0.00367852	0.885164	1	FALSE	.	-0.00313164	0.936741	1	FALSE	.	0.00109414	0.979682	1	FALSE	.	0.000315656	0.917277	1	FALSE	.	-0.000810944	0.955734	1	FALSE	.	-0.000556606	0.98071	1	FALSE	.	-0.00216091	0.953317	1	FALSE	.	0.000660238	0.988386
AC093818.1	FALSE	.	0.00721722	0.25607	0.998082	FALSE	.	-0.00126437	0.983699	0.995526	FALSE	.	0.127763	0.36676	0.657642	FALSE	.	-0.0253731	0.893582	0.947515	FALSE	.	0.152139	0.49351	0.695383	FALSE	.	0.0147654	0.342281	0.909211	FALSE	.	0.0191141	0.773119	0.937941	FALSE	.	0.219964	0.147805	0.415649	FALSE	.	-0.0459871	0.799984	0.903834	FALSE	.	0.576551	0.0375756
AC096558.1	FALSE	.	0.000154152	0.926049	1	FALSE	.	-0.000616721	0.965176	1	FALSE	.	0.00405498	0.873564	1	FALSE	.	0.00337513	0.931834	1	FALSE	.	-0.00244562	0.954607	1	FALSE	.	0.000299709	0.921437	1	FALSE	.	-0.000810323	0.955768	1	FALSE	.	0.00329307	0.886424	1	FALSE	.	0.000880339	0.980972	1	FALSE	.	-0.003077	0.945914
AC096775.2	FALSE	.	-0.00176944	0.671129	1	FALSE	.	-0.00423543	0.903973	1	FALSE	.	-0.00157825	0.980689	1	FALSE	.	0.000957322	0.992583	1	FALSE	.	-0.0382445	0.721116	1	FALSE	.	-0.0013633	0.858606	1	FALSE	.	-0.00566547	0.875935	1	FALSE	.	-0.00388761	0.946978	1	FALSE	.	-0.0490916	0.603192	1	FALSE	.	-0.0175713	0.874545
AC097359.2	FALSE	.	0.000306208	0.860502	1	FALSE	.	-0.000678735	0.96342	1	FALSE	.	-0.000245704	0.992649	1	FALSE	.	0.000128454	0.997521	1	FALSE	.	-0.00662083	0.883235	1	FALSE	.	5.94717e-05	0.985096	1	FALSE	.	0.000415214	0.978359	1	FALSE	.	-0.000610576	0.979811	1	FALSE	.	0.000965886	0.980076	1	FALSE	.	-0.007534	0.87419
AC097721.2	FALSE	.	-0.000191966	0.908206	1	FALSE	.	-0.000618915	0.965052	1	FALSE	.	-0.000223201	0.993	1	FALSE	.	0.000117152	0.997631	1	FALSE	.	-0.00577076	0.89329	1	FALSE	.	-0.000333582	0.912803	1	FALSE	.	-0.000812591	0.955644	1	FALSE	.	-0.000555065	0.980764	1	FALSE	.	0.00087904	0.981	1	FALSE	.	4.0364e-06	0.999929
AC097724.3	FALSE	.	0.0171334	0.106735	0.998082	FALSE	.	0.258696	0.0265974	1	FALSE	.	0.0556108	0.661437	1	FALSE	.	0.0953059	0.617395	1	FALSE	.	-0.100896	0.610732	0.784692	FALSE	.	0.0163394	0.289387	1	FALSE	.	0.0551642	0.400545	1	FALSE	.	-0.214336	0.103213	1	FALSE	.	0.197392	0.297851	0.53313	FALSE	.	0.105836	0.605911
AC098614.1	FALSE	.	-0.000922871	0.881441	1	FALSE	.	0.0381407	0.508583	1	FALSE	.	-0.00554407	0.959336	1	FALSE	.	-0.0749469	0.654438	1	FALSE	.	0.0249545	0.882095	1	FALSE	.	-0.00602499	0.644481	1	FALSE	.	0.063541	0.325455	1	FALSE	.	0.0836113	0.416599	1	FALSE	.	0.135933	0.41607	1	FALSE	.	0.480305	0.0522607
AC098614.2	FALSE	.	-0.00163316	0.794234	1	FALSE	.	0.0261039	0.65723	1	FALSE	.	-0.00544534	0.959826	1	FALSE	.	0.401741	0.0672339	1	FALSE	.	0.685492	0.0165681	1	FALSE	.	-0.00851548	0.505481	1	FALSE	.	0.0062361	0.916454	1	FALSE	.	0.0961092	0.370397	1	FALSE	.	0.0920543	0.541194	1	FALSE	.	0.616576	0.0263394
AC098820.4	FALSE	.	-0.00132904	0.712904	1	FALSE	.	-0.00309038	0.919272	1	FALSE	.	-0.0118705	0.832528	1	FALSE	.	-0.0561779	0.524361	1	FALSE	.	-0.0290242	0.75486	1	FALSE	.	-0.000259494	0.96888	1	FALSE	.	-0.00405458	0.89761	1	FALSE	.	0.00665747	0.895681	1	FALSE	.	-0.0481111	0.556918	1	FALSE	.	-0.0141031	0.884495
AC099535.4	FALSE	.	-0.000493798	0.829906	1	FALSE	.	0.00348328	0.858695	1	FALSE	.	-0.00452237	0.89808	1	FALSE	.	-0.00608958	0.911234	1	FALSE	.	0.00211898	0.971458	1	FALSE	.	-0.000859896	0.838166	1	FALSE	.	0.000825941	0.967332	1	FALSE	.	-0.00107864	0.973021	1	FALSE	.	-0.00419447	0.934456	1	FALSE	.	0.0012769	0.983671
AC099850.1	FALSE	.	0.00325256	0.459076	1	FALSE	.	-0.0221875	0.546564	1	FALSE	.	-0.0174461	0.794855	1	FALSE	.	0.000889667	0.993065	1	FALSE	.	0.0589577	0.593877	1	FALSE	.	0.000395402	0.959426	1	FALSE	.	-0.0148707	0.693566	1	FALSE	.	-0.0182735	0.761359	1	FALSE	.	0.00644189	0.945758	1	FALSE	.	0.0615031	0.594194
AC104134.2	FALSE	.	6.09566e-05	0.984102	1	FALSE	.	-0.0105038	0.689124	1	FALSE	.	-0.000143186	0.997619	1	FALSE	.	0.0239657	0.745336	1	FALSE	.	0.0164735	0.834854	1	FALSE	.	0.00112474	0.841455	1	FALSE	.	-0.00701285	0.795784	1	FALSE	.	-0.0148186	0.731029	1	FALSE	.	0.0235725	0.731233	1	FALSE	.	0.0258252	0.756391
AC104306.1	FALSE	.	-0.00520586	0.442615	1	FALSE	.	0.030358	0.602928	1	FALSE	.	-0.0616503	0.591341	1	FALSE	.	0.151089	0.399819	1	FALSE	.	0.19362	0.309524	1	FALSE	.	-0.00951921	0.468243	1	FALSE	.	0.0427079	0.494037	1	FALSE	.	-0.0163418	0.872035	1	FALSE	.	0.0954799	0.540999	1	FALSE	.	0.0149717	0.930665
AC104451.2	FALSE	.	2.09483e-05	0.990898	1	FALSE	.	-0.00359115	0.818522	1	FALSE	.	-0.00285572	0.919256	1	FALSE	.	0.000142996	0.997387	1	FALSE	.	-0.0027227	0.954353	1	FALSE	.	6.6426e-05	0.984231	1	FALSE	.	-0.00239908	0.882161	1	FALSE	.	-0.00301684	0.905754	1	FALSE	.	0.00107795	0.978936	1	FALSE	.	-0.00808765	0.872
AC104530.1	FALSE	.	0.000742924	0.836893	0.998082	FALSE	.	-0.143581	0.114753	1	FALSE	.	-0.488707	0.0339779	0.157154	FALSE	.	-0.923349	0.00845375	0.0382764	FALSE	.	-0.120882	0.582779	0.765906	FALSE	.	-0.00284468	0.836266	1	FALSE	.	-0.148537	0.11582	0.439322	FALSE	.	-0.14052	0.294927	0.603664	FALSE	.	-1.05858	0.00462531	0.0276095	FALSE	.	-0.403899	0.110217
AC104532.4	FALSE	.	0.00145792	0.806	1	FALSE	.	0.0627719	0.353261	1	FALSE	.	-0.0732032	0.567299	1	FALSE	.	0.123075	0.505159	1	FALSE	.	-0.0320145	0.861971	1	FALSE	.	-0.00500889	0.706704	1	FALSE	.	0.0348835	0.591908	1	FALSE	.	-0.0500333	0.657672	1	FALSE	.	0.0830009	0.612314	1	FALSE	.	-0.144161	0.445733
AC104623.2	FALSE	.	0.000658414	0.843348	1	FALSE	.	-0.00264196	0.925836	1	FALSE	.	-0.000970285	0.985118	1	FALSE	.	0.0266369	0.740668	1	FALSE	.	0.0343446	0.691681	1	FALSE	.	0.00128787	0.83348	1	FALSE	.	0.00181439	0.950681	1	FALSE	.	-0.00240167	0.959089	1	FALSE	.	0.00378107	0.959463	1	FALSE	.	0.0326947	0.718389
AC104653.1	FALSE	.	1.93875e-05	0.994174	1	FALSE	.	-0.00160526	0.942992	1	FALSE	.	-0.000584645	0.988561	1	FALSE	.	0.000314983	0.99601	1	FALSE	.	0.00283829	0.966753	1	FALSE	.	-0.00119837	0.80508	1	FALSE	.	0.00110645	0.961977	1	FALSE	.	0.00351241	0.923969	1	FALSE	.	0.010217	0.861955	1	FALSE	.	0.0188204	0.793328
AC104667.3	FALSE	.	0.000260114	0.962799	1	FALSE	.	0.00849127	0.861492	1	FALSE	.	-0.0390032	0.681153	1	FALSE	.	0.106618	0.469428	1	FALSE	.	-0.170984	0.295174	1	FALSE	.	0.00504026	0.643914	1	FALSE	.	0.0738061	0.214539	1	FALSE	.	0.0436606	0.61805	1	FALSE	.	0.198211	0.185706	1	FALSE	.	-0.113377	0.482842
AC104843.3	FALSE	.	-0.00084628	0.88336	0.998082	FALSE	.	0.0147332	0.813271	1	FALSE	.	-0.015343	0.90541	0.969333	FALSE	.	0.417085	0.0870851	0.227274	FALSE	.	0.107268	0.616575	0.788451	FALSE	.	-0.0125078	0.389137	1	FALSE	.	-0.107996	0.192096	1	FALSE	.	0.029073	0.805012	0.929491	FALSE	.	0.224798	0.23815	0.468558	FALSE	.	-0.0445707	0.831218
AC104843.4	FALSE	.	-0.00198089	0.743886	1	FALSE	.	0.0154857	0.781329	1	FALSE	.	0.0407282	0.696722	1	FALSE	.	0.0692007	0.664276	1	FALSE	.	0.180892	0.302243	1	FALSE	.	-0.00325959	0.779394	1	FALSE	.	-0.0724198	0.245366	1	FALSE	.	0.0718724	0.458071	1	FALSE	.	-0.0440336	0.756669	1	FALSE	.	0.244343	0.200469
AC104978.1	FALSE	.	0.00213665	0.732101	1	FALSE	.	-0.0684626	0.258467	1	FALSE	.	-0.00493454	0.962354	1	FALSE	.	0.0728069	0.645305	1	FALSE	.	-0.0499757	0.75916	1	FALSE	.	0.00704175	0.574396	1	FALSE	.	-0.0149188	0.793898	1	FALSE	.	0.147267	0.185015	1	FALSE	.	0.157864	0.310084	1	FALSE	.	0.194059	0.297612
AC105760.2	FALSE	.	-0.000292199	0.909139	1	FALSE	.	0.0087915	0.689836	1	FALSE	.	0.00461426	0.907145	1	FALSE	.	-0.00768018	0.900017	1	FALSE	.	0.0113016	0.864333	1	FALSE	.	0.000120308	0.979548	1	FALSE	.	0.000920151	0.967422	1	FALSE	.	-0.00136289	0.969553	1	FALSE	.	-0.00528497	0.926152	1	FALSE	.	0.00160539	0.981592
AC106782.20	FALSE	.	1.71405e-05	0.991765	1	FALSE	.	0.000547463	0.969084	1	FALSE	.	-0.00232066	0.927324	1	FALSE	.	0.000116613	0.997642	1	FALSE	.	0.00109753	0.97962	1	FALSE	.	5.4202e-05	0.985768	1	FALSE	.	-0.000811798	0.955687	1	FALSE	.	-0.00245272	0.915154	1	FALSE	.	0.00992789	0.788654	1	FALSE	.	0.000664563	0.98831
AC107081.5	FALSE	.	0.00354564	0.363796	0.998082	FALSE	.	-0.201664	0.0575799	0.295746	FALSE	.	-0.19473	0.187	0.46239	FALSE	.	0.132697	0.482458	0.691639	FALSE	.	0.0168706	0.937823	0.967614	FALSE	.	0.0180277	0.279076	0.875995	FALSE	.	-0.0419318	0.547099	0.846118	FALSE	.	-0.145497	0.265791	0.572279	FALSE	.	-0.165236	0.381965	0.617108	FALSE	.	0.185173	0.397261
AC107983.4	FALSE	.	0.00715592	0.330977	1	FALSE	.	-0.0467736	0.437554	1	FALSE	.	0.0320426	0.80263	1	FALSE	.	0.185147	0.352416	1	FALSE	.	0.200665	0.301055	1	FALSE	.	0.00488249	0.703285	1	FALSE	.	0.0370935	0.562804	1	FALSE	.	-0.158903	0.205937	1	FALSE	.	-0.0271854	0.866384	1	FALSE	.	0.0156707	0.92836
AC108025.2	FALSE	.	1.71683e-05	0.991752	1	FALSE	.	0.000548284	0.969038	1	FALSE	.	0.00535072	0.833882	1	FALSE	.	0.000121005	0.997553	1	FALSE	.	0.00109654	0.979638	1	FALSE	.	5.42697e-05	0.98575	1	FALSE	.	0.000377443	0.979389	1	FALSE	.	-0.000555455	0.98075	1	FALSE	.	0.00605713	0.869744	1	FALSE	.	0.00725074	0.873104
AC108039.1	FALSE	.	2.45799e-05	0.990106	1	FALSE	.	-0.00256166	0.879276	1	FALSE	.	-0.00610288	0.841409	1	FALSE	.	0.000169936	0.997125	1	FALSE	.	0.0015727	0.97552	1	FALSE	.	7.783e-05	0.982887	1	FALSE	.	-0.00289674	0.868088	1	FALSE	.	-0.00602819	0.826982	1	FALSE	.	0.00126396	0.977124	1	FALSE	.	0.0113191	0.83446
AC108488.4	FALSE	.	0.000134996	0.935284	1	FALSE	.	-0.00061771	0.96512	1	FALSE	.	0.00187602	0.94122	1	FALSE	.	0.000121806	0.997537	1	FALSE	.	0.010604	0.805616	1	FALSE	.	-0.000196424	0.948458	1	FALSE	.	0.00105177	0.94264	1	FALSE	.	-0.000555051	0.980764	1	FALSE	.	0.00088227	0.980931	1	FALSE	.	0.000661847	0.988358
AC111155.1	FALSE	.	4.84479e-05	0.985909	1	FALSE	.	-0.00174479	0.940459	1	FALSE	.	-0.000634846	0.988078	1	FALSE	.	0.000338521	0.995882	1	FALSE	.	-0.0155659	0.826665	1	FALSE	.	0.000848407	0.866159	1	FALSE	.	-0.00229018	0.924438	1	FALSE	.	-0.0069775	0.855593	1	FALSE	.	0.00248982	0.967515	1	FALSE	.	-0.017765	0.812139
AC113189.5	FALSE	.	-0.0029656	0.295617	0.998082	FALSE	.	-0.0566044	0.40258	0.745943	FALSE	.	-0.100273	0.380489	0.669177	FALSE	.	-0.2206	0.226978	0.439066	FALSE	.	-0.0677149	0.74298	0.869214	FALSE	.	-0.0209627	0.250754	0.872837	FALSE	.	-0.0776151	0.306136	0.683003	FALSE	.	-0.107744	0.342323	0.646682	FALSE	.	-0.0228046	0.891769	0.947858	FALSE	.	0.178273	0.381501
AC114271.2	FALSE	.	0.00422335	0.310486	0.998082	FALSE	.	0.0143501	0.817703	0.939311	FALSE	.	-0.116694	0.38101	0.670002	FALSE	.	-0.1429	0.457727	0.670631	FALSE	.	0.0178258	0.934578	0.965987	FALSE	.	-0.00418036	0.76787	0.986324	FALSE	.	0.00253565	0.969329	0.990354	FALSE	.	-0.164842	0.231187	0.533267	FALSE	.	0.198703	0.295457	0.530695	FALSE	.	0.0154482	0.94285
AC114730.2	FALSE	.	-0.00543444	0.317617	1	FALSE	.	-0.00744407	0.864533	1	FALSE	.	0.0213618	0.791162	1	FALSE	.	-0.034209	0.78252	1	FALSE	.	0.0501105	0.698035	1	FALSE	.	-0.00452617	0.640932	1	FALSE	.	-0.0376832	0.413401	1	FALSE	.	-0.00621858	0.930958	1	FALSE	.	-0.0227591	0.841567	1	FALSE	.	0.135982	0.340265
AC114730.3	FALSE	.	0.00174947	0.730225	1	FALSE	.	0.0210209	0.636937	1	FALSE	.	0.0226459	0.784229	1	FALSE	.	0.127837	0.339106	1	FALSE	.	0.124449	0.371643	1	FALSE	.	0.000623612	0.947068	1	FALSE	.	0.0043407	0.922919	1	FALSE	.	-0.00658009	0.928673	1	FALSE	.	0.0101931	0.92933	1	FALSE	.	0.164603	0.269636
AC114730.8	FALSE	.	-0.000155704	0.934279	1	FALSE	.	-0.000803878	0.960084	1	FALSE	.	-0.000288485	0.992056	1	FALSE	.	0.0043898	0.922124	1	FALSE	.	0.00142467	0.976723	1	FALSE	.	-0.000255261	0.941119	1	FALSE	.	-0.00105554	0.949331	1	FALSE	.	-0.00319233	0.903049	1	FALSE	.	0.0011438	0.978264	1	FALSE	.	0.000860316	0.986675
AC115617.2	FALSE	.	-0.00249717	0.602371	0.998082	FALSE	.	0.032258	0.615329	1	FALSE	.	-0.0376134	0.772302	0.915551	FALSE	.	0.0737508	0.704892	0.842955	FALSE	.	-0.0272677	0.896359	0.949174	FALSE	.	-0.0207688	0.226198	1	FALSE	.	0.0649673	0.373149	0.735452	FALSE	.	-0.0138818	0.906197	0.969868	FALSE	.	0.0504078	0.780135	0.891957	FALSE	.	-0.0551627	0.792351
AC124789.1	FALSE	.	-0.00115119	0.626663	0.998082	FALSE	.	-0.0466732	0.479006	0.795784	FALSE	.	0.0828975	0.477964	0.740075	FALSE	.	0.201269	0.287937	0.507372	FALSE	.	0.0822579	0.695347	0.840132	FALSE	.	-0.0144401	0.382556	0.919117	FALSE	.	0.0516362	0.471675	0.803481	FALSE	.	0.246635	0.0983697	0.329903	FALSE	.	0.214051	0.251507	0.483619	FALSE	.	0.0828242	0.69003
AC127904.2	FALSE	.	-0.00914575	0.243188	0.998082	FALSE	.	-0.0555643	0.411095	1	FALSE	.	-0.103416	0.45317	0.720369	FALSE	.	0.175001	0.387254	0.60965	FALSE	.	-0.189625	0.35419	0.572212	FALSE	.	0.0026892	0.840806	1	FALSE	.	-0.0203053	0.756429	1	FALSE	.	-0.0490441	0.679749	0.872436	FALSE	.	-0.0892175	0.596909	0.786474	FALSE	.	-0.0707542	0.725669
AC131056.3	FALSE	.	-0.000862771	0.841706	0.998082	FALSE	.	0.0312759	0.625423	1	FALSE	.	-0.17824	0.241547	0.533165	FALSE	.	-0.645839	0.0307469	0.106263	FALSE	.	-0.244183	0.287249	0.501814	FALSE	.	0.000589576	0.965102	1	FALSE	.	0.0770379	0.308667	0.684966	FALSE	.	0.018688	0.873722	0.956503	FALSE	.	-0.0111096	0.950987	0.977965	FALSE	.	-0.437639	0.0916477
AC135048.13	FALSE	.	0.024023	0.025838	0.91587	FALSE	.	0.0368907	0.57716	0.84915	FALSE	.	-0.108549	0.320801	0.613576	FALSE	.	0.00726533	0.96474	0.984818	FALSE	.	-0.0193817	0.922677	0.961187	FALSE	.	-0.0131355	0.457493	0.946517	FALSE	.	0.0140319	0.845547	0.961462	FALSE	.	-0.0706879	0.480097	0.754943	FALSE	.	0.0471527	0.772677	0.887832	FALSE	.	0.0637358	0.745358
AC135050.5	FALSE	.	1.71081e-05	0.991781	1	FALSE	.	-0.000617306	0.965143	1	FALSE	.	-0.000223749	0.992983	1	FALSE	.	0.000121386	0.997545	1	FALSE	.	0.00464024	0.913997	1	FALSE	.	0.00049239	0.87143	1	FALSE	.	-0.000810624	0.955751	1	FALSE	.	0.00311962	0.892344	1	FALSE	.	0.000883036	0.980914	1	FALSE	.	0.00440382	0.922656
AC137932.4	FALSE	.	0.00669926	0.327293	1	FALSE	.	0.00484719	0.930604	1	FALSE	.	0.042848	0.687253	1	FALSE	.	0.0058314	0.971564	1	FALSE	.	-0.0516394	0.757853	1	FALSE	.	0.020601	0.16378	1	FALSE	.	0.0152792	0.794399	1	FALSE	.	0.180758	0.127469	1	FALSE	.	0.0731759	0.6355	1	FALSE	.	-0.0631695	0.711039
AC137932.5	FALSE	.	0.00124416	0.781201	1	FALSE	.	0.0142394	0.711248	1	FALSE	.	-0.00189752	0.978642	1	FALSE	.	0.045311	0.682236	1	FALSE	.	0.0378589	0.741717	1	FALSE	.	-0.00161695	0.843689	1	FALSE	.	-0.00663982	0.865411	1	FALSE	.	0.0255304	0.691006	1	FALSE	.	-0.017868	0.858073	1	FALSE	.	0.0600539	0.619019
AC139085.2	FALSE	.	3.43332e-05	0.988232	1	FALSE	.	-0.00123622	0.950244	1	FALSE	.	0.0037761	0.916177	1	FALSE	.	0.0128321	0.817626	1	FALSE	.	0.00219143	0.970939	1	FALSE	.	0.00010868	0.979668	1	FALSE	.	-0.00162323	0.936836	1	FALSE	.	0.00270133	0.933571	1	FALSE	.	0.0017655	0.972817	1	FALSE	.	0.00878335	0.889767
AC139099.4	FALSE	.	-0.00800533	0.272962	0.998082	FALSE	.	0.157079	0.0985878	0.400104	FALSE	.	0.136254	0.335579	0.628658	FALSE	.	0.710427	0.0208531	0.078146	TRUE	+	1.60889	0.000479731	0.00336418	FALSE	.	0.00791256	0.574146	0.968512	FALSE	.	0.157883	0.104471	0.414753	FALSE	.	0.160613	0.245274	0.549082	FALSE	.	0.806081	0.0110154	0.0547299	FALSE	.	0.468999	0.0757165
AC140076.1	FALSE	.	0.000154184	0.930737	1	FALSE	.	0.000623901	0.966978	1	FALSE	.	-0.000252739	0.992577	1	FALSE	.	0.000136343	0.997417	1	FALSE	.	0.00125046	0.978231	1	FALSE	.	7.42522e-05	0.981731	1	FALSE	.	-0.000927239	0.952561	1	FALSE	.	-0.00280077	0.909263	1	FALSE	.	0.00100498	0.979643	1	FALSE	.	0.000755318	0.98754
AC141586.5	FALSE	.	0.00488353	0.343754	0.998082	FALSE	.	-0.0508997	0.448695	1	FALSE	.	0.0433993	0.735018	0.899802	FALSE	.	0.565621	0.0459412	0.143511	FALSE	.	-0.104315	0.632807	0.799458	FALSE	.	-0.0163328	0.30578	1	FALSE	.	0.0532648	0.450685	0.789485	FALSE	.	-0.0791477	0.522175	0.780886	FALSE	.	0.632479	0.0274254	0.109312	FALSE	.	-0.0739094	0.732863
AC142472.6	FALSE	.	0.034981	0.033276	0.947762	FALSE	.	0.0315202	0.619846	1	FALSE	.	-0.107715	0.438207	0.711087	FALSE	.	0.156261	0.436779	0.653016	FALSE	.	0.069031	0.742701	0.869086	FALSE	.	0.0281506	0.131016	1	FALSE	.	0.01108	0.863561	1	FALSE	.	-0.305185	0.0718577	0.272852	FALSE	.	0.369453	0.103443	0.276069	FALSE	.	0.211108	0.344411
AC142528.1	FALSE	.	0.00168613	0.756638	0.998082	FALSE	.	-0.029338	0.640039	1	FALSE	.	0.3062	0.0703894	1	FALSE	.	-0.095999	0.620075	1	FALSE	.	-0.32816	0.153142	0.335592	FALSE	.	-0.0124329	0.398284	1	FALSE	.	-0.00605804	0.924817	1	FALSE	.	0.280185	0.0675088	1	FALSE	.	0.042264	0.811165	0.908947	FALSE	.	0.066531	0.752204
AC144530.1	FALSE	.	-0.00214621	0.490586	0.998082	FALSE	.	-0.0919101	0.219679	0.589806	FALSE	.	0.0837159	0.476964	0.739153	FALSE	.	0.0915098	0.60753	0.784474	FALSE	.	0.158062	0.45512	0.665586	FALSE	.	0.00250723	0.865553	0.99408	FALSE	.	-0.0333141	0.631241	0.886474	FALSE	.	0.0921582	0.427974	0.717535	FALSE	.	0.0582018	0.737466	0.868619	FALSE	.	0.161012	0.442143
AC144831.1	FALSE	.	0.0028353	0.535054	0.998082	FALSE	.	0.138653	0.122797	0.447632	FALSE	.	-0.144261	0.309052	0.602645	FALSE	.	-0.555409	0.0420951	0.134594	FALSE	.	0.160673	0.470995	0.678226	FALSE	.	0.0158264	0.317856	0.894511	FALSE	.	-0.00439934	0.946288	0.983574	FALSE	.	-0.208757	0.160802	0.435985	FALSE	.	-1.09863	0.00419531	0.0255983	FALSE	.	0.194017	0.388268
AC144831.3	FALSE	.	0.0157895	0.117864	0.998082	FALSE	.	0.0774112	0.286406	1	FALSE	.	-0.107692	0.431082	0.706334	FALSE	.	0.00561874	0.976371	0.987532	FALSE	.	-0.146168	0.462063	0.67167	FALSE	.	0.0222725	0.18581	1	FALSE	.	-0.18316	0.0591242	1	FALSE	.	-0.117321	0.348072	0.651841	FALSE	.	0.0407137	0.816496	0.911186	FALSE	.	-0.166907	0.408255
AC145124.2	FALSE	.	6.80747e-05	0.983127	1	FALSE	.	-0.00245527	0.928695	1	FALSE	.	-0.000900865	0.985684	1	FALSE	.	0.0135373	0.861017	1	FALSE	.	0.0183808	0.825046	1	FALSE	.	0.00119632	0.839847	1	FALSE	.	-0.0032223	0.909524	1	FALSE	.	-0.00223002	0.96066	1	FALSE	.	0.0340411	0.640034	1	FALSE	.	0.00260455	0.976149
AC156455.1	FALSE	.	0.00395768	0.433175	0.998082	FALSE	.	0.0451347	0.495448	1	FALSE	.	-0.118527	0.395339	0.680446	TRUE	+	1.58243	0.00088056	0.00580215	FALSE	.	0.334252	0.165332	0.35239	FALSE	.	0.00732785	0.601665	1	FALSE	.	-0.0281921	0.673111	0.90208	FALSE	.	0.00488611	0.966821	0.987437	FALSE	.	1.31256	0.00203282	0.0142193	FALSE	.	0.441754	0.0895643
AC159540.1	FALSE	.	-0.000119821	0.942485	1	FALSE	.	-0.000618148	0.965095	1	FALSE	.	-0.000222796	0.993013	1	FALSE	.	0.000116585	0.997642	1	FALSE	.	-0.00244567	0.954606	1	FALSE	.	-0.000196348	0.948478	1	FALSE	.	0.000376832	0.979423	1	FALSE	.	-0.000554571	0.980781	1	FALSE	.	0.000878352	0.981015	1	FALSE	.	0.000665227	0.988298
AC226118.1	FALSE	.	0.000164837	0.972213	1	FALSE	.	-0.00849813	0.837511	1	FALSE	.	-0.00226239	0.976443	1	FALSE	.	-0.0312253	0.789084	1	FALSE	.	0.0105513	0.931545	1	FALSE	.	0.000528914	0.952027	1	FALSE	.	0.0118295	0.787725	1	FALSE	.	-0.00555315	0.935316	1	FALSE	.	0.0312121	0.773207	1	FALSE	.	0.00625508	0.960786
ACAA1	FALSE	.	-6.77049e-06	0.985062	0.999415	FALSE	.	-0.00806903	0.901984	0.968113	FALSE	.	0.236957	0.00204359	0.0186366	FALSE	.	0.884802	4.51944e-23	2.26763e-21	TRUE	+	1.39786	5.57897e-55	1.143e-52	FALSE	.	0.0604932	0.0655067	0.649159	FALSE	.	0.0124081	0.856974	0.965268	FALSE	.	0.0716353	0.252923	0.558126	FALSE	.	0.72006	2.11229e-15	8.58602e-14	FALSE	.	0.798949	8.17451e-19
ACAA2	FALSE	.	5.64677e-05	0.907305	0.998082	FALSE	.	0.0562289	0.424189	0.757024	FALSE	.	0.0889498	0.271758	0.56504	FALSE	.	-0.15647	0.153492	0.338976	FALSE	.	-0.264172	0.0299033	0.103623	FALSE	.	-0.0816906	0.0153318	0.377468	FALSE	.	-0.0836243	0.27382	0.652653	FALSE	.	0.0333454	0.632891	0.847179	FALSE	.	-0.0764312	0.486373	0.703768	FALSE	.	-0.368957	0.00244158
ACACA	FALSE	.	0.00173336	0.569442	0.998082	FALSE	.	-0.0145738	0.815379	0.938204	FALSE	.	-0.0620813	0.604925	0.821217	FALSE	.	-0.200088	0.316012	0.538946	FALSE	.	0.0973036	0.656517	0.814727	FALSE	.	-0.00977085	0.515163	0.956876	FALSE	.	-0.100449	0.211208	0.587413	FALSE	.	-0.0531131	0.644012	0.85341	FALSE	.	0.0503063	0.778487	0.891047	FALSE	.	-0.114047	0.601982
ACACB	FALSE	.	0.000186306	0.970044	1	FALSE	.	0.0393471	0.391932	1	FALSE	.	0.0217128	0.789246	1	FALSE	.	-0.0228198	0.858266	1	FALSE	.	0.091043	0.494603	1	FALSE	.	0.00697873	0.476506	1	FALSE	.	0.012383	0.781058	1	FALSE	.	0.0350745	0.633942	1	FALSE	.	-0.0832676	0.481381	1	FALSE	.	0.00706121	0.957801
ACAD10	FALSE	.	-0.00154548	0.712705	0.998082	FALSE	.	0.0500385	0.454316	1	FALSE	.	-0.00475879	0.969035	0.986982	FALSE	.	-0.293015	0.190691	0.390931	FALSE	.	-0.295227	0.21018	0.411431	FALSE	.	0.0155531	0.325244	1	FALSE	.	0.0195527	0.768394	0.937145	FALSE	.	-0.0189331	0.871213	0.954993	FALSE	.	-0.152323	0.424177	0.655105	FALSE	.	0.0828205	0.702821
ACAD11	FALSE	.	-0.000326743	0.903684	1	FALSE	.	-0.00168653	0.941511	1	FALSE	.	-0.000614481	0.988267	1	FALSE	.	0.00032827	0.995941	1	FALSE	.	0.0121031	0.862668	1	FALSE	.	0.000134567	0.978317	1	FALSE	.	-0.00221374	0.925773	1	FALSE	.	-0.00152416	0.967754	1	FALSE	.	0.010736	0.858401	1	FALSE	.	-0.0083483	0.909352
ACAD8	FALSE	.	-0.00886182	0.0859909	0.998082	FALSE	.	0.115426	0.141663	0.480567	FALSE	.	-0.235495	0.089091	0.296465	FALSE	.	-0.565263	0.0127318	0.0531662	FALSE	.	-0.0927683	0.64659	0.808917	FALSE	.	-0.0171978	0.349655	0.911438	FALSE	.	0.0546931	0.456892	0.793843	FALSE	.	-0.138642	0.224986	0.526224	FALSE	.	-0.308863	0.10128	0.272253	FALSE	.	-0.550696	0.018164
ACAD9	FALSE	.	-0.000844178	0.673247	0.998082	FALSE	.	0.150605	0.0855175	0.371396	FALSE	.	0.282699	0.0693537	0.2535	FALSE	.	-0.238585	0.200357	0.403813	FALSE	.	-0.294058	0.174138	0.364507	FALSE	.	0.00160349	0.921812	0.994892	FALSE	.	0.0524451	0.470411	0.802917	FALSE	.	0.219329	0.113595	0.358013	FALSE	.	-0.0860392	0.614641	0.796692	FALSE	.	-0.199914	0.337382
ACADM	FALSE	.	-0.000746771	0.549067	0.998082	FALSE	.	0.027024	0.694275	0.896048	FALSE	.	0.357324	0.0147244	0.0881074	FALSE	.	-0.0340468	0.821231	0.908994	FALSE	.	-0.557344	0.00683425	0.031405	FALSE	.	0.00446967	0.828856	0.990327	FALSE	.	0.0933263	0.241884	0.619233	FALSE	.	0.264217	0.0407037	0.187925	FALSE	.	0.0027979	0.985162	0.993478	FALSE	.	-0.346094	0.0673313
ACADS	FALSE	.	-0.00402838	0.212822	0.998082	FALSE	.	0.0120759	0.851794	0.950564	FALSE	.	0.0483487	0.637933	0.843707	FALSE	.	0.3476	0.0727557	0.201241	FALSE	.	-0.210147	0.31683	0.53557	FALSE	.	0.00368577	0.826665	0.989985	FALSE	.	-0.0237898	0.740921	0.931028	FALSE	.	0.0177529	0.855645	0.948984	FALSE	.	0.377709	0.0523165	0.172991	FALSE	.	-0.085534	0.673138
ACADSB	FALSE	.	0.00631643	0.302547	0.998082	FALSE	.	-0.0266927	0.674182	1	FALSE	.	0.752915	0.0103554	0.0674301	FALSE	.	0.202849	0.332547	0.557705	FALSE	.	-0.081198	0.70567	0.8473	FALSE	.	0.00845097	0.550855	1	FALSE	.	0.0264628	0.692151	0.908219	FALSE	.	0.688927	0.0101868	0.0689698	FALSE	.	0.55343	0.0381498	0.138551	FALSE	.	-0.458516	0.0802998
ACADVL	FALSE	.	-0.00803278	0.0234692	0.888993	FALSE	.	-0.0300011	0.661536	0.885208	FALSE	.	-0.0240817	0.740882	0.902994	FALSE	.	0.20581	0.0270304	0.0963177	FALSE	.	0.337315	0.000939396	0.00602018	FALSE	.	0.0142967	0.637121	0.976574	FALSE	.	0.0289104	0.691511	0.908209	FALSE	.	-0.0354558	0.579378	0.822358	FALSE	.	0.202306	0.0321343	0.122467	FALSE	.	0.516996	2.5163e-07
ACAP1	FALSE	.	8.3361e-05	0.937955	0.998082	FALSE	.	0.013227	0.846914	0.949206	FALSE	.	0.20616	0.0775285	0.271888	FALSE	.	-0.00705559	0.962535	0.984672	FALSE	.	-0.333521	0.076803	0.208189	FALSE	.	0.0168773	0.427446	0.942973	FALSE	.	-0.120533	0.142803	0.486541	FALSE	.	-0.0815648	0.385119	0.68141	FALSE	.	0.0506664	0.736027	0.867857	FALSE	.	0.00580181	0.973611
ACAP2	FALSE	.	-0.00226767	0.122178	0.998082	FALSE	.	0.112462	0.122987	0.447755	FALSE	.	0.150132	0.0889172	0.296227	FALSE	.	-0.0348397	0.763595	0.877131	FALSE	.	-0.480062	0.000242959	0.00183417	FALSE	.	-0.00617668	0.821114	0.989921	FALSE	.	0.0859079	0.269035	0.647207	FALSE	.	0.350974	0.00170289	0.0169174	FALSE	.	0.130549	0.262405	0.495762	FALSE	.	-0.425045	0.000899643
ACAP3	FALSE	.	-0.00271885	0.320484	0.998082	FALSE	.	-0.0067679	0.914471	0.972752	FALSE	.	-0.387467	0.030269	0.145424	FALSE	.	0.392894	0.0530713	0.159598	FALSE	.	0.0253363	0.903858	0.952872	FALSE	.	-0.0142297	0.406814	0.935573	FALSE	.	0.042115	0.555104	0.850387	FALSE	.	-0.0958236	0.376928	0.674548	FALSE	.	0.244495	0.183077	0.396546	FALSE	.	0.216141	0.303613
ACAT1	FALSE	.	-0.000716963	0.563174	0.998082	FALSE	.	0.0395913	0.565894	0.844442	FALSE	.	-0.0209401	0.820131	0.937545	FALSE	.	0.00884297	0.95281	0.981154	FALSE	.	-0.32143	0.0942616	0.241168	FALSE	.	-0.0298965	0.177459	0.842501	FALSE	.	-0.016587	0.827198	0.955197	FALSE	.	0.00463383	0.956835	0.984786	FALSE	.	0.0370452	0.804416	0.906093	FALSE	.	0.021995	0.902199
ACAT2	FALSE	.	-0.00105923	0.498538	0.998082	FALSE	.	0.0424623	0.529001	0.822914	FALSE	.	0.0366969	0.704144	0.883434	FALSE	.	0.452778	0.0155453	0.0620224	FALSE	.	0.531886	0.00932835	0.0407565	FALSE	.	-0.0261964	0.204161	0.85568	FALSE	.	0.0480826	0.521088	0.830641	FALSE	.	0.0226493	0.804508	0.929165	FALSE	.	0.345107	0.0505079	0.168634	FALSE	.	0.518627	0.0105821
ACBD3	FALSE	.	0.000545603	0.564545	0.998082	FALSE	.	0.119519	0.11642	0.435472	FALSE	.	-0.0597728	0.504779	0.75785	FALSE	.	0.0732586	0.594164	0.77546	FALSE	.	0.20684	0.182512	0.375659	FALSE	.	0.00769463	0.737843	0.982616	FALSE	.	0.1477	0.0800121	0.363614	FALSE	.	0.0230458	0.773345	0.915583	FALSE	.	0.191799	0.170316	0.378984	FALSE	.	0.338664	0.0278514
ACBD3-AS1	FALSE	.	0.000764977	0.775918	1	FALSE	.	0.00146697	0.948652	1	FALSE	.	0.00507097	0.902524	1	FALSE	.	0.00908347	0.887036	1	FALSE	.	0.0214268	0.757514	1	FALSE	.	0.000145405	0.976353	1	FALSE	.	-0.00217174	0.926518	1	FALSE	.	-0.00149468	0.968084	1	FALSE	.	0.0163439	0.784452	1	FALSE	.	0.00176402	0.980632
ACBD4	FALSE	.	-0.000723955	0.767368	0.998082	FALSE	.	0.0274197	0.665212	0.887435	FALSE	.	-0.0634442	0.594326	0.815388	FALSE	.	-0.424652	0.0646153	0.185282	TRUE	-	-1.62779	0.000205244	0.00158265	FALSE	.	-0.0004672	0.975206	0.997683	FALSE	.	0.152217	0.102354	0.41055	FALSE	.	0.00987265	0.928602	0.976	FALSE	.	-0.12028	0.505182	0.718721	TRUE	-	-1.13117	0.00121589
ACBD5	FALSE	.	-7.80557e-05	0.963884	0.998914	FALSE	.	0.0815124	0.256061	0.62744	FALSE	.	-0.255512	0.079198	0.275867	FALSE	.	-0.0318957	0.851607	0.925318	FALSE	.	0.393199	0.0607978	0.175552	FALSE	.	0.0291002	0.154115	0.821923	FALSE	.	-0.0231562	0.743497	0.931748	FALSE	.	-0.0619055	0.541047	0.796347	FALSE	.	-0.188139	0.291331	0.52652	FALSE	.	-0.200997	0.328353
ACBD6	FALSE	.	-0.000142709	0.902544	0.998082	FALSE	.	-0.0578188	0.40574	0.747677	FALSE	.	-0.0259407	0.782477	0.91878	FALSE	.	-0.384101	0.0330189	0.111959	FALSE	.	-0.33297	0.0768676	0.208244	FALSE	.	-0.00878572	0.658913	0.979315	FALSE	.	-0.00976908	0.89688	0.973071	FALSE	.	-0.306531	0.0332001	0.163041	FALSE	.	-0.130681	0.410013	0.64148	FALSE	.	-0.658431	0.00153486
ACBD7	FALSE	.	-0.000629501	0.863491	1	FALSE	.	-0.00325574	0.916957	1	FALSE	.	0.010114	0.860505	1	FALSE	.	0.0181171	0.838635	1	FALSE	.	-0.0128273	0.891978	1	FALSE	.	-0.00103775	0.877611	1	FALSE	.	0.00995242	0.760247	1	FALSE	.	-0.00297045	0.954179	1	FALSE	.	-0.0114519	0.888877	1	FALSE	.	0.0235039	0.813339
ACD	FALSE	.	5.06093e-05	0.968401	0.999415	FALSE	.	-0.133172	0.0978765	0.398908	FALSE	.	-0.00130234	0.98922	0.995706	FALSE	.	0.00373508	0.981282	0.988642	FALSE	.	0.115736	0.535254	0.728981	FALSE	.	0.00945044	0.624346	0.973868	FALSE	.	-0.275592	0.0148785	0.131685	FALSE	.	0.0355172	0.703837	0.886326	FALSE	.	0.0742731	0.640164	0.8095	FALSE	.	-0.136935	0.464262
ACE	FALSE	.	0.00886633	0.115438	0.998082	FALSE	.	0.063344	0.356522	0.714605	FALSE	.	-0.0155955	0.885972	0.963533	FALSE	.	-0.0627304	0.726708	0.855015	FALSE	.	0.126828	0.551477	0.742119	FALSE	.	0.0155136	0.350442	0.911438	FALSE	.	0.0152474	0.82258	0.954298	FALSE	.	0.122237	0.306695	0.614581	FALSE	.	0.038735	0.824083	0.915212	FALSE	.	0.121687	0.563312
ACER2	FALSE	.	-0.000613681	0.819661	1	FALSE	.	-0.00166734	0.941836	1	FALSE	.	-0.000319382	0.993901	1	FALSE	.	0.0229891	0.722098	1	FALSE	.	0.00294809	0.966073	1	FALSE	.	-0.000355425	0.942573	1	FALSE	.	0.00285937	0.903805	1	FALSE	.	-0.00157994	0.966558	1	FALSE	.	0.0106037	0.859308	1	FALSE	.	0.00177457	0.980577
ACER3	FALSE	.	0.00166137	0.455096	0.998082	FALSE	.	0.0240373	0.706411	0.899391	FALSE	.	0.40128	0.0271542	0.135824	FALSE	.	0.500205	0.0206114	0.0775107	FALSE	.	-0.181228	0.387167	0.605225	FALSE	.	-0.00332694	0.837375	0.99408	FALSE	.	0.165822	0.0774833	0.357926	FALSE	.	0.285778	0.0620578	0.248805	FALSE	.	0.902326	0.000491411	0.00425157	FALSE	.	0.048106	0.810945
ACHE	FALSE	.	-0.00199563	0.619626	1	FALSE	.	0.00340251	0.919405	1	FALSE	.	-0.00142337	0.98176	1	FALSE	.	0.0660685	0.50074	1	FALSE	.	0.0488172	0.635126	1	FALSE	.	-0.00184249	0.802587	1	FALSE	.	-0.00504113	0.884656	1	FALSE	.	-0.00351529	0.949832	1	FALSE	.	0.0055076	0.950288	1	FALSE	.	0.0490631	0.647908
ACIN1	FALSE	.	-0.000214032	0.753617	0.998082	FALSE	.	0.287022	0.00262394	0.0339116	FALSE	.	0.946013	1.19181e-09	3.70324e-08	FALSE	.	0.335517	0.010082	0.0441774	FALSE	.	0.0231157	0.86532	0.930455	FALSE	.	-0.00959746	0.705393	0.982616	FALSE	.	0.0940786	0.234671	0.613637	FALSE	.	0.630375	2.2246e-05	0.000401207	FALSE	.	0.194955	0.127393	0.315532	FALSE	.	0.131589	0.32584
ACKR2	FALSE	.	0.000289372	0.959917	1	FALSE	.	0.00951324	0.850818	1	FALSE	.	-0.0862505	0.408006	1	FALSE	.	0.0619691	0.678038	1	FALSE	.	-0.107642	0.502472	1	FALSE	.	0.00804727	0.49253	1	FALSE	.	0.100276	0.135882	1	FALSE	.	0.0158406	0.863777	1	FALSE	.	0.0156739	0.907754	1	FALSE	.	0.00490479	0.975755
ACKR3	TRUE	+	1.8815	1.00514e-12	3.18702e-10	TRUE	+	3.51028	5.8834e-29	7.81813e-27	TRUE	+	2.55028	3.79678e-22	2.86312e-20	TRUE	+	2.66232	3.95783e-28	2.44192e-26	TRUE	+	2.46411	1.52936e-20	7.02294e-19	TRUE	+	1.734	8.37455e-11	1.35628e-08	TRUE	+	3.04083	5.42598e-22	6.74163e-20	TRUE	+	2.23565	4.74038e-17	3.1029e-15	TRUE	+	2.17036	2.4276e-18	1.19974e-16	TRUE	+	2.41894	1.01591e-19
ACLY	FALSE	.	-0.00215368	0.190902	0.998082	FALSE	.	-0.0499094	0.480564	0.796734	FALSE	.	0.145361	0.135684	0.384089	FALSE	.	0.0701016	0.613177	0.787856	FALSE	.	0.166863	0.316037	0.534501	FALSE	.	-0.0166597	0.479139	0.950365	FALSE	.	0.104844	0.192864	0.56486	FALSE	.	-0.00095354	0.990348	0.995692	FALSE	.	0.0168786	0.904021	0.952904	FALSE	.	0.00436096	0.978975
ACO1	FALSE	.	0.00100655	0.613691	0.998082	FALSE	.	-0.0232393	0.717091	0.90338	FALSE	.	-0.0166939	0.871441	0.959189	FALSE	.	0.127387	0.4738	0.683559	FALSE	.	-0.336967	0.130969	0.300726	FALSE	.	-0.00883128	0.593536	0.970227	FALSE	.	0.0137654	0.844891	0.961247	FALSE	.	-0.0861033	0.429563	0.718538	FALSE	.	0.0582732	0.73495	0.867307	FALSE	.	-0.10436	0.61445
ACO2	FALSE	.	0.00172188	0.199736	0.998082	FALSE	.	0.0358972	0.61361	0.864639	FALSE	.	0.0635674	0.459562	0.725964	FALSE	.	-0.0512661	0.678531	0.828868	FALSE	.	0.248087	0.0862782	0.226487	FALSE	.	0.016931	0.498046	0.952332	FALSE	.	0.0200117	0.797106	0.947102	FALSE	.	0.199399	0.0443595	0.200145	FALSE	.	-0.0794687	0.527232	0.734649	FALSE	.	-0.0278958	0.847629
ACOD1	FALSE	.	0.000109382	0.978098	1	FALSE	.	-0.00395162	0.90763	1	FALSE	.	-0.00146923	0.981426	1	FALSE	.	0.000781066	0.993549	1	FALSE	.	0.0517543	0.619938	1	FALSE	.	0.000348483	0.962184	1	FALSE	.	0.00270029	0.938836	1	FALSE	.	0.00877498	0.876888	1	FALSE	.	0.00566891	0.949486	1	FALSE	.	0.0041595	0.969087
ACOT11	FALSE	.	0.00146263	0.740704	0.998082	FALSE	.	0.0191558	0.759993	1	FALSE	.	-0.0605267	0.642287	0.847352	FALSE	.	0.240896	0.262745	0.480807	FALSE	.	0.250312	0.277442	0.491709	FALSE	.	0.00412791	0.762147	1	FALSE	.	-0.0959558	0.232199	0.611928	FALSE	.	-0.0841695	0.49859	0.765305	FALSE	.	-0.020953	0.907192	0.954431	FALSE	.	0.0399388	0.850574
ACOT12	FALSE	.	1.70865e-05	0.991791	1	FALSE	.	-0.000617367	0.965139	1	FALSE	.	-0.000223057	0.993005	1	FALSE	.	0.00337376	0.931861	1	FALSE	.	0.00502288	0.907364	1	FALSE	.	5.41203e-05	0.985789	1	FALSE	.	-0.000810988	0.955731	1	FALSE	.	-0.000555063	0.980764	1	FALSE	.	0.000878424	0.981014	1	FALSE	.	-0.00685293	0.880085
ACOT13	FALSE	.	0.000516303	0.480853	0.998082	FALSE	.	-0.0393923	0.579851	0.850445	FALSE	.	-0.167181	0.0839435	0.285683	FALSE	.	-0.125581	0.309608	0.532461	FALSE	.	0.192688	0.152939	0.335533	FALSE	.	0.00798606	0.760436	0.984795	FALSE	.	-0.101413	0.200846	0.573235	FALSE	.	0.0354095	0.639114	0.850503	FALSE	.	0.00314565	0.97957	0.990821	FALSE	.	-0.195214	0.156144
ACOT2	FALSE	.	0.00272124	0.391502	0.998082	FALSE	.	-0.0289217	0.649462	0.879949	FALSE	.	-0.330558	0.0614666	0.235616	FALSE	.	-0.977532	0.00233284	0.0132112	TRUE	-	-1.34837	0.000604532	0.00410115	FALSE	.	-0.0170836	0.30211	0.887653	FALSE	.	-0.076667	0.307977	0.684696	FALSE	.	-0.393369	0.0343216	0.166758	FALSE	.	-0.177133	0.336033	0.572727	FALSE	.	-0.63398	0.0187096
ACOT7	FALSE	.	-0.000656119	0.642069	0.998082	FALSE	.	0.395954	0.00482437	0.0546498	FALSE	.	0.661107	0.00120374	0.011938	FALSE	.	0.369856	0.0278275	0.0983381	FALSE	.	0.460934	0.0175792	0.0680728	FALSE	.	-0.0120352	0.530351	0.957289	FALSE	.	0.243156	0.0220205	0.169363	FALSE	.	0.151367	0.177864	0.461387	FALSE	.	0.262869	0.102209	0.273947	FALSE	.	0.77945	0.000167176
ACOT8	FALSE	.	0.00186181	0.307344	0.998082	FALSE	.	0.0810004	0.259077	0.630122	FALSE	.	0.127626	0.24216	0.533969	FALSE	.	0.0704581	0.661036	0.818676	FALSE	.	-0.547893	0.0093177	0.0407233	FALSE	.	-0.0208941	0.298547	0.88703	FALSE	.	0.0230815	0.756954	0.93461	FALSE	.	0.0308398	0.739336	0.900502	FALSE	.	-0.12447	0.447628	0.675334	FALSE	.	-0.482191	0.0178206
ACOT9	FALSE	.	0.0002377	0.767708	0.998082	FALSE	.	0.0289266	0.680714	0.891585	FALSE	.	-0.0819105	0.362091	0.653933	FALSE	.	0.327834	0.0211209	0.0788519	FALSE	.	0.573074	0.000182729	0.00142722	FALSE	.	-0.014272	0.545493	0.962181	FALSE	.	-0.117561	0.149156	0.496748	FALSE	.	-0.359979	0.00687232	0.0509889	FALSE	.	0.030256	0.826214	0.915905	FALSE	.	0.29115	0.0520154
ACOX1	FALSE	.	-9.89717e-05	0.925422	0.998082	FALSE	.	-0.125825	0.105884	0.416729	FALSE	.	-0.517731	0.00391521	0.0314469	FALSE	.	0.0195343	0.89658	0.949758	FALSE	.	-0.200559	0.261275	0.473577	FALSE	.	-0.00260577	0.899729	0.994706	FALSE	.	-0.0506321	0.512813	0.825929	FALSE	.	-0.0253121	0.769469	0.915303	FALSE	.	-0.103894	0.497476	0.712629	FALSE	.	-0.375391	0.0399425
ACOX2	FALSE	.	0.0121705	0.174145	0.998082	FALSE	.	0.460644	0.00793435	1	FALSE	.	0.102329	0.458274	0.724819	FALSE	.	-0.0295792	0.877801	0.937334	FALSE	.	0.837348	0.0139245	0.0568114	FALSE	.	0.0253398	0.16509	1	FALSE	.	0.452591	0.00865365	0.0916466	FALSE	.	0.140757	0.29304	0.601347	TRUE	+	1.55973	0.000777709	0.00632245	TRUE	+	2.37526	0.000177795
ACOX3	FALSE	.	-0.00235933	0.439831	0.998082	FALSE	.	-0.00149475	0.980911	0.994602	FALSE	.	0.378401	0.0439216	0.187601	FALSE	.	0.23262	0.23523	0.448263	FALSE	.	-0.115703	0.597201	0.775743	FALSE	.	-0.00495886	0.742299	0.982616	FALSE	.	-0.108659	0.1841	0.554276	FALSE	.	0.00127357	0.990767	0.995692	FALSE	.	-0.155692	0.402595	0.636214	FALSE	.	-0.162448	0.459862
ACOXL	FALSE	.	-0.00766178	0.234478	1	FALSE	.	-0.00896609	0.850412	1	FALSE	.	-0.0340858	0.715346	1	FALSE	.	0.00180975	0.989529	1	FALSE	.	0.193505	0.245365	1	FALSE	.	-0.0137135	0.248446	1	FALSE	.	0.0445044	0.403795	1	FALSE	.	0.0107441	0.899557	1	FALSE	.	0.110406	0.406965	1	FALSE	.	0.011176	0.941326
ACOXL-AS1	FALSE	.	1.75292e-05	0.991677	1	FALSE	.	0.000561379	0.968671	1	FALSE	.	-0.00022896	0.992905	1	FALSE	.	0.00012476	0.997507	1	FALSE	.	0.00475292	0.912944	1	FALSE	.	5.54709e-05	0.985606	1	FALSE	.	-0.000830937	0.955175	1	FALSE	.	-0.000569023	0.980513	1	FALSE	.	0.00090452	0.98068	1	FALSE	.	0.0045105	0.921709
ACP1	FALSE	.	0.000124215	0.778609	0.998082	FALSE	.	-0.0589881	0.393493	0.738333	FALSE	.	0.38709	9.24802e-05	0.00129764	FALSE	.	0.304505	0.00204057	0.0117996	FALSE	.	0.37677	0.000456943	0.00323332	FALSE	.	0.0286734	0.33986	0.909088	FALSE	.	0.0122711	0.867201	0.967121	FALSE	.	0.222122	0.00950155	0.0656605	FALSE	.	0.200336	0.0435777	0.152632	FALSE	.	0.370827	0.000489239
ACP2	FALSE	.	0.00364996	0.183896	0.998082	FALSE	.	-0.0725909	0.303913	0.671797	FALSE	.	-0.541444	0.00567876	0.0421575	FALSE	.	-0.414614	0.0326993	0.111109	FALSE	.	-0.71772	0.00277682	0.0149955	FALSE	.	0.0296142	0.16037	0.824945	FALSE	.	-0.0800807	0.302466	0.679337	FALSE	.	-0.123962	0.246183	0.549892	FALSE	.	-0.282152	0.112402	0.292313	FALSE	.	-0.529892	0.0152729
ACP3	FALSE	.	-0.0073957	0.0895623	0.998082	FALSE	.	-0.0192001	0.769349	0.921499	FALSE	.	0.0178858	0.854432	0.95199	FALSE	.	0.0750629	0.644346	0.808675	FALSE	.	-0.216502	0.282112	0.496803	FALSE	.	-0.0184425	0.340959	0.909211	FALSE	.	0.0838348	0.280347	0.659397	FALSE	.	-0.0781538	0.439181	0.727274	FALSE	.	0.0462978	0.773793	0.888223	FALSE	.	-0.352332	0.0877936
ACP5	FALSE	.	0.000462472	0.938552	0.998082	FALSE	.	0.00428606	0.941785	1	FALSE	.	0.0439503	0.736223	1	FALSE	.	0.355089	0.12699	1	FALSE	.	-0.207278	0.344131	0.562971	FALSE	.	-0.015708	0.286108	1	FALSE	.	-0.00156306	0.979582	1	FALSE	.	-0.184033	0.176718	1	FALSE	.	0.27283	0.177198	0.38884	FALSE	.	-0.471666	0.0717502
ACP6	FALSE	.	-0.0349332	0.0396767	0.966477	FALSE	.	-0.0117941	0.84973	1	FALSE	.	-0.0588698	0.654639	0.853469	FALSE	.	-0.0239299	0.900943	0.952424	FALSE	.	0.106919	0.620007	0.791225	FALSE	.	-0.00318188	0.813834	1	FALSE	.	-0.0283496	0.671491	0.901747	FALSE	.	-0.0287584	0.808372	0.930129	FALSE	.	0.113745	0.539094	0.743487	FALSE	.	-0.0243311	0.908133
ACRBP	FALSE	.	-0.0128769	0.14743	1	FALSE	.	0.0189362	0.748368	1	FALSE	.	0.0512949	0.68207	1	FALSE	.	0.206113	0.293606	1	FALSE	.	-0.468035	0.0553664	1	FALSE	.	-0.0059635	0.654951	1	FALSE	.	0.048912	0.455388	1	FALSE	.	0.0305209	0.780731	1	FALSE	.	0.0918352	0.575885	0.771423	FALSE	.	-0.10657	0.588168
ACSBG1	FALSE	.	-0.038102	0.0337314	0.947762	FALSE	.	0.104479	0.180418	1	FALSE	.	-0.0477531	0.713606	0.888991	FALSE	.	0.00480453	0.979865	0.988218	FALSE	.	-0.257225	0.250705	0.461695	FALSE	.	-0.015444	0.32461	1	FALSE	.	0.149017	0.105458	1	FALSE	.	0.046319	0.695276	0.881975	FALSE	.	-0.00712375	0.967443	0.985446	FALSE	.	-0.206044	0.347604
ACSBG2	FALSE	.	1.70638e-05	0.991802	1	FALSE	.	-0.00061727	0.965145	1	FALSE	.	-0.000222759	0.993014	1	FALSE	.	0.000118376	0.997606	1	FALSE	.	0.00109729	0.979624	1	FALSE	.	0.000456796	0.880624	1	FALSE	.	-0.000810757	0.955744	1	FALSE	.	-0.000554265	0.980791	1	FALSE	.	0.0103662	0.779603	1	FALSE	.	0.000664349	0.988314
ACSF2	FALSE	.	-0.000943981	0.536376	0.998082	FALSE	.	-0.00916492	0.890171	0.963962	FALSE	.	0.173835	0.141743	0.393916	FALSE	.	0.13854	0.381321	0.603924	FALSE	.	0.10728	0.57522	0.760167	FALSE	.	-0.0551002	0.0436444	0.572399	FALSE	.	0.0706382	0.359246	0.723942	FALSE	.	0.206847	0.0959529	0.324584	FALSE	.	0.0782597	0.616432	0.79755	FALSE	.	0.182741	0.333907
ACSF3	FALSE	.	1.27789e-05	0.990186	0.999415	FALSE	.	-0.118387	0.123245	0.448222	FALSE	.	0.10403	0.297919	0.591208	FALSE	.	0.0554487	0.712225	0.84726	FALSE	.	0.0367966	0.832811	0.914985	FALSE	.	0.0317685	0.168392	0.835879	FALSE	.	-0.0721111	0.356661	0.722677	FALSE	.	-0.0175201	0.840211	0.94205	FALSE	.	0.0440183	0.770066	0.886982	FALSE	.	-0.0660164	0.702964
ACSL1	FALSE	.	0.00405114	0.0847683	0.998082	FALSE	.	0.624447	1.21415e-05	0.000343843	TRUE	+	1.0281	8.59833e-14	3.93175e-12	TRUE	+	1.45495	2.28495e-24	1.21754e-22	TRUE	+	1.03092	1.9296e-12	4.63241e-11	FALSE	.	0.026551	0.295833	0.885806	FALSE	.	0.566691	2.55492e-05	0.000760294	FALSE	.	0.467948	0.000226032	0.00310072	FALSE	.	0.55756	4.17233e-05	0.000486206	FALSE	.	0.638269	6.06411e-06
ACSL3	FALSE	.	-0.00208319	0.17462	0.998082	FALSE	.	0.43194	0.000510843	0.00912911	TRUE	+	1.55582	2.62171e-24	2.31555e-22	TRUE	+	2.39578	3.66937e-56	8.01975e-54	TRUE	+	2.11422	9.14319e-43	1.13794e-40	FALSE	.	0.0365479	0.162772	0.828213	FALSE	.	0.699604	4.89047e-06	0.00016792	TRUE	+	1.70024	8.19342e-29	9.96738e-27	TRUE	+	2.34471	3.92049e-53	8.97727e-51	TRUE	+	2.47142	2.39382e-58
ACSL3-AS1	FALSE	.	0.000626351	0.847445	1	FALSE	.	0.00734894	0.792466	1	FALSE	.	0.0077564	0.878612	1	FALSE	.	-0.000687995	0.993036	1	FALSE	.	-0.0245853	0.771198	1	FALSE	.	0.00128507	0.830013	1	FALSE	.	0.00172775	0.951935	1	FALSE	.	0.00552971	0.903731	1	FALSE	.	-0.00799138	0.912861	1	FALSE	.	-0.0278041	0.753856
ACSL4	FALSE	.	-0.000317425	0.649652	0.998082	FALSE	.	0.0535498	0.45365	0.77816	FALSE	.	-0.00956103	0.908964	0.970169	FALSE	.	-0.143215	0.253766	0.470138	FALSE	.	0.24933	0.0773051	0.209072	FALSE	.	0.00623417	0.808236	0.989404	FALSE	.	0.165193	0.0459292	0.266661	FALSE	.	0.0134913	0.856645	0.949677	FALSE	.	0.00212439	0.986353	0.994017	FALSE	.	0.311899	0.0249115
ACSL5	FALSE	.	0.00769401	0.0886154	0.998082	FALSE	.	0.0885822	0.224592	0.594149	FALSE	.	0.208401	0.0975054	0.314097	TRUE	+	1.50686	1.49224e-09	2.83812e-08	TRUE	+	2.1882	4.48879e-18	1.73267e-16	FALSE	.	-0.0306574	0.1386	0.790886	FALSE	.	0.13099	0.123106	0.453207	FALSE	.	0.0411229	0.662285	0.863777	TRUE	+	1.281	2.39229e-07	4.38821e-06	TRUE	+	1.9501	1.07208e-14
ACSM3	FALSE	.	1.71086e-05	0.991781	1	FALSE	.	0.00302281	0.831129	1	FALSE	.	-0.000221797	0.993061	1	FALSE	.	0.000116746	0.997639	1	FALSE	.	-0.00577124	0.893282	1	FALSE	.	0.000656232	0.829387	1	FALSE	.	-0.000811764	0.955689	1	FALSE	.	-0.000510777	0.982341	1	FALSE	.	-0.00216781	0.953168	1	FALSE	.	-0.00658929	0.884645
ACSM5	FALSE	.	-0.00221954	0.713695	1	FALSE	.	-0.0861294	0.182392	1	FALSE	.	-0.00647723	0.951298	1	FALSE	.	0.00613058	0.970364	1	FALSE	.	-0.0415583	0.811511	1	FALSE	.	-0.00371289	0.7484	1	FALSE	.	-0.0951997	0.161603	1	FALSE	.	0.0820896	0.424644	1	FALSE	.	-0.084888	0.565796	1	FALSE	.	-0.0964837	0.584779
ACSS1	FALSE	.	0.000248179	0.91407	0.998082	FALSE	.	-0.0224933	0.722585	0.90436	FALSE	.	0.103223	0.393804	0.679403	FALSE	.	-0.224873	0.254992	0.471686	FALSE	.	-0.780304	0.0113306	0.0476894	FALSE	.	0.0159152	0.342741	0.909269	FALSE	.	-0.00293144	0.965855	0.989538	FALSE	.	0.108349	0.363508	0.664348	FALSE	.	-0.261007	0.187493	0.402685	FALSE	.	-0.510899	0.0482075
ACSS2	FALSE	.	-0.000340638	0.807023	0.998082	FALSE	.	-0.0851625	0.238703	0.611657	FALSE	.	-0.0435916	0.652163	0.851969	FALSE	.	0.118347	0.465716	0.677429	FALSE	.	0.482477	0.0172583	0.0671034	FALSE	.	-0.0257302	0.204336	0.85568	FALSE	.	-0.043826	0.559626	0.852951	FALSE	.	0.00164897	0.985325	0.994154	FALSE	.	0.195874	0.235099	0.464608	FALSE	.	0.248399	0.199481
ACTA2	FALSE	.	-0.00109446	0.290862	0.998082	FALSE	.	-0.154274	0.0478377	0.267283	FALSE	.	-0.159256	0.100007	0.31873	FALSE	.	-0.213467	0.106182	0.260471	FALSE	.	-0.571516	0.000214421	0.00164295	FALSE	.	-0.0966172	0.00918141	0.310998	FALSE	.	-0.0422909	0.58792	0.865999	FALSE	.	0.0135855	0.857504	0.949958	FALSE	.	-0.11543	0.375168	0.611642	FALSE	.	-0.209732	0.140506
ACTA2-AS1	FALSE	.	0.0019144	0.745662	0.998082	FALSE	.	0.103719	0.177927	1	FALSE	.	0.0348822	0.788129	0.920834	FALSE	.	0.00561709	0.976217	0.987499	FALSE	.	-0.0537667	0.789171	0.893655	FALSE	.	0.00288181	0.827854	1	FALSE	.	0.19134	0.0625336	1	FALSE	.	0.0260178	0.823151	0.93593	FALSE	.	-0.0624187	0.716573	0.857355	FALSE	.	-0.134875	0.508652
ACTB	FALSE	.	-0.00016117	0.56895	0.998082	FALSE	.	0.0229294	0.645371	0.879357	FALSE	.	0.0635422	0.2115	0.497587	FALSE	.	0.0348836	0.536069	0.73235	FALSE	.	-0.321204	3.21064e-08	4.8203e-07	FALSE	.	-0.0989664	0.00413468	0.203688	FALSE	.	0.0358592	0.48228	0.809306	FALSE	.	0.0840047	0.0774142	0.285298	FALSE	.	0.245638	1.44046e-05	0.000189021	FALSE	.	-0.0466596	0.418308
ACTBP2	FALSE	.	6.35816e-05	0.983722	1	FALSE	.	0.00202897	0.939098	1	FALSE	.	-0.00115839	0.981127	1	FALSE	.	-0.0235979	0.753667	1	FALSE	.	0.00404384	0.959905	1	FALSE	.	0.000201605	0.971897	1	FALSE	.	-0.00300599	0.91279	1	FALSE	.	-0.00889287	0.839622	1	FALSE	.	-0.0190676	0.785216	1	FALSE	.	-0.0113033	0.893497
ACTG1	FALSE	.	-3.74939e-05	0.887607	0.998082	FALSE	.	-0.0365885	0.450212	0.775029	FALSE	.	0.242797	2.86639e-06	5.41173e-05	FALSE	.	0.421272	1.78215e-14	5.30734e-13	FALSE	.	0.413101	9.46282e-14	2.56652e-12	FALSE	.	-0.0271577	0.401244	0.933915	FALSE	.	0.0389852	0.431035	0.776706	FALSE	.	0.208478	5.06683e-05	0.000841969	FALSE	.	0.509524	2.96498e-20	1.58505e-18	FALSE	.	0.43336	4.94884e-15
ACTG1P17	FALSE	.	6.2913e-05	0.984243	1	FALSE	.	-0.0157688	0.561028	1	FALSE	.	0.00710719	0.884023	1	FALSE	.	-0.0237865	0.752659	1	FALSE	.	-0.0225645	0.781182	1	FALSE	.	-0.00135019	0.816057	1	FALSE	.	-0.00510933	0.855792	1	FALSE	.	-0.00209721	0.961879	1	FALSE	.	0.00494233	0.944152	1	FALSE	.	0.00193055	0.981984
ACTG1P25	FALSE	.	1.6993e-05	0.991836	1	FALSE	.	-0.00268094	0.849615	1	FALSE	.	-0.000226486	0.992897	1	FALSE	.	-0.00313493	0.936674	1	FALSE	.	-0.00244823	0.954558	1	FALSE	.	0.000492184	0.871483	1	FALSE	.	-0.00294533	0.840382	1	FALSE	.	0.0029491	0.898173	1	FALSE	.	0.000882894	0.980917	1	FALSE	.	-0.00307925	0.945875
ACTG2	FALSE	.	-0.0001241	0.941429	1	FALSE	.	-0.00184496	0.89782	1	FALSE	.	-0.000233463	0.992802	1	FALSE	.	-0.00324454	0.935565	1	FALSE	.	-0.00253388	0.953753	1	FALSE	.	6.71629e-05	0.982663	1	FALSE	.	-0.00208651	0.888329	1	FALSE	.	0.00138953	0.95268	1	FALSE	.	-0.00223883	0.952445	1	FALSE	.	-0.00318694	0.944913
ACTL10	FALSE	.	-0.00189938	0.742127	0.998082	FALSE	.	-0.0653007	0.324275	1	FALSE	.	-0.157106	0.254395	0.547468	FALSE	.	-0.0836573	0.657765	0.816587	FALSE	.	-0.111491	0.592001	0.772617	FALSE	.	-0.0152739	0.32036	1	FALSE	.	-0.227315	0.0325526	1	FALSE	.	-0.0777156	0.505034	0.769062	FALSE	.	-0.260472	0.167915	0.376251	FALSE	.	-0.421492	0.0917192
ACTL6A	FALSE	.	6.07325e-05	0.963782	0.998892	FALSE	.	-0.037301	0.580563	0.850445	FALSE	.	-0.584462	0.00383379	0.0309173	FALSE	.	-0.759609	0.000581324	0.00406296	FALSE	.	-0.132996	0.487786	0.691047	FALSE	.	0.0233752	0.251158	0.872837	FALSE	.	0.0258679	0.729216	0.925423	FALSE	.	-0.179832	0.129833	0.385222	TRUE	-	-1.0465	2.91464e-05	0.000353124	FALSE	.	-0.180051	0.344317
ACTN1	FALSE	.	-0.000139651	0.778335	0.998082	FALSE	.	-0.00516815	0.940861	0.980901	FALSE	.	-0.0498432	0.524224	0.76939	FALSE	.	-0.136234	0.227007	0.439066	FALSE	.	-0.444798	0.00047071	0.00330614	FALSE	.	-0.00662774	0.816044	0.989679	FALSE	.	-0.0179365	0.810785	0.951621	FALSE	.	0.0830456	0.250083	0.554509	FALSE	.	0.0830509	0.457387	0.683067	FALSE	.	0.00909584	0.938136
ACTN4	FALSE	.	0.000254549	0.654745	0.998082	FALSE	.	0.0697569	0.325209	0.689519	FALSE	.	0.116473	0.159247	0.423051	FALSE	.	0.454149	7.63197e-05	0.000674995	FALSE	.	0.928585	5.51826e-14	1.53738e-12	FALSE	.	0.0198481	0.475824	0.950088	FALSE	.	0.062054	0.416469	0.766837	FALSE	.	0.0499201	0.48218	0.756662	FALSE	.	0.281355	0.0127	0.0612875	FALSE	.	0.888211	4.58787e-13
ACTR10	FALSE	.	0.000598413	0.495223	0.998082	FALSE	.	-0.0665464	0.353383	0.711779	FALSE	.	0.000227316	0.997909	0.998859	FALSE	.	-0.415718	0.00352852	0.0188018	FALSE	.	-0.464091	0.00383814	0.0196399	FALSE	.	0.00379465	0.875196	0.99408	FALSE	.	-0.025959	0.739165	0.930108	FALSE	.	-0.170397	0.0940622	0.320458	FALSE	.	-0.689694	2.36889e-05	0.000293738	FALSE	.	-0.32503	0.0337507
ACTR1A	FALSE	.	-4.98727e-05	0.943769	0.998082	FALSE	.	-0.0744315	0.302304	0.670745	FALSE	.	0.127637	0.162704	0.428013	FALSE	.	0.18398	0.145212	0.32622	FALSE	.	0.226111	0.105342	0.259401	FALSE	.	-0.0101502	0.680116	0.982616	FALSE	.	-0.0415441	0.594769	0.868797	FALSE	.	0.0504038	0.517355	0.777427	FALSE	.	0.0879338	0.484938	0.702284	FALSE	.	0.304214	0.0277672
ACTR1B	FALSE	.	0.00136628	0.380135	0.998082	FALSE	.	-0.0571288	0.411582	0.751001	FALSE	.	0.0386632	0.68082	0.867765	FALSE	.	0.185671	0.242299	0.456223	FALSE	.	0.0432308	0.815418	0.905985	FALSE	.	-0.0242278	0.244867	0.87062	FALSE	.	0.0297716	0.695043	0.909715	FALSE	.	0.0915804	0.339424	0.644009	FALSE	.	0.320819	0.0535932	0.175858	FALSE	.	0.252601	0.167166
ACTR2	FALSE	.	-0.000100774	0.74363	0.998082	FALSE	.	0.0303225	0.613845	0.864639	FALSE	.	0.147812	0.0198508	0.109861	FALSE	.	0.173483	0.0176377	0.0684231	FALSE	.	-0.125137	0.111238	0.269241	FALSE	.	0.0212478	0.515735	0.956876	FALSE	.	0.169266	0.00709911	0.0800656	FALSE	.	0.105776	0.069737	0.268156	FALSE	.	0.172853	0.0198264	0.08523	FALSE	.	-0.0537177	0.486159
ACTR3	FALSE	.	-0.0129045	0.0144784	0.777574	FALSE	.	-0.174286	0.0172359	0.137107	FALSE	.	-0.122164	0.127742	0.370249	FALSE	.	-0.443189	4.19077e-05	0.000395608	FALSE	.	-0.241546	0.0315901	0.108007	FALSE	.	-0.0790536	0.0187617	0.412001	FALSE	.	-0.0163108	0.824183	0.954298	FALSE	.	0.0713674	0.301289	0.610196	FALSE	.	-0.22427	0.0308442	0.11913	FALSE	.	-0.215692	0.0501128
ACTR3B	FALSE	.	-0.00102634	0.81246	0.998082	FALSE	.	-0.0875767	0.246998	1	FALSE	.	-0.524702	0.021683	0.117185	FALSE	.	0.00581043	0.975881	0.987447	FALSE	.	-0.127431	0.538451	0.731615	FALSE	.	-0.0229081	0.198132	1	FALSE	.	-0.0604162	0.401153	0.756131	FALSE	.	-0.379481	0.0453017	0.202737	FALSE	.	-0.0697031	0.699715	0.847293	FALSE	.	0.084196	0.688938
ACTR5	FALSE	.	-0.00379796	0.416395	0.998082	FALSE	.	0.022037	0.726403	1	FALSE	.	0.0245487	0.84241	0.947978	FALSE	.	-0.280055	0.206707	0.412849	FALSE	.	-0.174772	0.435121	0.648373	FALSE	.	-0.00567339	0.685218	1	FALSE	.	-0.00921131	0.888313	0.970621	FALSE	.	-0.159332	0.24853	0.552647	FALSE	.	-0.0744075	0.68458	0.838573	FALSE	.	-0.312268	0.188627
ACTR6	FALSE	.	0.000744547	0.685734	0.998082	FALSE	.	-0.0523244	0.436352	0.765407	FALSE	.	-0.172308	0.186233	0.461118	FALSE	.	-0.501767	0.025578	0.0922851	FALSE	.	-0.201512	0.329551	0.548975	FALSE	.	0.00204624	0.902274	0.994706	FALSE	.	-0.0150861	0.831912	0.957079	FALSE	.	0.0656246	0.530963	0.788992	FALSE	.	-0.352504	0.0772181	0.227229	FALSE	.	-0.929524	0.000814823
ACTR8	FALSE	.	-0.00472281	0.194022	0.998082	FALSE	.	-0.0407443	0.533325	0.825716	FALSE	.	0.0155793	0.881218	0.963298	FALSE	.	-0.0412539	0.813731	0.905277	FALSE	.	-0.0969246	0.642625	0.806676	FALSE	.	-0.0120387	0.474486	0.949796	FALSE	.	-0.0370597	0.600767	0.872297	FALSE	.	-0.119817	0.306565	0.614531	FALSE	.	-0.248605	0.189278	0.405503	FALSE	.	-0.158161	0.448203
ACTRT3	FALSE	.	0.000794197	0.826796	1	FALSE	.	-0.00318885	0.917895	1	FALSE	.	-0.00117697	0.983514	1	FALSE	.	0.0176409	0.840216	1	FALSE	.	0.00562615	0.952045	1	FALSE	.	0.00328498	0.627662	1	FALSE	.	0.00194982	0.951355	1	FALSE	.	0.0165585	0.748328	1	FALSE	.	0.00456789	0.955116	1	FALSE	.	0.003368	0.97254
ACVR1	FALSE	.	0.00129648	0.630341	0.998082	FALSE	.	-0.0396721	0.540731	0.830568	FALSE	.	-0.00946224	0.934835	0.975451	FALSE	.	0.0296515	0.871551	0.933581	FALSE	.	0.72018	0.0104911	0.0448649	FALSE	.	-0.0115406	0.456477	0.945733	FALSE	.	-0.292397	0.0289864	0.200657	FALSE	.	0.0314342	0.779815	0.917743	FALSE	.	-0.0573531	0.74925	0.875335	FALSE	.	0.855447	0.0041725
ACVR1B	FALSE	.	0.00565307	0.116521	0.998082	FALSE	.	0.0756777	0.286044	0.65699	FALSE	.	-0.252365	0.0587461	0.228585	FALSE	.	-0.233228	0.165403	0.355879	FALSE	.	0.900405	5.06555e-05	0.00044972	FALSE	.	0.106473	0.0113002	0.340425	FALSE	.	0.0588351	0.436479	0.779262	FALSE	.	-0.301478	0.035279	0.170017	FALSE	.	-0.402295	0.0305197	0.11833	FALSE	.	0.341673	0.0791626
ACVR1C	FALSE	.	0.000153419	0.973372	1	FALSE	.	0.0145173	0.716603	1	FALSE	.	-0.0212483	0.777069	1	FALSE	.	0.00110587	0.992174	1	FALSE	.	0.00980269	0.934421	1	FALSE	.	0.00285134	0.739526	1	FALSE	.	-0.00730329	0.857865	1	FALSE	.	0.0204548	0.767329	1	FALSE	.	0.0656292	0.537992	1	FALSE	.	0.0322242	0.796059
ACVR2A	FALSE	.	0.00197911	0.304888	0.998082	FALSE	.	-0.609683	0.00141338	0.0207277	FALSE	.	-0.91454	9.98845e-05	0.00138645	FALSE	.	-0.772593	0.000667331	0.00456996	FALSE	.	-0.937776	5.3202e-05	0.000470446	FALSE	.	0.00526678	0.779501	0.988176	FALSE	.	-0.106171	0.187796	0.558945	TRUE	-	-1.00129	1.50489e-05	0.000281241	FALSE	.	-0.874711	0.000300527	0.0027823	TRUE	-	-1.23583	1.11217e-06
ACVR2B	FALSE	.	-0.00248575	0.508094	0.998082	FALSE	.	-0.0928752	0.225874	0.595116	FALSE	.	-0.64502	0.0163092	0.0949461	FALSE	.	0.0388042	0.837838	0.919482	FALSE	.	0.386702	0.111711	0.26965	FALSE	.	-0.00527941	0.710555	0.982616	FALSE	.	-0.0589152	0.411727	0.764059	FALSE	.	-0.0244914	0.833224	0.939533	FALSE	.	-0.735108	0.016911	0.0756318	FALSE	.	0.0256381	0.905759
ACVR2B-AS1	FALSE	.	1.71251e-05	0.991773	1	FALSE	.	-0.000618408	0.96508	1	FALSE	.	-0.000221338	0.993059	1	FALSE	.	0.000119517	0.997583	1	FALSE	.	0.00109583	0.979651	1	FALSE	.	5.41909e-05	0.985771	1	FALSE	.	-0.000812147	0.955668	1	FALSE	.	-0.00245308	0.915141	1	FALSE	.	0.000880681	0.980965	1	FALSE	.	0.000662021	0.988355
ACVRL1	FALSE	.	-0.00221289	0.363876	0.998082	FALSE	.	-0.0298004	0.646288	0.879759	FALSE	.	0.0216157	0.832304	0.942615	FALSE	.	0.0043488	0.97967	0.988121	FALSE	.	-0.190589	0.362017	0.580072	FALSE	.	-0.00779855	0.643098	0.977348	FALSE	.	0.0090418	0.898506	0.973071	FALSE	.	-0.123454	0.284654	0.594239	FALSE	.	0.0293989	0.861436	0.932328	FALSE	.	0.044036	0.826947
ACY1	FALSE	.	0.00019401	0.96929	1	FALSE	.	-0.0354949	0.435443	1	FALSE	.	-0.0565649	0.506895	1	FALSE	.	-0.125629	0.347649	1	FALSE	.	-0.0184064	0.895186	1	FALSE	.	0.000578336	0.950993	1	FALSE	.	-0.0233679	0.612341	1	FALSE	.	-0.0550973	0.470343	1	FALSE	.	-0.035906	0.764734	1	FALSE	.	-0.10079	0.482954
ACY3	FALSE	.	0.00122475	0.720003	1	FALSE	.	-0.0193254	0.513753	1	FALSE	.	-0.0299157	0.579598	1	FALSE	.	0.0241583	0.769844	1	FALSE	.	0.0068473	0.938342	1	FALSE	.	0.00281658	0.655342	1	FALSE	.	-0.0120637	0.692073	1	FALSE	.	-0.0285982	0.556643	1	FALSE	.	0.0137	0.857028	1	FALSE	.	-0.0292856	0.751131
ACYP1	FALSE	.	0.00158069	0.673781	0.998082	FALSE	.	0.107146	0.185505	0.547794	FALSE	.	0.0733299	0.577746	0.805922	FALSE	.	-0.204294	0.328215	0.552813	FALSE	.	-0.0822536	0.702497	0.845091	FALSE	.	0.00118678	0.931069	0.996227	FALSE	.	0.181621	0.082032	0.36836	FALSE	.	-0.118489	0.361526	0.663008	FALSE	.	-0.0621737	0.73324	0.866694	FALSE	.	-0.159965	0.466347
ACYP2	FALSE	.	0.00384598	0.12935	0.998082	FALSE	.	0.144131	0.0764061	0.349747	FALSE	.	0.10784	0.280723	0.572813	FALSE	.	0.201498	0.182611	0.379985	FALSE	.	0.2669	0.124754	0.291822	FALSE	.	-0.0285084	0.197829	0.85568	FALSE	.	0.133756	0.111148	0.427835	FALSE	.	0.134214	0.187086	0.474431	FALSE	.	0.458374	0.00558435	0.0320884	FALSE	.	0.169112	0.323504
AD000864.6	FALSE	.	0.00167623	0.57396	0.998082	FALSE	.	-0.039004	0.547006	0.83432	FALSE	.	-0.107687	0.398289	0.682516	FALSE	.	-0.0537677	0.772364	0.882425	FALSE	.	0.249772	0.266556	0.479693	FALSE	.	0.00864162	0.566327	0.967728	FALSE	.	-0.145771	0.113955	0.434754	FALSE	.	-0.0671344	0.56322	0.812115	FALSE	.	0.435373	0.0531128	0.17474	FALSE	.	0.29727	0.190511
AD001527.4	FALSE	.	0.00428862	0.434421	0.998082	FALSE	.	-0.0100337	0.871704	1	FALSE	.	-0.0744537	0.578272	0.805968	FALSE	.	0.0921945	0.637936	0.803966	FALSE	.	0.119674	0.557474	0.747027	FALSE	.	0.0131426	0.384976	1	FALSE	.	-0.0241116	0.715984	0.918666	FALSE	.	-0.2271	0.128102	0.382461	FALSE	.	0.0978202	0.592156	0.783855	FALSE	.	0.277999	0.221097
ADA	FALSE	.	-0.00021526	0.813836	0.998082	FALSE	.	0.00997961	0.885388	0.96256	FALSE	.	0.094884	0.312362	0.606128	FALSE	.	0.367235	0.011098	0.0476552	FALSE	.	0.217411	0.174516	0.365127	FALSE	.	-0.00643814	0.772515	0.987094	FALSE	.	-0.0424683	0.584012	0.864593	FALSE	.	0.0502508	0.548411	0.801878	FALSE	.	-0.0638712	0.644857	0.812071	FALSE	.	0.293251	0.0636665
ADA2	FALSE	.	0.00195807	0.449937	0.998082	FALSE	.	0.00949586	0.879844	0.96036	FALSE	.	0.133173	0.28103	0.572946	FALSE	.	-0.0120022	0.946032	0.979216	FALSE	.	-0.147466	0.495787	0.697558	FALSE	.	-0.0175021	0.303603	0.887653	FALSE	.	-0.00810316	0.906073	0.974129	FALSE	.	0.0293034	0.781121	0.91794	FALSE	.	-0.0960152	0.587709	0.77979	FALSE	.	0.224223	0.29662
ADAD2	FALSE	.	0.000620029	0.848288	1	FALSE	.	-0.0144833	0.605093	1	FALSE	.	0.00767867	0.879249	1	FALSE	.	0.0250406	0.748776	1	FALSE	.	-0.0334908	0.692387	1	FALSE	.	0.000218763	0.970669	1	FALSE	.	-0.0156873	0.588041	1	FALSE	.	-0.00226252	0.960338	1	FALSE	.	0.00355549	0.960798	1	FALSE	.	-0.0371584	0.675677
ADAL	FALSE	.	0.00124813	0.736779	0.998082	FALSE	.	-0.0426469	0.515862	0.81757	FALSE	.	-0.380417	0.059124	0.229709	FALSE	.	0.158732	0.426436	0.645771	FALSE	.	-0.375724	0.130927	0.300726	FALSE	.	0.00328949	0.811723	0.989404	FALSE	.	-0.00906087	0.890555	0.971133	FALSE	.	-0.126189	0.332877	0.638473	FALSE	.	0.279492	0.179526	0.391571	FALSE	.	0.198567	0.378041
ADAM10	FALSE	.	-0.000118535	0.805055	0.998082	FALSE	.	0.0958586	0.175959	0.532346	FALSE	.	0.142073	0.0855014	0.289229	FALSE	.	0.0581928	0.580828	0.766139	FALSE	.	-0.157289	0.177707	0.369187	FALSE	.	-0.0144681	0.615211	0.970703	FALSE	.	0.0944062	0.213349	0.589073	FALSE	.	0.331539	0.0010603	0.0114033	FALSE	.	0.141	0.185687	0.400117	FALSE	.	0.0038449	0.973023
ADAM12	FALSE	.	0.00137851	0.801269	1	FALSE	.	-0.00942445	0.840612	1	FALSE	.	0.0779897	0.398808	1	FALSE	.	-0.086391	0.524056	1	FALSE	.	0.0140541	0.918688	1	FALSE	.	0.00184469	0.856582	1	FALSE	.	-0.00936991	0.847134	1	FALSE	.	0.0643239	0.433124	1	FALSE	.	0.00510523	0.966972	1	FALSE	.	0.104326	0.478957
ADAM15	FALSE	.	-0.00121054	0.254867	0.998082	FALSE	.	0.0565276	0.429044	0.759563	FALSE	.	0.0991061	0.254628	0.54765	FALSE	.	-0.0652683	0.58702	0.770131	FALSE	.	-0.0302736	0.828655	0.912294	FALSE	.	-1.45066e-05	0.999554	0.999798	FALSE	.	-0.0397344	0.609677	0.876092	FALSE	.	0.181749	0.0538921	0.22666	FALSE	.	0.129669	0.28156	0.516124	FALSE	.	0.0921609	0.499803
ADAM17	FALSE	.	0.00184224	0.211956	0.998082	FALSE	.	-0.0703992	0.326952	0.691446	FALSE	.	-0.672999	7.7272e-05	0.00110837	FALSE	.	-0.630701	0.000106109	0.00090494	FALSE	.	-0.41114	0.00971417	0.0421517	FALSE	.	0.042531	0.102264	0.73865	FALSE	.	0.0465905	0.551609	0.848101	FALSE	.	-0.0606689	0.455874	0.740536	FALSE	.	-0.156812	0.246662	0.477762	FALSE	.	-0.112017	0.451723
ADAM19	FALSE	.	0.000555313	0.825736	0.998082	FALSE	.	0.0133979	0.829597	0.942537	FALSE	.	-0.0601802	0.612433	0.825334	FALSE	.	0.0483908	0.789924	0.892185	FALSE	.	0.398427	0.0888003	0.231284	FALSE	.	0.00444836	0.765939	0.986324	FALSE	.	-0.0432905	0.533162	0.837119	FALSE	.	-0.0949005	0.431659	0.719897	FALSE	.	0.0355787	0.840439	0.921988	FALSE	.	0.778472	0.00469382
ADAM22	FALSE	.	-0.00502045	0.449925	1	FALSE	.	-0.0344898	0.527906	1	FALSE	.	-0.00529046	0.961954	1	FALSE	.	0.15849	0.350105	1	FALSE	.	-0.0417431	0.797032	1	FALSE	.	-0.000167288	0.989198	1	FALSE	.	-0.0398743	0.484581	1	FALSE	.	-0.136324	0.197452	1	FALSE	.	-0.0427128	0.761351	1	FALSE	.	0.160045	0.38157
ADAM23	FALSE	.	0.000229151	0.954399	0.998082	FALSE	.	0.032896	0.608521	1	FALSE	.	-0.0924277	0.494144	0.751184	FALSE	.	-0.124336	0.532694	0.729823	FALSE	.	-0.167781	0.448875	0.660418	FALSE	.	-0.0228021	0.199494	1	FALSE	.	-0.0153556	0.815734	0.953049	FALSE	.	-0.119392	0.359211	0.661002	FALSE	.	-0.0617011	0.733471	0.866694	FALSE	.	-0.531878	0.0554366
ADAM28	FALSE	.	0.0035962	0.391633	0.998082	FALSE	.	0.155168	0.0980902	0.399076	FALSE	.	-0.201327	0.185883	0.460511	TRUE	+	1.67987	0.000139056	0.00115017	FALSE	.	-0.140888	0.523869	0.719954	FALSE	.	0.00471805	0.737094	0.982616	FALSE	.	0.0387677	0.571445	0.859164	FALSE	.	-0.0394104	0.731637	0.898416	FALSE	.	0.70475	0.0152632	0.0702282	FALSE	.	0.191667	0.386798
ADAM32	FALSE	.	-0.000944328	0.871196	1	FALSE	.	-0.0675607	0.23057	1	FALSE	.	0.0401505	0.692546	1	FALSE	.	-0.154467	0.319859	1	FALSE	.	0.0190774	0.900989	1	FALSE	.	-0.00555902	0.617728	1	FALSE	.	-0.0738877	0.209246	1	FALSE	.	0.014089	0.873486	1	FALSE	.	-0.126206	0.371116	1	FALSE	.	0.151627	0.374087
ADAM33	FALSE	.	0.000330601	0.955754	1	FALSE	.	0.0353679	0.524684	1	FALSE	.	-0.18976	0.138436	1	FALSE	.	0.0967754	0.570502	1	FALSE	.	-0.0488082	0.768345	1	FALSE	.	0.00553312	0.641797	1	FALSE	.	0.055032	0.36696	1	FALSE	.	-0.0674215	0.509254	1	FALSE	.	0.112656	0.475365	1	FALSE	.	0.0141672	0.933742
ADAM8	FALSE	.	0.00066706	0.852585	0.998082	FALSE	.	0.181461	0.075018	0.346044	FALSE	.	0.178792	0.233684	0.524792	FALSE	.	0.0715211	0.707728	0.844811	FALSE	.	0.207046	0.36036	0.578671	FALSE	.	0.0195035	0.2481	0.870708	FALSE	.	0.102541	0.209725	0.586179	FALSE	.	0.146708	0.277333	0.586649	FALSE	.	0.193252	0.319799	0.556447	FALSE	.	-0.175756	0.43127
ADAM9	FALSE	.	-0.000845403	0.457683	0.998082	FALSE	.	-0.0102229	0.883325	0.961935	FALSE	.	0.105179	0.266029	0.55939	FALSE	.	0.202202	0.153421	0.338938	FALSE	.	0.607612	0.000218197	0.00166708	FALSE	.	-0.0162876	0.466988	0.947564	FALSE	.	-0.00947109	0.902678	0.973519	FALSE	.	0.0485377	0.558829	0.809578	FALSE	.	0.42327	0.00514443	0.0300125	FALSE	.	0.363047	0.0227374
ADAMDEC1	FALSE	.	0.0380502	0.0354261	0.947762	FALSE	.	0.0829729	0.260835	1	FALSE	.	-0.0164911	0.89772	0.967416	FALSE	.	0.686689	0.0267276	0.0954437	FALSE	.	0.072038	0.738338	0.866898	FALSE	.	0.031478	0.121744	1	FALSE	.	0.0455921	0.504022	0.820752	FALSE	.	-0.152432	0.261483	0.567455	FALSE	.	0.467584	0.0609405	0.192828	FALSE	.	0.0123589	0.953814
ADAMTS1	FALSE	.	-0.00613604	0.373579	1	FALSE	.	-0.0620495	0.31335	1	FALSE	.	0.088823	0.41824	1	FALSE	.	-0.158889	0.353657	1	FALSE	.	-0.0657493	0.7034	1	FALSE	.	-0.0292814	0.0821229	1	FALSE	.	-0.0273312	0.652109	1	FALSE	.	0.10844	0.29175	1	FALSE	.	-0.0655826	0.665453	1	FALSE	.	-0.154292	0.390179
ADAMTS10	FALSE	.	-0.000496489	0.910882	0.998082	FALSE	.	-0.00437143	0.943773	1	FALSE	.	0.251092	0.139197	0.389696	FALSE	.	0.240208	0.261089	0.479205	FALSE	.	0.041246	0.849096	0.921699	FALSE	.	0.0230381	0.196887	1	FALSE	.	0.047158	0.498121	0.817577	FALSE	.	-0.020202	0.864334	0.953002	FALSE	.	-0.0252319	0.888941	0.946537	FALSE	.	-0.20391	0.365509
ADAMTS12	FALSE	.	0.000282894	0.960556	1	FALSE	.	0.0439211	0.419054	1	FALSE	.	0.0328285	0.742548	1	FALSE	.	0.102694	0.508696	1	FALSE	.	-0.104537	0.510452	1	FALSE	.	-0.00337513	0.757715	1	FALSE	.	0.0793367	0.203641	1	FALSE	.	0.0668778	0.47393	1	FALSE	.	-0.0376594	0.779593	1	FALSE	.	-0.0486724	0.759604
ADAMTS13	FALSE	.	-0.00135891	0.719691	1	FALSE	.	-0.00344172	0.914402	1	FALSE	.	0.0107094	0.856238	1	FALSE	.	0.000679201	0.994019	1	FALSE	.	0.00607035	0.949998	1	FALSE	.	-6.77564e-05	0.992256	1	FALSE	.	0.00210508	0.949261	1	FALSE	.	-0.00314485	0.952747	1	FALSE	.	0.00493264	0.953199	1	FALSE	.	0.0405194	0.69121
ADAMTS14	FALSE	.	0.000309941	0.856662	1	FALSE	.	-0.00065724	0.964024	1	FALSE	.	0.00199988	0.939281	1	FALSE	.	0.00697082	0.864243	1	FALSE	.	0.00116844	0.978964	1	FALSE	.	5.75981e-05	0.985339	1	FALSE	.	-0.000863715	0.954296	1	FALSE	.	-0.000591202	0.980143	1	FALSE	.	0.00418376	0.912515	1	FALSE	.	0.000706049	0.987957
ADAMTS15	FALSE	.	0.00476564	0.454931	1	FALSE	.	0.0100601	0.845142	1	FALSE	.	0.122297	0.278093	1	FALSE	.	0.069926	0.675791	1	FALSE	.	0.0781136	0.64196	1	FALSE	.	0.00108733	0.922434	1	FALSE	.	0.0227551	0.675798	1	FALSE	.	0.100437	0.311662	1	FALSE	.	-0.153887	0.313535	1	FALSE	.	0.00992365	0.952014
ADAMTS17	FALSE	.	0.00744464	0.245972	0.998082	FALSE	.	-0.107932	0.178459	0.536152	FALSE	.	0.311852	0.0895989	0.297701	TRUE	+	2.52245	1.15803e-08	2.01522e-07	TRUE	+	3.81154	9.84161e-13	2.44973e-11	FALSE	.	0.00174545	0.896653	0.994706	FALSE	.	0.026542	0.69499	0.909715	FALSE	.	0.189127	0.190612	0.479039	TRUE	+	1.34821	0.000391503	0.00352	TRUE	+	3.15557	3.02979e-09
ADAMTS2	FALSE	.	0.0148887	0.120109	0.998082	FALSE	.	0.0226881	0.719062	1	FALSE	.	0.05274	0.679056	0.867403	FALSE	.	0.0309533	0.871608	0.933581	FALSE	.	0.603428	0.0370484	0.121401	FALSE	.	0.000594959	0.964418	1	FALSE	.	0.0137496	0.833882	0.957867	FALSE	.	-0.169473	0.227449	0.528747	FALSE	.	-0.00617301	0.972741	0.988425	FALSE	.	0.156916	0.474561
ADAMTS4	FALSE	.	0.000314817	0.893491	1	FALSE	.	0.000513312	0.979561	1	FALSE	.	-0.000458477	0.989906	1	FALSE	.	0.000244163	0.996524	1	FALSE	.	-0.00499169	0.934512	1	FALSE	.	0.000110776	0.97948	1	FALSE	.	-0.00158929	0.938771	1	FALSE	.	-0.00113827	0.97226	1	FALSE	.	0.00802984	0.878062	1	FALSE	.	-0.00626425	0.922009
ADAMTS5	FALSE	.	-0.000540184	0.920455	0.998082	FALSE	.	0.0617259	0.367645	1	FALSE	.	-0.0759493	0.570077	0.801	FALSE	.	0.108924	0.576869	0.76286	FALSE	.	-0.12415	0.545155	0.737249	FALSE	.	-0.00919352	0.514811	1	FALSE	.	0.0340099	0.607097	1	FALSE	.	-0.175626	0.19797	0.489139	FALSE	.	0.140556	0.445045	0.673073	FALSE	.	0.242448	0.283625
ADAMTS6	FALSE	.	-0.0023899	0.610093	1	FALSE	.	-0.0140125	0.724122	1	FALSE	.	0.0297319	0.694023	1	FALSE	.	0.0548305	0.641225	1	FALSE	.	0.113432	0.365347	1	FALSE	.	-0.00420944	0.627334	1	FALSE	.	-0.0158504	0.699619	1	FALSE	.	-0.0225499	0.732902	1	FALSE	.	0.0125839	0.905346	1	FALSE	.	0.112156	0.388149
ADAMTS7	FALSE	.	0.0032228	0.558296	0.998082	FALSE	.	-0.0335095	0.600936	1	FALSE	.	-0.0109447	0.932394	0.974435	FALSE	.	-0.138933	0.487919	0.696449	FALSE	.	0.108717	0.608756	0.783729	FALSE	.	0.00694726	0.61616	1	FALSE	.	-0.0663944	0.359984	0.724175	FALSE	.	0.0836057	0.498206	0.765079	FALSE	.	0.184717	0.341801	0.57904	FALSE	.	0.249622	0.273571
ADAMTS7P4	FALSE	.	2.41738e-05	0.990191	1	FALSE	.	0.000774141	0.963089	1	FALSE	.	-0.000316724	0.991631	1	FALSE	.	-0.00443095	0.924541	1	FALSE	.	0.00654894	0.897521	1	FALSE	.	7.65316e-05	0.983036	1	FALSE	.	-0.0011456	0.947199	1	FALSE	.	-0.00078571	0.977043	1	FALSE	.	0.00823886	0.851112	1	FALSE	.	0.00620988	0.907818
ADAMTS9	FALSE	.	-0.00474794	0.476363	1	FALSE	.	-0.0379352	0.527963	1	FALSE	.	-0.0313557	0.802685	1	FALSE	.	0.263476	0.173995	1	FALSE	.	0.033464	0.849709	1	FALSE	.	0.0175555	0.255102	1	FALSE	.	0.0454393	0.489536	1	FALSE	.	0.011965	0.914516	1	FALSE	.	0.0952063	0.532147	0.738042	FALSE	.	-0.164499	0.373172
ADAMTS9-AS2	FALSE	.	2.75171e-05	0.989507	1	FALSE	.	-0.000991132	0.9556	1	FALSE	.	0.00302032	0.925198	1	FALSE	.	0.0001925	0.996916	1	FALSE	.	-0.00392435	0.942163	1	FALSE	.	8.70881e-05	0.981863	1	FALSE	.	-0.00130163	0.943629	1	FALSE	.	0.00216206	0.94073	1	FALSE	.	0.00141528	0.975741	1	FALSE	.	0.00754423	0.895017
ADAMTSL2	FALSE	.	0.000441241	0.873124	1	FALSE	.	-0.00773623	0.74315	1	FALSE	.	-0.000646397	0.987947	1	FALSE	.	0.000346219	0.995817	1	FALSE	.	0.00313051	0.964989	1	FALSE	.	0.000155558	0.975502	1	FALSE	.	0.00217426	0.929519	1	FALSE	.	0.00377138	0.922463	1	FALSE	.	0.00252909	0.967229	1	FALSE	.	0.00188362	0.979957
ADAMTSL4	FALSE	.	0.000459232	0.799146	0.998082	FALSE	.	-0.00340183	0.957612	0.986092	FALSE	.	0.0477344	0.638786	0.844576	FALSE	.	0.158328	0.359408	0.583258	FALSE	.	0.214399	0.299604	0.516281	FALSE	.	0.0046901	0.778757	0.988176	FALSE	.	0.075076	0.323113	0.698379	FALSE	.	0.052133	0.598828	0.83334	FALSE	.	0.0747621	0.65515	0.8194	FALSE	.	0.0355407	0.860488
ADAMTSL4-AS1	FALSE	.	0.000568873	0.921186	1	FALSE	.	0.00271163	0.962939	1	FALSE	.	0.030002	0.808538	1	FALSE	.	0.485218	0.0461354	1	FALSE	.	0.0941093	0.627581	1	FALSE	.	-0.00781604	0.5699	1	FALSE	.	0.0443323	0.497129	1	FALSE	.	0.084359	0.46852	1	FALSE	.	0.310639	0.110095	0.288498	FALSE	.	-0.277026	0.183912
ADAMTSL4-AS2	FALSE	.	-0.000126104	0.939565	1	FALSE	.	-0.00247169	0.861463	1	FALSE	.	-0.0045042	0.859697	1	FALSE	.	0.000116371	0.997647	1	FALSE	.	0.00109655	0.979638	1	FALSE	.	-0.000459352	0.880029	1	FALSE	.	-0.00394262	0.787862	1	FALSE	.	-0.00443004	0.847642	1	FALSE	.	0.000877945	0.981024	1	FALSE	.	0.000662778	0.988341
ADAMTSL5	FALSE	.	4.77847e-05	0.986016	1	FALSE	.	-0.00172231	0.94086	1	FALSE	.	0.000246976	0.995366	1	FALSE	.	0.000338317	0.995858	1	FALSE	.	0.00304409	0.965512	1	FALSE	.	0.000880162	0.860371	1	FALSE	.	0.00449947	0.851844	1	FALSE	.	-0.00629915	0.869067	1	FALSE	.	-0.00603934	0.920827	1	FALSE	.	0.00183082	0.980268
ADAP1	FALSE	.	-0.00020231	0.757055	0.998082	FALSE	.	-0.00819686	0.907901	0.970087	FALSE	.	0.0773377	0.364555	0.655732	FALSE	.	-0.0151882	0.90009	0.951911	FALSE	.	-0.289235	0.0446772	0.140654	FALSE	.	0.00639177	0.804962	0.989404	FALSE	.	-0.0654022	0.403021	0.756747	FALSE	.	0.197158	0.0407324	0.18799	FALSE	.	0.088198	0.46903	0.692324	FALSE	.	0.158374	0.240896
ADAP2	FALSE	.	0.000469574	0.476772	0.998082	FALSE	.	-0.083019	0.249782	0.622654	FALSE	.	-0.663827	4.62089e-06	8.35713e-05	FALSE	.	-0.693572	1.72486e-06	2.21976e-05	FALSE	.	-0.791717	3.07165e-07	4.09871e-06	FALSE	.	0.0723781	0.0241961	0.459874	FALSE	.	-0.113332	0.151966	0.501915	FALSE	.	-0.374521	0.00177936	0.0175018	FALSE	.	-0.55555	7.90482e-05	0.000857177	FALSE	.	-0.655803	7.47108e-06
ADAR	FALSE	.	0.00337002	0.0972142	0.998082	FALSE	.	0.101632	0.166926	0.518681	FALSE	.	-0.174	0.0740499	0.264051	FALSE	.	-0.346116	0.013257	0.0549322	FALSE	.	-0.317319	0.034382	0.11484	FALSE	.	0.0189178	0.458562	0.946517	FALSE	.	0.0200924	0.796524	0.946778	FALSE	.	-0.334204	0.00612559	0.0468781	FALSE	.	-0.155337	0.240685	0.471633	FALSE	.	-0.326659	0.0271671
ADARB1	FALSE	.	-0.479109	0.000833755	0.115657	FALSE	.	0.0894941	0.239557	0.612634	FALSE	.	0.0491873	0.694485	0.877549	FALSE	.	0.251963	0.232353	0.444671	FALSE	.	0.226982	0.319215	0.537777	FALSE	.	-0.0209228	0.226326	0.861482	FALSE	.	0.432071	0.014696	0.130809	FALSE	.	0.32976	0.0627575	0.250777	FALSE	.	0.272284	0.186216	0.400756	FALSE	.	0.5756	0.0337485
ADARB2	FALSE	.	0.00314812	0.610764	1	FALSE	.	-0.0388847	0.518341	1	FALSE	.	-0.00740651	0.946477	1	FALSE	.	-0.341482	0.0932189	1	FALSE	.	0.128941	0.477792	1	FALSE	.	0.0207782	0.162084	1	FALSE	.	-0.105684	0.143335	1	FALSE	.	0.0377327	0.709945	1	FALSE	.	-0.282311	0.121213	1	FALSE	.	0.357422	0.109128
ADAT1	FALSE	.	-0.0172962	0.0709928	0.998082	FALSE	.	0.00956911	0.877443	0.959479	FALSE	.	-0.256369	0.116085	0.348932	FALSE	.	-0.426928	0.0760112	0.207442	FALSE	.	-0.237742	0.297656	0.513789	FALSE	.	-0.0299665	0.133163	0.778364	FALSE	.	0.0113336	0.865139	0.966656	FALSE	.	-0.345877	0.0529442	0.223768	FALSE	.	-0.913573	0.00685206	0.0378074	FALSE	.	0.0967539	0.655663
ADAT2	FALSE	.	-0.00344036	0.512309	0.998082	FALSE	.	-0.0217275	0.730126	1	FALSE	.	-0.0564118	0.668649	0.861119	FALSE	.	-0.333087	0.153719	0.339188	FALSE	.	-0.0306067	0.885544	0.942067	FALSE	.	-0.0272362	0.154292	1	FALSE	.	-0.0523633	0.457125	0.793843	FALSE	.	-0.0784259	0.519859	0.779415	FALSE	.	-0.201212	0.305096	0.540791	FALSE	.	-0.279661	0.228454
ADAT3	FALSE	.	0.00154525	0.681373	1	FALSE	.	-0.00291734	0.927885	1	FALSE	.	0.0294177	0.621816	1	FALSE	.	-0.0173977	0.846643	1	FALSE	.	-0.0331934	0.732244	1	FALSE	.	0.000298004	0.96532	1	FALSE	.	-0.0108603	0.743213	1	FALSE	.	0.0074837	0.887	1	FALSE	.	-0.0119041	0.886535	1	FALSE	.	-0.0168295	0.867877
ADCK1	FALSE	.	-0.000329294	0.942441	0.998082	FALSE	.	0.0506833	0.45097	1	FALSE	.	-0.136	0.344552	0.637099	FALSE	.	-0.125781	0.528266	0.726923	FALSE	.	-0.202162	0.367573	0.585523	FALSE	.	0.00473108	0.729065	1	FALSE	.	-0.0276903	0.678374	0.903339	FALSE	.	-0.686003	0.00789468	0.0569362	FALSE	.	-0.140654	0.453895	0.680645	FALSE	.	-0.712257	0.0244005
ADCK2	FALSE	.	0.000858262	0.69081	0.998082	FALSE	.	-0.0826674	0.253567	0.625919	FALSE	.	0.0179594	0.868184	0.958082	FALSE	.	-0.414317	0.057135	0.168924	FALSE	.	-0.368939	0.102898	0.255509	FALSE	.	0.0180566	0.303032	0.887653	FALSE	.	0.0130675	0.850381	0.963364	FALSE	.	-0.00405678	0.969278	0.988346	FALSE	.	-0.06655	0.700653	0.847512	FALSE	.	-0.366018	0.10279
ADCK5	FALSE	.	4.86658e-05	0.982115	0.999415	FALSE	.	-0.0593884	0.382156	0.732306	FALSE	.	-0.0463671	0.668082	0.860788	FALSE	.	0.0810805	0.648176	0.811321	FALSE	.	0.2935	0.190337	0.38545	FALSE	.	-0.0165653	0.325218	0.898725	FALSE	.	-0.0732371	0.327959	0.700432	FALSE	.	-0.13527	0.266313	0.572828	FALSE	.	0.16528	0.356865	0.593342	FALSE	.	0.0178007	0.93335
ADCY1	FALSE	.	-0.00662273	0.34805	1	FALSE	.	0.0350667	0.575765	1	FALSE	.	0.0519879	0.654223	1	FALSE	.	0.00645103	0.971499	1	FALSE	.	0.589448	0.0308443	1	FALSE	.	0.00768988	0.560864	1	FALSE	.	-0.0116753	0.851529	1	FALSE	.	0.109622	0.332321	1	FALSE	.	0.0209455	0.898604	0.95049	FALSE	.	0.506608	0.0511005
ADCY3	FALSE	.	0.00100361	0.739008	0.998082	FALSE	.	-0.0262435	0.678206	0.890857	FALSE	.	0.103528	0.413319	0.692806	FALSE	.	-0.00755316	0.967496	0.985498	FALSE	.	-0.903044	0.0065704	0.0304725	FALSE	.	0.03429	0.106933	0.744321	FALSE	.	-0.036652	0.594691	0.868797	FALSE	.	0.0602661	0.60328	0.835228	FALSE	.	0.139467	0.451661	0.678628	FALSE	.	-0.487575	0.0573152
ADCY4	FALSE	.	-0.00190505	0.749538	0.998082	FALSE	.	-0.14233	0.0977559	1	FALSE	.	0.184078	0.186559	1	FALSE	.	0.209359	0.310164	1	FALSE	.	0.126258	0.489995	0.692441	FALSE	.	-0.00991552	0.481282	1	FALSE	.	-0.123049	0.144037	1	FALSE	.	0.263995	0.0715724	1	FALSE	.	0.0796788	0.645453	0.812672	FALSE	.	0.465955	0.063564
ADCY6	FALSE	.	-0.00161383	0.601673	0.998082	FALSE	.	0.0781298	0.27908	0.650144	FALSE	.	0.11342	0.376769	0.666473	FALSE	.	-0.0770872	0.682057	0.830669	FALSE	.	-0.717616	0.0146572	0.0591842	FALSE	.	-0.00212635	0.882921	0.99408	FALSE	.	0.0670306	0.360755	0.724304	FALSE	.	0.2554	0.100981	0.335141	FALSE	.	0.595393	0.0189932	0.0825522	FALSE	.	-0.494352	0.0523083
ADCY6-DT	FALSE	.	0.000154107	0.926071	1	FALSE	.	-0.000617167	0.96515	1	FALSE	.	-0.00022278	0.993013	1	FALSE	.	0.00654176	0.868503	1	FALSE	.	0.00464132	0.913977	1	FALSE	.	0.000456786	0.880627	1	FALSE	.	-0.000810732	0.955745	1	FALSE	.	-0.000554938	0.980768	1	FALSE	.	0.00088131	0.980951	1	FALSE	.	0.000662273	0.98835
ADCY7	FALSE	.	-0.00093344	0.471616	0.998082	FALSE	.	0.0668419	0.345594	0.704996	FALSE	.	-0.162885	0.137832	0.387389	FALSE	.	-0.609411	0.0014152	0.00873156	FALSE	.	-0.823281	0.000144045	0.00115349	FALSE	.	-0.0308749	0.169915	0.836055	FALSE	.	-0.00164144	0.982805	0.994189	FALSE	.	-0.0246435	0.773107	0.915583	FALSE	.	-0.309508	0.057558	0.185023	FALSE	.	-0.643086	0.00127671
ADCY9	FALSE	.	-0.00075239	0.775677	0.998082	FALSE	.	0.134307	0.121891	0.446431	FALSE	.	0.0196352	0.868874	0.958355	FALSE	.	0.0358673	0.846964	0.923558	FALSE	.	-0.0291294	0.892956	0.946624	FALSE	.	-0.0124013	0.428709	0.942973	FALSE	.	0.0487218	0.487824	0.812707	FALSE	.	0.146068	0.268862	0.57591	FALSE	.	0.132416	0.47387	0.694932	FALSE	.	-0.127652	0.557583
ADD1	FALSE	.	-0.000773763	0.353577	0.998082	FALSE	.	0.134344	0.0731376	0.341473	FALSE	.	-0.227646	0.0247402	0.127815	FALSE	.	-0.264963	0.0388801	0.127023	FALSE	.	-0.406189	0.0053839	0.0259304	FALSE	.	0.0244991	0.367298	0.914183	FALSE	.	0.0647394	0.40668	0.759657	FALSE	.	-0.113481	0.169692	0.449227	FALSE	.	-0.227652	0.0769601	0.226804	FALSE	.	-0.402943	0.00495298
ADD2	FALSE	.	-0.000142439	0.921751	0.998082	FALSE	.	0.0240251	0.715472	0.902867	FALSE	.	-0.01715	0.858964	0.954722	FALSE	.	0.106677	0.515308	0.71658	FALSE	.	-0.0176895	0.928277	0.963422	FALSE	.	0.0163874	0.39088	0.92584	FALSE	.	0.103507	0.196957	0.569885	FALSE	.	0.0607913	0.524413	0.782856	FALSE	.	0.0210716	0.896496	0.95009	FALSE	.	0.116952	0.543635
ADD3	FALSE	.	0.000271319	0.586965	0.998082	FALSE	.	0.0307984	0.655393	0.882138	FALSE	.	0.0181477	0.811149	0.932326	FALSE	.	0.244736	0.0207474	0.0778405	FALSE	.	-0.210106	0.0631199	0.180612	FALSE	.	0.0135922	0.642392	0.977331	FALSE	.	0.0506252	0.49307	0.815714	FALSE	.	0.148056	0.0578866	0.237043	FALSE	.	0.21701	0.0428985	0.151007	FALSE	.	-0.128269	0.244757
ADD3-AS1	FALSE	.	-0.000915604	0.831954	1	FALSE	.	-0.00474527	0.897628	1	FALSE	.	-0.0184964	0.788362	1	FALSE	.	-0.0245688	0.815248	1	FALSE	.	0.00835713	0.94019	1	FALSE	.	0.00215776	0.788946	1	FALSE	.	0.0195715	0.617174	1	FALSE	.	-0.0193639	0.753872	1	FALSE	.	-0.0167455	0.86313	1	FALSE	.	0.033183	0.775199
ADGB	FALSE	.	-0.000886702	0.770479	1	FALSE	.	-0.00214248	0.933658	1	FALSE	.	0.00658959	0.888454	1	FALSE	.	0.000418672	0.995386	1	FALSE	.	-0.0268985	0.732628	1	FALSE	.	-0.00154704	0.7815	1	FALSE	.	-0.00281173	0.915821	1	FALSE	.	0.00470266	0.911553	1	FALSE	.	-0.00751991	0.911179	1	FALSE	.	-0.0299828	0.71692
ADGRA2	FALSE	.	-0.000576606	0.89973	0.998082	FALSE	.	-0.12801	0.140505	1	FALSE	.	0.234931	0.158236	0.421756	FALSE	.	-0.147125	0.46432	0.676084	FALSE	.	-0.4501	0.0855817	0.225146	FALSE	.	-0.0122899	0.409694	1	FALSE	.	-0.0572396	0.422961	0.771301	FALSE	.	0.380835	0.0470343	0.208154	FALSE	.	-0.0984251	0.594548	0.785572	FALSE	.	-0.90274	0.0117726
ADGRA3	FALSE	.	-0.00322943	0.488548	0.998082	FALSE	.	0.017915	0.774801	1	FALSE	.	-0.0516686	0.69305	0.876382	FALSE	.	0.230631	0.278642	0.498242	FALSE	.	0.821243	0.011058	0.0467194	FALSE	.	-0.00637556	0.648285	1	FALSE	.	0.147356	0.118914	0.444884	FALSE	.	0.126018	0.33465	0.640026	FALSE	.	0.0250905	0.889432	0.946779	FALSE	.	0.423022	0.0964173
ADGRB1	FALSE	.	0.00564234	0.405747	1	FALSE	.	0.0512343	0.411698	1	FALSE	.	0.01029	0.932754	1	FALSE	.	-0.238785	0.201468	1	FALSE	.	-0.054582	0.749269	1	FALSE	.	0.0201889	0.183041	1	FALSE	.	0.0520155	0.420928	1	FALSE	.	-0.0709656	0.515769	1	FALSE	.	-0.0994173	0.524747	1	FALSE	.	-0.158901	0.381813
ADGRB2	FALSE	.	-0.000419087	0.890241	1	FALSE	.	0.00191698	0.940919	1	FALSE	.	0.00666279	0.8878	1	FALSE	.	0.0119155	0.869964	1	FALSE	.	0.0162053	0.836278	1	FALSE	.	0.000173259	0.975204	1	FALSE	.	0.00643845	0.810903	1	FALSE	.	0.00475509	0.911025	1	FALSE	.	0.00309647	0.963541	1	FALSE	.	0.0254026	0.758486
ADGRD1	FALSE	.	0.00180034	0.740039	0.998082	FALSE	.	-0.0091846	0.882135	1	FALSE	.	0.241112	0.148248	0.404233	FALSE	.	0.266476	0.227501	0.439824	FALSE	.	0.0671371	0.746885	0.871028	FALSE	.	-0.00754778	0.585883	1	FALSE	.	0.0679823	0.354438	0.721082	FALSE	.	0.183414	0.193885	0.48312	FALSE	.	-0.0633792	0.721588	0.860048	FALSE	.	0.174292	0.422662
ADGRD2	FALSE	.	3.9292e-05	0.987397	1	FALSE	.	-0.00647775	0.760465	1	FALSE	.	-0.000519621	0.989204	1	FALSE	.	-0.007232	0.903044	1	FALSE	.	0.0025141	0.968792	1	FALSE	.	0.000124606	0.978193	1	FALSE	.	-0.00434577	0.843085	1	FALSE	.	-0.00128449	0.97045	1	FALSE	.	-0.00497847	0.928386	1	FALSE	.	-0.00704285	0.917082
ADGRE1	FALSE	.	0.00158104	0.191728	0.998082	FALSE	.	-0.0570622	0.42456	0.757024	FALSE	.	-0.339176	0.00300244	0.0253555	FALSE	.	-0.0931893	0.432199	0.649229	FALSE	.	0.0723101	0.581247	0.764787	FALSE	.	0.00220959	0.932037	0.996227	FALSE	.	-0.0476086	0.539978	0.842069	FALSE	.	-0.268092	0.0106833	0.0715268	FALSE	.	0.0108377	0.927295	0.965452	FALSE	.	-0.0758843	0.562398
ADGRE2	FALSE	.	-0.00137589	0.347903	0.998082	FALSE	.	0.0552656	0.430255	0.760374	FALSE	.	0.100641	0.296392	0.588993	FALSE	.	0.107205	0.463335	0.675296	FALSE	.	0.936501	1.13514e-06	1.37675e-05	FALSE	.	-0.00262122	0.901327	0.994706	FALSE	.	0.0243097	0.750687	0.933537	FALSE	.	0.0425936	0.61584	0.840612	FALSE	.	0.162898	0.271003	0.504705	FALSE	.	0.566889	0.00163146
ADGRE3	FALSE	.	0.00302698	0.54746	0.998082	FALSE	.	0.0995568	0.206681	1	FALSE	.	0.00216997	0.986394	0.994181	FALSE	.	0.584072	0.0406024	0.131253	FALSE	.	0.747076	0.0182794	0.0703546	FALSE	.	-0.00533399	0.696432	1	FALSE	.	0.013848	0.832215	0.957173	FALSE	.	0.0294043	0.804331	0.929127	FALSE	.	0.325742	0.138304	0.332487	FALSE	.	0.133456	0.539765
ADGRE4P	FALSE	.	-0.00020198	0.924911	1	FALSE	.	-0.00104212	0.954422	1	FALSE	.	-0.000378871	0.990829	1	FALSE	.	-0.00529491	0.917362	1	FALSE	.	0.00184465	0.973434	1	FALSE	.	0.00034865	0.929314	1	FALSE	.	0.000635781	0.9731	1	FALSE	.	-0.000939082	0.974853	1	FALSE	.	0.00149028	0.975061	1	FALSE	.	0.01222	0.834489
ADGRE5	FALSE	.	-0.000152733	0.857417	0.998082	FALSE	.	0.0750164	0.296807	0.666465	FALSE	.	0.141477	0.16621	0.432507	FALSE	.	-0.198117	0.172233	0.365629	FALSE	.	-0.552875	0.00176958	0.0103996	FALSE	.	-0.0132495	0.563977	0.967082	FALSE	.	0.225466	0.0173789	0.145359	FALSE	.	0.706583	4.11339e-05	0.000697006	FALSE	.	0.317495	0.0289045	0.113463	FALSE	.	0.0494518	0.750221
ADGRF3	FALSE	.	0.00184836	0.584172	1	FALSE	.	-0.00754761	0.789476	1	FALSE	.	0.00806828	0.876091	1	FALSE	.	-0.013379	0.866545	1	FALSE	.	-0.023385	0.785523	1	FALSE	.	0.00022986	0.969868	1	FALSE	.	-0.00329927	0.909992	1	FALSE	.	0.0057511	0.901717	1	FALSE	.	0.00373874	0.9597	1	FALSE	.	0.0038356	0.966139
ADGRG1	FALSE	.	-0.0086361	0.128938	0.998082	FALSE	.	0.0839133	0.249575	0.622586	FALSE	.	-0.319846	0.0706705	0.256631	FALSE	.	0.14314	0.445168	0.659553	FALSE	.	0.194498	0.370276	0.58828	FALSE	.	-0.00995947	0.526655	0.957289	FALSE	.	-0.0107331	0.874222	0.968143	FALSE	.	0.0387123	0.721655	0.894028	FALSE	.	0.191587	0.30625	0.54198	FALSE	.	0.451939	0.0522619
ADGRG2	FALSE	.	-0.000136044	0.938648	1	FALSE	.	-0.000701626	0.962777	1	FALSE	.	0.00213137	0.937309	1	FALSE	.	0.000138115	0.997377	1	FALSE	.	0.0095543	0.834775	1	FALSE	.	-0.000222988	0.945035	1	FALSE	.	-0.000921532	0.952739	1	FALSE	.	-0.000631081	0.979462	1	FALSE	.	0.00100209	0.979652	1	FALSE	.	0.00499805	0.917499
ADGRG3	FALSE	.	-0.000228263	0.934357	0.998082	FALSE	.	-0.0599142	0.379713	0.730765	FALSE	.	-0.168135	0.235456	0.526689	FALSE	.	-0.252911	0.216607	0.426175	FALSE	.	0.118697	0.589568	0.770882	FALSE	.	-0.0327225	0.115683	0.755889	FALSE	.	-0.0532872	0.454087	0.791877	FALSE	.	-0.251985	0.107476	0.346993	FALSE	.	-0.206161	0.283562	0.517894	FALSE	.	0.396106	0.101239
ADGRG5	FALSE	.	0.000598756	0.905995	0.998082	FALSE	.	-0.0353202	0.584118	1	FALSE	.	-0.00184138	0.988576	0.99568	FALSE	.	0.102806	0.60183	0.78043	FALSE	.	-0.278481	0.193991	0.389772	FALSE	.	-0.0123298	0.405437	1	FALSE	.	-0.0452377	0.511757	0.824778	FALSE	.	-0.00687175	0.953382	0.983886	FALSE	.	-0.198006	0.309832	0.545531	FALSE	.	0.0308988	0.879312
ADGRG6	FALSE	.	0.000215129	0.91789	1	FALSE	.	0.000871058	0.960803	1	FALSE	.	-0.000355863	0.991134	1	FALSE	.	0.000189862	0.996945	1	FALSE	.	-0.00388895	0.942434	1	FALSE	.	7.81764e-05	0.983649	1	FALSE	.	0.000599678	0.973899	1	FALSE	.	-0.000884456	0.975626	1	FALSE	.	0.00624931	0.892729	1	FALSE	.	-0.00488532	0.931435
ADGRL1	FALSE	.	-0.000712993	0.72936	0.998082	FALSE	.	-0.0187633	0.768723	0.921499	FALSE	.	0.0747708	0.503311	0.757262	FALSE	.	-0.0250548	0.88573	0.9426	FALSE	.	-0.281975	0.194626	0.390395	FALSE	.	-0.0159638	0.350483	0.911438	FALSE	.	-0.0985316	0.214228	0.590009	FALSE	.	0.200917	0.136674	0.396772	FALSE	.	-0.161752	0.368426	0.604732	FALSE	.	-0.275478	0.199655
ADGRL1-AS1	FALSE	.	0.00412541	0.309989	0.998082	FALSE	.	-0.0157773	0.800351	0.933938	FALSE	.	-0.11554	0.370262	0.660636	FALSE	.	-0.270963	0.205148	0.410773	FALSE	.	-0.242507	0.290656	0.505705	FALSE	.	0.0157501	0.330012	0.902526	FALSE	.	-0.0606715	0.400599	0.756056	FALSE	.	-0.0764023	0.515582	0.776505	FALSE	.	-0.161748	0.394281	0.628806	FALSE	.	-0.133158	0.544883
ADGRL2	FALSE	.	-0.00410082	0.520831	1	FALSE	.	-0.0962124	0.148864	1	FALSE	.	-0.0484669	0.650747	1	FALSE	.	0.0025084	0.987097	1	FALSE	.	-0.194801	0.28067	1	FALSE	.	0.0124539	0.362145	1	FALSE	.	-0.0387424	0.514075	1	FALSE	.	-0.0511061	0.591301	1	FALSE	.	0.256922	0.143332	1	FALSE	.	-0.0414127	0.81105
ADGRV1	FALSE	.	0.000122514	0.97664	1	FALSE	.	0.00392591	0.912681	1	FALSE	.	0.0282753	0.674826	1	FALSE	.	0.0655122	0.53106	1	FALSE	.	0.0331357	0.759938	1	FALSE	.	0.000390826	0.959678	1	FALSE	.	-0.00581294	0.875157	1	FALSE	.	0.00986619	0.868793	1	FALSE	.	0.048428	0.612105	1	FALSE	.	0.0576978	0.614414
ADH5	FALSE	.	0.000664265	0.32675	0.998082	FALSE	.	0.0106686	0.878556	0.959763	FALSE	.	0.0536225	0.497747	0.753692	FALSE	.	-0.470686	4.47093e-05	0.000420209	FALSE	.	-0.436678	0.000638256	0.0043058	FALSE	.	-0.00268745	0.925229	0.995028	FALSE	.	-0.0484061	0.521115	0.830641	FALSE	.	0.0630071	0.377896	0.675259	FALSE	.	-0.402229	0.000479385	0.00416388	FALSE	.	-0.424367	0.000707667
ADH5P4	FALSE	.	-0.000158997	0.933558	1	FALSE	.	-0.00081947	0.959714	1	FALSE	.	-0.000296883	0.991908	1	FALSE	.	0.000159648	0.997192	1	FALSE	.	0.00145332	0.97649	1	FALSE	.	0.000447467	0.898224	1	FALSE	.	-0.00107604	0.948861	1	FALSE	.	-0.000737468	0.977775	1	FALSE	.	0.00116994	0.977989	1	FALSE	.	0.00583566	0.910695
ADHFE1	FALSE	.	-0.0046536	0.458402	0.998082	FALSE	.	0.545771	0.00476515	1	FALSE	.	-0.0372143	0.77323	0.915994	FALSE	.	0.237265	0.248817	0.46386	FALSE	.	-0.264068	0.209048	0.409878	FALSE	.	0.00322503	0.81007	1	FALSE	.	0.997157	0.00100296	1	FALSE	.	0.0875299	0.475392	0.751385	FALSE	.	0.421492	0.0676195	0.207464	FALSE	.	-0.0276983	0.889512
ADI1	FALSE	.	-0.000772602	0.266237	0.998082	FALSE	.	0.00314817	0.963363	0.98776	FALSE	.	0.0984036	0.201394	0.482963	FALSE	.	0.0840657	0.403102	0.624453	FALSE	.	0.0370308	0.737813	0.866442	FALSE	.	-0.00174639	0.953061	0.997683	FALSE	.	0.0485568	0.507076	0.821907	FALSE	.	0.168131	0.0338342	0.165513	FALSE	.	0.296243	0.00388875	0.0241143	FALSE	.	-0.13518	0.223148
ADIPOR1	FALSE	.	-0.000457059	0.357213	0.998082	FALSE	.	0.0753744	0.257893	0.629104	FALSE	.	0.619711	5.50907e-11	1.97332e-09	TRUE	+	1.06766	1.90954e-32	1.53897e-30	FALSE	.	0.870772	9.19113e-22	4.53327e-20	FALSE	.	-0.049343	0.123305	0.766218	FALSE	.	0.27288	0.000271522	0.00610519	FALSE	.	0.349303	6.49869e-05	0.00105013	FALSE	.	0.359209	5.74603e-05	0.000643397	FALSE	.	0.393022	1.4788e-05
ADIPOR2	FALSE	.	-0.00214342	0.258636	0.998082	FALSE	.	0.154849	0.0626933	0.312252	FALSE	.	0.781126	0.000121692	0.00165529	FALSE	.	0.840184	1.14873e-05	0.000123957	TRUE	+	1.08036	1.20289e-07	1.69691e-06	FALSE	.	-0.00737948	0.71529	0.982616	FALSE	.	0.0282175	0.710041	0.916948	FALSE	.	0.480598	0.00464913	0.0381122	FALSE	.	0.58817	0.000956669	0.0074765	TRUE	+	1.01953	4.21643e-07
ADIRF	FALSE	.	-0.00459763	0.479474	1	FALSE	.	-0.0559597	0.345684	1	FALSE	.	0.0785581	0.501145	1	FALSE	.	-0.0713711	0.680776	1	FALSE	.	0.0728092	0.674176	1	FALSE	.	-0.00833529	0.502629	1	FALSE	.	0.0222845	0.711619	1	FALSE	.	0.0619904	0.545383	1	FALSE	.	-0.083979	0.591917	1	FALSE	.	0.0632444	0.71764
ADIRF-AS1	FALSE	.	0.00643952	0.338809	1	FALSE	.	-0.0313783	0.58238	1	FALSE	.	-0.0880813	0.452295	1	FALSE	.	-0.164168	0.343137	1	FALSE	.	0.0220097	0.891677	1	FALSE	.	0.0110327	0.378748	1	FALSE	.	-0.00982042	0.867494	1	FALSE	.	-0.0600041	0.563858	1	FALSE	.	0.0486303	0.75843	1	FALSE	.	0.190978	0.302461
ADK	FALSE	.	0.000134376	0.872977	0.998082	FALSE	.	-0.00218348	0.975128	0.992792	FALSE	.	0.0565861	0.525644	0.771036	FALSE	.	0.0532612	0.694689	0.837757	FALSE	.	-0.414544	0.0125711	0.0521038	FALSE	.	0.013226	0.568916	0.967728	FALSE	.	-0.0228978	0.768529	0.937161	FALSE	.	0.0172093	0.829646	0.938035	FALSE	.	0.0144856	0.915458	0.959216	FALSE	.	-0.434005	0.0084181
ADM	FALSE	.	-0.000697104	0.516737	0.998082	FALSE	.	-0.358535	0.0029888	0.037324	FALSE	.	-0.068333	0.450354	0.71846	FALSE	.	0.885692	1.10198e-07	1.67769e-06	TRUE	+	1.04877	1.6904e-11	3.72699e-10	FALSE	.	0.130209	0.0050176	0.22417	FALSE	.	-0.00202105	0.979214	0.99329	FALSE	.	-0.0785554	0.361911	0.663375	FALSE	.	0.368796	0.0123653	0.0602007	FALSE	.	0.297509	0.0410546
ADM2	FALSE	.	-0.0158645	0.11876	0.998082	FALSE	.	0.12576	0.130945	1	FALSE	.	-0.182595	0.195004	0.474271	FALSE	.	0.136416	0.473546	0.683421	FALSE	.	-0.210949	0.29646	0.512522	FALSE	.	-0.0164474	0.296354	1	FALSE	.	-0.00231067	0.970099	1	FALSE	.	-0.0255303	0.821891	0.935538	FALSE	.	0.0993738	0.557456	0.757901	FALSE	.	0.0889654	0.661962
ADM5	FALSE	.	5.30335e-05	0.985229	1	FALSE	.	-0.00191114	0.937563	1	FALSE	.	0.0162738	0.716648	1	FALSE	.	0.000376047	0.995623	1	FALSE	.	0.00338105	0.963536	1	FALSE	.	0.000168129	0.974478	1	FALSE	.	-0.00250887	0.920753	1	FALSE	.	0.00419215	0.916689	1	FALSE	.	0.00273426	0.965853	1	FALSE	.	0.0135262	0.86188
ADNP	FALSE	.	-1.00881e-05	0.989388	0.999415	FALSE	.	-0.20595	0.0190354	0.144969	FALSE	.	-0.532073	0.000486102	0.0056067	FALSE	.	-0.265946	0.0572204	0.169117	FALSE	.	-0.0150762	0.919261	0.959614	FALSE	.	-0.0100577	0.673444	0.981128	FALSE	.	-0.364859	0.0016129	0.0260223	FALSE	.	-0.646066	4.7175e-05	0.000790027	FALSE	.	-0.322898	0.0257936	0.10429	FALSE	.	-0.400292	0.00998587
ADNP-AS1	FALSE	.	0.00859414	0.268299	1	FALSE	.	0.0297665	0.623385	1	FALSE	.	-0.0100477	0.934069	1	FALSE	.	0.210232	0.286687	1	FALSE	.	0.008444	0.966086	1	FALSE	.	0.00709045	0.589095	1	FALSE	.	0.0389661	0.5445	1	FALSE	.	0.0980554	0.406833	1	FALSE	.	0.126097	0.45587	0.681671	FALSE	.	-0.158201	0.435341
ADNP2	FALSE	.	0.000725557	0.771123	0.998082	FALSE	.	0.0527167	0.430556	0.760517	FALSE	.	0.173311	0.185367	0.459776	FALSE	.	0.626223	0.013775	0.0565877	FALSE	.	0.121825	0.572809	0.758054	FALSE	.	0.0244359	0.188516	0.846462	FALSE	.	0.0215798	0.754692	0.933581	FALSE	.	0.0582425	0.585859	0.82532	FALSE	.	0.447497	0.044115	0.153871	FALSE	.	0.443595	0.057807
ADO	FALSE	.	0.0118168	0.0564853	0.998082	TRUE	-	-1.45191	5.08797e-06	0.000154119	TRUE	-	-1.79093	6.82232e-08	1.6918e-06	TRUE	-	-1.40535	7.67381e-06	8.56743e-05	FALSE	.	-0.651205	0.0062113	0.0291065	FALSE	.	0.0175353	0.347249	0.911438	FALSE	.	-0.107002	0.184945	0.554744	FALSE	.	-0.804015	0.000587162	0.00697188	FALSE	.	-0.730657	0.00248214	0.0167003	FALSE	.	-0.370515	0.0758679
ADORA2A-AS1	FALSE	.	-0.00315492	0.620334	1	FALSE	.	-0.129256	0.084515	1	FALSE	.	-0.00489537	0.962544	1	FALSE	.	0.00296847	0.985344	1	FALSE	.	0.0927636	0.579964	1	FALSE	.	-0.00627817	0.614264	1	FALSE	.	-0.0173321	0.772728	1	FALSE	.	-0.0118947	0.897334	1	FALSE	.	-0.112269	0.454636	1	FALSE	.	0.0128533	0.937709
ADORA2B	FALSE	.	0.000254563	0.89045	0.998082	FALSE	.	-0.0660705	0.338936	0.698994	FALSE	.	-0.364794	0.0425053	0.183068	FALSE	.	-0.727954	0.00438079	0.0226051	FALSE	.	-0.644177	0.0104632	0.0447603	FALSE	.	0.0113351	0.505657	0.95252	FALSE	.	-0.0338012	0.633134	0.887502	FALSE	.	-0.0593069	0.576034	0.820044	FALSE	.	-0.147317	0.395671	0.630422	FALSE	.	-0.379131	0.0848436
ADORA3	FALSE	.	0.00343085	0.242464	0.998082	FALSE	.	-0.654328	0.00305728	0.0376798	TRUE	-	-1.55412	3.58274e-05	0.000551306	TRUE	-	-2.44427	2.61469e-08	4.32262e-07	TRUE	-	-2.67866	4.88593e-10	9.362e-09	FALSE	.	0.00886475	0.599357	0.970474	FALSE	.	-0.0946468	0.228853	0.608872	TRUE	-	-1.44626	4.27183e-05	0.000722904	TRUE	-	-2.4215	1.37832e-07	2.65592e-06	TRUE	-	-2.60004	3.93763e-10
ADPGK	FALSE	.	0.000511074	0.641229	0.998082	FALSE	.	0.0901244	0.217306	0.588394	FALSE	.	-0.0197803	0.828784	0.941915	FALSE	.	-0.0575569	0.700707	0.84082	FALSE	.	-0.191596	0.284613	0.499432	FALSE	.	-0.0249105	0.255611	0.875549	FALSE	.	0.162915	0.0627041	0.318189	FALSE	.	0.0807305	0.376738	0.674528	FALSE	.	0.0317336	0.831227	0.918173	FALSE	.	-0.378726	0.0394085
ADPGK-AS1	FALSE	.	-0.00381966	0.510455	0.998082	FALSE	.	0.0040723	0.947404	1	FALSE	.	0.492024	0.0204566	0.112175	FALSE	.	0.0443371	0.817319	0.906915	FALSE	.	0.0236176	0.910121	0.955466	FALSE	.	-0.018212	0.264718	1	FALSE	.	0.0081887	0.899593	1	FALSE	.	0.161752	0.199113	0.49018	FALSE	.	0.00756566	0.965609	0.98425	FALSE	.	0.0720718	0.73281
ADPRH	FALSE	.	9.08356e-05	0.987088	1	FALSE	.	-0.0090869	0.849146	1	FALSE	.	-0.0635152	0.513916	1	FALSE	.	0.00183209	0.989457	1	FALSE	.	-0.0893014	0.550412	1	FALSE	.	-0.00695528	0.520113	1	FALSE	.	0.0309205	0.555744	1	FALSE	.	-0.0628499	0.469627	1	FALSE	.	0.156098	0.266439	1	FALSE	.	-0.0995811	0.518427
ADPRHL1	FALSE	.	0.000671434	0.699431	0.998082	FALSE	.	0.896191	0.000142712	0.00305622	TRUE	+	2.73685	1.25416e-22	1.0045e-20	TRUE	+	3.15668	7.86705e-34	6.90106e-32	TRUE	+	3.79839	1.76563e-40	1.97587e-38	FALSE	.	0.22734	0.00311576	0.168202	TRUE	+	1.50563	1.5092e-08	7.73995e-07	TRUE	+	3.44153	5.99454e-35	9.31321e-33	TRUE	+	3.64075	6.6155e-44	1.04472e-41	TRUE	+	4.49198	1.58491e-56
ADPRM	FALSE	.	-0.00164776	0.446619	0.998082	FALSE	.	-0.0710969	0.30947	0.676578	FALSE	.	-0.647313	0.00539803	0.0403757	FALSE	.	0.296887	0.122207	0.289082	FALSE	.	-0.155965	0.43891	0.651676	FALSE	.	-0.0149976	0.394161	0.928517	FALSE	.	-0.550435	0.00369624	0.0500529	FALSE	.	-0.595835	0.00577764	0.0448736	FALSE	.	0.242342	0.18689	0.40164	FALSE	.	-0.326263	0.115764
ADPRS	FALSE	.	0.000209046	0.811624	0.998082	FALSE	.	-0.196142	0.0272345	0.187258	FALSE	.	-0.259437	0.033753	0.15625	FALSE	.	-0.652397	0.000136337	0.00113197	FALSE	.	-0.191979	0.232298	0.438672	FALSE	.	0.00322086	0.886811	0.994676	FALSE	.	-0.188617	0.0360836	0.230254	FALSE	.	-0.236804	0.0440532	0.199305	FALSE	.	-0.761485	2.67302e-05	0.000328779	FALSE	.	-0.619399	0.000396877
ADRA2C	FALSE	.	-0.0104356	0.21282	0.998082	FALSE	.	0.0228703	0.711485	1	FALSE	.	-0.0661359	0.617852	0.829399	FALSE	.	-0.246945	0.246344	0.460491	FALSE	.	0.382205	0.0991883	0.249489	FALSE	.	0.00865748	0.539054	1	FALSE	.	0.0435371	0.517872	1	FALSE	.	-0.147533	0.262101	0.568208	FALSE	.	-0.020134	0.909224	0.955779	FALSE	.	0.114172	0.539317
ADRB1	FALSE	.	-0.0745455	0.00518354	0.515143	TRUE	-	-2.20379	3.44538e-17	2.81192e-15	TRUE	-	-2.51103	3.77602e-16	1.98742e-14	TRUE	-	-1.70562	7.24918e-11	1.61022e-09	TRUE	-	-1.6484	2.2847e-09	4.03519e-08	FALSE	.	-0.0587914	0.0377796	0.540585	TRUE	-	-1.69582	3.51713e-13	2.60052e-11	TRUE	-	-1.29619	1.31946e-08	4.11972e-07	TRUE	-	-1.24433	2.94104e-07	5.33073e-06	TRUE	-	-1.4452	1.54173e-08
ADRB2	TRUE	-	-1.60169	5.63685e-14	1.97542e-11	TRUE	-	-1.75406	2.6896e-15	2.04983e-13	TRUE	-	-1.24734	5.34379e-08	1.35379e-06	TRUE	-	-1.73496	3.44222e-12	8.70341e-11	TRUE	-	-1.58381	1.82868e-10	3.68978e-09	FALSE	.	-0.8048	9.60399e-06	0.00101577	TRUE	-	-1.47747	1.62588e-12	1.14591e-10	FALSE	.	-0.932047	5.40297e-06	0.000110414	TRUE	-	-1.36759	9.35453e-09	2.11733e-07	FALSE	.	-0.825785	3.0223e-05
ADRM1	FALSE	.	0.000513068	0.357272	0.998082	FALSE	.	-0.0402124	0.554939	0.838635	FALSE	.	0.0564813	0.442618	0.713891	FALSE	.	-0.0731723	0.436498	0.652823	FALSE	.	0.396698	0.000110935	0.000916455	FALSE	.	0.01498	0.619689	0.972177	FALSE	.	-0.0934326	0.201143	0.573235	FALSE	.	-0.0156736	0.805484	0.929627	FALSE	.	-0.0201903	0.831012	0.918083	FALSE	.	0.430061	2.37934e-05
ADSL	FALSE	.	0.00172743	0.346622	0.998082	FALSE	.	0.0199152	0.76552	0.921344	FALSE	.	-0.0771698	0.438558	0.711256	FALSE	.	0.143503	0.369397	0.59246	FALSE	.	0.0978745	0.595432	0.77473	FALSE	.	0.0289399	0.174055	0.840673	FALSE	.	-0.0419239	0.576269	0.861793	FALSE	.	-0.00872069	0.9217	0.974282	FALSE	.	-0.115894	0.472643	0.694385	FALSE	.	-0.20431	0.27586
ADSS1	FALSE	.	0.000460889	0.877564	0.998082	FALSE	.	-0.0135572	0.827561	0.941831	FALSE	.	0.155268	0.277775	0.570038	FALSE	.	0.144254	0.451419	0.665643	FALSE	.	0.242163	0.289531	0.504591	FALSE	.	0.00254193	0.858126	0.99408	FALSE	.	-0.030658	0.652176	0.895915	FALSE	.	0.250519	0.112631	0.356237	FALSE	.	-0.0668895	0.711529	0.85407	FALSE	.	0.183891	0.40996
ADSS2	FALSE	.	-3.07406e-05	0.983926	0.999415	FALSE	.	0.099904	0.184385	0.545419	FALSE	.	-0.0408612	0.685033	0.870312	FALSE	.	-0.101326	0.540562	0.736377	FALSE	.	-0.0693869	0.723886	0.858273	FALSE	.	-0.0123137	0.493348	0.95107	FALSE	.	0.118557	0.152447	0.503093	FALSE	.	-0.0168229	0.860204	0.95112	FALSE	.	-0.288008	0.108643	0.285947	FALSE	.	-0.049381	0.798425
ADTRP	FALSE	.	-0.00117055	0.806392	1	FALSE	.	-0.00342619	0.934544	1	FALSE	.	0.0839534	0.310037	1	FALSE	.	0.00121276	0.991746	1	FALSE	.	-0.0581859	0.644013	1	FALSE	.	0.000494807	0.955423	1	FALSE	.	-0.00400243	0.926124	1	FALSE	.	0.0343781	0.625125	1	FALSE	.	0.00876342	0.935352	1	FALSE	.	0.0012224	0.992504
AE000662.92	FALSE	.	4.10937e-05	0.987064	1	FALSE	.	0.00430239	0.842566	1	FALSE	.	0.00890123	0.820657	1	FALSE	.	0.00028396	0.996255	1	FALSE	.	-0.0193095	0.769573	1	FALSE	.	0.000130032	0.977669	1	FALSE	.	0.00863198	0.701737	1	FALSE	.	0.00323161	0.927153	1	FALSE	.	0.00939596	0.867828	1	FALSE	.	-0.0215173	0.756473
AEBP1	FALSE	.	-0.00402601	0.302015	0.998082	FALSE	.	0.0870203	0.240539	0.613273	FALSE	.	-0.105336	0.404103	0.687003	FALSE	.	-0.377019	0.0948955	0.241266	FALSE	.	-0.0564196	0.795432	0.897616	FALSE	.	0.00658199	0.661541	0.980193	FALSE	.	0.0326689	0.633047	0.887502	FALSE	.	-0.190972	0.17606	0.459	FALSE	.	-0.491278	0.0423038	0.14945	FALSE	.	-0.163063	0.459953
AEBP2	FALSE	.	-0.00116123	0.421118	0.998082	FALSE	.	0.149215	0.0710621	0.335334	FALSE	.	0.00145851	0.987267	0.99475	FALSE	.	0.478896	0.00466477	0.023828	FALSE	.	0.32413	0.0651213	0.184958	FALSE	.	-0.00484936	0.811467	0.989404	FALSE	.	0.276799	0.0118097	0.11341	FALSE	.	0.0199887	0.815434	0.932845	FALSE	.	0.199101	0.194014	0.411795	FALSE	.	0.217249	0.208591
AEN	FALSE	.	0.000566134	0.68037	0.998082	FALSE	.	-0.0358419	0.593896	0.855633	FALSE	.	-0.043883	0.651128	0.851379	FALSE	.	-0.0330648	0.841213	0.92107	FALSE	.	-0.198447	0.301673	0.518805	FALSE	.	-0.0122566	0.519145	0.956876	FALSE	.	0.0593624	0.436276	0.779262	FALSE	.	0.0656764	0.48681	0.759687	FALSE	.	0.662267	0.00160462	0.0115909	FALSE	.	0.19132	0.296766
AF064858.6	FALSE	.	-0.00124412	0.799292	1	FALSE	.	-0.0166619	0.695554	1	FALSE	.	-0.00245347	0.97533	1	FALSE	.	-0.0698217	0.571094	1	FALSE	.	-0.0254893	0.840829	1	FALSE	.	0.000650887	0.942873	1	FALSE	.	-0.0326325	0.466898	1	FALSE	.	0.0119793	0.86704	1	FALSE	.	-0.0220255	0.844535	1	FALSE	.	0.00674596	0.958953
AF064858.8	FALSE	.	0.00201343	0.70662	1	FALSE	.	0.0331452	0.499033	1	FALSE	.	0.0233952	0.793133	1	FALSE	.	0.0313058	0.82148	1	FALSE	.	0.0139196	0.924201	1	FALSE	.	0.00403561	0.687552	1	FALSE	.	-0.027	0.575768	1	FALSE	.	0.0501331	0.543423	1	FALSE	.	-0.0706281	0.572849	1	FALSE	.	-0.0695138	0.638788
AF124730.4	FALSE	.	-0.000755114	0.788683	1	FALSE	.	-0.00182774	0.938975	1	FALSE	.	-0.00693753	0.87318	1	FALSE	.	0.000355063	0.995775	1	FALSE	.	0.00323166	0.964389	1	FALSE	.	-0.00131659	0.79887	1	FALSE	.	-0.00239848	0.922574	1	FALSE	.	0.00942826	0.811658	1	FALSE	.	0.03444	0.586837	1	FALSE	.	0.0129285	0.865118
AF127577.10	FALSE	.	-0.00425742	0.432974	0.998082	FALSE	.	-0.0546256	0.421762	1	FALSE	.	-0.27673	0.115256	0.347655	FALSE	.	-0.0687099	0.72376	0.853976	FALSE	.	0.117799	0.583743	0.766411	FALSE	.	0.00571097	0.679769	1	FALSE	.	0.0575682	0.420656	0.76973	FALSE	.	-0.295326	0.0793482	0.28872	FALSE	.	0.435624	0.0713565	0.214899	FALSE	.	0.12673	0.55657
AF127577.11	FALSE	.	0.000617692	0.84857	1	FALSE	.	0.0072465	0.793975	1	FALSE	.	0.0253702	0.620392	1	FALSE	.	-0.0251663	0.747299	1	FALSE	.	0.0043746	0.95818	1	FALSE	.	0.00213182	0.721676	1	FALSE	.	0.00756651	0.792078	1	FALSE	.	0.00545231	0.90444	1	FALSE	.	-0.0202732	0.780139	1	FALSE	.	0.00262414	0.976068
AF127577.13	FALSE	.	1.76183e-05	0.991636	1	FALSE	.	-0.000633114	0.964676	1	FALSE	.	-0.000228595	0.992917	1	FALSE	.	0.00345994	0.93096	1	FALSE	.	0.00475569	0.912907	1	FALSE	.	-0.00020127	0.947817	1	FALSE	.	-0.000831605	0.955147	1	FALSE	.	-0.000568813	0.980524	1	FALSE	.	0.000903081	0.980714	1	FALSE	.	0.000678808	0.9882
AF127936.3	FALSE	.	-0.0056528	0.414189	0.998082	FALSE	.	-0.0574162	0.399311	1	FALSE	.	-0.0511075	0.674465	1	FALSE	.	-0.220146	0.256467	1	FALSE	.	-0.593253	0.0300537	0.104036	FALSE	.	0.0141731	0.34128	1	FALSE	.	-0.162415	0.0944524	1	FALSE	.	0.0609746	0.591861	1	FALSE	.	-0.0212704	0.898478	0.95049	FALSE	.	-0.105748	0.600194
AF127936.9	FALSE	.	-0.000481066	0.926033	0.998082	FALSE	.	0.0910852	0.234008	1	FALSE	.	0.00777497	0.951579	0.981257	FALSE	.	-0.18547	0.367504	0.591041	FALSE	.	-0.0423801	0.837634	0.916919	FALSE	.	0.0148092	0.339517	1	FALSE	.	0.0154631	0.813038	0.952917	FALSE	.	-0.0770519	0.531194	0.788992	FALSE	.	-0.119498	0.513633	0.724816	FALSE	.	-0.283009	0.204469
AF129075.5	FALSE	.	0.000179895	0.920015	1	FALSE	.	-0.00072098	0.962263	1	FALSE	.	-0.000258761	0.992484	1	FALSE	.	0.00763947	0.857862	1	FALSE	.	0.00128034	0.977955	1	FALSE	.	6.32169e-05	0.984615	1	FALSE	.	0.000499615	0.974711	1	FALSE	.	-0.00286515	0.908211	1	FALSE	.	0.00102658	0.979435	1	FALSE	.	0.000773453	0.987379
AF131216.6	FALSE	.	0.00338018	0.594609	1	FALSE	.	-0.231841	0.0253487	1	FALSE	.	-0.226218	0.104607	1	FALSE	.	0.00221211	0.989843	1	FALSE	.	-0.0480457	0.795407	1	FALSE	.	0.00665003	0.589905	1	FALSE	.	-0.101535	0.171088	1	FALSE	.	-0.134188	0.232818	1	FALSE	.	0.115552	0.490712	1	FALSE	.	-0.0134427	0.94283
AF131216.7	FALSE	.	0.00752535	0.276066	1	FALSE	.	0.064224	0.276517	1	FALSE	.	0.123131	0.271564	1	FALSE	.	0.135262	0.395093	1	FALSE	.	-0.0442313	0.777276	1	FALSE	.	0.0231076	0.121596	1	FALSE	.	0.106375	0.125066	1	FALSE	.	0.0997837	0.310554	1	FALSE	.	0.0734681	0.597417	1	FALSE	.	0.0689114	0.671794
AF131216.8	FALSE	.	0.00134149	0.773336	1	FALSE	.	-0.00555859	0.887914	1	FALSE	.	-0.00209223	0.977453	1	FALSE	.	0.00110849	0.992152	1	FALSE	.	0.0952655	0.442632	1	FALSE	.	-0.00177753	0.835062	1	FALSE	.	0.0256761	0.544438	1	FALSE	.	0.0431203	0.529153	1	FALSE	.	0.100832	0.359271	1	FALSE	.	0.133978	0.313001
AF196970.3	FALSE	.	-0.000300564	0.866622	1	FALSE	.	-0.000718184	0.962303	1	FALSE	.	-0.000258795	0.992462	1	FALSE	.	0.000140635	0.997357	1	FALSE	.	0.00926191	0.841381	1	FALSE	.	-5.54245e-05	0.986509	1	FALSE	.	-0.000942737	0.952163	1	FALSE	.	-0.000644093	0.979262	1	FALSE	.	0.00102388	0.979431	1	FALSE	.	0.00510742	0.916582
AF196972.9	FALSE	.	-0.00334354	0.494205	1	FALSE	.	-0.00579669	0.885148	1	FALSE	.	0.088132	0.277947	1	FALSE	.	-0.0620432	0.596246	1	FALSE	.	0.0441469	0.71984	1	FALSE	.	0.00133765	0.882792	1	FALSE	.	-0.00760824	0.854466	1	FALSE	.	-0.00537081	0.936515	1	FALSE	.	-0.0495877	0.645516	1	FALSE	.	0.0399341	0.753866
AF213884.2	FALSE	.	0.00104596	0.739464	1	FALSE	.	-0.00230284	0.931088	1	FALSE	.	-0.000844203	0.98616	1	FALSE	.	0.0231391	0.758699	1	FALSE	.	0.00406853	0.95977	1	FALSE	.	0.00117765	0.837602	1	FALSE	.	-0.0030225	0.912552	1	FALSE	.	-0.00209037	0.96197	1	FALSE	.	0.00329721	0.962301	1	FALSE	.	0.0582564	0.501089
AF230666.2	FALSE	.	0.00029047	0.962544	1	FALSE	.	-0.0119676	0.819344	1	FALSE	.	-0.00471169	0.963462	1	FALSE	.	-0.0456309	0.780009	1	FALSE	.	0.0859232	0.602271	1	FALSE	.	0.000713825	0.953407	1	FALSE	.	-3.72236e-05	0.999455	1	FALSE	.	0.0579504	0.550025	1	FALSE	.	-0.162882	0.298517	1	FALSE	.	0.142666	0.417963
AFAP1	FALSE	.	-0.012983	0.137638	0.998082	FALSE	.	0.118624	0.158691	0.506703	FALSE	.	0.366918	0.0654331	0.244214	FALSE	.	0.347666	0.13187	0.306225	FALSE	.	0.526107	0.0526921	0.158576	FALSE	.	-0.0140696	0.360768	0.914175	FALSE	.	0.064891	0.373773	0.735827	FALSE	.	0.146832	0.278889	0.5883	FALSE	.	0.114283	0.539573	0.743924	FALSE	.	0.31657	0.185173
AFAP1-AS1	FALSE	.	0.00224298	0.646471	1	FALSE	.	0.0161854	0.69596	1	FALSE	.	0.0540231	0.497592	1	FALSE	.	0.0902615	0.457769	1	FALSE	.	0.0451047	0.715334	1	FALSE	.	0.00365176	0.68541	1	FALSE	.	-0.00789972	0.851261	1	FALSE	.	0.0324118	0.642644	1	FALSE	.	0.00867466	0.935724	1	FALSE	.	0.0419825	0.74302
AFAP1L1	FALSE	.	-0.0149154	0.0875449	0.998082	FALSE	.	-0.0101047	0.870609	0.957695	FALSE	.	-0.147374	0.299503	0.59271	FALSE	.	-0.0720875	0.705657	0.84316	FALSE	.	-0.519872	0.0546341	0.162439	FALSE	.	-0.0106735	0.481941	0.950365	FALSE	.	-0.0628247	0.386298	0.745095	FALSE	.	0.0362784	0.754378	0.908452	FALSE	.	0.0287434	0.873473	0.937917	FALSE	.	-0.382396	0.120613
AFAP1L2	FALSE	.	0.000110786	0.980845	1	FALSE	.	0.00103518	0.979323	1	FALSE	.	-0.0209729	0.773598	1	FALSE	.	-0.0569775	0.613471	1	FALSE	.	0.0942079	0.44045	1	FALSE	.	-0.0016842	0.842875	1	FALSE	.	-0.0177719	0.663218	1	FALSE	.	-0.0219324	0.736865	1	FALSE	.	-0.0181006	0.861034	1	FALSE	.	0.00559716	0.963303
AFDN	FALSE	.	0.000138185	0.851752	0.998082	FALSE	.	-0.0843314	0.245863	0.61866	FALSE	.	0.119828	0.195831	0.475694	FALSE	.	0.35416	0.00980719	0.0432207	FALSE	.	0.437749	0.00259803	0.0142203	FALSE	.	-0.00864916	0.720932	0.982616	FALSE	.	-0.111241	0.166429	0.526237	FALSE	.	0.121368	0.173406	0.454857	FALSE	.	-0.0181101	0.891313	0.947527	FALSE	.	0.282743	0.0485904
AFDN-DT	FALSE	.	-0.00242635	0.692545	1	FALSE	.	-0.0422615	0.471393	1	FALSE	.	0.209186	0.113039	1	FALSE	.	0.00252897	0.987027	1	FALSE	.	-0.190064	0.29157	1	FALSE	.	-0.0100963	0.416416	1	FALSE	.	-0.031455	0.601913	1	FALSE	.	0.110075	0.288868	1	FALSE	.	0.0822368	0.570268	1	FALSE	.	-0.0389307	0.822144
AFF1	FALSE	.	-0.00140451	0.288238	0.998082	FALSE	.	0.353129	0.00269769	0.0346059	FALSE	.	0.552628	0.000312382	0.00382179	TRUE	+	1.06085	2.82229e-10	5.86046e-09	FALSE	.	0.646228	4.84503e-05	0.000432448	FALSE	.	-0.00235421	0.918612	0.994892	FALSE	.	0.468293	0.000570743	0.0115219	FALSE	.	0.0989613	0.25963	0.565199	FALSE	.	0.618449	8.6133e-05	0.000926688	TRUE	+	1.00383	1.40176e-09
AFF2	FALSE	.	0.00061714	0.826736	0.998082	FALSE	.	0.070544	0.317435	0.683746	FALSE	.	0.0237529	0.831694	0.942615	FALSE	.	0.216477	0.275655	0.495006	FALSE	.	-0.11839	0.583486	0.766224	FALSE	.	0.000439326	0.975561	0.997683	FALSE	.	0.0681136	0.354309	0.721082	FALSE	.	-0.0553519	0.622641	0.843201	FALSE	.	-0.0958925	0.599469	0.78837	FALSE	.	-0.128949	0.547323
AFF3	FALSE	.	0.000818634	0.620054	0.998082	FALSE	.	0.0234688	0.720639	0.90389	FALSE	.	-0.0854875	0.41606	0.69505	FALSE	.	-0.04247	0.797385	0.896371	FALSE	.	-0.183284	0.367189	0.585331	FALSE	.	0.0126919	0.487166	0.950365	FALSE	.	-0.109759	0.176243	0.54194	FALSE	.	-0.153961	0.187342	0.474518	FALSE	.	-0.142594	0.398135	0.632586	FALSE	.	-0.194179	0.334235
AFF4	FALSE	.	-0.00044592	0.654142	0.998082	FALSE	.	0.354306	0.00286794	0.0361633	FALSE	.	0.542886	0.000574814	0.00645664	TRUE	+	1.01002	5.84562e-09	1.04403e-07	FALSE	.	0.852511	5.32359e-07	6.84308e-06	FALSE	.	0.0470379	0.0725123	0.666581	FALSE	.	0.212167	0.0228171	0.173331	FALSE	.	0.249255	0.032926	0.162239	FALSE	.	0.655417	6.79274e-05	0.000747201	TRUE	+	1.10606	2.07304e-10
AFG1L	FALSE	.	-0.00320552	0.462271	0.998082	FALSE	.	0.0317062	0.620365	0.868108	FALSE	.	0.324517	0.084204	0.286172	FALSE	.	0.122617	0.52723	0.725998	FALSE	.	-0.492293	0.064357	0.183285	FALSE	.	-0.00555216	0.692015	0.982616	FALSE	.	0.0509667	0.468631	0.802151	FALSE	.	0.186954	0.194999	0.483878	FALSE	.	-0.305248	0.154377	0.356467	FALSE	.	-0.140618	0.524135
AFG3L1P	FALSE	.	0.00809499	0.27606	0.998082	FALSE	.	0.161696	0.0854964	1	FALSE	.	0.0202503	0.874312	0.960843	FALSE	.	-0.383562	0.114901	0.276169	FALSE	.	-0.494756	0.0667187	0.187683	FALSE	.	0.0061281	0.652987	1	FALSE	.	0.125437	0.14291	0.486541	FALSE	.	-0.232414	0.129562	0.384955	FALSE	.	-0.379569	0.100221	0.270158	FALSE	.	-0.207671	0.356032
AFG3L2	FALSE	.	-0.0166988	0.0220258	0.870378	FALSE	.	-0.0368999	0.600406	0.859322	FALSE	.	0.101515	0.279669	0.571707	FALSE	.	-0.0495434	0.71876	0.851172	FALSE	.	0.190787	0.220538	0.423979	FALSE	.	-0.0309409	0.205337	0.85568	FALSE	.	-0.0464266	0.552578	0.84869	FALSE	.	0.0473814	0.566597	0.814796	FALSE	.	-0.188778	0.186147	0.400669	FALSE	.	0.0228224	0.882721
AFG3L2P1	FALSE	.	-0.000253418	0.921328	1	FALSE	.	-0.00150725	0.94484	1	FALSE	.	0.00908461	0.818813	1	FALSE	.	0.000296682	0.996126	1	FALSE	.	0.0205574	0.756911	1	FALSE	.	-0.00102437	0.827673	1	FALSE	.	-0.00197884	0.929984	1	FALSE	.	-0.00136151	0.969573	1	FALSE	.	0.00959397	0.866361	1	FALSE	.	0.0106844	0.877953
AFMID	FALSE	.	-0.001183	0.474736	0.998082	FALSE	.	0.831628	0.000144784	0.00308264	TRUE	+	2.01962	3.02134e-16	1.6033e-14	TRUE	+	2.93899	2.73992e-31	2.04227e-29	TRUE	+	1.86815	6.42896e-14	1.77623e-12	FALSE	.	0.00334441	0.858053	0.99408	FALSE	.	0.513738	0.00193984	0.0301664	TRUE	+	1.11275	1.42144e-06	3.22703e-05	TRUE	+	1.70108	2.99328e-11	8.97918e-10	FALSE	.	0.676708	0.00141084
AFTPH	FALSE	.	-0.000355774	0.786469	0.998082	FALSE	.	-0.0375679	0.577622	0.849347	FALSE	.	-0.053346	0.587374	0.811982	FALSE	.	-0.0509594	0.747091	0.866303	FALSE	.	-0.0326825	0.854471	0.92498	FALSE	.	0.00476096	0.80403	0.989404	FALSE	.	-0.175169	0.0577646	0.30203	FALSE	.	-0.00814249	0.928384	0.975963	FALSE	.	-0.107401	0.501698	0.716139	FALSE	.	-0.0870402	0.621902
AGA	FALSE	.	-0.00854042	0.0932317	0.998082	FALSE	.	-0.0327311	0.616381	0.866569	FALSE	.	-0.103109	0.355149	0.64854	FALSE	.	0.084809	0.616445	0.789929	FALSE	.	0.155467	0.438534	0.651272	FALSE	.	-0.00870238	0.615448	0.970703	FALSE	.	-0.101608	0.203138	0.576594	FALSE	.	-0.035022	0.722529	0.894103	FALSE	.	0.0607783	0.715747	0.856739	FALSE	.	0.0235645	0.905091
AGAP1	FALSE	.	-0.00576869	0.242101	0.998082	FALSE	.	-0.0548054	0.414954	0.752399	FALSE	.	-0.513208	0.0227511	0.121045	FALSE	.	-0.0553407	0.766012	0.878645	FALSE	.	-0.108546	0.620321	0.791342	FALSE	.	0.00150062	0.916887	0.994892	FALSE	.	-0.20989	0.0546794	0.291979	FALSE	.	-0.712677	0.00590089	0.0456187	FALSE	.	-0.359512	0.104666	0.278414	FALSE	.	-0.310283	0.184989
AGAP1-IT1	FALSE	.	4.24529e-05	0.986859	1	FALSE	.	-0.00152894	0.944451	1	FALSE	.	-0.000558242	0.98882	1	FALSE	.	0.00839721	0.891499	1	FALSE	.	0.011467	0.863298	1	FALSE	.	0.000134495	0.977291	1	FALSE	.	0.00153575	0.946245	1	FALSE	.	0.00823069	0.819665	1	FALSE	.	0.0021876	0.969605	1	FALSE	.	0.0203891	0.77201
AGAP2	FALSE	.	0.0116163	0.137662	0.998082	FALSE	.	-0.0351079	0.586762	0.852986	FALSE	.	-0.0555024	0.667479	0.860699	FALSE	.	-0.355906	0.126551	0.297028	FALSE	.	-0.351417	0.151374	0.332922	FALSE	.	0.00397999	0.771925	0.987013	FALSE	.	0.0591811	0.409987	0.762841	FALSE	.	0.310944	0.0733558	0.276409	FALSE	.	-0.137907	0.463741	0.688305	FALSE	.	-0.154094	0.486446
AGAP3	FALSE	.	-0.00054542	0.643922	0.998082	FALSE	.	-0.0332503	0.626078	0.870579	FALSE	.	0.32195	0.0246394	0.127572	FALSE	.	0.350104	0.0312867	0.107613	FALSE	.	0.731947	0.00012616	0.00102444	FALSE	.	-0.0605145	0.0352648	0.532053	FALSE	.	-0.0401073	0.59867	0.870767	FALSE	.	0.189667	0.103001	0.33811	FALSE	.	0.221894	0.153774	0.355509	FALSE	.	0.966967	1.15774e-06
AGAP9	FALSE	.	0.00432274	0.459014	1	FALSE	.	0.00812146	0.865383	1	FALSE	.	-0.00605557	0.949375	1	FALSE	.	0.00185581	0.98936	1	FALSE	.	-0.036296	0.803174	1	FALSE	.	0.00457013	0.66397	1	FALSE	.	0.00566807	0.908856	1	FALSE	.	-0.0384553	0.648079	1	FALSE	.	-0.0327917	0.797638	1	FALSE	.	0.00951473	0.949062
AGBL2	FALSE	.	-0.000773231	0.847156	1	FALSE	.	-0.00400478	0.906914	1	FALSE	.	-0.0129814	0.844096	1	FALSE	.	-0.055388	0.577144	1	FALSE	.	-0.0157658	0.878968	1	FALSE	.	-0.00127734	0.862927	1	FALSE	.	-0.00525416	0.881973	1	FALSE	.	-0.0147261	0.803484	1	FALSE	.	-0.00667518	0.942149	1	FALSE	.	0.00420924	0.968886
AGBL3	FALSE	.	0.00680926	0.323163	1	FALSE	.	0.0421348	0.472376	1	FALSE	.	0.080825	0.480473	1	FALSE	.	0.0601349	0.72268	1	FALSE	.	-0.110459	0.542535	1	FALSE	.	0.0230238	0.137221	1	FALSE	.	0.0303727	0.606376	1	FALSE	.	0.0292337	0.761213	1	FALSE	.	0.0281055	0.852031	1	FALSE	.	-0.0589173	0.748854
AGBL5	FALSE	.	0.00128783	0.524427	0.998082	FALSE	.	-0.107976	0.161629	0.510358	FALSE	.	0.0130329	0.899071	0.96768	FALSE	.	0.11929	0.492358	0.699456	FALSE	.	0.0179984	0.929879	0.963973	FALSE	.	-0.0105048	0.532852	0.957563	FALSE	.	-0.0652795	0.381768	0.742705	FALSE	.	-0.183991	0.159245	0.433829	FALSE	.	0.0552901	0.74424	0.872823	FALSE	.	-0.271762	0.200823
AGBL5-AS1	FALSE	.	-0.00300751	0.522806	1	FALSE	.	0.00464234	0.903963	1	FALSE	.	-0.00196581	0.978235	1	FALSE	.	0.0754947	0.505444	1	FALSE	.	-0.0504709	0.672959	1	FALSE	.	-0.00539643	0.535241	1	FALSE	.	0.00321225	0.935584	1	FALSE	.	0.0121906	0.851777	1	FALSE	.	0.00753577	0.940748	1	FALSE	.	-0.0909716	0.470186
AGER	FALSE	.	0.00246578	0.592167	1	FALSE	.	-0.0153065	0.693217	1	FALSE	.	-0.0166536	0.823262	1	FALSE	.	-0.0746611	0.511333	1	FALSE	.	0.092705	0.444551	1	FALSE	.	0.000465395	0.955464	1	FALSE	.	-0.0173114	0.666192	1	FALSE	.	-0.0513592	0.444778	1	FALSE	.	0.0132465	0.900412	1	FALSE	.	0.0368253	0.761575
AGFG1	FALSE	.	-0.00748522	0.0387215	0.966477	FALSE	.	0.0704408	0.327172	0.691446	FALSE	.	-0.0985111	0.2427	0.53444	FALSE	.	-0.0924074	0.431622	0.648917	FALSE	.	0.0123013	0.923425	0.961205	FALSE	.	0.0362139	0.191156	0.85185	FALSE	.	0.332777	0.000889228	0.0166672	FALSE	.	0.0193628	0.785597	0.919691	FALSE	.	0.240645	0.0422007	0.149163	FALSE	.	0.178697	0.153941
AGFG2	FALSE	.	-0.000437993	0.932533	0.998082	FALSE	.	0.0257248	0.683929	1	FALSE	.	-0.125076	0.368266	0.658915	FALSE	.	-0.413971	0.0983714	0.246982	FALSE	.	-0.0724751	0.726891	0.86014	FALSE	.	-0.0014066	0.91589	1	FALSE	.	0.0568423	0.423178	0.771531	FALSE	.	0.1096	0.38824	0.684115	FALSE	.	-0.15721	0.409444	0.641284	FALSE	.	-0.0558863	0.787525
AGGF1	FALSE	.	-3.99024e-05	0.985375	0.999415	FALSE	.	-0.322225	0.0200771	0.150567	FALSE	.	-0.673987	0.00841935	0.0574736	TRUE	-	-1.11463	0.00141024	0.00870516	FALSE	.	-0.438498	0.0659317	0.186562	FALSE	.	0.0199034	0.261425	0.875995	FALSE	.	-0.0398252	0.569845	0.858723	FALSE	.	-0.613227	0.00856357	0.060599	TRUE	-	-1.60078	0.00020977	0.0020296	FALSE	.	-0.616941	0.0181468
AGGF1P1	FALSE	.	0.00420846	0.423913	1	FALSE	.	-0.0328193	0.458929	1	FALSE	.	0.0199286	0.80762	1	FALSE	.	-0.147151	0.268915	1	FALSE	.	0.0118346	0.926735	1	FALSE	.	0.000593393	0.948641	1	FALSE	.	-0.0214417	0.633853	1	FALSE	.	-0.027814	0.700693	1	FALSE	.	-0.125429	0.304686	1	FALSE	.	0.00699682	0.958039
AGGF1P2	FALSE	.	0.000503264	0.864105	1	FALSE	.	-0.00884118	0.725172	1	FALSE	.	-0.000739776	0.987068	1	FALSE	.	0.0111063	0.874645	1	FALSE	.	0.00357073	0.962463	1	FALSE	.	0.000177293	0.973776	1	FALSE	.	-0.00970792	0.708861	1	FALSE	.	-0.00183073	0.96451	1	FALSE	.	0.00288628	0.964879	1	FALSE	.	0.0236956	0.767084
AGK	FALSE	.	0.00289202	0.358269	0.998082	FALSE	.	0.279312	0.0289307	0.194845	FALSE	.	-0.257213	0.107282	0.331663	FALSE	.	-0.34217	0.114851	0.276099	FALSE	.	0.072063	0.740573	0.868152	FALSE	.	-0.022436	0.209977	0.85568	FALSE	.	0.147503	0.110356	0.426257	FALSE	.	-0.244333	0.106871	0.345666	FALSE	.	-0.342884	0.106305	0.281519	FALSE	.	-0.207074	0.356018
AGL	FALSE	.	-0.00149118	0.702749	0.998082	FALSE	.	0.050921	0.44649	0.773832	FALSE	.	0.404241	0.0477783	0.198678	FALSE	.	-0.154499	0.442178	0.656929	FALSE	.	0.209094	0.355603	0.573382	FALSE	.	0.00981081	0.503382	0.95252	FALSE	.	0.0509205	0.469451	0.802461	FALSE	.	0.11144	0.381341	0.678254	FALSE	.	-0.170287	0.377484	0.613817	FALSE	.	-0.223213	0.326965
AGMAT	FALSE	.	-0.00274315	0.493225	0.998082	FALSE	.	-0.128857	0.136555	0.474487	FALSE	.	0.0579195	0.639572	0.845095	FALSE	.	0.0574681	0.763351	0.877075	FALSE	.	0.0997806	0.648506	0.809851	FALSE	.	-0.0239094	0.186973	0.845517	FALSE	.	-0.169421	0.0910075	0.387672	FALSE	.	-0.0161374	0.889005	0.962131	FALSE	.	-0.243496	0.233121	0.461913	FALSE	.	0.0121936	0.954874
AGO1	FALSE	.	0.0101438	0.0512471	0.998082	FALSE	.	0.0338293	0.619744	0.867944	FALSE	.	-0.0159227	0.863746	0.95631	FALSE	.	0.174613	0.26855	0.487138	FALSE	.	0.0461662	0.798778	0.898455	FALSE	.	0.00367098	0.851749	0.99408	FALSE	.	0.0130461	0.862603	0.966139	FALSE	.	0.0272381	0.755538	0.90897	FALSE	.	0.161542	0.304219	0.539939	FALSE	.	0.121277	0.495348
AGO2	FALSE	.	4.29154e-05	0.940353	0.998082	FALSE	.	0.340964	0.000679883	0.0114585	FALSE	.	0.695601	4.4196e-08	1.13302e-06	TRUE	+	1.11409	1.35338e-17	5.04389e-16	FALSE	.	0.70155	2.49048e-08	3.79471e-07	FALSE	.	0.0391767	0.163173	0.828248	FALSE	.	0.275335	0.00256297	0.0375778	FALSE	.	0.503015	3.19261e-05	0.000554088	TRUE	+	1.21796	2.15219e-20	1.15504e-18	TRUE	+	1.32478	2.1785e-25
AGO3	FALSE	.	0.000340969	0.83878	0.998082	FALSE	.	0.0503325	0.452666	0.777446	FALSE	.	-0.0803515	0.452388	0.719568	FALSE	.	-0.314611	0.101901	0.252919	FALSE	.	-0.20411	0.316638	0.535314	FALSE	.	0.00728829	0.673541	0.981128	FALSE	.	0.0530329	0.469707	0.802461	FALSE	.	0.030617	0.751656	0.907166	FALSE	.	-0.0710873	0.672129	0.829943	FALSE	.	0.0964843	0.620389
AGO4	FALSE	.	-0.00146539	0.396023	0.998082	FALSE	.	0.0285368	0.667944	0.888506	FALSE	.	-0.0801162	0.429576	0.705115	FALSE	.	-0.126389	0.438913	0.655067	FALSE	.	-0.36742	0.060968	0.175891	FALSE	.	0.0127664	0.513404	0.956876	FALSE	.	0.0572192	0.448748	0.787925	FALSE	.	-0.00124762	0.988975	0.99546	FALSE	.	-0.0896405	0.577521	0.772592	FALSE	.	-0.585411	0.00517318
AGPAT1	FALSE	.	-0.000108396	0.890391	0.998082	FALSE	.	-0.0685652	0.339761	0.699606	FALSE	.	-0.0894491	0.322094	0.614992	FALSE	.	0.151931	0.262819	0.480825	FALSE	.	-0.23581	0.141626	0.316874	FALSE	.	-0.0104828	0.657107	0.979143	FALSE	.	0.0402479	0.60674	0.874941	FALSE	.	-0.168933	0.0878409	0.306801	FALSE	.	0.381911	0.00778669	0.041855	FALSE	.	-0.0584334	0.704667
AGPAT2	FALSE	.	0.000235565	0.549687	0.998082	FALSE	.	-0.0516308	0.423212	0.757024	FALSE	.	0.478095	6.75412e-08	1.67812e-06	FALSE	.	0.669437	3.31432e-14	9.73533e-13	FALSE	.	0.149284	0.098237	0.247957	FALSE	.	0.032247	0.311502	0.891159	FALSE	.	-0.16647	0.0161128	0.138808	FALSE	.	0.124014	0.0651098	0.25652	FALSE	.	0.381272	1.3547e-05	0.000178964	FALSE	.	-0.0388371	0.667991
AGPAT3	FALSE	.	-0.00266459	0.30112	0.998082	FALSE	.	0.102618	0.176636	0.533459	FALSE	.	-0.287661	0.0590008	0.229299	TRUE	-	-1.29613	5.6986e-05	0.00052376	FALSE	.	-0.461086	0.0366052	0.120453	FALSE	.	-0.0234023	0.21873	0.85568	FALSE	.	0.0624037	0.399864	0.755859	FALSE	.	-0.265815	0.067196	0.262071	FALSE	.	-0.197719	0.261688	0.495292	FALSE	.	-0.604188	0.00966144
AGPAT4	FALSE	.	-0.00588097	0.221238	0.998082	FALSE	.	-0.0241012	0.702273	0.89886	FALSE	.	0.0103366	0.927903	0.973739	FALSE	.	0.334845	0.126451	0.296847	FALSE	.	0.73136	0.0104428	0.0446982	FALSE	.	-0.00986721	0.516035	0.956876	FALSE	.	0.0380881	0.582314	0.864261	FALSE	.	-0.147381	0.263684	0.570494	FALSE	.	0.841923	0.00474634	0.0281077	TRUE	+	1.23817	0.000388058
AGPAT5	FALSE	.	-0.00751146	0.0985633	0.998082	FALSE	.	0.031651	0.626796	0.870761	FALSE	.	-0.0711818	0.503361	0.757262	FALSE	.	-0.00111918	0.994636	0.996027	FALSE	.	0.109479	0.575582	0.760193	FALSE	.	-0.0098455	0.58372	0.968512	FALSE	.	0.0342575	0.633217	0.887502	FALSE	.	0.0712517	0.485561	0.758855	FALSE	.	-0.217339	0.221035	0.447378	FALSE	.	-0.243958	0.223886
AGPS	FALSE	.	-0.000706147	0.671959	0.998082	FALSE	.	0.0253655	0.699117	0.898606	FALSE	.	0.0678654	0.510053	0.761019	FALSE	.	-0.123312	0.469184	0.680325	FALSE	.	-0.476945	0.0265417	0.0946587	FALSE	.	-0.0260228	0.188703	0.846712	FALSE	.	-0.103024	0.198242	0.570292	FALSE	.	-0.102654	0.341035	0.645573	FALSE	.	-0.2203	0.214128	0.439089	FALSE	.	-0.540451	0.0135119
AGR2	FALSE	.	1.70857e-05	0.991792	1	FALSE	.	-0.000617127	0.965153	1	FALSE	.	0.00187257	0.941328	1	FALSE	.	-0.00953778	0.809605	1	FALSE	.	0.00109003	0.979759	1	FALSE	.	0.000315629	0.917284	1	FALSE	.	-0.000810737	0.955745	1	FALSE	.	-0.00055837	0.980649	1	FALSE	.	-0.00814863	0.82584	1	FALSE	.	0.000655899	0.988462
AGRN	FALSE	.	-0.00306237	0.623809	0.998082	FALSE	.	-0.0168983	0.785836	1	FALSE	.	0.13385	0.347095	0.639946	FALSE	.	-0.173442	0.393487	0.615336	FALSE	.	0.306078	0.158058	0.342699	FALSE	.	0.00766747	0.580518	1	FALSE	.	0.0112623	0.862367	1	FALSE	.	0.117384	0.353719	0.656699	FALSE	.	0.04343	0.807626	0.907575	FALSE	.	1.01819	0.00741571
AGRP	FALSE	.	0.000229569	0.699002	0.998082	FALSE	.	0.0182051	0.796508	0.933116	FALSE	.	0.156088	0.0767272	0.270253	FALSE	.	0.264309	0.0209462	0.0784038	FALSE	.	0.215876	0.0763824	0.207628	FALSE	.	-0.0132843	0.622517	0.973211	FALSE	.	0.0109981	0.885909	0.970143	FALSE	.	0.133566	0.106719	0.345416	FALSE	.	0.283357	0.0138533	0.0653165	FALSE	.	0.096924	0.42349
AGT	FALSE	.	0.00235169	0.708489	1	FALSE	.	-0.0339228	0.574173	1	FALSE	.	-0.046513	0.689989	1	FALSE	.	0.102289	0.562588	1	FALSE	.	-0.217601	0.252126	1	FALSE	.	9.13564e-05	0.994324	1	FALSE	.	-0.0597891	0.361463	1	FALSE	.	-0.103016	0.335112	1	FALSE	.	-0.126986	0.41729	1	FALSE	.	0.1136	0.551225
AGTPBP1	FALSE	.	-0.000603122	0.432932	0.998082	FALSE	.	0.107652	0.142473	0.481708	FALSE	.	-0.0801088	0.339953	0.632386	FALSE	.	0.00753913	0.9491	0.980365	FALSE	.	-0.371887	0.00621165	0.0291065	FALSE	.	0.0291329	0.283472	0.876574	FALSE	.	0.0468637	0.547121	0.846118	FALSE	.	0.0371005	0.610076	0.839099	FALSE	.	0.184148	0.123604	0.309671	FALSE	.	-0.320361	0.0158295
AGTRAP	FALSE	.	-0.000546896	0.38192	0.998082	FALSE	.	-0.207458	0.00723311	0.0750463	FALSE	.	-0.00673415	0.930482	0.973861	FALSE	.	-0.174642	0.109703	0.266808	FALSE	.	-0.593843	6.75181e-06	7.15399e-05	FALSE	.	-0.0981994	0.00727085	0.281377	FALSE	.	-0.0943771	0.211749	0.588017	FALSE	.	-0.158174	0.0557929	0.232006	FALSE	.	-0.0399028	0.712979	0.8551	FALSE	.	-0.190557	0.115151
AHCTF1	FALSE	.	0.00688224	0.102561	0.998082	FALSE	.	0.396145	0.00521663	0.0579532	FALSE	.	0.192451	0.117261	0.351564	TRUE	+	1.2191	2.86618e-06	3.51995e-05	FALSE	.	0.600527	0.00327993	0.0172906	FALSE	.	0.0345823	0.114383	0.755889	FALSE	.	0.0420252	0.571353	0.859136	FALSE	.	0.137098	0.212753	0.508683	TRUE	+	1.2173	3.03635e-06	4.63515e-05	FALSE	.	0.397569	0.0409384
AHCY	FALSE	.	0.000746691	0.320834	0.998082	FALSE	.	-0.0840431	0.238044	0.610862	FALSE	.	0.0611586	0.442183	0.71384	FALSE	.	0.20981	0.0506682	0.154387	FALSE	.	0.386719	0.001039	0.00656062	FALSE	.	-0.000665475	0.980876	0.997683	FALSE	.	-0.0648986	0.395117	0.751941	FALSE	.	0.0543556	0.444878	0.731368	FALSE	.	0.200909	0.063703	0.199048	FALSE	.	0.455354	9.62708e-05
AHCYL1	FALSE	.	-0.00237997	0.133611	0.998082	FALSE	.	-0.00126327	0.985773	0.995935	FALSE	.	-0.0685679	0.415282	0.69417	FALSE	.	0.0590535	0.63691	0.803065	FALSE	.	-0.200862	0.155599	0.339095	FALSE	.	-0.0133291	0.609701	0.970703	FALSE	.	0.0426009	0.584023	0.864593	FALSE	.	-0.0407865	0.58302	0.823625	FALSE	.	-0.0558632	0.662509	0.82412	FALSE	.	-0.258932	0.0651135
AHCYL2	FALSE	.	0.00363564	0.298862	0.998082	FALSE	.	0.0243524	0.69942	0.898606	FALSE	.	0.0960788	0.432128	0.707233	FALSE	.	0.519727	0.0377559	0.123947	FALSE	.	-0.289925	0.203667	0.403245	FALSE	.	-0.0084904	0.576742	0.968512	FALSE	.	0.150474	0.104572	0.414753	FALSE	.	0.219646	0.131005	0.38719	FALSE	.	0.70116	0.0107214	0.0534669	FALSE	.	-0.102926	0.630973
AHDC1	FALSE	.	-0.00147531	0.322786	0.998082	FALSE	.	-0.847378	9.91011e-05	0.002209	TRUE	-	-1.1237	4.92935e-07	1.09217e-05	TRUE	-	-1.05148	1.40971e-06	1.82696e-05	FALSE	.	-0.465831	0.0110747	0.0467686	FALSE	.	0.00227246	0.915143	0.994892	FALSE	.	-0.0650618	0.400448	0.755983	TRUE	-	-1.05197	5.96904e-07	1.45502e-05	FALSE	.	-0.83666	5.17705e-05	0.000585894	FALSE	.	-0.388468	0.0282766
AHI1	FALSE	.	-0.0316889	0.0234119	0.888993	FALSE	.	-0.0130468	0.838956	0.946197	TRUE	+	1.19979	2.03976e-05	0.000329608	FALSE	.	0.643759	0.00279348	0.0154007	FALSE	.	0.938703	0.000169262	0.0013314	FALSE	.	0.00253917	0.881806	0.99408	FALSE	.	-0.0220304	0.75762	0.934865	TRUE	+	1.36228	1.25186e-06	2.86213e-05	FALSE	.	0.564171	0.00619648	0.0349051	TRUE	+	1.70241	7.41751e-10
AHNAK	FALSE	.	-0.00015874	0.722312	0.998082	FALSE	.	0.221482	0.00321455	0.0392447	FALSE	.	0.0208559	0.778948	0.91785	FALSE	.	-0.0902983	0.371621	0.594843	FALSE	.	-0.934054	8.17006e-15	2.4071e-13	FALSE	.	0.0214169	0.474248	0.949796	FALSE	.	0.0777066	0.291683	0.67036	FALSE	.	0.0487689	0.462222	0.744285	FALSE	.	-0.0468997	0.644517	0.811902	FALSE	.	-0.741465	1.1619e-10
AHNAK2	FALSE	.	0.000594821	0.923513	1	FALSE	.	-0.0100451	0.868111	1	FALSE	.	0.114142	0.398774	1	FALSE	.	0.207432	0.269902	1	FALSE	.	-0.0568983	0.763722	1	FALSE	.	0.0195011	0.211854	1	FALSE	.	-0.0745713	0.293895	1	FALSE	.	0.0475418	0.673631	1	FALSE	.	0.0210199	0.887741	0.945845	FALSE	.	-0.0770827	0.686258
AHR	FALSE	.	0.00369499	0.538435	0.998082	FALSE	.	-0.103342	0.157629	1	FALSE	.	-0.341046	0.0507179	0.206965	FALSE	.	0.199739	0.336695	0.561521	FALSE	.	0.241267	0.286753	0.501465	FALSE	.	0.00952512	0.503375	1	FALSE	.	0.0187368	0.766859	0.937145	FALSE	.	-0.0242265	0.831785	0.938971	FALSE	.	0.034507	0.842325	0.922737	FALSE	.	0.196727	0.372204
AHRR	FALSE	.	-0.000382872	0.895342	1	FALSE	.	-0.00197712	0.936418	1	FALSE	.	0.0126157	0.781041	1	FALSE	.	0.00038266	0.995617	1	FALSE	.	-0.00625932	0.933809	1	FALSE	.	0.000158007	0.976395	1	FALSE	.	0.00602897	0.815081	1	FALSE	.	0.00433719	0.915191	1	FALSE	.	0.00282107	0.965323	1	FALSE	.	-0.0201285	0.799494
AHSA1	FALSE	.	0.000604683	0.496282	0.998082	FALSE	.	-0.0833062	0.251463	0.624142	FALSE	.	-0.353607	0.00775851	0.0541116	FALSE	.	0.102288	0.445422	0.659666	FALSE	.	-0.0293115	0.847041	0.920444	FALSE	.	-0.0267418	0.276589	0.875995	FALSE	.	-0.0415873	0.594963	0.868835	FALSE	.	-0.0194177	0.804424	0.929151	FALSE	.	0.00393371	0.976757	0.989632	FALSE	.	0.135364	0.361289
AHSA2P	FALSE	.	-0.00527914	0.322478	0.998082	FALSE	.	-0.0348598	0.58819	0.853745	FALSE	.	-0.120994	0.382037	0.671076	FALSE	.	0.0966559	0.619278	0.791818	FALSE	.	0.085133	0.697551	0.84168	FALSE	.	-0.0210459	0.22294	0.860278	FALSE	.	-0.0567712	0.426364	0.773364	FALSE	.	-0.0890421	0.474692	0.750912	FALSE	.	0.318168	0.140647	0.335477	FALSE	.	0.0579619	0.789535
AICDA	FALSE	.	-0.00952312	0.237464	0.998082	FALSE	.	-0.0106402	0.862665	1	FALSE	.	-0.116225	0.355344	1	FALSE	.	-0.04483	0.814445	1	FALSE	.	-0.112616	0.571123	0.757277	FALSE	.	-0.00800763	0.560794	1	FALSE	.	-0.0644676	0.365073	1	FALSE	.	-0.0562666	0.603285	1	FALSE	.	-0.437059	0.0543886	0.177788	FALSE	.	-0.198387	0.332749
AIDA	FALSE	.	-0.00157061	0.681871	0.998082	FALSE	.	-0.0111621	0.857484	1	FALSE	.	-0.0226158	0.855556	0.952464	FALSE	.	-0.188622	0.354016	0.578658	FALSE	.	-0.29617	0.21062	0.411991	FALSE	.	-0.0321672	0.120314	1	FALSE	.	0.0268004	0.689135	0.906822	FALSE	.	-0.00721752	0.950718	0.983886	FALSE	.	-0.0239798	0.894327	0.949329	FALSE	.	-0.0690089	0.751002
AIF1	FALSE	.	-0.000174988	0.579753	0.998082	FALSE	.	-0.0248902	0.669195	0.888687	FALSE	.	0.197545	0.00182648	0.0169809	FALSE	.	0.342935	9.56364e-07	1.27137e-05	FALSE	.	0.156083	0.0353453	0.11738	FALSE	.	-0.00668783	0.837923	0.99408	FALSE	.	-0.0211874	0.725367	0.923626	FALSE	.	0.187263	0.0027681	0.0251371	FALSE	.	0.327594	3.30586e-06	5.01316e-05	FALSE	.	0.347119	2.08906e-06
AIF1L	FALSE	.	-0.00104658	0.866288	1	FALSE	.	-0.162413	0.0574558	1	FALSE	.	-0.122065	0.304439	1	FALSE	.	-0.230762	0.223255	1	FALSE	.	0.0435163	0.819614	1	FALSE	.	-0.00621581	0.632573	1	FALSE	.	-0.0635769	0.33698	1	FALSE	.	0.0429795	0.679843	1	FALSE	.	-0.309113	0.105216	1	FALSE	.	-0.15808	0.411038
AIFM1	FALSE	.	-0.000248579	0.833023	0.998082	FALSE	.	-0.0570209	0.412733	0.751759	FALSE	.	-0.000286115	0.997537	0.998859	FALSE	.	-0.0516721	0.736627	0.859671	FALSE	.	-0.473678	0.0133398	0.0548121	FALSE	.	0.00511779	0.797804	0.989404	FALSE	.	-0.00606959	0.935973	0.981469	FALSE	.	-0.0215822	0.80611	0.929803	FALSE	.	-0.215591	0.182073	0.395058	FALSE	.	-0.779406	0.000231522
AIFM2	FALSE	.	0.000253665	0.920303	0.998082	FALSE	.	-0.0226948	0.718584	0.903603	FALSE	.	-0.0707943	0.550246	0.787592	FALSE	.	-0.278561	0.171222	0.364481	FALSE	.	-0.171475	0.441986	0.654355	FALSE	.	0.0024798	0.866706	0.99408	FALSE	.	0.0476594	0.499571	0.81826	FALSE	.	0.117537	0.333793	0.639469	FALSE	.	-0.112377	0.530958	0.737075	FALSE	.	0.149737	0.49351
AIFM3	FALSE	.	8.2769e-05	0.981236	1	FALSE	.	-0.00298556	0.92079	1	FALSE	.	0.0265703	0.635563	1	FALSE	.	0.0491386	0.569918	1	FALSE	.	0.00527251	0.953709	1	FALSE	.	0.00370373	0.574969	1	FALSE	.	-0.00391763	0.899518	1	FALSE	.	0.0263041	0.603324	1	FALSE	.	0.0042746	0.956707	1	FALSE	.	0.00315896	0.973491
AIG1	FALSE	.	0.000245614	0.912826	0.998082	FALSE	.	-0.343028	0.017112	0.136471	FALSE	.	-0.0768381	0.499391	0.755076	FALSE	.	0.870937	0.00344887	0.0184306	FALSE	.	0.287716	0.184913	0.378635	FALSE	.	0.0133044	0.418429	0.941123	FALSE	.	-0.0180478	0.793685	0.945207	FALSE	.	-0.0574224	0.595137	0.83091	TRUE	+	1.29908	0.000150793	0.00152334	FALSE	.	-0.209492	0.332299
AIMP1	FALSE	.	-6.2137e-05	0.908215	0.998082	FALSE	.	-0.0683407	0.338748	0.698994	FALSE	.	0.00436639	0.956865	0.982231	FALSE	.	0.0309379	0.784913	0.889427	FALSE	.	-0.155025	0.215323	0.417267	FALSE	.	-0.0250959	0.364014	0.914183	FALSE	.	-0.028569	0.710096	0.916948	FALSE	.	-0.033049	0.647971	0.855142	FALSE	.	-0.154211	0.190755	0.407461	FALSE	.	-0.340251	0.00713727
AIMP2	FALSE	.	-0.000214248	0.796856	0.998082	FALSE	.	-0.245125	0.0108149	0.0998604	FALSE	.	-0.35445	0.00791558	0.0548944	FALSE	.	-0.279561	0.0522811	0.157773	FALSE	.	-0.515793	0.00184739	0.0107478	FALSE	.	0.0222199	0.354538	0.913216	FALSE	.	-0.158525	0.0622544	0.316574	FALSE	.	-0.404935	0.00414919	0.0349698	FALSE	.	-0.550529	0.000840335	0.00672415	FALSE	.	-0.495779	0.00231866
AIP	FALSE	.	-0.000141902	0.803	0.998082	FALSE	.	-0.0178009	0.801275	0.934278	FALSE	.	-0.0183052	0.821946	0.937993	FALSE	.	-0.204601	0.0852991	0.224131	FALSE	.	-0.00356054	0.977693	0.988305	FALSE	.	0.00817979	0.763061	0.98604	FALSE	.	0.0513176	0.505726	0.820909	FALSE	.	0.153698	0.0767618	0.283579	FALSE	.	-0.0759371	0.517539	0.727414	FALSE	.	0.00618094	0.96078
AJ003147.11	FALSE	.	-0.0053598	0.432594	1	FALSE	.	-0.0773956	0.24507	1	FALSE	.	-0.139437	0.276763	1	FALSE	.	-0.154346	0.365443	1	FALSE	.	-0.107683	0.539087	1	FALSE	.	-0.0104472	0.4342	1	FALSE	.	-0.0654038	0.330155	1	FALSE	.	-0.205315	0.101504	1	FALSE	.	0.0748826	0.630963	1	FALSE	.	-0.226674	0.238261
AJ006998.2	FALSE	.	4.93903e-05	0.985766	1	FALSE	.	0.00157487	0.94674	1	FALSE	.	-0.0166862	0.699746	1	FALSE	.	0.00976552	0.882757	1	FALSE	.	-0.0070247	0.92173	1	FALSE	.	0.000156465	0.975417	1	FALSE	.	0.00108466	0.9645	1	FALSE	.	-0.0160988	0.680102	1	FALSE	.	0.0113216	0.854479	1	FALSE	.	-0.00879963	0.906802
AJAP1	FALSE	.	-0.000993623	0.830869	0.998082	FALSE	.	0.021806	0.728946	1	FALSE	.	0.0923196	0.498108	0.754062	FALSE	.	0.366619	0.126885	0.297649	FALSE	.	0.371758	0.13398	0.30536	FALSE	.	0.00333603	0.805273	1	FALSE	.	-0.0213389	0.745844	0.93312	FALSE	.	-0.0395713	0.738543	0.900181	FALSE	.	0.291193	0.171659	0.380637	FALSE	.	0.528861	0.0556906
AJM1	FALSE	.	0.00215894	0.704207	1	FALSE	.	-0.0111202	0.823606	1	FALSE	.	-0.0369433	0.699825	1	FALSE	.	-0.148082	0.331906	1	FALSE	.	-0.0374568	0.799305	1	FALSE	.	0.000782544	0.940552	1	FALSE	.	-0.0543214	0.319403	1	FALSE	.	0.0116151	0.894116	1	FALSE	.	-0.121095	0.383079	1	FALSE	.	0.064079	0.677583
AJUBA	FALSE	.	0.000501091	0.934487	1	FALSE	.	-0.0155111	0.777163	1	FALSE	.	-0.152181	0.210272	1	FALSE	.	-0.0678798	0.667875	1	FALSE	.	-0.0246615	0.885819	1	FALSE	.	0.00375605	0.756124	1	FALSE	.	0.0294999	0.622368	1	FALSE	.	-0.0448619	0.651972	1	FALSE	.	0.138341	0.376635	1	FALSE	.	0.123184	0.508643
AK1	FALSE	.	-0.0017262	0.768786	1	FALSE	.	-0.0503148	0.367997	1	FALSE	.	0.123913	0.271764	1	FALSE	.	0.00252978	0.987315	1	FALSE	.	-0.0429548	0.781363	1	FALSE	.	-0.00771228	0.503869	1	FALSE	.	-0.0887745	0.164306	1	FALSE	.	0.0216146	0.808494	1	FALSE	.	0.12415	0.42378	1	FALSE	.	0.154283	0.371087
AK2	FALSE	.	0.00047488	0.579877	0.998082	FALSE	.	0.0154469	0.826469	0.941357	FALSE	.	0.16502	0.0947699	0.308117	FALSE	.	0.201137	0.14105	0.320162	FALSE	.	0.0365545	0.814445	0.90549	FALSE	.	0.00359647	0.879837	0.99408	FALSE	.	0.0769189	0.331014	0.702602	FALSE	.	0.070696	0.390338	0.686031	FALSE	.	0.411159	0.00450386	0.0270448	FALSE	.	0.285619	0.0615742
AK3	FALSE	.	-0.00146784	0.33315	0.998082	FALSE	.	0.11506	0.133416	0.467973	FALSE	.	-0.00315417	0.972549	0.988169	FALSE	.	0.000334113	0.998235	0.9987	FALSE	.	-0.561353	0.00538611	0.0259316	FALSE	.	-0.0180408	0.398259	0.932706	FALSE	.	0.331839	0.00625533	0.0731935	FALSE	.	0.0702005	0.438356	0.72685	FALSE	.	0.178447	0.245521	0.476785	FALSE	.	-0.121822	0.491183
AK4	FALSE	.	-0.00139114	0.433601	0.998082	FALSE	.	-0.00096998	0.988233	0.996257	FALSE	.	0.0936721	0.393457	0.679019	FALSE	.	0.428791	0.0276738	0.0979562	FALSE	.	0.915906	4.59297e-05	0.000412438	FALSE	.	0.00278681	0.880023	0.99408	FALSE	.	-0.14611	0.094233	0.394476	FALSE	.	0.675206	0.00184549	0.0180148	FALSE	.	0.373201	0.0464654	0.159358	FALSE	.	0.53449	0.00850766
AK5	FALSE	.	-0.000119805	0.942493	1	FALSE	.	0.000547101	0.969105	1	FALSE	.	-0.000222278	0.993029	1	FALSE	.	0.000119237	0.997589	1	FALSE	.	0.00109671	0.979635	1	FALSE	.	-0.000196305	0.948489	1	FALSE	.	0.00260695	0.858793	1	FALSE	.	-0.000553653	0.980812	1	FALSE	.	0.00898099	0.808307	1	FALSE	.	0.000663613	0.988327
AK6	FALSE	.	0.000223376	0.820362	0.998082	FALSE	.	-0.271503	0.0113567	0.102716	FALSE	.	-0.0913268	0.340023	0.632424	FALSE	.	-0.63798	0.000354883	0.00261051	FALSE	.	0.0844399	0.612145	0.785426	FALSE	.	0.0313597	0.180565	0.844487	FALSE	.	-0.0774979	0.324592	0.69844	FALSE	.	-0.28398	0.0289827	0.148424	FALSE	.	-0.427983	0.0084673	0.0446745	FALSE	.	0.118277	0.470749
AK8	FALSE	.	0.00351883	0.541476	1	FALSE	.	0.0121645	0.80081	1	FALSE	.	0.0781313	0.404313	1	FALSE	.	0.0325658	0.815309	1	FALSE	.	0.0635013	0.656455	1	FALSE	.	0.00183933	0.858912	1	FALSE	.	0.0119947	0.809976	1	FALSE	.	0.104734	0.235351	1	FALSE	.	-0.0706758	0.574234	1	FALSE	.	0.00854866	0.952447
AK9	FALSE	.	-0.00546977	0.308223	0.998082	FALSE	.	-0.12268	0.150178	1	FALSE	.	0.0867109	0.508942	0.760206	FALSE	.	0.00990172	0.958244	0.983332	FALSE	.	0.100271	0.647867	0.809576	FALSE	.	-0.0264566	0.161446	1	FALSE	.	0.0388562	0.570364	0.858824	FALSE	.	0.00351981	0.97604	0.990792	FALSE	.	-0.210689	0.288819	0.523648	FALSE	.	-0.0105313	0.961158
AKAP1	FALSE	.	-1.95874e-05	0.994292	0.999448	FALSE	.	-0.0119102	0.847951	0.949268	FALSE	.	0.100901	0.436589	0.71003	FALSE	.	-0.273497	0.190422	0.390566	FALSE	.	0.139427	0.527697	0.722829	FALSE	.	0.00407964	0.779794	0.988176	FALSE	.	0.0048601	0.941565	0.98233	FALSE	.	0.0329971	0.776109	0.916561	FALSE	.	-0.273322	0.178177	0.389848	FALSE	.	0.214558	0.338015
AKAP1-DT	FALSE	.	0.00325763	0.314459	0.998082	FALSE	.	0.0417846	0.521391	0.819842	FALSE	.	0.1117	0.368953	0.659868	FALSE	.	0.36819	0.0885826	0.230111	FALSE	.	0.375235	0.0994288	0.249876	FALSE	.	0.00799029	0.607142	0.970703	FALSE	.	0.0164823	0.807647	0.951164	FALSE	.	0.046584	0.676078	0.870706	FALSE	.	0.371833	0.0792371	0.231133	FALSE	.	0.320488	0.149864
AKAP10	FALSE	.	-0.00350292	0.217326	0.998082	FALSE	.	-0.131999	0.108145	0.419036	TRUE	-	-1.08412	0.000193777	0.00252654	FALSE	.	-0.567436	0.00839694	0.0380592	FALSE	.	-0.457866	0.0317401	0.10838	FALSE	.	-0.00881717	0.619558	0.972177	FALSE	.	-0.0482958	0.51174	0.824778	FALSE	.	-0.0339342	0.727075	0.896069	TRUE	-	-1.32265	1.54041e-05	0.000200984	FALSE	.	-0.581481	0.00898515
AKAP11	FALSE	.	0.00014363	0.901905	0.998082	FALSE	.	0.0845166	0.242297	0.615309	FALSE	.	-0.0222657	0.812184	0.932958	FALSE	.	-0.223092	0.185817	0.38467	FALSE	.	-0.249466	0.188361	0.383313	FALSE	.	0.0175082	0.396125	0.931288	FALSE	.	0.0150855	0.84044	0.959641	FALSE	.	-0.041032	0.648976	0.855789	FALSE	.	0.0347096	0.825438	0.915807	FALSE	.	-0.221151	0.23427
AKAP12	FALSE	.	-0.000224539	0.855573	0.998082	FALSE	.	0.307525	0.00924509	0.089447	TRUE	+	1.71306	5.80893e-14	2.76407e-12	TRUE	+	3.01917	2.23959e-39	2.51126e-37	TRUE	+	3.72841	1.49642e-59	3.69033e-57	FALSE	.	0.0799139	0.0190011	0.413696	FALSE	.	0.647761	0.000397282	0.00850451	TRUE	+	1.76327	1.441e-14	7.90712e-13	TRUE	+	2.82065	3.72849e-34	3.97099e-32	TRUE	+	3.52043	2.81657e-53
AKAP13	FALSE	.	-0.000138773	0.770348	0.998082	FALSE	.	0.0661431	0.34502	0.704843	FALSE	.	0.630176	6.42662e-08	1.60915e-06	FALSE	.	0.79897	9.02762e-12	2.20476e-10	FALSE	.	0.621695	2.27351e-08	3.49209e-07	FALSE	.	0.033986	0.252257	0.872983	FALSE	.	0.152775	0.0466505	0.268882	FALSE	.	0.459061	3.34341e-05	0.000577926	FALSE	.	0.630566	6.55492e-08	1.30898e-06	FALSE	.	0.387592	0.000439713
AKAP14	FALSE	.	0.000278858	0.867069	1	FALSE	.	-0.000618012	0.965103	1	FALSE	.	-0.000223912	0.992978	1	FALSE	.	-0.0031389	0.936594	1	FALSE	.	-0.0114557	0.790564	1	FALSE	.	-0.000196428	0.948457	1	FALSE	.	-0.000811893	0.955682	1	FALSE	.	-0.000555708	0.980741	1	FALSE	.	-0.00216732	0.953179	1	FALSE	.	-0.0125934	0.782141
AKAP3	FALSE	.	0.004702	0.458307	1	FALSE	.	-0.0702245	0.243767	1	FALSE	.	-0.00438024	0.965114	1	FALSE	.	-0.223031	0.204494	1	FALSE	.	-0.215591	0.228	1	FALSE	.	0.00795971	0.501897	1	FALSE	.	-0.0775759	0.219592	1	FALSE	.	0.0259002	0.771183	1	FALSE	.	-0.182771	0.248939	1	FALSE	.	-0.234891	0.205933
AKAP5	FALSE	.	5.58767e-05	0.984791	1	FALSE	.	0.00177915	0.943194	1	FALSE	.	-0.000733898	0.987136	1	FALSE	.	0.000392994	0.995533	1	FALSE	.	0.0252717	0.739674	1	FALSE	.	-0.000639206	0.905427	1	FALSE	.	-0.00263627	0.918638	1	FALSE	.	-0.00181886	0.964644	1	FALSE	.	0.00286985	0.964986	1	FALSE	.	0.00213501	0.97857
AKAP6	FALSE	.	0.000116557	0.97729	1	FALSE	.	0.0118002	0.739098	1	FALSE	.	0.0131914	0.839391	1	FALSE	.	0.000839547	0.993265	1	FALSE	.	0.0910895	0.408955	1	FALSE	.	0.00206104	0.785754	1	FALSE	.	-0.00552521	0.878648	1	FALSE	.	0.00936385	0.872481	1	FALSE	.	-0.0148389	0.872025	1	FALSE	.	0.123907	0.292043
AKAP7	FALSE	.	-0.00206154	0.59716	0.998082	FALSE	.	0.00258251	0.966712	0.989393	FALSE	.	-0.0347002	0.779686	0.918094	FALSE	.	-0.378056	0.104573	0.257819	FALSE	.	-0.0268059	0.901952	0.951968	FALSE	.	0.0102267	0.489722	0.950365	FALSE	.	0.0537738	0.447724	0.787044	FALSE	.	0.00192922	0.986745	0.994612	FALSE	.	-0.493252	0.0475968	0.161627	FALSE	.	-0.214287	0.344656
AKAP8	FALSE	.	-0.0013171	0.379761	0.998082	FALSE	.	-0.03412	0.619355	0.867774	FALSE	.	0.0874324	0.369907	0.660442	FALSE	.	0.296069	0.0694626	0.194806	FALSE	.	0.166855	0.334323	0.553204	FALSE	.	0.0113758	0.5841	0.968672	FALSE	.	0.0212834	0.780249	0.939789	FALSE	.	0.137555	0.18079	0.465233	FALSE	.	0.571466	0.00177617	0.0126308	FALSE	.	-0.0213303	0.901094
AKAP8L	FALSE	.	-0.000625121	0.466866	0.998082	FALSE	.	0.103656	0.159582	0.508006	FALSE	.	-0.0611271	0.478831	0.740351	FALSE	.	-0.266285	0.0454606	0.142354	FALSE	.	-0.435294	0.00324677	0.0171372	FALSE	.	-0.0235011	0.351299	0.911586	FALSE	.	-0.00649954	0.933493	0.980315	FALSE	.	-0.0222743	0.76972	0.915303	FALSE	.	-0.298792	0.0281503	0.111393	FALSE	.	-0.305611	0.0320574
AKAP9	FALSE	.	0.000932411	0.283426	0.998082	FALSE	.	0.12347	0.0933321	0.388042	FALSE	.	0.130889	0.12884	0.372128	FALSE	.	-0.0841572	0.464703	0.676413	FALSE	.	-0.212779	0.0938385	0.24047	FALSE	.	0.0430813	0.132	0.775333	FALSE	.	0.0850375	0.274401	0.653444	FALSE	.	0.0590784	0.423208	0.71439	FALSE	.	0.0331512	0.773701	0.888223	FALSE	.	-0.330412	0.009415
AKIP1	FALSE	.	0.000119744	0.880902	0.998082	FALSE	.	-0.156134	0.0502459	0.274485	FALSE	.	-0.0768338	0.399306	0.683529	FALSE	.	-0.348209	0.0161311	0.0637285	FALSE	.	-0.245086	0.120346	0.283756	FALSE	.	0.0139508	0.556422	0.96493	FALSE	.	-0.0431327	0.581492	0.863933	FALSE	.	-0.0239114	0.765455	0.913547	FALSE	.	-0.425492	0.00489181	0.0287831	FALSE	.	-0.349711	0.0272953
AKIRIN1	FALSE	.	0.000492004	0.503006	0.998082	FALSE	.	0.152484	0.0501432	0.274485	FALSE	.	0.175675	0.0598933	0.231582	FALSE	.	0.6982	4.93733e-07	6.80202e-06	FALSE	.	0.397445	0.00345931	0.0180445	FALSE	.	-0.0176525	0.496815	0.952294	FALSE	.	0.271991	0.00421159	0.0552319	FALSE	.	0.0678791	0.376784	0.674528	FALSE	.	0.319354	0.013389	0.0637615	FALSE	.	0.409169	0.00234074
AKIRIN2	FALSE	.	-0.000286795	0.649356	0.998082	FALSE	.	-0.350577	0.000901746	0.0144684	FALSE	.	-0.333124	0.00382647	0.0308776	FALSE	.	0.157615	0.166336	0.357425	FALSE	.	0.72075	9.14083e-09	1.47908e-07	FALSE	.	-0.0394852	0.153092	0.821573	FALSE	.	-0.195973	0.0205593	0.161948	FALSE	.	-0.0416245	0.571373	0.817561	FALSE	.	0.314258	0.00721785	0.0395084	FALSE	.	0.930632	1.70383e-13
AKNA	FALSE	.	-0.000431037	0.618695	0.998082	FALSE	.	-0.0287387	0.684018	0.892439	FALSE	.	0.26946	0.0167944	0.0970221	FALSE	.	0.20247	0.126754	0.29745	FALSE	.	0.19479	0.195704	0.391908	FALSE	.	0.00300509	0.898925	0.994706	FALSE	.	-0.090182	0.257747	0.636323	FALSE	.	-0.262811	0.0229914	0.126159	FALSE	.	-0.172541	0.205225	0.427582	FALSE	.	0.0862221	0.563271
AKR1A1	FALSE	.	-0.00124081	0.134455	0.998082	FALSE	.	-0.168858	0.0121738	0.107288	FALSE	.	0.0361687	0.60186	0.81916	FALSE	.	0.00380055	0.965327	0.984818	FALSE	.	-0.235657	0.0154545	0.0616377	FALSE	.	-0.0472421	0.142176	0.802112	FALSE	.	-0.0928117	0.178972	0.546761	FALSE	.	-0.0541771	0.382669	0.679405	FALSE	.	0.0611987	0.487613	0.70482	FALSE	.	-0.129557	0.174193
AKR1B1	FALSE	.	0.00183629	0.125734	0.998082	FALSE	.	-0.0348854	0.616556	0.86664	FALSE	.	0.151475	0.0693378	0.2535	FALSE	.	0.163558	0.11113	0.269458	FALSE	.	-0.216648	0.0587509	0.171585	FALSE	.	0.0293929	0.314531	0.893059	FALSE	.	-0.101154	0.181716	0.551508	FALSE	.	0.141007	0.075773	0.281414	FALSE	.	0.0777336	0.45356	0.680439	FALSE	.	0.0757539	0.492531
AKR1C1	FALSE	.	2.44742e-05	0.990117	1	FALSE	.	-0.000881465	0.958179	1	FALSE	.	-0.000318124	0.991636	1	FALSE	.	0.00482123	0.918317	1	FALSE	.	0.00156345	0.975586	1	FALSE	.	0.000427923	0.905839	1	FALSE	.	-0.00115746	0.946911	1	FALSE	.	-0.000792196	0.976967	1	FALSE	.	0.00560442	0.898516	1	FALSE	.	0.00627428	0.90731
AKR1C2	FALSE	.	1.70583e-05	0.991805	1	FALSE	.	-0.00178303	0.899559	1	FALSE	.	-0.00232208	0.927279	1	FALSE	.	0.000117599	0.997622	1	FALSE	.	-0.00244711	0.954579	1	FALSE	.	5.40862e-05	0.985798	1	FALSE	.	-0.000776694	0.957605	1	FALSE	.	-0.000554411	0.980786	1	FALSE	.	0.000879301	0.980995	1	FALSE	.	-0.00307832	0.945891
AKR1C3	FALSE	.	-0.00191001	0.451516	0.998082	FALSE	.	-0.00329193	0.958257	0.986092	FALSE	.	0.0231895	0.831922	0.942615	FALSE	.	0.337122	0.102345	0.253664	FALSE	.	0.141474	0.504799	0.703925	FALSE	.	-0.0178939	0.302334	0.887653	FALSE	.	-0.058147	0.423799	0.77201	FALSE	.	-0.115016	0.3409	0.645538	FALSE	.	0.225648	0.230542	0.458846	FALSE	.	-0.172599	0.418786
AKR7A2	FALSE	.	0.000902599	0.281853	0.998082	FALSE	.	-0.00585483	0.933914	0.979532	FALSE	.	-0.016854	0.833016	0.942665	FALSE	.	-0.0279842	0.804391	0.899699	FALSE	.	0.130674	0.31485	0.533299	FALSE	.	-0.0136436	0.61875	0.972153	FALSE	.	-0.0432667	0.573929	0.860537	FALSE	.	-0.091474	0.235777	0.538304	FALSE	.	-0.0302547	0.791421	0.898772	FALSE	.	-0.0870682	0.504962
AKR7A3	FALSE	.	0.00918583	0.180284	1	FALSE	.	0.0410306	0.43072	1	FALSE	.	-0.00331209	0.972618	1	FALSE	.	-0.0582639	0.698143	1	FALSE	.	-0.0133187	0.931048	1	FALSE	.	0.0048537	0.648428	1	FALSE	.	-0.0123943	0.804715	1	FALSE	.	-0.071951	0.410059	1	FALSE	.	-0.00484943	0.972045	1	FALSE	.	0.00287919	0.985522
AKT1	FALSE	.	-0.00101723	0.233966	0.998082	FALSE	.	-0.0892447	0.205966	0.574931	FALSE	.	0.0733203	0.352282	0.645704	FALSE	.	-0.160212	0.144205	0.325104	FALSE	.	-0.566803	1.61252e-05	0.000158363	FALSE	.	-0.0144259	0.614029	0.970703	FALSE	.	-0.0961177	0.20361	0.57739	FALSE	.	-0.0100649	0.882031	0.960631	FALSE	.	-0.0636961	0.561803	0.76026	FALSE	.	-0.36902	0.00287148
AKT1S1	FALSE	.	0.000249388	0.806144	0.998082	FALSE	.	-0.0888319	0.223254	0.593341	FALSE	.	-0.354745	0.014196	0.0857814	FALSE	.	-0.396679	0.013883	0.0569406	FALSE	.	-0.273628	0.111584	0.269404	FALSE	.	-0.0157859	0.461485	0.946517	FALSE	.	-0.133816	0.109413	0.424458	FALSE	.	-0.352854	0.0142453	0.0889987	FALSE	.	-0.288995	0.0603374	0.191582	FALSE	.	-0.251936	0.135994
AKT2	FALSE	.	-0.000823003	0.468993	0.998082	FALSE	.	0.0285261	0.682631	0.89194	FALSE	.	0.0185428	0.833911	0.942955	FALSE	.	0.0713335	0.615456	0.789133	FALSE	.	0.0814	0.629747	0.797256	FALSE	.	-0.0134676	0.544163	0.961843	FALSE	.	0.0775322	0.326824	0.699538	FALSE	.	-0.0759095	0.384993	0.681317	FALSE	.	-0.0634527	0.659184	0.821975	FALSE	.	-0.0335743	0.841279
AKT3	FALSE	.	-0.00122339	0.467468	0.998082	FALSE	.	0.0523437	0.443269	0.770835	FALSE	.	0.0920287	0.382492	0.671417	FALSE	.	-0.535088	0.00665481	0.0316656	FALSE	.	-0.244559	0.186299	0.380747	FALSE	.	0.00267505	0.886277	0.994676	FALSE	.	-0.013432	0.854682	0.965268	FALSE	.	0.168141	0.153497	0.424811	FALSE	.	-0.248351	0.135939	0.328468	FALSE	.	-0.555945	0.00557902
AKT3-IT1	FALSE	.	0.000363127	0.827379	1	FALSE	.	-0.0017818	0.899629	1	FALSE	.	-0.000224904	0.992947	1	FALSE	.	0.000117188	0.99763	1	FALSE	.	-0.00602078	0.888716	1	FALSE	.	5.40145e-05	0.985817	1	FALSE	.	-0.00201535	0.890291	1	FALSE	.	0.0041761	0.856404	1	FALSE	.	0.000879223	0.980997	1	FALSE	.	-0.00685265	0.88009
AKTIP	FALSE	.	0.00540927	0.280194	0.998082	FALSE	.	0.203645	0.0603414	0.304919	FALSE	.	0.0065278	0.956507	0.982231	FALSE	.	-0.0898736	0.636283	0.802589	FALSE	.	0.0902596	0.680324	0.830129	FALSE	.	0.0111533	0.45505	0.945079	FALSE	.	0.360265	0.0202687	0.160077	FALSE	.	-0.0414867	0.72264	0.894103	FALSE	.	-0.0940825	0.607607	0.793	FALSE	.	-0.111886	0.609514
AL022237.3	FALSE	.	0.00326754	0.528107	1	FALSE	.	-0.00689567	0.872736	1	FALSE	.	-0.0026212	0.974389	1	FALSE	.	0.001377	0.991122	1	FALSE	.	-0.0918882	0.498274	1	FALSE	.	0.000609368	0.947803	1	FALSE	.	0.00262071	0.95338	1	FALSE	.	-0.00642406	0.929667	1	FALSE	.	0.0859013	0.467215	1	FALSE	.	-0.0186017	0.893239
AL022341.3	FALSE	.	-0.00473247	0.475978	1	FALSE	.	-0.084361	0.231204	1	FALSE	.	0.0644178	0.59005	1	FALSE	.	0.173562	0.323886	1	FALSE	.	-0.0753896	0.678986	1	FALSE	.	0.0103674	0.44971	1	FALSE	.	-0.133601	0.103711	1	FALSE	.	0.0191656	0.851061	1	FALSE	.	0.0202695	0.890518	1	FALSE	.	0.0227891	0.903228
AL022344.7	FALSE	.	-0.000873213	0.737478	1	FALSE	.	-0.00154066	0.944172	1	FALSE	.	-0.00582969	0.883984	1	FALSE	.	-0.0153524	0.804202	1	FALSE	.	0.0265726	0.692999	1	FALSE	.	-0.00035877	0.940216	1	FALSE	.	0.00653683	0.775523	1	FALSE	.	-0.0061463	0.864673	1	FALSE	.	-0.0123896	0.830146	1	FALSE	.	0.00163503	0.981426
AL022345.12	FALSE	.	-0.00602148	0.393808	1	FALSE	.	0.0207069	0.732092	1	FALSE	.	-0.00939571	0.941752	1	FALSE	.	0.408059	0.0966904	1	FALSE	.	-0.142454	0.45665	1	FALSE	.	0.00200736	0.879417	1	FALSE	.	0.0716282	0.317095	1	FALSE	.	-0.0904737	0.454557	1	FALSE	.	0.247182	0.2136	0.438465	FALSE	.	0.0915976	0.64571
AL121657.4	FALSE	.	-0.00860587	0.265552	0.998082	FALSE	.	0.0632856	0.34753	1	FALSE	.	0.107069	0.39681	0.681647	FALSE	.	0.309835	0.171837	0.365228	FALSE	.	0.00605766	0.97611	0.987455	FALSE	.	-0.00773069	0.566963	1	FALSE	.	-0.00670591	0.913104	1	FALSE	.	0.192489	0.144261	0.410197	FALSE	.	0.213819	0.271363	0.505179	FALSE	.	0.522439	0.0582686
AL133243.1	FALSE	.	-0.000762965	0.901983	1	FALSE	.	0.12705	0.102005	1	FALSE	.	0.0302938	0.794522	1	FALSE	.	-0.0736096	0.658717	1	FALSE	.	-0.20816	0.27947	1	FALSE	.	-0.00596845	0.645713	1	FALSE	.	0.0743952	0.264785	1	FALSE	.	0.0429718	0.681186	1	FALSE	.	0.0288833	0.850854	1	FALSE	.	-0.228579	0.24872
AL133243.2	FALSE	.	-0.00855577	0.266752	0.998082	FALSE	.	-0.0256154	0.678751	1	FALSE	.	0.101815	0.453329	1	FALSE	.	0.173461	0.354481	1	FALSE	.	-0.136747	0.469928	0.67757	FALSE	.	-0.0073041	0.586291	1	FALSE	.	0.00107207	0.98657	1	FALSE	.	0.153041	0.247717	1	FALSE	.	0.795874	0.0100202	0.0508862	FALSE	.	0.0784173	0.689573
AL133243.4	FALSE	.	0.00065177	0.844201	1	FALSE	.	-0.0120274	0.672791	1	FALSE	.	-0.000961614	0.985179	1	FALSE	.	0.000511734	0.994873	1	FALSE	.	0.00462033	0.956912	1	FALSE	.	0.000230169	0.969849	1	FALSE	.	-0.00805562	0.783852	1	FALSE	.	0.0108781	0.817475	1	FALSE	.	0.0166875	0.821835	1	FALSE	.	0.00277229	0.975323
AL133245.2	FALSE	.	0.00260649	0.613523	1	FALSE	.	-0.00681429	0.873639	1	FALSE	.	0.0218249	0.788644	1	FALSE	.	-0.0356769	0.77267	1	FALSE	.	0.00835703	0.94968	1	FALSE	.	0.000556281	0.952151	1	FALSE	.	-0.00894748	0.839953	1	FALSE	.	0.0370775	0.616483	1	FALSE	.	-0.024186	0.831217	1	FALSE	.	-0.076111	0.579501
AL136419.6	FALSE	.	3.45228e-05	0.988202	1	FALSE	.	-0.00124392	0.950079	1	FALSE	.	0.00379768	0.915949	1	FALSE	.	-0.00632705	0.9095	1	FALSE	.	0.0169596	0.77942	1	FALSE	.	0.000604416	0.887653	1	FALSE	.	-0.00163327	0.936629	1	FALSE	.	-0.0011229	0.97244	1	FALSE	.	-0.00435703	0.933179	1	FALSE	.	0.015861	0.803466
AL163953.3	FALSE	.	-0.00502995	0.452813	1	FALSE	.	0.00106416	0.985105	1	FALSE	.	-0.0457536	0.705205	1	FALSE	.	0.292387	0.146007	1	FALSE	.	-0.0777165	0.670013	1	FALSE	.	-0.0178017	0.220317	1	FALSE	.	-0.0498837	0.415371	1	FALSE	.	-0.0537075	0.617766	1	FALSE	.	0.214758	0.217173	1	FALSE	.	-0.0955321	0.605195
ALAD	FALSE	.	-0.000565302	0.682934	0.998082	FALSE	.	0.088667	0.223214	0.593341	FALSE	.	-0.124095	0.254992	0.547947	FALSE	.	-0.843598	0.000373414	0.00272815	FALSE	.	-0.430561	0.0387092	0.125735	FALSE	.	-0.0131802	0.493287	0.95107	FALSE	.	0.0876527	0.26486	0.644476	FALSE	.	0.048142	0.603644	0.835371	FALSE	.	-0.0398184	0.800023	0.903834	FALSE	.	-0.0288763	0.87793
ALAS1	FALSE	.	-0.00321287	0.115479	0.998082	FALSE	.	-0.230179	0.0107109	0.0995679	FALSE	.	-0.798281	1.7081e-06	3.35251e-05	FALSE	.	-0.111191	0.386758	0.609166	FALSE	.	0.216326	0.137428	0.310176	FALSE	.	0.0151432	0.542989	0.961736	FALSE	.	-0.13187	0.105975	0.41804	FALSE	.	0.0489843	0.524715	0.783215	FALSE	.	0.119754	0.347858	0.5849	FALSE	.	0.492004	0.00062938
ALCAM	FALSE	.	-0.00114729	0.367893	0.998082	FALSE	.	-0.156944	0.0554126	0.288619	FALSE	.	0.0845092	0.368307	0.658915	FALSE	.	-0.121336	0.391042	0.613366	FALSE	.	-0.121104	0.451277	0.662221	FALSE	.	-0.00642893	0.771535	0.986941	FALSE	.	-0.0417651	0.591223	0.867128	FALSE	.	0.192228	0.0767848	0.283579	FALSE	.	0.102426	0.463347	0.688261	FALSE	.	0.173089	0.264892
ALDH16A1	FALSE	.	0.000124546	0.89205	0.998082	FALSE	.	-0.0387352	0.57915	0.850247	FALSE	.	0.00858194	0.923289	0.97288	FALSE	.	-0.269395	0.076121	0.207654	FALSE	.	-0.581649	0.00121223	0.00750012	FALSE	.	0.00249274	0.909997	0.994706	FALSE	.	0.0231139	0.76502	0.937145	FALSE	.	0.0156437	0.849274	0.947434	FALSE	.	-0.127655	0.379517	0.61517	FALSE	.	-0.623855	0.000535524
ALDH18A1	FALSE	.	-0.00116949	0.650842	0.998082	FALSE	.	0.0183543	0.769702	0.921562	FALSE	.	-0.0492181	0.66789	0.860728	FALSE	.	0.75486	0.00964573	0.0426403	FALSE	.	0.318991	0.175833	0.366361	FALSE	.	-0.00906544	0.557161	0.96493	FALSE	.	0.112891	0.173331	0.537151	FALSE	.	-0.0214911	0.843738	0.944316	FALSE	.	0.823382	0.00548542	0.0316523	FALSE	.	0.664037	0.0176146
ALDH1A1	FALSE	.	-0.00466054	0.450438	1	FALSE	.	0.0010155	0.984512	1	FALSE	.	-0.0747412	0.492251	1	FALSE	.	0.0595083	0.693998	1	FALSE	.	-0.205175	0.239766	1	FALSE	.	0.00109072	0.923188	1	FALSE	.	0.00103919	0.984738	1	FALSE	.	-0.171576	0.113933	1	FALSE	.	0.114348	0.430274	1	FALSE	.	-0.0277865	0.869036
ALDH1A2	FALSE	.	0.000282491	0.960601	1	FALSE	.	0.00927354	0.853308	1	FALSE	.	-0.0429253	0.663258	1	FALSE	.	-0.0969352	0.531452	1	FALSE	.	0.079286	0.613882	1	FALSE	.	0.00889497	0.441952	1	FALSE	.	0.0390109	0.480615	1	FALSE	.	-0.0446262	0.611046	1	FALSE	.	-0.0163775	0.90757	1	FALSE	.	0.159285	0.353149
ALDH1B1	FALSE	.	-0.000289025	0.926143	0.998082	FALSE	.	0.0452038	0.492552	0.802847	FALSE	.	-0.0983094	0.458146	0.724704	FALSE	.	-0.762734	0.0168055	0.0659684	FALSE	.	-0.118011	0.591815	0.772591	FALSE	.	-0.0107855	0.470869	0.949796	FALSE	.	-0.0156146	0.813887	0.952917	FALSE	.	-0.0815725	0.50656	0.769698	FALSE	.	-0.342209	0.120901	0.306241	FALSE	.	-0.0608293	0.77932
ALDH1L2	FALSE	.	-0.00242144	0.692978	1	FALSE	.	0.0109058	0.836416	1	FALSE	.	0.0389379	0.715567	1	FALSE	.	0.151357	0.364092	1	FALSE	.	0.0219539	0.891857	1	FALSE	.	-0.00423001	0.719594	1	FALSE	.	0.00768425	0.888153	1	FALSE	.	-0.0533078	0.570066	1	FALSE	.	0.235165	0.164613	1	FALSE	.	0.0864469	0.604904
ALDH2	FALSE	.	7.04026e-05	0.924822	0.998082	FALSE	.	0.0507696	0.476635	0.793626	FALSE	.	0.0163861	0.846646	0.949818	FALSE	.	0.260595	0.0427803	0.13621	FALSE	.	0.0390839	0.785054	0.891799	FALSE	.	-0.0157081	0.515243	0.956876	FALSE	.	0.0511861	0.513676	0.826521	FALSE	.	-0.00254505	0.973311	0.989814	FALSE	.	0.192016	0.13417	0.325625	FALSE	.	-0.00481904	0.972886
ALDH3A2	FALSE	.	0.001309	0.524982	0.998082	FALSE	.	-0.0825603	0.25202	0.62476	FALSE	.	-0.0494719	0.649697	0.850878	FALSE	.	-0.467866	0.0379635	0.124533	TRUE	-	-1.29697	0.000151	0.00120484	FALSE	.	0.00321082	0.845705	0.99408	FALSE	.	-0.0349954	0.624034	0.88321	FALSE	.	0.0091475	0.92898	0.976023	FALSE	.	-0.359676	0.0794604	0.231588	FALSE	.	-0.811367	0.00276394
ALDH3B1	FALSE	.	0.00138332	0.267127	0.998082	FALSE	.	0.0086191	0.902681	0.968325	FALSE	.	0.0292459	0.733899	0.898987	FALSE	.	-0.09706	0.468648	0.680009	FALSE	.	-0.292075	0.0615542	0.177045	FALSE	.	-0.00932971	0.693454	0.982616	FALSE	.	0.00992494	0.898623	0.973071	FALSE	.	0.048645	0.541195	0.796474	FALSE	.	-0.0821113	0.541681	0.745755	FALSE	.	-0.0675802	0.651575
ALDH4A1	FALSE	.	0.00117906	0.756637	0.998082	FALSE	.	0.0405595	0.535341	1	FALSE	.	-0.0198313	0.867469	0.957652	FALSE	.	0.220093	0.287257	0.506728	FALSE	.	-0.270024	0.24686	0.456398	FALSE	.	0.012874	0.3978	1	FALSE	.	0.203526	0.0661699	0.326568	FALSE	.	-0.205084	0.163061	0.439155	FALSE	.	0.157655	0.407331	0.639506	FALSE	.	-0.0558742	0.796355
ALDH5A1	FALSE	.	0.00376359	0.361034	0.998082	FALSE	.	-0.00121754	0.984292	0.995821	FALSE	.	0.280587	0.105074	0.328466	FALSE	.	0.12528	0.518542	0.719141	FALSE	.	-0.0761923	0.727631	0.860556	FALSE	.	0.00448204	0.751609	0.984765	FALSE	.	0.0663179	0.364877	0.728546	FALSE	.	0.315733	0.068806	0.265871	FALSE	.	0.129034	0.489202	0.7063	FALSE	.	0.0608775	0.779059
ALDH6A1	FALSE	.	-0.000480051	0.743955	0.998082	FALSE	.	0.0188809	0.77394	0.923437	FALSE	.	0.212624	0.0996557	0.318133	FALSE	.	0.111555	0.494438	0.700925	FALSE	.	-0.00031097	0.99872	0.999245	FALSE	.	0.00174315	0.924076	0.994892	FALSE	.	0.0634041	0.402361	0.756747	FALSE	.	0.310622	0.0373874	0.177377	FALSE	.	-0.011626	0.942495	0.973271	FALSE	.	0.18018	0.345245
ALDH7A1	FALSE	.	0.000896599	0.831666	0.998082	FALSE	.	-0.0109244	0.860599	0.953818	FALSE	.	0.0896866	0.500443	0.755339	FALSE	.	0.155229	0.441792	0.656929	FALSE	.	-0.140325	0.524232	0.720083	FALSE	.	0.024585	0.179594	0.843447	FALSE	.	0.0786492	0.301053	0.67817	FALSE	.	0.078842	0.522755	0.781195	FALSE	.	0.322747	0.139304	0.333604	FALSE	.	-0.0312869	0.884569
ALDH9A1	FALSE	.	-0.000240509	0.759224	0.998082	FALSE	.	-0.0213098	0.762985	0.920397	FALSE	.	0.0795314	0.371755	0.662048	FALSE	.	-0.0954916	0.465857	0.677558	FALSE	.	-0.0921943	0.549401	0.741124	FALSE	.	-0.00254291	0.91542	0.994892	FALSE	.	0.0307835	0.693369	0.908871	FALSE	.	0.133833	0.143532	0.408756	FALSE	.	-0.209641	0.123528	0.309586	FALSE	.	0.0870282	0.559787
ALDOA	FALSE	.	0.00172045	0.583	0.998082	FALSE	.	0.0229296	0.715488	0.902867	FALSE	.	0.206223	0.163123	0.428231	FALSE	.	0.0812197	0.656529	0.816139	FALSE	.	0.000801229	0.997025	0.998374	FALSE	.	-0.000184875	0.989627	0.997683	FALSE	.	-0.0359356	0.599775	0.871323	FALSE	.	0.275801	0.0842168	0.298474	FALSE	.	0.0663862	0.708199	0.851754	FALSE	.	0.52451	0.0316192
ALDOAP1	FALSE	.	-0.000164254	0.932454	1	FALSE	.	-0.000846402	0.959053	1	FALSE	.	-0.000307564	0.991752	1	FALSE	.	0.000164877	0.997146	1	FALSE	.	0.00150191	0.976089	1	FALSE	.	-0.000269324	0.939479	1	FALSE	.	-0.00276455	0.8712	1	FALSE	.	-0.000762983	0.977375	1	FALSE	.	0.00120924	0.977613	1	FALSE	.	0.0134787	0.799421
ALDOAP2	FALSE	.	3.37232e-05	0.98834	1	FALSE	.	-0.00121417	0.9507	1	FALSE	.	-0.000441667	0.990089	1	FALSE	.	0.000239293	0.996529	1	FALSE	.	0.00910791	0.878631	1	FALSE	.	0.000106733	0.979855	1	FALSE	.	-0.00159424	0.937417	1	FALSE	.	-0.00109564	0.972788	1	FALSE	.	-0.00425537	0.933966	1	FALSE	.	0.00862452	0.890814
ALDOC	FALSE	.	0.00065586	0.563424	0.998082	FALSE	.	0.025032	0.715267	0.902867	FALSE	.	0.167374	0.121794	0.359473	FALSE	.	0.342852	0.0279141	0.098536	FALSE	.	0.389876	0.0246152	0.0892461	FALSE	.	-0.00177599	0.932798	0.996227	FALSE	.	0.0704907	0.367391	0.730178	FALSE	.	0.0860323	0.349374	0.652925	FALSE	.	0.45417	0.00522845	0.0304122	FALSE	.	0.585842	0.000905132
ALG1	FALSE	.	-0.00665665	0.134963	0.998082	FALSE	.	-0.135289	0.106991	0.417007	FALSE	.	-0.266671	0.0888827	0.296227	FALSE	.	-0.789828	0.00356157	0.0189465	FALSE	.	-0.293382	0.184666	0.378518	FALSE	.	-0.0194197	0.280071	0.875995	FALSE	.	-0.327164	0.0153084	0.133884	FALSE	.	-0.072456	0.507502	0.770256	FALSE	.	-0.355523	0.0762735	0.225505	TRUE	-	-1.17651	0.000556631
ALG10	FALSE	.	0.0201171	0.0868967	0.998082	FALSE	.	0.0242803	0.70092	1	FALSE	.	0.0177689	0.890614	0.964514	FALSE	.	-0.339917	0.148088	0.330667	FALSE	.	-0.20107	0.364038	0.58205	FALSE	.	0.0179488	0.270736	1	FALSE	.	-0.0107865	0.868759	0.96723	FALSE	.	0.0170489	0.884303	0.960988	FALSE	.	-0.183611	0.345168	0.582444	FALSE	.	-0.0276393	0.896418
ALG10B	FALSE	.	-0.0039402	0.432467	0.998082	FALSE	.	0.00420019	0.945925	1	FALSE	.	0.0459053	0.717963	0.890393	FALSE	.	0.0651909	0.736071	0.859438	FALSE	.	0.0497932	0.817914	0.907227	FALSE	.	0.00361033	0.79246	1	FALSE	.	-0.02336	0.72566	0.923706	FALSE	.	-0.0801989	0.516919	0.77725	FALSE	.	-0.173414	0.368499	0.604732	FALSE	.	-0.689938	0.0262919
ALG11	FALSE	.	0.00048994	0.882622	0.998082	FALSE	.	-0.124661	0.141892	0.480781	FALSE	.	-0.192892	0.212531	0.498995	FALSE	.	-0.186556	0.356203	0.581054	FALSE	.	-0.0895894	0.682776	0.831307	FALSE	.	-0.00158979	0.908774	0.994706	FALSE	.	-0.429682	0.0136744	0.125231	FALSE	.	-0.230327	0.135666	0.395257	FALSE	.	-0.545051	0.0391453	0.1409	FALSE	.	-0.2534	0.271073
ALG12	FALSE	.	0.00141096	0.418822	0.998082	FALSE	.	0.039775	0.553395	0.837976	FALSE	.	0.00189264	0.98433	0.993187	FALSE	.	0.0958741	0.552501	0.745753	FALSE	.	0.573311	0.00846071	0.0374821	FALSE	.	0.00477544	0.79527	0.989404	FALSE	.	0.0254617	0.729518	0.925513	FALSE	.	-0.145337	0.200527	0.492533	FALSE	.	0.113558	0.481145	0.700111	FALSE	.	0.423149	0.0421296
ALG13	FALSE	.	0.00221704	0.301425	0.998082	FALSE	.	0.854923	0.000125509	0.0027162	TRUE	+	2.01414	9.63838e-19	6.0925e-17	TRUE	+	2.01214	3.13303e-20	1.38833e-18	TRUE	+	2.20285	6.15007e-18	2.33335e-16	FALSE	.	0.0585976	0.038265	0.541307	TRUE	+	1.73056	4.40735e-12	3.03528e-10	TRUE	+	2.12602	1.2296e-20	9.84822e-19	TRUE	+	2.09771	1.59096e-21	9.22289e-20	TRUE	+	2.3485	3.77383e-20
ALG14	FALSE	.	-0.00585548	0.174262	0.998082	FALSE	.	-0.168956	0.0752148	0.346664	FALSE	.	-0.763472	0.00517467	0.0390219	TRUE	-	-1.47689	0.000128985	0.00107864	FALSE	.	-0.549357	0.0324548	0.110136	FALSE	.	-0.0257278	0.175564	0.841622	FALSE	.	-0.00812075	0.905686	0.974061	FALSE	.	-0.252606	0.096137	0.324951	FALSE	.	-0.552258	0.0219474	0.0922407	FALSE	.	-0.587297	0.0244825
ALG1L	FALSE	.	-0.000277294	0.911564	1	FALSE	.	-0.00413061	0.845931	1	FALSE	.	-0.000521458	0.989206	1	FALSE	.	0.000280501	0.996243	1	FALSE	.	0.0107248	0.867952	1	FALSE	.	-0.000455188	0.920751	1	FALSE	.	-0.00466993	0.831731	1	FALSE	.	-0.00129235	0.970376	1	FALSE	.	0.00204427	0.970663	1	FALSE	.	0.0101478	0.881186
ALG2	FALSE	.	0.00184862	0.290957	0.998082	FALSE	.	0.0148644	0.823678	0.940694	FALSE	.	-0.367176	0.0178211	0.101146	FALSE	.	-0.313557	0.057413	0.169492	FALSE	.	0.0961824	0.598284	0.776468	FALSE	.	-0.00481072	0.807855	0.989404	FALSE	.	0.05502	0.469647	0.802461	FALSE	.	-0.174389	0.123839	0.376629	FALSE	.	-0.148941	0.333155	0.569518	FALSE	.	0.463528	0.0122438
ALG3	FALSE	.	-0.000540158	0.585936	0.998082	FALSE	.	-0.142836	0.07178	0.337568	FALSE	.	-0.14283	0.163382	0.42865	FALSE	.	-0.207691	0.158517	0.346396	FALSE	.	-0.544575	0.00244507	0.0135614	FALSE	.	-0.0263715	0.257079	0.875658	FALSE	.	-0.105767	0.190101	0.561571	FALSE	.	-0.0406607	0.627663	0.845543	FALSE	.	-0.180175	0.219198	0.445102	FALSE	.	-0.245312	0.137899
ALG5	FALSE	.	-0.000196669	0.77815	0.998082	FALSE	.	-0.136687	0.0738252	0.342831	FALSE	.	-0.0404818	0.634567	0.841496	FALSE	.	-0.182416	0.162182	0.351485	FALSE	.	-0.360213	0.01507	0.0603643	FALSE	.	-0.0288567	0.260579	0.875995	FALSE	.	-0.0974811	0.220695	0.596908	FALSE	.	-0.244342	0.0258374	0.136715	FALSE	.	0.00760206	0.952505	0.97857	FALSE	.	-0.203188	0.154274
ALG6	FALSE	.	-0.000236318	0.919243	0.998082	FALSE	.	-0.0156585	0.803476	0.934999	FALSE	.	-0.0188636	0.865886	0.957053	FALSE	.	-0.495375	0.042898	0.136484	FALSE	.	-0.487786	0.051166	0.155282	FALSE	.	0.0126499	0.434905	0.944096	FALSE	.	0.0328365	0.63821	0.890161	FALSE	.	-0.00113195	0.991644	0.9959	FALSE	.	-0.251025	0.201786	0.423286	FALSE	.	-0.336984	0.143037
ALG8	FALSE	.	-0.000344973	0.766803	0.998082	FALSE	.	-0.151235	0.0684642	0.328381	FALSE	.	-0.0531038	0.578512	0.80601	FALSE	.	-0.219254	0.16425	0.354359	FALSE	.	-0.299033	0.110756	0.268511	FALSE	.	0.000793368	0.968631	0.997683	FALSE	.	-0.0827769	0.292607	0.670948	FALSE	.	-0.0383092	0.66808	0.866618	FALSE	.	-0.586676	0.00239905	0.0162678	FALSE	.	-0.375247	0.0467076
ALG9	FALSE	.	0.00614172	0.383779	0.998082	FALSE	.	-0.156771	0.090054	1	FALSE	.	0.0786364	0.534307	0.775976	FALSE	.	0.276505	0.192556	0.392944	FALSE	.	0.139893	0.497092	0.698878	FALSE	.	0.0495678	0.0518817	1	FALSE	.	-0.0857638	0.263434	1	FALSE	.	0.0199893	0.851375	0.947749	FALSE	.	0.192696	0.290691	0.525916	FALSE	.	0.119663	0.557934
ALK	FALSE	.	0.000368377	0.952237	1	FALSE	.	-0.0333459	0.58549	1	FALSE	.	-0.0326833	0.794499	1	FALSE	.	-0.276425	0.193021	1	FALSE	.	-0.383705	0.0880336	1	FALSE	.	0.000610322	0.962111	1	FALSE	.	0.0486019	0.469246	1	FALSE	.	-0.216754	0.100654	1	FALSE	.	-0.27851	0.153818	0.355509	FALSE	.	-0.421944	0.0749196
ALKAL2	FALSE	.	-0.0276145	0.0464691	0.997284			1.16068	0.000756719	1	FALSE	.	1.02721	0.00336009	0.0277568	TRUE	+	2.11008	0.000192251	0.00153503	TRUE	+	2.84554	6.20383e-06	6.65189e-05	FALSE	.	-1.3295e-05	0.999204	1	FALSE	.	0.591228	0.00473326	0.0599215	FALSE	.	1.19079	0.0017297	0.0171309	TRUE	+	1.96967	0.000364896	0.0033004	TRUE	+	3.08363	2.80518e-06
ALKBH1	FALSE	.	-2.72736e-05	0.990055	0.999415	FALSE	.	0.0563639	0.404097	0.74714	FALSE	.	0.344979	0.0407982	0.178095	FALSE	.	-0.0469647	0.784132	0.889251	FALSE	.	0.228022	0.271513	0.485725	FALSE	.	0.0788011	0.0239241	0.457516	FALSE	.	0.0273043	0.697828	0.910908	FALSE	.	0.128688	0.273251	0.581352	FALSE	.	-0.249672	0.176969	0.388399	FALSE	.	0.13186	0.515917
ALKBH2	FALSE	.	0.00274552	0.475771	0.998082	FALSE	.	-0.0497231	0.454592	0.778403	FALSE	.	-0.0729723	0.554468	0.790717	FALSE	.	-0.992012	0.00464142	0.0237505	FALSE	.	-0.028422	0.896041	0.948988	FALSE	.	0.0947081	0.0203571	0.427605	FALSE	.	-0.0226494	0.736824	0.9288	FALSE	.	0.0268572	0.812415	0.931372	FALSE	.	-0.0572296	0.749388	0.875375	FALSE	.	-0.0767297	0.724474
ALKBH3	FALSE	.	0.000217183	0.918785	0.998082	FALSE	.	-0.0241651	0.704316	0.898919	FALSE	.	-0.18736	0.179676	0.451377	FALSE	.	-0.0339	0.849415	0.9244	FALSE	.	-0.1458	0.499957	0.700422	FALSE	.	-0.0041228	0.790578	0.989404	FALSE	.	-0.0200636	0.772488	0.937754	FALSE	.	-0.0260864	0.80533	0.929532	FALSE	.	0.0878011	0.617667	0.79833	FALSE	.	0.0683347	0.744826
ALKBH4	FALSE	.	-0.0024932	0.289837	0.998082	FALSE	.	-0.0830815	0.24885	0.621826	FALSE	.	-0.279685	0.0616895	0.235769	FALSE	.	-0.159101	0.349505	0.574416	FALSE	.	-0.23721	0.231616	0.437942	FALSE	.	-0.0323407	0.12845	0.768285	FALSE	.	-0.16377	0.0771757	0.357052	TRUE	-	-1.40215	4.43306e-06	9.24989e-05	TRUE	-	-1.21161	5.75848e-05	0.000643741	FALSE	.	-0.780777	0.00117403
ALKBH5	FALSE	.	0.00217818	0.167124	0.998082	FALSE	.	0.0461645	0.516894	0.817981	FALSE	.	0.358402	0.00544372	0.0406137	FALSE	.	0.504848	0.000392755	0.00285489	FALSE	.	0.623238	2.66064e-05	0.000250401	FALSE	.	-0.0124885	0.604003	0.970703	FALSE	.	-0.0654214	0.405902	0.758909	FALSE	.	0.401753	0.00298371	0.0267187	FALSE	.	0.502006	0.000455422	0.0039898	FALSE	.	0.922351	1.29721e-09
ALKBH6	FALSE	.	-0.0035141	0.233168	0.998082	FALSE	.	-0.0655032	0.343033	0.702259	FALSE	.	0.086769	0.434974	0.709191	FALSE	.	-0.014848	0.932347	0.972546	FALSE	.	0.108005	0.603707	0.780313	FALSE	.	-0.00578155	0.734755	0.982616	FALSE	.	-0.0352498	0.62468	0.88321	FALSE	.	0.0654985	0.534907	0.791285	FALSE	.	0.147404	0.403363	0.636777	FALSE	.	-0.0629629	0.76032
ALKBH7	FALSE	.	-0.000218077	0.612281	0.998082	FALSE	.	-0.0177805	0.791417	0.931121	FALSE	.	0.171062	0.0281682	0.139038	FALSE	.	0.350155	0.000218586	0.00170932	FALSE	.	0.293413	0.00263421	0.0143417	FALSE	.	-0.0501223	0.111745	0.749151	FALSE	.	-0.169311	0.0214766	0.166775	FALSE	.	0.0313328	0.621767	0.842763	FALSE	.	0.361354	0.000163292	0.00162688	FALSE	.	0.367158	0.000139987
ALKBH8	FALSE	.	-0.00274249	0.630483	0.998082	FALSE	.	-0.211267	0.0463746	1	FALSE	.	-0.0351392	0.785879	0.919921	FALSE	.	-0.128966	0.517189	0.717808	FALSE	.	0.0861071	0.679498	0.829639	FALSE	.	-0.00078351	0.952988	1	FALSE	.	0.00900974	0.889683	0.970885	FALSE	.	-0.110663	0.370876	0.670468	FALSE	.	-0.268071	0.190075	0.40645	FALSE	.	-0.216356	0.312775
ALMS1	FALSE	.	0.00308461	0.513648	0.998082	FALSE	.	0.0295756	0.64308	1	FALSE	.	0.140969	0.323675	0.616153	FALSE	.	-0.0494608	0.797585	0.89644	FALSE	.	0.148577	0.4995	0.700376	FALSE	.	-0.00397303	0.770309	1	FALSE	.	-0.0380154	0.577035	0.862063	FALSE	.	0.0450385	0.706412	0.887245	FALSE	.	-0.0175701	0.922498	0.962191	FALSE	.	0.073138	0.733148
ALMS1-IT1	FALSE	.	-0.00289285	0.621003	1	FALSE	.	0.0389699	0.443214	1	FALSE	.	0.0260268	0.779576	1	FALSE	.	0.0488162	0.728221	1	FALSE	.	0.0674558	0.642428	1	FALSE	.	-0.00639411	0.564723	1	FALSE	.	0.0274816	0.589213	1	FALSE	.	-0.00840706	0.917489	1	FALSE	.	0.0563122	0.662836	1	FALSE	.	0.206381	0.219232
ALOX12-AS1	FALSE	.	5.93666e-06	0.998315	0.999663	FALSE	.	0.0563015	0.404781	0.747629	FALSE	.	0.0933552	0.448502	0.717597	FALSE	.	0.963863	0.00202429	0.011716	FALSE	.	-0.297452	0.198193	0.395702	FALSE	.	0.000444804	0.975245	0.997683	FALSE	.	0.0446917	0.522195	0.831346	FALSE	.	0.110113	0.368963	0.668961	FALSE	.	0.400452	0.0679338	0.208196	FALSE	.	0.0797419	0.709764
ALOX15	FALSE	.	0.000306834	0.960326	1	FALSE	.	0.039252	0.495207	1	FALSE	.	0.067817	0.582867	1	FALSE	.	-0.161954	0.351099	1	FALSE	.	-0.167702	0.36615	1	FALSE	.	0.0173331	0.245841	1	FALSE	.	0.0550097	0.378781	1	FALSE	.	0.0486222	0.652563	1	FALSE	.	-0.0475468	0.75173	1	FALSE	.	0.0255529	0.891292
ALOX5	FALSE	.	-5.55619e-05	0.92454	0.998082	FALSE	.	0.278921	0.00276053	0.035281	FALSE	.	-0.0957598	0.262149	0.555352	FALSE	.	0.283179	0.0231659	0.0849612	FALSE	.	-0.266587	0.0599071	0.173771	FALSE	.	-0.0280794	0.296642	0.885806	FALSE	.	0.387057	0.000315723	0.00700754	FALSE	.	-0.0503797	0.49809	0.765079	FALSE	.	0.174308	0.161474	0.367325	FALSE	.	-0.192935	0.161152
ALOX5AP	FALSE	.	-0.00769194	0.00912511	0.66043	FALSE	.	-0.21839	2.74989e-05	0.000710787	FALSE	.	-0.143886	0.00694658	0.0496818	FALSE	.	-0.10381	0.0748036	0.204943	FALSE	.	-0.230998	0.00017889	0.00140052	FALSE	.	-0.0993361	0.00422686	0.203793	FALSE	.	-0.186637	0.000404801	0.00861954	FALSE	.	-0.138841	0.00709213	0.0522578	FALSE	.	-0.00443138	0.939657	0.972281	FALSE	.	-0.0658404	0.277122
ALPK1	FALSE	.	0.000436202	0.871147	0.998082	FALSE	.	0.0633605	0.360133	0.716157	FALSE	.	0.0304817	0.795336	0.924581	FALSE	.	0.0570388	0.762085	0.875854	FALSE	.	-0.516482	0.0506847	0.154412	FALSE	.	-2.17323e-05	0.998803	0.999409	FALSE	.	0.0976449	0.222536	0.599343	FALSE	.	0.0405109	0.722955	0.894103	FALSE	.	0.121765	0.511033	0.723274	FALSE	.	-0.019323	0.92846
ALPK2	FALSE	.	-0.00244466	0.689916	1	FALSE	.	0.116711	0.114028	1	FALSE	.	-0.00514233	0.961331	1	FALSE	.	0.261804	0.172408	1	FALSE	.	0.381565	0.0818136	1	FALSE	.	0.0224183	0.149466	1	FALSE	.	0.120819	0.113593	1	FALSE	.	0.204955	0.10311	1	FALSE	.	0.333948	0.0854205	1	FALSE	.	0.296286	0.151909
ALPK3	FALSE	.	1.71223e-05	0.991774	1	FALSE	.	0.000548015	0.969053	1	FALSE	.	-0.000222914	0.993009	1	FALSE	.	0.000119003	0.997594	1	FALSE	.	-0.00244743	0.954573	1	FALSE	.	0.000299726	0.921432	1	FALSE	.	-0.000811147	0.955723	1	FALSE	.	-0.000554805	0.980773	1	FALSE	.	0.00392667	0.915285	1	FALSE	.	-0.0030784	0.945889
ALS2	FALSE	.	0.000162001	0.965994	0.999415	FALSE	.	0.0165229	0.791218	0.931082	FALSE	.	0.112401	0.405896	0.688053	FALSE	.	0.0496178	0.793795	0.894286	FALSE	.	-0.342666	0.159141	0.343815	FALSE	.	0.0140804	0.363024	0.914175	FALSE	.	-0.150443	0.113471	0.433374	FALSE	.	-0.00404116	0.972451	0.989643	FALSE	.	-0.199142	0.311461	0.547347	FALSE	.	-0.111924	0.609511
ALS2CL	FALSE	.	0.000650811	0.915028	1	FALSE	.	-0.0271512	0.664852	1	FALSE	.	-0.1362	0.322099	1	FALSE	.	0.0055061	0.976077	1	FALSE	.	-0.0595927	0.736317	1	FALSE	.	0.0064073	0.633822	1	FALSE	.	-0.0612056	0.385211	1	FALSE	.	-0.102435	0.393898	1	FALSE	.	-0.0783993	0.635141	0.806368	FALSE	.	0.251677	0.23429
ALX3	FALSE	.	-0.000262584	0.914018	1	FALSE	.	-0.00390936	0.850236	1	FALSE	.	0.00826672	0.826077	1	FALSE	.	0.000263834	0.996371	1	FALSE	.	0.00678733	0.914577	1	FALSE	.	-0.000430983	0.92295	1	FALSE	.	-0.00442014	0.836413	1	FALSE	.	-0.00122359	0.97119	1	FALSE	.	0.00193267	0.971522	1	FALSE	.	-0.0137951	0.835233
ALYREF	FALSE	.	0.000143313	0.801261	0.998082	FALSE	.	0.0401459	0.570835	0.846944	FALSE	.	0.120589	0.156083	0.418352	FALSE	.	0.199311	0.0735716	0.20264	FALSE	.	0.0964325	0.436786	0.649709	FALSE	.	0.025287	0.358766	0.914175	FALSE	.	0.0169328	0.825321	0.954584	FALSE	.	0.273252	0.00714142	0.052532	FALSE	.	0.383779	0.000860917	0.0068569	FALSE	.	0.199928	0.100291
AMACR	FALSE	.	0.000410038	0.943249	1	FALSE	.	-0.0724031	0.209719	1	FALSE	.	-0.0407838	0.672948	1	FALSE	.	0.0991984	0.514732	1	FALSE	.	0.180605	0.282018	1	FALSE	.	0.00115806	0.916118	1	FALSE	.	-0.0362471	0.508411	1	FALSE	.	-0.00946879	0.911222	1	FALSE	.	0.0145486	0.912047	1	FALSE	.	0.0103583	0.946153
AMBP	FALSE	.	-0.000580001	0.924837	1	FALSE	.	-0.0121436	0.81857	1	FALSE	.	-0.163756	0.166954	1	FALSE	.	0.150337	0.362291	1	FALSE	.	-0.00422922	0.980074	1	FALSE	.	0.00115802	0.923652	1	FALSE	.	-0.0231633	0.673608	1	FALSE	.	-0.101316	0.308836	1	FALSE	.	-0.0401697	0.770472	1	FALSE	.	-0.140129	0.418298
AMBRA1	FALSE	.	-0.000348809	0.90125	0.998082	FALSE	.	-0.0579969	0.393395	0.738303	FALSE	.	-0.0214021	0.851494	0.951688	FALSE	.	-0.00787437	0.965525	0.984818	FALSE	.	0.0910883	0.675549	0.827612	FALSE	.	0.0216516	0.220554	0.857363	FALSE	.	-0.0674443	0.358284	0.723419	FALSE	.	-0.0875647	0.462252	0.744285	FALSE	.	-0.275829	0.173399	0.383422	FALSE	.	0.0699951	0.745244
AMD1	FALSE	.	-0.000682296	0.451631	0.998082	FALSE	.	-0.0457646	0.519655	0.819097	FALSE	.	-0.754927	3.4337e-06	6.39849e-05	FALSE	.	-0.639679	2.79213e-05	0.000274634	TRUE	-	-1.03677	7.34552e-10	1.3643e-08	FALSE	.	-0.0276979	0.269935	0.875995	FALSE	.	-0.0628642	0.424376	0.772286	FALSE	.	-0.310246	0.0101791	0.0689698	FALSE	.	-0.336893	0.0139494	0.0656337	FALSE	.	-0.121339	0.389422
AMDHD1	FALSE	.	-0.00177681	0.751206	1	FALSE	.	0.045164	0.3907	1	FALSE	.	-0.0290572	0.765424	1	FALSE	.	0.17444	0.261775	1	FALSE	.	-0.0126055	0.933715	1	FALSE	.	-0.00705581	0.514526	1	FALSE	.	0.0377079	0.478937	1	FALSE	.	-0.0993574	0.271113	1	FALSE	.	0.180181	0.215789	1	FALSE	.	-0.0200532	0.897146
AMDHD2	FALSE	.	0.00487334	0.128352	0.998082	FALSE	.	-0.0654868	0.3475	0.707018	FALSE	.	0.101078	0.327421	0.620714	FALSE	.	0.275837	0.102972	0.254835	FALSE	.	-0.324004	0.0976857	0.247039	FALSE	.	0.0153292	0.428148	0.942973	FALSE	.	-0.0769393	0.319461	0.694847	FALSE	.	-0.0402424	0.663945	0.864707	FALSE	.	0.228006	0.168142	0.376607	FALSE	.	-0.256547	0.176318
AMER1	FALSE	.	-0.00272928	0.632936	0.998082	FALSE	.	-0.030985	0.623526	1	FALSE	.	-0.108104	0.429505	0.705115	FALSE	.	0.129777	0.511491	0.714023	FALSE	.	1.18988	0.00342652	0.017912	FALSE	.	-0.035019	0.0923234	1	FALSE	.	-0.038795	0.561792	1	FALSE	.	-0.0808322	0.501479	0.767025	FALSE	.	-0.0690393	0.688507	0.840233	FALSE	.	1.06176	0.00619859
AMFR	FALSE	.	-0.000176563	0.778066	0.998082	FALSE	.	-0.0101725	0.88581	0.962918	FALSE	.	-0.150567	0.0987199	0.316744	FALSE	.	-0.15808	0.189207	0.389188	FALSE	.	0.458653	0.00057101	0.00390557	FALSE	.	0.0185706	0.484331	0.950365	FALSE	.	0.0160457	0.835641	0.958243	FALSE	.	-0.0148747	0.837237	0.940379	FALSE	.	-0.172566	0.158815	0.363237	FALSE	.	0.0999128	0.452257
AMH	FALSE	.	2.62607e-05	0.989743	1	FALSE	.	0.000836748	0.961602	1	FALSE	.	0.0028746	0.927044	1	FALSE	.	0.000183845	0.996983	1	FALSE	.	-0.00373669	0.943597	1	FALSE	.	8.30161e-05	0.982291	1	FALSE	.	0.000653302	0.971006	1	FALSE	.	-0.000849753	0.976114	1	FALSE	.	0.00600386	0.894884	1	FALSE	.	0.00652175	0.906963
AMIGO1	FALSE	.	0.00140892	0.763519	1	FALSE	.	-0.00561704	0.887229	1	FALSE	.	0.0154862	0.836772	1	FALSE	.	-0.0595269	0.605793	1	FALSE	.	0.00988976	0.934095	1	FALSE	.	0.000456038	0.957529	1	FALSE	.	0.0100836	0.806565	1	FALSE	.	-0.0230634	0.729637	1	FALSE	.	-0.0475522	0.654427	1	FALSE	.	0.00586911	0.962257
AMIGO2	FALSE	.	-0.00180908	0.75016	0.998082	FALSE	.	-0.00813813	0.893213	1	FALSE	.	0.067522	0.604325	0.820637	TRUE	+	1.64109	0.000635434	0.00439341	FALSE	.	0.252059	0.272864	0.486984	FALSE	.	-0.0118959	0.41527	1	FALSE	.	0.0252258	0.69805	1	FALSE	.	0.0116898	0.916714	0.973255	TRUE	+	1.55363	0.000913041	0.00718457	FALSE	.	0.158573	0.468347
AMMECR1	FALSE	.	-0.0120393	0.125575	0.998082	FALSE	.	-0.0855397	0.251457	0.624142	FALSE	.	-0.0369237	0.764109	0.913851	FALSE	.	-0.113064	0.563416	0.752954	FALSE	.	0.291959	0.210001	0.411261	FALSE	.	-0.00426647	0.762791	0.98604	FALSE	.	-0.0788555	0.298433	0.675753	FALSE	.	-0.184429	0.197915	0.489098	FALSE	.	0.0716863	0.694684	0.844263	FALSE	.	-0.0499168	0.818056
AMMECR1L	FALSE	.	0.0218312	0.0613311	0.998082	FALSE	.	0.0357418	0.579916	0.850445	FALSE	.	-0.0868401	0.502035	0.756472	FALSE	.	0.0670717	0.722265	0.853364	FALSE	.	0.269803	0.246259	0.45554	FALSE	.	0.0220302	0.210092	0.85568	FALSE	.	0.0871628	0.263319	0.642566	FALSE	.	-0.104194	0.408705	0.701871	FALSE	.	-0.163836	0.391023	0.625336	FALSE	.	0.529182	0.047505
AMN	FALSE	.	-0.00243649	0.675653	0.998082	FALSE	.	0.0280283	0.655246	1	FALSE	.	-0.145432	0.303991	0.596827	FALSE	.	-0.631047	0.0244766	0.0890091	FALSE	.	-0.188708	0.354386	0.572315	FALSE	.	0.00486996	0.719007	1	FALSE	.	-0.0121013	0.849755	1	FALSE	.	0.0278014	0.811085	0.9309	FALSE	.	-0.0260021	0.883315	0.943407	FALSE	.	-0.129628	0.522931
AMN1	FALSE	.	0.00608331	0.203462	0.998082	FALSE	.	-0.0363111	0.573134	0.848284	FALSE	.	-0.494941	0.0286728	0.140387	TRUE	-	-1.48899	0.00125673	0.00787823	FALSE	.	-0.0753643	0.730243	0.861885	FALSE	.	-0.00566335	0.696249	0.982616	FALSE	.	0.0488125	0.48716	0.812273	TRUE	-	-1.49332	0.000440384	0.00544986	FALSE	.	-0.0712277	0.693963	0.843973	FALSE	.	-0.3138	0.18846
AMOT	FALSE	.	-0.00246977	0.534305	0.998082	FALSE	.	0.0414944	0.526988	1	FALSE	.	-0.0383251	0.761204	0.912586	FALSE	.	-0.546569	0.0474534	0.146741	FALSE	.	0.0254774	0.906425	0.954143	FALSE	.	-0.00751098	0.599554	1	FALSE	.	0.195207	0.0716848	0.343654	FALSE	.	-0.14231	0.290493	0.599249	FALSE	.	-0.331056	0.132218	0.323056	FALSE	.	0.272563	0.241151
AMOTL1	FALSE	.	8.15697e-05	0.9691	0.999415	FALSE	.	0.0487211	0.462219	0.78398	FALSE	.	0.0207367	0.85312	0.951815	FALSE	.	-0.315556	0.12352	0.291453	FALSE	.	-0.19459	0.363211	0.581159	FALSE	.	0.0044649	0.776159	0.987782	FALSE	.	0.00971947	0.887106	0.970372	FALSE	.	0.0843137	0.466176	0.746473	FALSE	.	-0.201835	0.276894	0.511049	FALSE	.	-0.446509	0.0550115
AMOTL2	FALSE	.	0.000120893	0.97681	1	FALSE	.	0.0122487	0.733826	1	FALSE	.	0.0118082	0.859467	1	FALSE	.	0.0468204	0.647689	1	FALSE	.	0.0573683	0.599474	1	FALSE	.	0.000385492	0.95998	1	FALSE	.	0.0169489	0.652166	1	FALSE	.	-0.0177777	0.764847	1	FALSE	.	0.0279996	0.765319	1	FALSE	.	0.00459028	0.967294
AMPD2	FALSE	.	-0.000631402	0.75513	0.998082	FALSE	.	0.199799	0.0510751	0.276735	TRUE	+	1.43732	3.98813e-06	7.29459e-05	TRUE	+	1.39611	2.24741e-06	2.8246e-05	TRUE	+	1.2555	2.51332e-05	0.000237881	FALSE	.	-0.00316203	0.843666	0.99408	FALSE	.	0.157038	0.0908764	0.387672	FALSE	.	0.449819	0.0191712	0.110957	FALSE	.	0.482756	0.0230124	0.0956631	FALSE	.	0.310847	0.152361
AMPD3	FALSE	.	-0.00114695	0.579932	0.998082	FALSE	.	0.0198882	0.754284	0.916765	FALSE	.	-0.135998	0.277452	0.569832	FALSE	.	-0.30736	0.13499	0.311284	FALSE	.	-0.896255	0.00314529	0.0166544	FALSE	.	-0.013442	0.431303	0.943227	FALSE	.	-0.104628	0.194636	0.567198	FALSE	.	-0.115093	0.329233	0.634902	FALSE	.	-0.146671	0.417659	0.648973	FALSE	.	-0.325399	0.143148
AMT	FALSE	.	-0.0022793	0.630456	1	FALSE	.	-0.00569654	0.886311	1	FALSE	.	0.0297297	0.698783	1	FALSE	.	-0.0485814	0.677889	1	FALSE	.	-0.0224339	0.852222	1	FALSE	.	-0.00152227	0.861204	1	FALSE	.	-0.0187267	0.65182	1	FALSE	.	-0.023408	0.727456	1	FALSE	.	0.00665094	0.951505	1	FALSE	.	-0.0277383	0.824354
AMY2B	FALSE	.	0.00510989	0.455553	0.998082	FALSE	.	-0.0410416	0.527776	1	FALSE	.	-0.116734	0.38919	1	FALSE	.	-0.119257	0.522121	1	FALSE	.	0.105088	0.594222	0.773913	FALSE	.	0.0262069	0.142724	1	FALSE	.	-0.351001	0.0135345	1	FALSE	.	-0.0540825	0.640801	1	FALSE	.	-0.0826743	0.621464	0.800092	FALSE	.	0.142207	0.482343
AMZ1	FALSE	.	0.00250231	0.674988	0.998082	FALSE	.	0.193233	0.0650381	1	FALSE	.	0.0950238	0.487169	0.745854	FALSE	.	0.668125	0.0288168	0.101031	FALSE	.	1.00707	0.00658116	0.0305052	FALSE	.	0.0173577	0.279196	1	FALSE	.	0.188518	0.0725729	1	FALSE	.	0.0262667	0.82385	0.935939	FALSE	.	0.193226	0.315328	0.551744	TRUE	+	1.62992	0.00146833
AMZ2	FALSE	.	0.000563038	0.633976	0.998082	FALSE	.	0.13362	0.0938498	0.389257	FALSE	.	0.323114	0.0227594	0.121045	FALSE	.	0.609286	0.000800968	0.00533772	FALSE	.	0.913469	1.68185e-06	1.99247e-05	FALSE	.	0.00348331	0.864273	0.99408	FALSE	.	0.130724	0.118311	0.443373	FALSE	.	0.285702	0.0338271	0.165513	FALSE	.	0.652087	0.000414063	0.00368356	FALSE	.	0.632841	0.000463049
AMZ2P1	FALSE	.	0.0172722	0.0718282	0.998082	FALSE	.	0.076472	0.290049	0.659433	FALSE	.	0.361719	0.059598	0.230647	FALSE	.	0.485971	0.046098	0.143756	TRUE	+	1.94686	2.11449e-05	0.000203311	FALSE	.	0.010956	0.466514	0.947564	FALSE	.	0.163877	0.0939904	0.394145	FALSE	.	0.0794746	0.512344	0.77389	FALSE	.	0.610575	0.0182648	0.0801469	TRUE	+	2.62578	1.43878e-07
AMZ2P2	FALSE	.	9.84744e-05	0.981514	1	FALSE	.	0.0260295	0.485077	1	FALSE	.	-0.0423683	0.535018	1	FALSE	.	-0.022218	0.828753	1	FALSE	.	0.0547492	0.617247	1	FALSE	.	-0.00324504	0.678986	1	FALSE	.	0.0217544	0.568628	1	FALSE	.	-0.0137971	0.8215	1	FALSE	.	-0.0374089	0.694695	1	FALSE	.	0.0309638	0.783757
ANAPC1	FALSE	.	-0.0235948	0.068597	0.998082	FALSE	.	-0.059084	0.391457	1	FALSE	.	-0.0130219	0.919373	0.972237	FALSE	.	0.124361	0.532602	0.729774	FALSE	.	-0.0322704	0.879842	0.938625	FALSE	.	-0.0250478	0.174853	1	FALSE	.	0.0457894	0.509422	0.82388	FALSE	.	0.180584	0.20602	0.500495	FALSE	.	-0.725483	0.0146249	0.0680893	FALSE	.	0.123596	0.571295
ANAPC10	FALSE	.	0.00206696	0.366042	0.998082	FALSE	.	0.0300841	0.642325	0.878556	FALSE	.	-0.149399	0.234314	0.525296	FALSE	.	-0.326379	0.0913708	0.234987	FALSE	.	-0.30478	0.157047	0.341174	FALSE	.	0.00820323	0.631141	0.974713	FALSE	.	0.123775	0.14072	0.484699	FALSE	.	0.108391	0.33468	0.640026	FALSE	.	-0.101825	0.547759	0.750091	FALSE	.	-0.411502	0.0641736
ANAPC11	FALSE	.	-0.000211042	0.559593	0.998082	FALSE	.	-0.14544	0.0230804	0.166826	FALSE	.	-0.0831326	0.210435	0.496255	FALSE	.	-0.117458	0.140578	0.319709	FALSE	.	-0.194489	0.0277483	0.0980691	FALSE	.	-0.00922968	0.773381	0.987538	FALSE	.	-0.000831971	0.989856	0.997265	FALSE	.	0.0296749	0.602201	0.834757	FALSE	.	-0.0636786	0.428524	0.658777	FALSE	.	-0.128326	0.13901
ANAPC13	FALSE	.	0.000177125	0.786643	0.998082	FALSE	.	-0.145314	0.0567006	0.292826	FALSE	.	-0.402343	0.00157967	0.0149999	FALSE	.	-0.561406	7.57055e-05	0.000670022	FALSE	.	-0.484847	0.0011236	0.00700517	FALSE	.	0.0171531	0.508487	0.953993	FALSE	.	-0.234781	0.00828273	0.08889	FALSE	.	-0.507343	0.000229571	0.00314593	FALSE	.	-0.450865	0.0010708	0.00824187	FALSE	.	-0.69706	7.03807e-06
ANAPC15	FALSE	.	0.00159743	0.228939	0.998082	FALSE	.	-0.0817329	0.260006	0.630706	FALSE	.	-0.0447926	0.605795	0.821509	FALSE	.	0.124261	0.335031	0.559832	FALSE	.	-0.333557	0.024587	0.089168	FALSE	.	-0.0097278	0.683899	0.982616	FALSE	.	-0.117661	0.146195	0.491338	FALSE	.	0.098143	0.249938	0.554437	FALSE	.	0.0803948	0.534983	0.740046	FALSE	.	-0.492719	0.00111271
ANAPC16	FALSE	.	4.81823e-05	0.920818	0.998082	FALSE	.	0.10432	0.1428	0.481915	FALSE	.	0.123811	0.128091	0.370925	FALSE	.	0.111966	0.290486	0.510051	FALSE	.	-0.0386686	0.752498	0.874116	FALSE	.	-0.0150561	0.5967	0.970227	FALSE	.	0.165563	0.0335464	0.219729	FALSE	.	0.170902	0.0397224	0.18485	FALSE	.	0.219862	0.0411687	0.146268	FALSE	.	0.147871	0.213569
ANAPC2	FALSE	.	0.000736099	0.848432	0.998082	FALSE	.	-0.0478296	0.472654	1	FALSE	.	0.140981	0.325371	0.6181	FALSE	.	-0.321219	0.157721	0.345299	FALSE	.	-0.38624	0.119984	0.283051	FALSE	.	-0.00445321	0.746138	1	FALSE	.	-0.103901	0.20689	0.582036	FALSE	.	0.0767271	0.533588	0.790384	FALSE	.	-0.102056	0.581012	0.774797	FALSE	.	-0.0839865	0.69724
ANAPC4	FALSE	.	0.00117513	0.640034	0.998082	FALSE	.	-0.178673	0.0697694	0.332029	FALSE	.	5.06558e-05	0.999641	0.999796	FALSE	.	0.0784625	0.66699	0.821466	FALSE	.	-0.22956	0.299217	0.515748	FALSE	.	0.00619614	0.685596	0.982616	FALSE	.	-0.0202851	0.766713	0.937145	FALSE	.	0.0839434	0.470346	0.748964	FALSE	.	-0.10604	0.557615	0.757901	FALSE	.	-0.285657	0.202021
ANAPC5	FALSE	.	0.00113827	0.337733	0.998082	FALSE	.	-0.0194107	0.782131	0.926042	FALSE	.	0.0140385	0.871309	0.959189	FALSE	.	-0.784715	1.00533e-05	0.000110049	FALSE	.	-0.338679	0.0453453	0.142251	FALSE	.	-0.0054152	0.812142	0.989404	FALSE	.	0.0436236	0.576969	0.862063	FALSE	.	-0.134324	0.155715	0.428673	FALSE	.	-0.178237	0.198197	0.418347	FALSE	.	-0.495329	0.00436963
ANAPC7	FALSE	.	-0.000740371	0.766772	0.998082	FALSE	.	0.000846862	0.989118	0.996328	FALSE	.	-0.114581	0.36763	0.65814	FALSE	.	-0.391889	0.0792122	0.213467	FALSE	.	-0.436022	0.0718685	0.198439	FALSE	.	0.00189886	0.899225	0.994706	FALSE	.	0.067363	0.359814	0.723953	FALSE	.	-0.112452	0.360218	0.661709	FALSE	.	-0.933133	0.00372146	0.0232511	FALSE	.	-1.03239	0.0020711
ANG	FALSE	.	-0.000257936	0.949391	0.998082	FALSE	.	0.0376738	0.561737	1	FALSE	.	-0.457851	0.0398235	0.175466	FALSE	.	-0.424869	0.0879859	0.229114	FALSE	.	-0.220456	0.329715	0.549057	FALSE	.	0.0420755	0.0784546	1	FALSE	.	-0.0116541	0.85916	0.965745	FALSE	.	-0.25478	0.112036	0.355079	FALSE	.	-0.0357044	0.843698	0.923055	FALSE	.	-0.148995	0.497449
ANGEL1	FALSE	.	-0.00937459	0.202114	0.998082	FALSE	.	-0.0645831	0.357181	1	FALSE	.	0.0662746	0.61807	0.829432	FALSE	.	-0.464363	0.0685208	0.192924	FALSE	.	-0.390175	0.114819	0.274316	FALSE	.	-0.0152624	0.329926	1	FALSE	.	-0.0588127	0.412192	0.764149	FALSE	.	0.0823868	0.503765	0.768036	FALSE	.	-0.0903282	0.620398	0.799967	FALSE	.	0.0719334	0.737442
ANGEL2	FALSE	.	0.2514	0.00213108	0.250587	FALSE	.	0.152535	0.092402	0.386812	FALSE	.	-0.832659	0.00360729	0.0294591	FALSE	.	-0.0703677	0.699599	0.840523	FALSE	.	-0.203687	0.351087	0.569272	FALSE	.	0.0413828	0.0771981	0.681626	FALSE	.	0.0716654	0.334776	0.704877	FALSE	.	-0.0758897	0.500401	0.766385	FALSE	.	-0.0335952	0.84889	0.926068	FALSE	.	-0.196796	0.362549
ANGPT1	FALSE	.	-0.00166409	0.767572	1	FALSE	.	-0.00716151	0.884582	1	FALSE	.	-0.00359728	0.969118	1	FALSE	.	0.0401806	0.78509	1	FALSE	.	0.122223	0.423745	1	FALSE	.	0.00683707	0.545408	1	FALSE	.	0.0266636	0.618159	1	FALSE	.	0.111374	0.234655	1	FALSE	.	-0.0810843	0.54099	1	FALSE	.	0.131292	0.407516
ANGPT2	FALSE	.	0.00167383	0.717352	0.998082	FALSE	.	-0.0736515	0.306464	1	FALSE	.	0.0104444	0.931115	0.973861	FALSE	.	-0.0111228	0.952797	0.981154	FALSE	.	0.0210112	0.923102	0.961187	FALSE	.	-0.00781035	0.577388	1	FALSE	.	-0.0750567	0.317849	0.69397	FALSE	.	-0.0413254	0.725	0.894972	FALSE	.	-0.327387	0.133741	0.324985	FALSE	.	-0.236987	0.29935
ANGPT4	FALSE	.	0.000154219	0.926018	1	FALSE	.	0.0023938	0.865784	1	FALSE	.	-0.000222462	0.993023	1	FALSE	.	0.000116543	0.997643	1	FALSE	.	-0.00577009	0.893303	1	FALSE	.	5.42468e-05	0.985756	1	FALSE	.	0.000428086	0.976626	1	FALSE	.	-0.000554467	0.980784	1	FALSE	.	0.00392437	0.915334	1	FALSE	.	-0.00658756	0.884675
ANGPTL2	FALSE	.	-0.000481323	0.895832	1	FALSE	.	-0.00325846	0.916916	1	FALSE	.	-0.0012033	0.983317	1	FALSE	.	0.000643204	0.994189	1	FALSE	.	0.0243628	0.796758	1	FALSE	.	0.00313211	0.651566	1	FALSE	.	0.0099601	0.76015	1	FALSE	.	0.0072035	0.889253	1	FALSE	.	0.0208189	0.799743	1	FALSE	.	0.0228989	0.816902
ANGPTL3	FALSE	.	-0.0014484	0.701842	1	FALSE	.	-0.0098926	0.757222	1	FALSE	.	-0.019694	0.741861	1	FALSE	.	0.0484935	0.5982	1	FALSE	.	0.00603176	0.950171	1	FALSE	.	-0.00106367	0.878288	1	FALSE	.	-0.0111816	0.73534	1	FALSE	.	-0.0308974	0.566914	1	FALSE	.	0.00489623	0.953406	1	FALSE	.	0.0240203	0.812056
ANGPTL4	FALSE	.	-0.000679907	0.902849	0.998082	FALSE	.	0.0144816	0.799597	1	FALSE	.	-0.103437	0.431533	0.706797	FALSE	.	0.140408	0.463551	0.675296	FALSE	.	0.313392	0.152288	0.334325	FALSE	.	-0.00964744	0.494737	1	FALSE	.	0.332289	0.0171569	0.144561	FALSE	.	0.25143	0.108756	0.349468	FALSE	.	1.10838	0.00416626	0.0254741	FALSE	.	0.796363	0.0158681
ANGPTL6	FALSE	.	-0.0077135	0.301135	1	FALSE	.	-0.186638	0.0461365	1	FALSE	.	0.0807081	0.528392	1	FALSE	.	0.0572501	0.74115	1	FALSE	.	0.0996441	0.610298	1	FALSE	.	-0.00120819	0.925691	1	FALSE	.	-0.115669	0.148066	1	FALSE	.	-0.0204609	0.848669	1	FALSE	.	0.11651	0.478832	0.69859	FALSE	.	0.0329486	0.863385
ANGPTL8	FALSE	.	4.62886e-05	0.98625	1	FALSE	.	-0.00481809	0.833227	1	FALSE	.	-0.00583732	0.888688	1	FALSE	.	-0.0170915	0.79087	1	FALSE	.	0.00294956	0.966081	1	FALSE	.	0.000146665	0.976242	1	FALSE	.	-0.00544672	0.817897	1	FALSE	.	-0.00623294	0.868456	1	FALSE	.	0.012014	0.842838	1	FALSE	.	0.00177515	0.980585
ANK1	FALSE	.	0.00159162	0.524484	0.998082	FALSE	.	0.0272713	0.66932	0.888739	FALSE	.	0.424518	0.0252673	0.129345	FALSE	.	0.632329	0.00743029	0.0345274	FALSE	.	0.293586	0.174832	0.365131	FALSE	.	0.00693033	0.65817	0.979315	FALSE	.	0.038217	0.587604	0.865746	FALSE	.	0.103572	0.366995	0.667947	FALSE	.	0.222327	0.223412	0.450265	FALSE	.	-0.273173	0.214163
ANK2	FALSE	.	0.00294755	0.632734	1	FALSE	.	0.0108212	0.837282	1	FALSE	.	0.13479	0.252686	1	FALSE	.	0.0728383	0.649078	1	FALSE	.	-0.0464094	0.777955	1	FALSE	.	0.0160215	0.244296	1	FALSE	.	0.0852474	0.202066	1	FALSE	.	0.11346	0.275457	1	FALSE	.	0.0179109	0.899306	1	FALSE	.	-0.0573567	0.73236
ANK3	FALSE	.	-0.00299488	0.636325	1	FALSE	.	0.00939604	0.860542	1	FALSE	.	-0.00546977	0.959688	1	FALSE	.	0.00251306	0.987075	1	FALSE	.	-0.0489773	0.762272	1	FALSE	.	-0.0108856	0.395743	1	FALSE	.	0.0558957	0.366016	1	FALSE	.	0.0718839	0.486618	1	FALSE	.	-0.0443131	0.755674	1	FALSE	.	0.146237	0.411008
ANKAR	FALSE	.	0.000485482	0.931007	0.998082	FALSE	.	-0.126603	0.137304	1	FALSE	.	-0.0156367	0.903186	0.969033	FALSE	.	-0.315996	0.169695	0.362228	FALSE	.	0.055076	0.785885	0.892151	FALSE	.	0.0236245	0.187109	1	FALSE	.	-0.0163073	0.803079	1	FALSE	.	-0.00852198	0.941095	0.981223	FALSE	.	-0.525374	0.0429543	0.151165	FALSE	.	0.330027	0.165602
ANKDD1A	FALSE	.	-0.00421868	0.524321	0.998082	FALSE	.	-0.00758339	0.902305	1	FALSE	.	-0.0828816	0.535566	0.776929	FALSE	.	0.0562595	0.767495	0.879485	FALSE	.	0.131721	0.545221	0.737249	FALSE	.	0.00575025	0.671159	1	FALSE	.	-0.0421269	0.535382	1	FALSE	.	-0.0951598	0.435944	0.724514	FALSE	.	0.375116	0.100028	0.270122	FALSE	.	0.0823849	0.700292
ANKEF1	FALSE	.	0.000356676	0.953621	1	FALSE	.	-0.0203564	0.734009	1	FALSE	.	-0.122637	0.30694	1	FALSE	.	-0.52969	0.0325774	1	FALSE	.	-0.0601823	0.748691	1	FALSE	.	0.003302	0.799983	1	FALSE	.	-0.108492	0.146472	1	FALSE	.	-0.0167328	0.867466	1	FALSE	.	-0.110676	0.515663	1	FALSE	.	-0.398273	0.0839539
ANKFY1	FALSE	.	0.00016026	0.935271	0.998082	FALSE	.	0.0420992	0.519726	0.819097	FALSE	.	-0.0388663	0.726962	0.894354	FALSE	.	-0.272601	0.15782	0.345457	FALSE	.	-0.988511	0.00218171	0.0123214	FALSE	.	-0.0259355	0.174607	0.840987	FALSE	.	0.0856275	0.265853	0.645644	FALSE	.	-0.0389742	0.719211	0.893729	FALSE	.	-0.182621	0.309767	0.545486	FALSE	.	-0.584919	0.0220691
ANKH	FALSE	.	0.000870331	0.372557	0.998082	FALSE	.	0.0588001	0.4115	0.751001	FALSE	.	-0.0684686	0.433932	0.708643	FALSE	.	-0.132975	0.313079	0.536217	FALSE	.	-0.546708	0.000974939	0.00620318	FALSE	.	0.0258105	0.306156	0.88913	FALSE	.	0.0349859	0.654158	0.896569	FALSE	.	0.0720301	0.371801	0.671382	FALSE	.	-0.0730108	0.579018	0.77377	FALSE	.	-0.0740143	0.619079
ANKHD1	FALSE	.	0.00104204	0.685695	0.998082	FALSE	.	0.252004	0.0354079	0.219762	FALSE	.	0.566514	0.0106965	0.0690691	TRUE	+	1.54488	3.42108e-06	4.13631e-05	TRUE	+	1.36215	1.753e-05	0.000171526	FALSE	.	0.044472	0.0677902	0.653729	FALSE	.	0.14178	0.117917	0.442722	FALSE	.	0.921227	0.000546782	0.0065772	TRUE	+	1.77839	1.80512e-07	3.39734e-06	TRUE	+	1.7453	1.23804e-07
ANKHD1-EIF4EBP3	FALSE	.	0.00068206	0.840371	1	FALSE	.	-0.00273686	0.924417	1	FALSE	.	0.0184671	0.729206	1	FALSE	.	0.0151084	0.852774	1	FALSE	.	0.0204797	0.814732	1	FALSE	.	0.000241115	0.969073	1	FALSE	.	0.00187977	0.94973	1	FALSE	.	-0.00248987	0.958296	1	FALSE	.	0.0294532	0.698959	1	FALSE	.	0.0192857	0.833154
ANKIB1	FALSE	.	-0.000828199	0.590305	0.998082	FALSE	.	-0.0495536	0.464579	0.785668	FALSE	.	0.16967	0.153197	0.41319	FALSE	.	-0.148437	0.368018	0.591425	FALSE	.	-0.254901	0.189284	0.384486	FALSE	.	0.00264245	0.886844	0.994676	FALSE	.	0.0363517	0.624269	0.88321	FALSE	.	0.155793	0.17363	0.455072	FALSE	.	-0.00720927	0.963833	0.984072	FALSE	.	-0.206995	0.274965
ANKLE1	FALSE	.	-2.20627e-05	0.995129	0.999633	FALSE	.	-0.0936026	0.225481	1	FALSE	.	-0.0702943	0.588773	0.8127	FALSE	.	-0.084551	0.664013	0.820001	FALSE	.	0.159893	0.472287	0.679346	FALSE	.	-0.00580694	0.678022	1	FALSE	.	-0.0243337	0.714307	0.918148	FALSE	.	-0.205867	0.166112	0.443493	FALSE	.	-0.0900154	0.625042	0.80151	FALSE	.	-0.141828	0.517584
ANKLE2	FALSE	.	0.00148527	0.353134	0.998082	FALSE	.	0.254647	0.0181462	0.140467	FALSE	.	0.117257	0.252922	0.545417	FALSE	.	0.439478	0.0100761	0.0441774	FALSE	.	0.400411	0.0219853	0.0814974	FALSE	.	0.0418679	0.0850083	0.706467	FALSE	.	0.271283	0.0152796	0.133824	FALSE	.	0.203578	0.0823428	0.294804	FALSE	.	0.330142	0.0429664	0.151169	FALSE	.	0.61757	0.000558422
ANKMY1	FALSE	.	-0.00350161	0.492811	0.998082	FALSE	.	0.109468	0.179771	1	FALSE	.	-0.0567332	0.66623	0.860308	FALSE	.	-0.298857	0.187871	0.387553	FALSE	.	0.0228933	0.913017	0.956466	FALSE	.	-0.0133443	0.379384	1	FALSE	.	-0.0423982	0.536531	0.839488	FALSE	.	-0.00654155	0.955719	0.984344	FALSE	.	0.0142632	0.936932	0.971111	FALSE	.	-0.056624	0.786407
ANKMY2	FALSE	.	-0.00614742	0.211468	0.998082	FALSE	.	-0.0206438	0.742042	0.911299	FALSE	.	-0.309997	0.0808409	0.2792	FALSE	.	-0.241395	0.241244	0.454873	FALSE	.	-0.28875	0.21549	0.417409	FALSE	.	-0.016964	0.302937	0.887653	FALSE	.	-0.0406302	0.5569	0.85153	FALSE	.	-0.286244	0.0817454	0.293477	FALSE	.	-0.644881	0.0212715	0.0901863	FALSE	.	-0.357829	0.137194
ANKRA2	FALSE	.	0.0127817	0.0770786	0.998082	FALSE	.	0.0297442	0.641662	0.878378	FALSE	.	-0.390206	0.0404671	0.177122	FALSE	.	0.0117745	0.947045	0.9794	FALSE	.	-0.379138	0.0938802	0.240516	FALSE	.	0.0274402	0.157006	0.823977	FALSE	.	-0.0665232	0.365526	0.728996	FALSE	.	-0.257458	0.0923515	0.316974	TRUE	-	-1.3803	0.000339065	0.00309941	FALSE	.	-0.162197	0.440049
ANKRD10	FALSE	.	0.00313093	0.277931	0.998082	FALSE	.	-0.0502957	0.451719	0.776514	FALSE	.	-0.164776	0.196933	0.477341	FALSE	.	0.0676752	0.692924	0.836712	FALSE	.	0.0908236	0.655292	0.813586	FALSE	.	0.0155089	0.371784	0.91546	FALSE	.	-0.0455755	0.528093	0.835029	FALSE	.	0.00805902	0.935589	0.979176	FALSE	.	0.220156	0.215867	0.441011	FALSE	.	0.535953	0.0151031
ANKRD10-IT1	FALSE	.	-0.000962051	0.863812	1	FALSE	.	0.00764869	0.870403	1	FALSE	.	-0.00332625	0.970551	1	FALSE	.	0.00174751	0.989738	1	FALSE	.	0.124383	0.405499	1	FALSE	.	0.00355199	0.744541	1	FALSE	.	0.00533084	0.91238	1	FALSE	.	-0.00812488	0.919171	1	FALSE	.	0.0125302	0.919903	1	FALSE	.	0.0089651	0.950983
ANKRD11	FALSE	.	-6.60339e-06	0.986861	0.999415	FALSE	.	0.224076	0.00236759	0.0314214	FALSE	.	0.484467	1.46658e-06	2.91845e-05	FALSE	.	0.635072	2.13092e-10	4.4899e-09	FALSE	.	0.984486	4.36071e-22	2.19968e-20	FALSE	.	0.0243709	0.424715	0.942856	FALSE	.	0.114733	0.115691	0.439289	FALSE	.	0.713921	3.32744e-12	1.50552e-10	FALSE	.	0.631397	3.31364e-10	9.01506e-09	TRUE	+	1.21347	1.17658e-32
ANKRD11P1	FALSE	.	0.000728559	0.834642	1	FALSE	.	-0.00292428	0.921665	1	FALSE	.	-0.00107621	0.984283	1	FALSE	.	0.0161558	0.847484	1	FALSE	.	0.00516167	0.954249	1	FALSE	.	0.000257619	0.967951	1	FALSE	.	-0.00383739	0.900623	1	FALSE	.	-0.00266234	0.956791	1	FALSE	.	0.00418588	0.957192	1	FALSE	.	0.00309281	0.973804
ANKRD12	FALSE	.	8.99633e-05	0.872566	0.998082	FALSE	.	-0.0988946	0.169647	0.522772	FALSE	.	-0.270549	0.0075633	0.0530047	FALSE	.	-0.100689	0.379068	0.601685	FALSE	.	-0.1808	0.149126	0.329611	FALSE	.	0.0984991	0.00760204	0.284459	FALSE	.	-0.249805	0.00388902	0.0520677	FALSE	.	-0.263681	0.00905855	0.06319	FALSE	.	-0.282734	0.0189857	0.0825457	FALSE	.	-0.246056	0.0483935
ANKRD13A	FALSE	.	0.00169838	0.41464	0.998082	FALSE	.	0.0122491	0.850836	0.950339	FALSE	.	0.0396161	0.693146	0.876382	FALSE	.	0.546252	0.00942806	0.0419409	FALSE	.	0.472697	0.0257049	0.0922675	FALSE	.	-0.0145534	0.409621	0.937923	FALSE	.	-0.0429637	0.558917	0.852792	FALSE	.	-0.0767197	0.456332	0.740716	FALSE	.	0.223708	0.201404	0.422779	FALSE	.	0.225156	0.260977
ANKRD13B	FALSE	.	-0.00348916	0.438812	0.998082	FALSE	.	0.00115821	0.985081	1	FALSE	.	0.119003	0.396744	0.681647	FALSE	.	0.152404	0.450234	0.664504	FALSE	.	-0.706506	0.0212803	0.07947	FALSE	.	-0.0230067	0.197321	1	FALSE	.	-0.0349974	0.605267	0.87424	FALSE	.	0.118581	0.361686	0.663057	FALSE	.	-0.11842	0.522954	0.731731	FALSE	.	0.0798555	0.712099
ANKRD13C	FALSE	.	0.00558676	0.144442	0.998082	FALSE	.	0.0432084	0.51403	0.816449	FALSE	.	0.0724284	0.485749	0.745037	FALSE	.	0.314184	0.084777	0.223288	FALSE	.	0.716655	0.00142522	0.00861925	FALSE	.	0.0340227	0.113914	0.754455	FALSE	.	0.0191595	0.787446	0.942691	FALSE	.	-0.0757682	0.462117	0.744285	FALSE	.	0.265369	0.132503	0.323465	FALSE	.	0.536294	0.0116703
ANKRD13D	FALSE	.	0.000800427	0.583718	0.998082	FALSE	.	0.26523	0.0177998	0.138717	FALSE	.	0.17885	0.140047	0.391173	FALSE	.	-0.184611	0.267773	0.486602	FALSE	.	-0.596733	0.00476524	0.0235032	FALSE	.	-0.0413842	0.0807446	0.691078	FALSE	.	0.0266107	0.716739	0.919049	FALSE	.	-0.0545324	0.576821	0.820375	FALSE	.	-0.153774	0.347732	0.5849	FALSE	.	-0.386023	0.0478093
ANKRD16	FALSE	.	0.000197664	0.954206	0.998082	FALSE	.	-0.074645	0.302551	1	FALSE	.	-1.05161	0.00324421	0.0269202	FALSE	.	-0.325986	0.157061	0.34438	FALSE	.	-0.103962	0.633716	0.79986	FALSE	.	-0.0424199	0.0778875	1	FALSE	.	-0.0383251	0.574749	0.860995	FALSE	.	-0.315031	0.0708368	0.270409	FALSE	.	-0.0671592	0.713167	0.855141	FALSE	.	-0.0543866	0.801212
ANKRD17	FALSE	.	0.000401287	0.643808	0.998082	FALSE	.	0.160986	0.0487482	0.270198	FALSE	.	0.00764439	0.930464	0.973861	FALSE	.	0.055416	0.68581	0.832409	FALSE	.	0.222827	0.13956	0.313516	FALSE	.	-0.0118617	0.610646	0.970703	FALSE	.	0.0665148	0.397527	0.75421	FALSE	.	-0.00997957	0.900913	0.967912	FALSE	.	-0.0302203	0.827453	0.916414	FALSE	.	0.149169	0.317215
ANKRD18A	FALSE	.	3.07639e-05	0.988886	1	FALSE	.	0.000982961	0.958286	1	FALSE	.	-0.000401091	0.990586	1	FALSE	.	0.0156147	0.767792	1	FALSE	.	0.00831973	0.884138	1	FALSE	.	0.000943973	0.815977	1	FALSE	.	0.000767227	0.968509	1	FALSE	.	-0.000998343	0.974073	1	FALSE	.	0.00158309	0.9743	1	FALSE	.	0.0179535	0.766484
ANKRD18DP	FALSE	.	-0.00427584	0.383622	1	FALSE	.	-0.0335374	0.416633	1	FALSE	.	-0.0217236	0.769263	1	FALSE	.	0.0309879	0.783394	1	FALSE	.	-0.0527366	0.662495	1	FALSE	.	-0.00111415	0.900659	1	FALSE	.	-0.0244973	0.560027	1	FALSE	.	0.0214727	0.750624	1	FALSE	.	0.0356129	0.732458	1	FALSE	.	0.0322251	0.800178
ANKRD18EP	FALSE	.	0.00444855	0.505511	1	FALSE	.	-0.038199	0.539308	1	FALSE	.	0.107814	0.362821	1	FALSE	.	0.41982	0.0624659	1	FALSE	.	-0.0955844	0.617668	1	FALSE	.	-0.00182051	0.886305	1	FALSE	.	-0.0463906	0.480452	1	FALSE	.	0.180338	0.141181	1	FALSE	.	0.281758	0.128384	1	FALSE	.	-0.0480777	0.802634
ANKRD19P	FALSE	.	0.000563356	0.810064	1	FALSE	.	-0.00359888	0.856455	1	FALSE	.	-0.000453719	0.98995	1	FALSE	.	0.000242642	0.996525	1	FALSE	.	0.00220939	0.970816	1	FALSE	.	0.00010938	0.979618	1	FALSE	.	-0.00167002	0.935281	1	FALSE	.	-0.001125	0.972418	1	FALSE	.	0.00177981	0.972705	1	FALSE	.	0.00133232	0.983288
ANKRD20A21P	FALSE	.	0.000278417	0.867036	1	FALSE	.	-0.000617058	0.965157	1	FALSE	.	-0.000225263	0.992936	1	FALSE	.	-0.00616097	0.87608	1	FALSE	.	0.00463737	0.91405	1	FALSE	.	5.40862e-05	0.985798	1	FALSE	.	-0.000810743	0.955745	1	FALSE	.	0.00134269	0.95349	1	FALSE	.	-0.00499244	0.892549	1	FALSE	.	0.000658608	0.988415
ANKRD22	FALSE	.	0.000425555	0.837629	0.998082	FALSE	.	-0.0313624	0.62579	0.870412	FALSE	.	-0.101481	0.401531	0.685315	TRUE	-	-1.05589	0.00110024	0.00705238	FALSE	.	-0.332676	0.138402	0.311651	FALSE	.	0.0141176	0.403334	0.933915	FALSE	.	-0.154557	0.0941832	0.394404	FALSE	.	-0.0249881	0.814882	0.932626	FALSE	.	-0.139911	0.430084	0.66014	FALSE	.	-0.452097	0.0548604
ANKRD23	FALSE	.	0.000500443	0.86761	1	FALSE	.	-0.00209342	0.934466	1	FALSE	.	-0.00796699	0.863838	1	FALSE	.	0.000409011	0.995442	1	FALSE	.	0.0156689	0.839145	1	FALSE	.	0.00070875	0.897528	1	FALSE	.	0.00143938	0.956383	1	FALSE	.	-0.00838891	0.841239	1	FALSE	.	0.00299109	0.964214	1	FALSE	.	0.0266668	0.743424
ANKRD24	FALSE	.	0.000792235	0.827028	1	FALSE	.	-0.00318065	0.918014	1	FALSE	.	0.00987478	0.862263	1	FALSE	.	-0.0322802	0.713935	1	FALSE	.	0.0390117	0.678861	1	FALSE	.	0.00445273	0.515309	1	FALSE	.	0.0166045	0.611209	1	FALSE	.	0.0169657	0.742217	1	FALSE	.	-0.025917	0.751081	1	FALSE	.	0.00335568	0.972611
ANKRD26	FALSE	.	0.00266336	0.30541	0.998082	FALSE	.	-0.0115555	0.857723	0.951954	FALSE	.	0.076547	0.483892	0.743805	FALSE	.	-0.049375	0.771384	0.882061	FALSE	.	-0.307051	0.131968	0.302429	FALSE	.	0.0363928	0.0997602	0.731787	FALSE	.	-0.0289659	0.687661	0.906822	FALSE	.	0.127775	0.271679	0.579857	FALSE	.	0.0121857	0.941852	0.973216	FALSE	.	-0.508658	0.0189193
ANKRD27	FALSE	.	0.000900889	0.665247	0.998082	FALSE	.	-0.0294046	0.6468	0.879759	FALSE	.	-0.296393	0.0629668	0.239162	FALSE	.	-0.96111	0.00108831	0.0069889	FALSE	.	-0.209989	0.318409	0.537149	FALSE	.	0.00368743	0.817858	0.989921	FALSE	.	0.0220175	0.752927	0.933581	FALSE	.	-0.664147	0.00405955	0.0343265	TRUE	-	-1.29542	0.000172511	0.00170024	FALSE	.	-0.814781	0.00297524
ANKRD28	FALSE	.	-0.00043992	0.632281	0.998082	FALSE	.	-0.111923	0.136717	0.47473	FALSE	.	-0.402326	0.00410274	0.0324865	FALSE	.	-0.216134	0.122132	0.288971	FALSE	.	0.698347	1.81257e-05	0.000176835	FALSE	.	0.0724138	0.0220887	0.446104	FALSE	.	0.296965	0.00406506	0.0537195	FALSE	.	0.434815	0.00131759	0.0136578	FALSE	.	0.818059	1.47847e-07	2.82513e-06	TRUE	+	1.56272	1.96206e-20
ANKRD33	FALSE	.	0.000993077	0.80542	1	FALSE	.	0.00351576	0.917914	1	FALSE	.	-0.00147438	0.981395	1	FALSE	.	0.0434085	0.657731	1	FALSE	.	0.065335	0.536266	1	FALSE	.	-0.0012662	0.863583	1	FALSE	.	0.0132685	0.711002	1	FALSE	.	0.0350647	0.547716	1	FALSE	.	0.0254068	0.777273	1	FALSE	.	0.0515939	0.636202
ANKRD33B	FALSE	.	-0.00106693	0.802697	0.998082	FALSE	.	0.675036	0.00503525	0.0563003	TRUE	+	1.76206	5.09847e-05	0.000759178	TRUE	+	2.70045	1.82143e-08	3.07023e-07	TRUE	+	2.75537	1.34965e-06	1.61485e-05	FALSE	.	0.00485519	0.724867	0.982616	FALSE	.	1.09412	0.00134048	0.0227222	TRUE	+	2.22628	2.20013e-06	4.83316e-05	TRUE	+	2.7428	2.41429e-08	5.13466e-07	TRUE	+	4.22544	3.32973e-12
ANKRD34A	FALSE	.	7.6381e-05	0.982039	1	FALSE	.	-0.0079625	0.783486	1	FALSE	.	-0.00101509	0.984742	1	FALSE	.	-0.0281821	0.731731	1	FALSE	.	-0.0429819	0.629611	1	FALSE	.	0.000242564	0.96898	1	FALSE	.	-0.00899995	0.763815	1	FALSE	.	-0.0110948	0.816461	1	FALSE	.	-0.0226976	0.766318	1	FALSE	.	-0.00402234	0.965812
ANKRD35	FALSE	.	-0.000341768	0.837404	1	FALSE	.	0.000545696	0.969184	1	FALSE	.	-0.000221271	0.993061	1	FALSE	.	0.000119301	0.997588	1	FALSE	.	0.00109607	0.979647	1	FALSE	.	-0.000602319	0.843297	1	FALSE	.	-0.000813708	0.955583	1	FALSE	.	-0.00245315	0.915139	1	FALSE	.	0.000880479	0.980969	1	FALSE	.	0.000662269	0.98835
ANKRD36	FALSE	.	-0.00658044	0.311403	0.998082	FALSE	.	-0.0681681	0.336344	1	FALSE	.	0.226802	0.166207	0.432507	FALSE	.	0.209371	0.318806	0.542205	FALSE	.	0.613203	0.033115	0.111842	FALSE	.	-0.00438998	0.747247	1	FALSE	.	-0.127585	0.151025	0.500318	FALSE	.	0.107334	0.402025	0.696135	FALSE	.	0.159767	0.404165	0.637157	FALSE	.	0.113746	0.601719
ANKRD36B	FALSE	.	0.00578154	0.314666	0.998082	FALSE	.	0.0942767	0.221026	0.591209	FALSE	.	0.283845	0.109308	0.335103	FALSE	.	0.258843	0.226674	0.438948	FALSE	.	0.066031	0.761937	0.878655	FALSE	.	0.0898176	0.0234016	0.45479	FALSE	.	0.0245959	0.712662	0.917726	FALSE	.	0.28053	0.0919655	0.316239	FALSE	.	0.541714	0.0355887	0.131368	FALSE	.	0.418219	0.095424
ANKRD36BP1	FALSE	.	-0.000829996	0.403809	0.998082	FALSE	.	-0.0265534	0.707075	0.899906	FALSE	.	0.192172	0.0635323	0.240261	FALSE	.	-0.235486	0.0842542	0.222361	FALSE	.	-0.360933	0.0219885	0.0814974	FALSE	.	-0.00671211	0.780569	0.988176	FALSE	.	0.0262724	0.736327	0.92846	FALSE	.	0.130542	0.155745	0.428673	FALSE	.	-0.150515	0.262043	0.495556	FALSE	.	-0.481907	0.00254269
ANKRD36C	FALSE	.	0.000801878	0.774721	0.998082	FALSE	.	-0.0287335	0.651225	0.881054	FALSE	.	0.213903	0.157595	0.420482	FALSE	.	0.526548	0.036457	0.120425	FALSE	.	0.0545917	0.800714	0.899233	FALSE	.	0.0074761	0.615676	0.970703	FALSE	.	0.0182366	0.788204	0.942829	FALSE	.	0.386144	0.0385722	0.181661	FALSE	.	0.23452	0.234306	0.463585	FALSE	.	0.135037	0.53257
ANKRD37	FALSE	.	0.0218019	0.0394357	0.966477	TRUE	+	2.30726	6.8387e-10	3.44093e-08	TRUE	+	1.25354	5.90376e-05	0.000865103	TRUE	+	1.32284	1.53832e-05	0.000160751	FALSE	.	0.561068	0.0147189	0.0593335	FALSE	.	0.0333614	0.113366	0.753713	FALSE	.	0.801513	0.00143089	0.0236883	FALSE	.	0.429001	0.0238061	0.129255	FALSE	.	0.738902	0.00344248	0.0218559	FALSE	.	0.367145	0.0885892
ANKRD39	FALSE	.	0.00721716	0.13664	0.998082	FALSE	.	0.00953525	0.878849	0.959881	FALSE	.	-0.540589	0.0168452	0.0970596	FALSE	.	-0.110846	0.545616	0.740631	FALSE	.	-0.0651512	0.758475	0.87641	FALSE	.	0.0129278	0.429395	0.942973	FALSE	.	0.107456	0.186324	0.557629	FALSE	.	-0.101845	0.381783	0.678486	FALSE	.	0.508346	0.0234799	0.0972537	FALSE	.	-0.182728	0.39342
ANKRD40	FALSE	.	0.000461092	0.738464	0.998082	FALSE	.	0.062187	0.370311	0.722158	FALSE	.	-0.539947	0.00494029	0.0376953	FALSE	.	-0.901762	9.10122e-05	0.000790304	FALSE	.	-0.397253	0.046693	0.145487	FALSE	.	0.00711857	0.705503	0.982616	FALSE	.	0.0608732	0.423218	0.771531	FALSE	.	-0.448076	0.00964888	0.0663232	FALSE	.	-0.365605	0.0371087	0.135776	FALSE	.	-0.300967	0.117206
ANKRD40CL	FALSE	.	1.71214e-05	0.991774	1	FALSE	.	-0.000617291	0.965143	1	FALSE	.	0.00378839	0.881775	1	FALSE	.	0.000121143	0.99755	1	FALSE	.	0.00109627	0.979643	1	FALSE	.	0.000315721	0.91726	1	FALSE	.	0.00042888	0.976582	1	FALSE	.	-0.000555384	0.980752	1	FALSE	.	0.00605704	0.869746	1	FALSE	.	0.000662917	0.988339
ANKRD42	FALSE	.	0.00122171	0.762629	0.998082	FALSE	.	-0.0135311	0.82799	0.941847	FALSE	.	-0.166795	0.262057	0.555337	FALSE	.	-0.108699	0.579267	0.764709	FALSE	.	0.432196	0.0918862	0.23682	FALSE	.	-0.000964596	0.9432	0.996227	FALSE	.	0.0251011	0.707276	0.915504	FALSE	.	-0.0159586	0.891621	0.963531	FALSE	.	-0.471599	0.0600375	0.19085	FALSE	.	0.238481	0.298399
ANKRD44	FALSE	.	-0.000147769	0.905904	0.998082	FALSE	.	0.0467917	0.49185	0.802525	FALSE	.	0.15173	0.175627	0.446465	FALSE	.	-0.101108	0.528683	0.727095	FALSE	.	-0.62857	0.00300688	0.0160106	FALSE	.	-0.0209193	0.299316	0.887191	FALSE	.	0.0711039	0.355475	0.722488	FALSE	.	0.137285	0.201771	0.494647	FALSE	.	0.0488854	0.755986	0.879838	FALSE	.	-0.652881	0.00209209
ANKRD44-AS1	FALSE	.	1.81151e-05	0.991531	1	FALSE	.	-0.000654159	0.964058	1	FALSE	.	-0.00476179	0.855771	1	FALSE	.	0.000118692	0.997665	1	FALSE	.	-0.010041	0.820706	1	FALSE	.	5.73308e-05	0.985353	1	FALSE	.	0.00045169	0.976001	1	FALSE	.	-0.00468288	0.84339	1	FALSE	.	0.000924135	0.980565	1	FALSE	.	-0.0111262	0.81196
ANKRD44-IT1	FALSE	.	3.4945e-05	0.988125	1	FALSE	.	-0.00125841	0.949787	1	FALSE	.	0.00778656	0.830108	1	FALSE	.	0.0002444	0.996517	1	FALSE	.	-0.00497869	0.934602	1	FALSE	.	0.000611674	0.88696	1	FALSE	.	-0.00165247	0.936251	1	FALSE	.	-0.00113595	0.972282	1	FALSE	.	0.0123979	0.812786	1	FALSE	.	0.00134684	0.983184
ANKRD46	FALSE	.	-0.00205562	0.489321	0.998082	FALSE	.	-0.0966834	0.207468	0.575273	FALSE	.	-1.01201	0.00224926	0.0202827	FALSE	.	-0.13143	0.488607	0.697198	FALSE	.	-0.402251	0.0955252	0.243615	FALSE	.	-0.0148508	0.359416	0.914175	FALSE	.	-0.115517	0.169596	0.531062	FALSE	.	-0.301867	0.0699797	0.268488	FALSE	.	-0.391092	0.0821882	0.237322	FALSE	.	-0.204802	0.352122
ANKRD49	FALSE	.	0.000956766	0.589929	0.998082	FALSE	.	-0.216657	0.0329907	0.210752	FALSE	.	-0.686788	0.00194727	0.017923	FALSE	.	-0.580801	0.00812203	0.0370869	FALSE	.	-0.165774	0.400542	0.61722	FALSE	.	0.0154609	0.396281	0.931332	TRUE	-	-1.33558	2.33819e-06	8.53252e-05	TRUE	-	-1.35949	6.87822e-07	1.65784e-05	FALSE	.	-0.938777	0.000424115	0.00375204	FALSE	.	-0.540648	0.013312
ANKRD49P1	FALSE	.	6.00595e-05	0.988765	1	FALSE	.	-0.0129436	0.719781	1	FALSE	.	-0.00429932	0.949632	1	FALSE	.	-0.0230925	0.821388	1	FALSE	.	0.0855391	0.447711	1	FALSE	.	0.00302792	0.706692	1	FALSE	.	-0.0146338	0.694842	1	FALSE	.	-0.0335	0.582861	1	FALSE	.	-0.0157523	0.867708	1	FALSE	.	0.00468722	0.966911
ANKRD50	FALSE	.	0.00577858	0.126632	0.998082	FALSE	.	-0.0403345	0.546324	0.834131	FALSE	.	-0.164427	0.172269	0.441522	FALSE	.	-0.013418	0.935985	0.974828	FALSE	.	-0.428152	0.0436751	0.138317	FALSE	.	0.00263501	0.878535	0.99408	FALSE	.	-0.28259	0.0172609	0.144871	FALSE	.	-0.305354	0.0434716	0.197452	FALSE	.	-0.0894804	0.594357	0.785515	FALSE	.	-0.197041	0.315898
ANKRD52	FALSE	.	6.71954e-05	0.977623	0.999415	FALSE	.	-0.121735	0.142155	0.481202	FALSE	.	-0.208424	0.161534	0.426508	FALSE	.	-0.229592	0.244933	0.458626	FALSE	.	-0.111426	0.608669	0.783729	FALSE	.	-0.00898874	0.558394	0.96493	FALSE	.	0.011518	0.865052	0.966656	FALSE	.	-0.0610761	0.589114	0.826799	FALSE	.	-0.247969	0.204724	0.427258	FALSE	.	-0.100914	0.639297
ANKRD54	FALSE	.	0.00108592	0.642929	0.998082	FALSE	.	0.00566058	0.927457	0.977695	FALSE	.	-0.121528	0.328196	0.62151	FALSE	.	-0.491677	0.0309393	0.106703	FALSE	.	-0.238171	0.272113	0.486471	FALSE	.	0.000516895	0.973103	0.997683	FALSE	.	0.122953	0.149	0.496609	FALSE	.	-0.069327	0.534543	0.79103	FALSE	.	-0.716366	0.00622105	0.0350244	FALSE	.	-0.303116	0.167615
ANKRD55	FALSE	.	-0.00308976	0.536978	1	FALSE	.	0.0223879	0.595897	1	FALSE	.	-0.0387519	0.626327	1	FALSE	.	0.0690416	0.564887	1	FALSE	.	0.0107091	0.930936	1	FALSE	.	-0.00837995	0.377265	1	FALSE	.	0.033062	0.45912	1	FALSE	.	-0.0599757	0.406739	1	FALSE	.	0.00875496	0.935398	1	FALSE	.	0.0423931	0.741572
ANKRD6	FALSE	.	0.012256	0.147418	1	FALSE	.	-0.054964	0.374263	1	FALSE	.	0.140821	0.258396	1	FALSE	.	-0.0706956	0.6667	1	FALSE	.	-0.0534086	0.752677	1	FALSE	.	0.00595668	0.624013	1	FALSE	.	0.00640587	0.916667	1	FALSE	.	0.0644005	0.524433	1	FALSE	.	0.117861	0.466174	1	FALSE	.	-0.155049	0.38927
ANKRD62	FALSE	.	0.00101162	0.807958	1	FALSE	.	-0.00427628	0.903463	1	FALSE	.	0.0226144	0.734926	1	FALSE	.	-0.0220901	0.825632	1	FALSE	.	-0.0168379	0.874454	1	FALSE	.	-0.00136522	0.857792	1	FALSE	.	-0.00561126	0.877593	1	FALSE	.	-0.00392528	0.946706	1	FALSE	.	-0.0150764	0.870877	1	FALSE	.	0.00449364	0.967696
ANKRD63	FALSE	.	0.00011078	0.977938	1	FALSE	.	0.00354657	0.917513	1	FALSE	.	0.0125136	0.843861	1	FALSE	.	-0.0419765	0.669475	1	FALSE	.	-0.0144859	0.889505	1	FALSE	.	0.00195766	0.791668	1	FALSE	.	-0.00525125	0.882033	1	FALSE	.	0.00888731	0.876049	1	FALSE	.	-0.0337338	0.710881	1	FALSE	.	-0.0426772	0.695933
ANKRD65	FALSE	.	-0.000436505	0.854368	1	FALSE	.	0.00113081	0.955189	1	FALSE	.	-0.000463818	0.989849	1	FALSE	.	0.0126973	0.82224	1	FALSE	.	0.0022643	0.970437	1	FALSE	.	-0.00127738	0.769512	1	FALSE	.	0.00389053	0.852249	1	FALSE	.	0.0104444	0.75277	1	FALSE	.	0.00182426	0.972351	1	FALSE	.	0.00136513	0.983073
ANKRD9	FALSE	.	-0.0079867	0.190551	0.998082	FALSE	.	0.0766126	0.288773	0.658845	FALSE	.	0.049522	0.68311	0.868627	FALSE	.	0.100441	0.596314	0.77692	FALSE	.	0.349801	0.144391	0.321439	FALSE	.	0.00203685	0.8852	0.994676	FALSE	.	0.287123	0.0305349	0.207024	FALSE	.	0.0753151	0.529166	0.787853	FALSE	.	0.0952243	0.601913	0.789468	FALSE	.	0.111899	0.609485
ANKS1A	FALSE	.	-0.000494468	0.763523	0.998082	FALSE	.	0.0083209	0.897116	0.966051	FALSE	.	-0.188139	0.141281	0.393225	FALSE	.	-0.112678	0.496895	0.702957	FALSE	.	0.0168936	0.9318	0.964838	FALSE	.	0.00402091	0.818149	0.989921	FALSE	.	0.0855049	0.269814	0.647896	FALSE	.	-0.00934597	0.921515	0.974282	FALSE	.	-0.405967	0.0364302	0.133899	FALSE	.	-0.282043	0.167547
ANKS1B	FALSE	.	0.00325271	0.413513	0.998082	FALSE	.	-0.00414195	0.946613	0.983328	FALSE	.	0.02123	0.859347	0.954722	FALSE	.	0.15778	0.417281	0.637287	FALSE	.	0.518712	0.0503843	0.153821	FALSE	.	0.0396372	0.0846316	0.704584	FALSE	.	0.0363834	0.594568	0.868797	FALSE	.	0.059784	0.611966	0.839429	FALSE	.	-0.00895058	0.960254	0.982092	FALSE	.	0.484278	0.0620044
ANKS3	FALSE	.	0.00256561	0.638654	0.998082	FALSE	.	-0.195806	0.0637852	1	FALSE	.	0.0831151	0.535107	0.776525	FALSE	.	0.326493	0.15756	0.345064	FALSE	.	-0.165472	0.429856	0.643623	FALSE	.	0.00428398	0.751091	1	FALSE	.	-0.0753459	0.315373	1	FALSE	.	0.218339	0.141556	0.405277	FALSE	.	0.338145	0.12437	0.310987	FALSE	.	0.070384	0.736134
ANKS6	FALSE	.	-0.000603692	0.868834	0.998082	FALSE	.	-0.090652	0.233031	1	FALSE	.	-0.485963	0.0327244	0.153289	FALSE	.	0.17561	0.381827	0.6045	FALSE	.	-0.109273	0.605845	0.781333	FALSE	.	0.0199159	0.241409	1	FALSE	.	-0.0856274	0.268889	0.647207	FALSE	.	-0.0899049	0.464761	0.745503	FALSE	.	-0.437285	0.0721051	0.216536	FALSE	.	0.0338421	0.872924
ANKUB1	FALSE	.	-0.00217292	0.714362	1	FALSE	.	-0.0114774	0.824362	1	FALSE	.	0.0441838	0.687388	1	FALSE	.	0.0462468	0.773509	1	FALSE	.	-0.222436	0.220381	1	FALSE	.	0.000961337	0.931574	1	FALSE	.	0.0230494	0.672968	1	FALSE	.	-0.0518768	0.577845	1	FALSE	.	0.0253471	0.860246	1	FALSE	.	-0.0192985	0.911355
ANKZF1	FALSE	.	-0.00320014	0.312293	0.998082	FALSE	.	-0.00980573	0.874901	0.958959	FALSE	.	0.0862994	0.476724	0.739132	FALSE	.	-0.111342	0.548852	0.742883	FALSE	.	-0.17874	0.405605	0.621713	FALSE	.	0.00330446	0.833817	0.992854	FALSE	.	-0.0618491	0.393866	0.751125	FALSE	.	0.0133985	0.903777	0.969426	FALSE	.	-0.267229	0.183005	0.396546	FALSE	.	-0.953077	0.00225089
ANLN	FALSE	.	-0.00338591	0.417649	0.998082	FALSE	.	0.0217891	0.728647	0.907089	FALSE	.	-0.087196	0.497853	0.753765	FALSE	.	-0.098814	0.610782	0.786246	FALSE	.	-0.117645	0.593517	0.773539	FALSE	.	0.00584438	0.682919	0.982616	FALSE	.	-0.0730629	0.327495	0.700066	FALSE	.	-0.114664	0.369262	0.669145	FALSE	.	-0.242013	0.235129	0.464608	FALSE	.	0.0123917	0.954336
ANO1	FALSE	.	0.00515821	0.405018	1	FALSE	.	0.00919027	0.854169	1	FALSE	.	0.130591	0.236429	1	FALSE	.	0.332459	0.0752865	1	FALSE	.	0.454505	0.0364034	1	FALSE	.	0.0112793	0.344685	1	FALSE	.	-0.0136603	0.792271	1	FALSE	.	0.0239554	0.781859	1	FALSE	.	0.223539	0.15773	1	FALSE	.	0.410494	0.0559289
ANO10	FALSE	.	-0.000633458	0.785911	0.998082	FALSE	.	0.0295874	0.64335	0.878784	FALSE	.	0.00395843	0.970895	0.987702	FALSE	.	-0.105791	0.565454	0.754505	FALSE	.	0.338661	0.137967	0.310934	FALSE	.	0.0108439	0.499331	0.952332	FALSE	.	0.0273593	0.692468	0.908219	FALSE	.	0.0260536	0.806489	0.929871	FALSE	.	0.21012	0.260531	0.494049	FALSE	.	0.306395	0.172695
ANO3	FALSE	.	0.00212846	0.623684	1	FALSE	.	-0.00462407	0.899122	1	FALSE	.	-0.0180053	0.791389	1	FALSE	.	0.0880733	0.415733	1	FALSE	.	0.0752923	0.52002	1	FALSE	.	0.00236753	0.764688	1	FALSE	.	0.00283302	0.94006	1	FALSE	.	0.018546	0.765152	1	FALSE	.	0.00664044	0.944836	1	FALSE	.	0.0561924	0.64138
ANO5	FALSE	.	0.00837031	0.16304	0.998082	FALSE	.	0.0224291	0.721194	0.90411	FALSE	.	0.0294146	0.803038	0.927955	FALSE	.	0.651727	0.0220573	0.0815917	FALSE	.	-0.306483	0.194551	0.390395	FALSE	.	0.0035094	0.803453	0.989404	FALSE	.	0.0127534	0.848023	0.962244	FALSE	.	0.0567336	0.625387	0.844614	FALSE	.	0.645416	0.0190958	0.0828407	FALSE	.	-0.280602	0.227289
ANO6	FALSE	.	0.000642604	0.649313	0.998082	FALSE	.	-0.0259061	0.698113	0.898424	FALSE	.	0.0876597	0.385627	0.672872	FALSE	.	-0.290014	0.0821084	0.218528	FALSE	.	-0.133923	0.480673	0.685815	FALSE	.	-0.0111369	0.554728	0.964249	FALSE	.	0.0556859	0.46383	0.798127	FALSE	.	0.16223	0.148311	0.416569	FALSE	.	-0.274407	0.0976192	0.265687	FALSE	.	0.0276933	0.880345
ANO7	FALSE	.	-0.0441454	0.0293318	0.937805	FALSE	.	0.0686672	0.333862	1	FALSE	.	-0.0589456	0.646423	0.849361	FALSE	.	-0.0287958	0.881129	0.93941	FALSE	.	0.815081	0.0142278	0.0578891	FALSE	.	0.00354662	0.796037	1	FALSE	.	-0.02285	0.730166	0.925825	FALSE	.	-0.15686	0.254489	0.560197	FALSE	.	0.299597	0.162489	0.368435	FALSE	.	0.0866202	0.681985
ANO7L1	FALSE	.	-0.00560205	0.418603	0.998082	FALSE	.	0.0253801	0.684094	1	FALSE	.	-0.298402	0.0652043	1	FALSE	.	-0.198021	0.340986	1	FALSE	.	-0.140829	0.474175	0.681111	FALSE	.	-0.00355015	0.782857	1	FALSE	.	0.00544335	0.931937	1	FALSE	.	0.171931	0.206422	1	FALSE	.	-0.342945	0.115228	0.296741	FALSE	.	-0.161786	0.418233
ANO8	FALSE	.	-0.0102546	0.185598	0.998082	FALSE	.	-0.0191798	0.75949	1	FALSE	.	0.0130233	0.919335	0.972237	FALSE	.	-0.103014	0.600807	0.779495	FALSE	.	-0.430995	0.0806569	0.215944	FALSE	.	-0.00740698	0.59846	1	FALSE	.	-0.0101437	0.877675	0.968186	FALSE	.	0.286885	0.0881986	0.30755	FALSE	.	0.0689967	0.70575	0.850254	FALSE	.	0.225926	0.319118
ANO9	FALSE	.	-0.000494746	0.829742	1	FALSE	.	0.00106178	0.956622	1	FALSE	.	-0.00043433	0.990193	1	FALSE	.	0.00656866	0.904373	1	FALSE	.	-0.00474262	0.936234	1	FALSE	.	-0.000861531	0.838013	1	FALSE	.	0.000827793	0.967289	1	FALSE	.	-0.00108037	0.973004	1	FALSE	.	0.00170963	0.973283	1	FALSE	.	-0.00595379	0.924048
ANP32A	FALSE	.	0.000216627	0.636054	0.998082	FALSE	.	-0.11117	0.113438	0.429667	FALSE	.	-0.0842827	0.279358	0.571647	FALSE	.	-0.43187	7.17696e-05	0.000639136	FALSE	.	-0.483628	1.50729e-05	0.000149017	FALSE	.	-0.0174313	0.558234	0.96493	FALSE	.	0.0212375	0.772339	0.937754	FALSE	.	0.00458353	0.944445	0.981938	FALSE	.	-0.28921	0.00656638	0.0365986	FALSE	.	-0.691479	1.62706e-09
ANP32AP1	FALSE	.	2.80934e-05	0.989397	1	FALSE	.	-0.00101265	0.955105	1	FALSE	.	-0.000369802	0.990924	1	FALSE	.	-0.0101447	0.840622	1	FALSE	.	-0.00721044	0.89546	1	FALSE	.	8.89379e-05	0.981669	1	FALSE	.	-0.00132983	0.943002	1	FALSE	.	-0.000914607	0.975169	1	FALSE	.	-0.00821089	0.861694	1	FALSE	.	-0.014595	0.800889
ANP32B	FALSE	.	-0.000132351	0.725166	0.998082	FALSE	.	-0.0221902	0.736273	0.909168	FALSE	.	0.0393199	0.576764	0.805377	FALSE	.	0.148776	0.0915759	0.235374	FALSE	.	0.265544	0.00425947	0.0214212	FALSE	.	-0.0628082	0.05558	0.618063	FALSE	.	-0.00191304	0.978016	0.99329	FALSE	.	0.0690377	0.278855	0.5883	FALSE	.	0.113377	0.204572	0.427209	FALSE	.	0.0800649	0.388902
ANP32BP1	FALSE	.	0.0020001	0.718392	1	FALSE	.	0.0359489	0.473328	1	FALSE	.	-0.115151	0.252845	1	FALSE	.	-0.000514276	0.997179	1	FALSE	.	0.0155301	0.913496	1	FALSE	.	-0.00282401	0.783215	1	FALSE	.	0.00587433	0.904152	1	FALSE	.	-0.00840235	0.92342	1	FALSE	.	-0.111875	0.40395	1	FALSE	.	0.0091239	0.950427
ANP32BP3	FALSE	.	2.39262e-05	0.990226	1	FALSE	.	0.000763106	0.963368	1	FALSE	.	-0.000311219	0.99172	1	FALSE	.	0.0047078	0.919297	1	FALSE	.	0.00152703	0.975878	1	FALSE	.	7.56329e-05	0.983122	1	FALSE	.	-0.00113019	0.947556	1	FALSE	.	0.00187625	0.944841	1	FALSE	.	0.0122877	0.778098	1	FALSE	.	0.014279	0.789464
ANP32C	FALSE	.	2.19457e-05	0.990668	1	FALSE	.	-0.0022879	0.886042	1	FALSE	.	-0.000288841	0.991996	1	FALSE	.	-0.00402745	0.928086	1	FALSE	.	-0.00740165	0.878974	1	FALSE	.	6.95055e-05	0.983853	1	FALSE	.	-0.00258742	0.875465	1	FALSE	.	-0.000714833	0.978101	1	FALSE	.	-0.0027781	0.94691	1	FALSE	.	-0.00363221	0.943529
ANP32D	FALSE	.	1.7141e-05	0.991765	1	FALSE	.	-0.000617764	0.965117	1	FALSE	.	-0.000223333	0.992996	1	FALSE	.	0.000121997	0.997533	1	FALSE	.	0.00463959	0.914009	1	FALSE	.	5.422e-05	0.985763	1	FALSE	.	-0.000811399	0.955709	1	FALSE	.	-0.000555184	0.980759	1	FALSE	.	0.000883001	0.980915	1	FALSE	.	0.000660949	0.988373
ANP32E	FALSE	.	-0.00155958	0.260681	0.998082	FALSE	.	0.0585792	0.410709	0.75081	FALSE	.	-0.0176762	0.840605	0.947122	FALSE	.	0.243781	0.0911147	0.234574	FALSE	.	0.151976	0.335858	0.554642	FALSE	.	-0.0107887	0.641526	0.977331	FALSE	.	0.100389	0.211239	0.587413	FALSE	.	0.137305	0.15014	0.419166	FALSE	.	0.187543	0.189523	0.405774	FALSE	.	-0.229818	0.153104
ANPEP	FALSE	.	-0.000844251	0.573138	0.998082	FALSE	.	-0.0751564	0.289158	0.658942	FALSE	.	-0.198015	0.107124	0.33163	FALSE	.	0.273798	0.111161	0.269458	FALSE	.	0.28566	0.130976	0.300726	FALSE	.	-0.0087737	0.642543	0.977348	FALSE	.	0.0161282	0.828244	0.955834	FALSE	.	-0.0504147	0.585768	0.82532	FALSE	.	0.603287	0.00257157	0.0172094	FALSE	.	0.456038	0.0173278
ANTKMT	FALSE	.	2.42684e-05	0.976917	0.999415	FALSE	.	-0.150721	0.0599955	0.303788	FALSE	.	-0.204676	0.0688792	0.252616	FALSE	.	0.0708728	0.62181	0.793409	FALSE	.	-0.373041	0.0332893	0.11224	FALSE	.	-0.0291436	0.219904	0.855975	FALSE	.	-0.0826298	0.297929	0.67544	FALSE	.	-0.19659	0.0736593	0.276759	FALSE	.	0.176155	0.227898	0.455583	FALSE	.	-0.185281	0.263961
ANTXR1	FALSE	.	0.0126173	0.145596	0.998082	FALSE	.	0.0467985	0.481672	1	FALSE	.	0.0411984	0.752155	0.908223	FALSE	.	0.0430142	0.823468	0.91061	FALSE	.	0.115638	0.593529	0.773539	FALSE	.	-0.0160252	0.308716	1	FALSE	.	0.0347252	0.607287	0.875167	FALSE	.	0.143659	0.284955	0.59429	FALSE	.	0.18862	0.334797	0.571297	FALSE	.	-0.30003	0.195653
ANTXR2	FALSE	.	6.93252e-05	0.941419	0.998082	FALSE	.	0.138404	0.0818109	0.363464	FALSE	.	0.00354335	0.968758	0.986982	FALSE	.	0.075809	0.598254	0.778012	FALSE	.	-0.236859	0.147622	0.327101	FALSE	.	-0.00769036	0.723269	0.982616	FALSE	.	0.279025	0.00895821	0.0933948	FALSE	.	0.164566	0.118274	0.366149	FALSE	.	0.0585921	0.684752	0.8386	FALSE	.	-0.527468	0.0021793
ANXA1	FALSE	.	-0.000287957	0.406727	0.998082	FALSE	.	-0.00317533	0.956076	0.985523	FALSE	.	0.0895405	0.136077	0.384356	FALSE	.	0.0418244	0.543984	0.739711	FALSE	.	0.734238	7.42615e-25	4.59972e-23	FALSE	.	0.0167873	0.608921	0.970703	FALSE	.	0.128155	0.0321821	0.213932	FALSE	.	0.484086	6.79541e-12	3.02162e-10	FALSE	.	0.477665	9.16636e-12	2.83004e-10	FALSE	.	0.88746	1.00647e-35
ANXA11	FALSE	.	-0.00172862	0.0804136	0.998082	FALSE	.	-0.164562	0.0100822	0.0954361	FALSE	.	0.109912	0.0979579	0.315056	FALSE	.	0.110674	0.158491	0.346396	FALSE	.	-0.218273	0.0106027	0.0452697	FALSE	.	-0.0366578	0.260881	0.875995	FALSE	.	-0.110624	0.0915764	0.388249	FALSE	.	-0.0663736	0.262423	0.568729	FALSE	.	0.00868343	0.913745	0.95839	FALSE	.	-0.121703	0.145044
ANXA2	FALSE	.	-5.85726e-06	0.98234	0.999415	FALSE	.	-0.0888794	0.0556138	0.289521	FALSE	.	0.072037	0.125706	0.366488	FALSE	.	0.0731101	0.151057	0.334918	FALSE	.	-0.165937	0.00195479	0.011279	FALSE	.	-0.0459371	0.152788	0.821392	FALSE	.	-0.0843618	0.0743413	0.350121	FALSE	.	0.0989924	0.0267751	0.140288	FALSE	.	0.231935	5.88836e-06	8.49791e-05	FALSE	.	0.26976	2.53108e-07
ANXA2P2	FALSE	.	0.00313777	0.617355	1	FALSE	.	0.0144376	0.79986	1	FALSE	.	0.0976753	0.391972	1	FALSE	.	-0.069747	0.670295	1	FALSE	.	-0.0526881	0.750753	1	FALSE	.	0.00111258	0.923979	1	FALSE	.	-0.0452272	0.448163	1	FALSE	.	0.154795	0.176303	1	FALSE	.	0.0742836	0.633995	1	FALSE	.	0.261526	0.19275
ANXA2R	FALSE	.	0.0051374	0.333351	0.998082	FALSE	.	0.00460082	0.940829	1	FALSE	.	-0.00936989	0.94053	0.976771	FALSE	.	-0.338794	0.148338	0.330937	FALSE	.	0.17442	0.433764	0.647251	FALSE	.	0.00450117	0.743292	1	FALSE	.	0.0421577	0.539713	0.842069	FALSE	.	0.00765844	0.948053	0.983202	FALSE	.	-0.132292	0.479414	0.69859	FALSE	.	0.130753	0.549974
ANXA3	FALSE	.	-0.0178826	0.0784166	1	FALSE	.	0.111606	0.13237	1	FALSE	.	0.0615297	0.608471	1	FALSE	.	0.00305043	0.986182	1	FALSE	.	-0.426182	0.0666431	1	FALSE	.	-0.00624651	0.633087	1	FALSE	.	0.0832262	0.227905	1	FALSE	.	0.0461273	0.661694	1	FALSE	.	0.291834	0.14471	0.341683	FALSE	.	0.0146558	0.939418
ANXA4	FALSE	.	0.00485142	0.0596554	0.998082	FALSE	.	-0.0378539	0.593491	0.855633	FALSE	.	0.133386	0.126834	0.368362	FALSE	.	0.0684594	0.553368	0.746566	FALSE	.	-0.57653	4.08611e-05	0.000370672	FALSE	.	0.0258437	0.335316	0.90627	FALSE	.	-5.79121e-05	0.999399	0.99986	FALSE	.	0.0737146	0.332834	0.638473	FALSE	.	0.0756357	0.516631	0.726881	FALSE	.	-0.373609	0.00504982
ANXA5	FALSE	.	-5.45532e-05	0.838807	0.998082	FALSE	.	-0.0674913	0.186454	0.548462	FALSE	.	0.237615	1.11433e-05	0.000188326	FALSE	.	0.39515	3.90055e-12	9.82375e-11	FALSE	.	0.37599	1.25162e-10	2.5447e-09	FALSE	.	0.02933	0.369289	0.914183	FALSE	.	-0.0165745	0.749963	0.933353	FALSE	.	0.123979	0.0131387	0.0839563	FALSE	.	0.371055	1.17791e-10	3.37153e-09	FALSE	.	0.577516	1.15069e-23
ANXA6	FALSE	.	0.000204924	0.69216	0.998082	FALSE	.	0.0776195	0.273545	0.644858	FALSE	.	0.0571104	0.465596	0.730497	FALSE	.	0.197992	0.0671647	0.190433	FALSE	.	0.01551	0.9005	0.951521	FALSE	.	-0.00867616	0.758955	0.984795	FALSE	.	0.0905006	0.236681	0.615888	FALSE	.	-0.000522393	0.993847	0.99725	FALSE	.	0.335791	0.00246267	0.0165775	FALSE	.	0.103349	0.394634
ANXA7	FALSE	.	0.00078129	0.359371	0.998082	FALSE	.	0.061981	0.386206	0.733996	FALSE	.	0.157933	0.0869431	0.292037	FALSE	.	-0.3113	0.0121028	0.0510518	FALSE	.	-0.65664	1.11687e-05	0.000113537	FALSE	.	0.0315113	0.242213	0.87062	FALSE	.	-0.122041	0.126523	0.460127	FALSE	.	0.0954175	0.237446	0.539822	FALSE	.	-0.227129	0.0642555	0.200189	FALSE	.	-0.396404	0.00408643
ANXA9	FALSE	.	0.00256851	0.612404	1	FALSE	.	0.0262567	0.548524	1	FALSE	.	-0.0257597	0.746888	1	FALSE	.	-0.0340093	0.778729	1	FALSE	.	0.0114644	0.928096	1	FALSE	.	0.00347444	0.708445	1	FALSE	.	-0.00854257	0.844271	1	FALSE	.	-0.00604808	0.932079	1	FALSE	.	0.0458383	0.686147	1	FALSE	.	-0.0316186	0.810264
AOAH	FALSE	.	-0.00755157	0.120962	0.998082	FALSE	.	0.034565	0.594031	0.855633	FALSE	.	0.0178299	0.86494	0.956479	FALSE	.	-0.0712501	0.683536	0.831573	FALSE	.	-0.438929	0.0588772	0.171706	FALSE	.	-0.0130377	0.441465	0.945079	FALSE	.	0.0305998	0.664382	0.899678	FALSE	.	-0.0411321	0.693467	0.88101	FALSE	.	-0.0422079	0.805035	0.906156	FALSE	.	-0.126836	0.541635
AOC1	FALSE	.	-0.00105166	0.847275	0.998082	FALSE	.	0.00357146	0.953204	1	FALSE	.	0.128525	0.358843	0.651279	FALSE	.	-0.304385	0.171305	0.364579	FALSE	.	-0.408306	0.0849533	0.224113	FALSE	.	-0.0136686	0.364278	1	FALSE	.	0.0463787	0.495707	1	FALSE	.	0.111651	0.368126	0.668727	FALSE	.	-0.810497	0.00915922	0.0475401	FALSE	.	-0.213347	0.317296
AOPEP	FALSE	.	0.0172977	0.104967	0.998082	FALSE	.	0.19129	0.0692192	1	FALSE	.	0.154729	0.293611	0.586331	FALSE	.	0.474909	0.0713278	0.19887	FALSE	.	0.384549	0.124146	0.290554	FALSE	.	-0.00409094	0.761028	1	FALSE	.	0.0810712	0.288087	0.666307	FALSE	.	-0.0279056	0.808552	0.93018	FALSE	.	0.0505804	0.77372	0.888223	FALSE	.	0.157968	0.468053
AOX2P	FALSE	.	2.23469e-05	0.990568	1	FALSE	.	-0.000805551	0.960048	1	FALSE	.	-0.000289555	0.992058	1	FALSE	.	0.000158004	0.997196	1	FALSE	.	0.0014258	0.976732	1	FALSE	.	0.000390738	0.910099	1	FALSE	.	-0.00105781	0.949282	1	FALSE	.	-0.00533471	0.839125	1	FALSE	.	0.00114994	0.978173	1	FALSE	.	0.00944271	0.854899
AP000240.9	FALSE	.	-0.0136272	0.126746	1	FALSE	.	0.0411895	0.481056	1	FALSE	.	0.0275397	0.820327	1	FALSE	.	0.0794295	0.637054	1	FALSE	.	0.110076	0.525462	1	FALSE	.	-0.0127495	0.352834	1	FALSE	.	0.0847332	0.222916	1	FALSE	.	0.00930185	0.930363	1	FALSE	.	-0.0515365	0.730416	1	FALSE	.	0.30745	0.144181
AP000251.3	FALSE	.	0.00194812	0.369494	0.998082	FALSE	.	-0.0200264	0.759362	0.918805	FALSE	.	-0.190582	0.131771	0.377365	FALSE	.	-0.0327292	0.842266	0.921637	FALSE	.	0.460644	0.0266675	0.094964	FALSE	.	0.0387641	0.0895738	0.711988	FALSE	.	-0.0348302	0.633848	0.887791	FALSE	.	-0.0345237	0.719501	0.893814	FALSE	.	-0.0309223	0.849167	0.926248	FALSE	.	0.200819	0.306444
AP000254.8	FALSE	.	-0.00306363	0.599309	0.998082	FALSE	.	-0.0176802	0.77712	1	FALSE	.	-0.369487	0.0587236	0.228567	FALSE	.	-0.348235	0.128828	0.301113	FALSE	.	0.000952406	0.996238	0.997999	FALSE	.	0.0138401	0.364237	1	FALSE	.	-0.00140526	0.982728	1	FALSE	.	-0.461493	0.0228966	0.125746	FALSE	.	-0.124999	0.494829	0.710318	FALSE	.	-0.551619	0.0429259
AP000281.1	FALSE	.	-0.00252513	0.687679	1	FALSE	.	-0.00320626	0.956343	1	FALSE	.	0.166422	0.19853	1	FALSE	.	0.00895822	0.961582	1	FALSE	.	-0.233239	0.230398	1	FALSE	.	-0.0112547	0.389312	1	FALSE	.	-0.0456084	0.468008	1	FALSE	.	0.288128	0.0491849	1	FALSE	.	-0.1579	0.372099	1	FALSE	.	-0.136172	0.460825
AP000295.9	FALSE	.	2.29135e-05	0.990452	1	FALSE	.	-0.000826169	0.959549	1	FALSE	.	-0.00029891	0.991886	1	FALSE	.	0.00888885	0.845565	1	FALSE	.	-0.00327074	0.947334	1	FALSE	.	7.25393e-05	0.983487	1	FALSE	.	0.000504838	0.976092	1	FALSE	.	0.00407162	0.878447	1	FALSE	.	0.00117812	0.977924	1	FALSE	.	0.000886837	0.986454
AP000318.2	FALSE	.	5.43423e-05	0.985054	1	FALSE	.	-0.00968081	0.69724	1	FALSE	.	-0.0145749	0.747555	1	FALSE	.	0.000384122	0.995587	1	FALSE	.	0.0147077	0.844394	1	FALSE	.	0.000172473	0.97415	1	FALSE	.	-0.0105633	0.681361	1	FALSE	.	-0.00812719	0.842115	1	FALSE	.	0.0028069	0.965391	1	FALSE	.	0.00208675	0.978839
AP000320.6	FALSE	.	1.69585e-05	0.991853	1	FALSE	.	-0.00292224	0.836354	1	FALSE	.	-0.000223662	0.992986	1	FALSE	.	0.000119487	0.997584	1	FALSE	.	0.00109586	0.979651	1	FALSE	.	0.000456629	0.880668	1	FALSE	.	-0.00132912	0.927648	1	FALSE	.	-0.00245499	0.915075	1	FALSE	.	0.000880653	0.980966	1	FALSE	.	0.000662053	0.988354
AP000331.1	FALSE	.	0.00916429	0.250528	0.998082	FALSE	.	-0.0687448	0.307135	1	FALSE	.	0.198251	0.191287	1	FALSE	.	-0.16678	0.386421	1	FALSE	.	-0.037668	0.853734	0.924699	FALSE	.	0.0052155	0.69365	1	FALSE	.	0.0676094	0.34808	1	FALSE	.	0.0643093	0.574387	1	FALSE	.	-0.128251	0.456449	0.682315	FALSE	.	-0.111369	0.590148
AP000344.4	FALSE	.	4.74895e-05	0.986066	1	FALSE	.	-0.00494404	0.831019	1	FALSE	.	-0.000627985	0.9881	1	FALSE	.	-0.00840445	0.897503	1	FALSE	.	-0.0226777	0.748734	1	FALSE	.	0.000150513	0.975921	1	FALSE	.	-0.0055891	0.81549	1	FALSE	.	0.00374798	0.921408	1	FALSE	.	0.00813693	0.894315	1	FALSE	.	-0.0252356	0.73469
AP000345.2	FALSE	.	-0.000394402	0.893685	1	FALSE	.	-0.00588223	0.815093	1	FALSE	.	-0.0185732	0.688097	1	FALSE	.	0.0111949	0.874147	1	FALSE	.	0.0153331	0.841223	1	FALSE	.	0.000212246	0.968743	1	FALSE	.	-0.000476672	0.985383	1	FALSE	.	-0.0179466	0.667132	1	FALSE	.	0.00290574	0.96478	1	FALSE	.	-0.0100594	0.899946
AP000347.2	FALSE	.	-0.00116677	0.851325	1	FALSE	.	-0.176198	0.0510141	1	FALSE	.	-0.127013	0.295947	1	FALSE	.	0.00440754	0.979323	1	FALSE	.	0.365463	0.108095	1	FALSE	.	0.00113552	0.929521	1	FALSE	.	-0.0719745	0.292455	1	FALSE	.	-0.0145034	0.886078	1	FALSE	.	-0.050314	0.74211	1	FALSE	.	0.1868	0.345404
AP000354.2	FALSE	.	0.000286646	0.96019	1	FALSE	.	0.00594144	0.907063	1	FALSE	.	0.044844	0.671979	1	FALSE	.	0.123859	0.424592	1	FALSE	.	0.0806724	0.60994	1	FALSE	.	0.00102627	0.925203	1	FALSE	.	-0.0142187	0.785951	1	FALSE	.	-0.00997731	0.911783	1	FALSE	.	0.189444	0.217525	1	FALSE	.	0.158957	0.356363
AP000357.4	FALSE	.	0.00054467	0.929292	1	FALSE	.	-0.0181993	0.752587	1	FALSE	.	0.148808	0.226928	1	FALSE	.	0.00269473	0.986451	1	FALSE	.	0.426342	0.0600435	1	FALSE	.	0.000204189	0.986406	1	FALSE	.	-0.0234123	0.69793	1	FALSE	.	0.118552	0.269287	1	FALSE	.	0.147885	0.355228	1	FALSE	.	0.68306	0.018477
AP000437.3	FALSE	.	0.00322203	0.609569	1	FALSE	.	-0.0136907	0.805886	1	FALSE	.	0.114471	0.342762	1	FALSE	.	0.166704	0.335792	1	FALSE	.	0.0324415	0.860115	1	FALSE	.	0.00652918	0.594553	1	FALSE	.	-0.0443651	0.457296	1	FALSE	.	0.0623673	0.537905	1	FALSE	.	0.310515	0.0992908	1	FALSE	.	0.0241828	0.89605
AP000442.1	FALSE	.	-0.0064166	0.368138	1	FALSE	.	-0.00659207	0.912122	1	FALSE	.	0.163896	0.216937	1	FALSE	.	-0.0734232	0.692524	1	FALSE	.	0.629115	0.0230228	1	FALSE	.	-0.00177338	0.892892	1	FALSE	.	-0.0534721	0.417561	1	FALSE	.	0.0702869	0.503151	1	FALSE	.	-0.241409	0.186719	0.401635	FALSE	.	0.199013	0.294569
AP000487.5	FALSE	.	-0.000980598	0.867318	0.998082	FALSE	.	-0.0852312	0.249296	1	FALSE	.	-0.0106127	0.931929	0.974292	FALSE	.	0.00582636	0.975397	0.987194	FALSE	.	-0.627432	0.0308393	0.106093	FALSE	.	0.00125591	0.924148	1	FALSE	.	-0.108099	0.18661	1	FALSE	.	0.0688646	0.554785	0.806299	FALSE	.	0.0737357	0.676884	0.833465	FALSE	.	-0.271967	0.2376
AP000560.3	FALSE	.	-0.00624353	0.363292	1	FALSE	.	-0.0182901	0.741056	1	FALSE	.	-0.0101967	0.925992	1	FALSE	.	0.00686076	0.968875	1	FALSE	.	0.120299	0.515287	1	FALSE	.	-0.00666358	0.596097	1	FALSE	.	-0.0126162	0.827057	1	FALSE	.	-0.0180915	0.852035	1	FALSE	.	-0.168036	0.30383	1	FALSE	.	-0.113498	0.52029
AP000577.2	FALSE	.	1.71498e-05	0.991761	1	FALSE	.	-0.000617551	0.965129	1	FALSE	.	-0.000223909	0.992978	1	FALSE	.	0.00857592	0.828595	1	FALSE	.	0.00109654	0.979638	1	FALSE	.	5.42361e-05	0.985759	1	FALSE	.	-0.000810969	0.955732	1	FALSE	.	0.00434815	0.85058	1	FALSE	.	-0.00216286	0.953275	1	FALSE	.	0.000661856	0.988357
AP000580.1	FALSE	.	0.00465715	0.439675	0.998082	FALSE	.	-0.613428	0.00505948	1	FALSE	.	0.155649	0.291223	0.583849	FALSE	.	0.0714916	0.713178	0.847831	FALSE	.	-0.0815787	0.706655	0.847493	FALSE	.	-0.0116729	0.422522	1	FALSE	.	-0.145709	0.121224	0.449341	FALSE	.	0.306968	0.0733429	0.276409	FALSE	.	-0.0943952	0.605881	0.791876	FALSE	.	-0.0286751	0.893901
AP000640.10	FALSE	.	-0.0030316	0.519273	1	FALSE	.	-0.0270956	0.498035	1	FALSE	.	0.0166346	0.821139	1	FALSE	.	-0.0555631	0.621619	1	FALSE	.	0.00940567	0.935988	1	FALSE	.	-0.00296886	0.729722	1	FALSE	.	0.00580329	0.888983	1	FALSE	.	-0.0218931	0.73711	1	FALSE	.	-0.0443268	0.669266	1	FALSE	.	0.069839	0.574187
AP000640.2	FALSE	.	-0.000822105	0.779243	1	FALSE	.	-0.00198906	0.936189	1	FALSE	.	-0.0113296	0.804065	1	FALSE	.	0.0109227	0.875743	1	FALSE	.	0.0198745	0.793435	1	FALSE	.	-0.000585944	0.913232	1	FALSE	.	-0.0026101	0.919041	1	FALSE	.	-0.0176691	0.668279	1	FALSE	.	0.0126551	0.845819	1	FALSE	.	0.020104	0.800975
AP000648.5	FALSE	.	0.00502253	0.413532	1	FALSE	.	0.00882792	0.861204	1	FALSE	.	-0.00397678	0.967169	1	FALSE	.	-0.114481	0.451342	1	FALSE	.	0.0771025	0.620135	1	FALSE	.	0.000902846	0.933171	1	FALSE	.	-0.0132087	0.798024	1	FALSE	.	0.0233063	0.789955	1	FALSE	.	-0.0901798	0.514009	1	FALSE	.	0.0740438	0.641678
AP000688.14	FALSE	.	6.24621e-05	0.983874	1	FALSE	.	-0.00224924	0.931933	1	FALSE	.	0.00692584	0.885543	1	FALSE	.	-0.0108987	0.883631	1	FALSE	.	0.00397109	0.960295	1	FALSE	.	0.000198063	0.972155	1	FALSE	.	0.00525411	0.847489	1	FALSE	.	0.00494142	0.909236	1	FALSE	.	-0.0185443	0.789171	1	FALSE	.	0.0158789	0.849653
AP000692.10	FALSE	.	-0.00430927	0.510946	1	FALSE	.	0.0753475	0.256561	1	FALSE	.	0.0707158	0.567677	1	FALSE	.	-0.372668	0.0892561	1	FALSE	.	0.120613	0.555955	1	FALSE	.	-0.0217213	0.188287	1	FALSE	.	0.0933807	0.198145	1	FALSE	.	-0.0664219	0.521614	1	FALSE	.	-0.0115971	0.944333	1	FALSE	.	0.0310491	0.875788
AP000692.9	FALSE	.	7.84407e-05	0.981783	1	FALSE	.	-0.00818431	0.780339	1	FALSE	.	-0.0200161	0.711808	1	FALSE	.	-0.0145219	0.860643	1	FALSE	.	-0.020793	0.816719	1	FALSE	.	0.00213399	0.737233	1	FALSE	.	-0.00925036	0.760408	1	FALSE	.	-0.0107173	0.825749	1	FALSE	.	-0.00995343	0.896939	1	FALSE	.	-0.0240742	0.797809
AP000695.4	FALSE	.	0.00175724	0.732951	1	FALSE	.	-0.0232646	0.612886	1	FALSE	.	-0.053906	0.526703	1	FALSE	.	-0.0350902	0.782943	1	FALSE	.	0.104029	0.455328	1	FALSE	.	0.000712199	0.939867	1	FALSE	.	-0.0576024	0.250139	1	FALSE	.	-0.052697	0.489349	1	FALSE	.	-0.0601914	0.610104	1	FALSE	.	0.0418383	0.761168
AP000696.2	FALSE	.	-0.000433749	0.866631	1	FALSE	.	-0.00432592	0.842225	1	FALSE	.	0.00458306	0.90747	1	FALSE	.	0.000291241	0.996186	1	FALSE	.	-0.00592092	0.928431	1	FALSE	.	-0.00196991	0.676908	1	FALSE	.	-0.00489084	0.827687	1	FALSE	.	-0.00135344	0.969666	1	FALSE	.	0.0177792	0.755544	1	FALSE	.	-0.0074238	0.914777
AP000704.5	FALSE	.	0.00018872	0.974825	1	FALSE	.	0.0333068	0.536804	1	FALSE	.	0.0377417	0.710273	1	FALSE	.	-0.0401709	0.801906	1	FALSE	.	-0.155177	0.370597	1	FALSE	.	-0.00918602	0.442873	1	FALSE	.	0.0659007	0.283373	1	FALSE	.	0.10042	0.311709	1	FALSE	.	-0.029199	0.840347	1	FALSE	.	-0.102928	0.553584
AP000892.6	FALSE	.	2.54147e-05	0.989927	1	FALSE	.	0.000812292	0.962173	1	FALSE	.	-0.000331813	0.99144	1	FALSE	.	0.00501294	0.916665	1	FALSE	.	0.00162389	0.975111	1	FALSE	.	8.04356e-05	0.982587	1	FALSE	.	0.00156355	0.929711	1	FALSE	.	0.00489853	0.861255	1	FALSE	.	0.00130893	0.976677	1	FALSE	.	0.0155558	0.777819
AP000936.1	FALSE	.	0.00974465	0.191228	0.998082	FALSE	.	-0.0260305	0.68136	1	FALSE	.	-0.0185724	0.882876	0.963469	FALSE	.	0.0100646	0.957966	0.983282	FALSE	.	0.396324	0.112666	0.270852	FALSE	.	-0.027271	0.150051	1	FALSE	.	-0.0523264	0.458137	0.794799	FALSE	.	-0.142932	0.288993	0.597302	FALSE	.	0.0502464	0.78231	0.893198	FALSE	.	-0.120102	0.582779
AP001057.1	FALSE	.	0.00136535	0.812696	0.998082	FALSE	.	0.375524	0.0108176	1	FALSE	.	0.110186	0.426189	0.702443	FALSE	.	0.00772453	0.967666	0.985498	FALSE	.	0.00714008	0.971443	0.985368	FALSE	.	-0.011457	0.424812	1	FALSE	.	0.264314	0.025894	1	FALSE	.	-0.0338179	0.769119	0.91515	FALSE	.	-0.43868	0.0541441	0.177158	FALSE	.	-0.131796	0.512868
AP001062.7	FALSE	.	0.0104408	0.199199	0.998082	FALSE	.	-0.0254278	0.687878	1	FALSE	.	-0.280467	0.114311	0.3454	FALSE	.	0.424492	0.0897447	0.232058	FALSE	.	0.277946	0.224044	0.428246	FALSE	.	-0.0109091	0.447898	1	FALSE	.	-0.0861295	0.266265	1	FALSE	.	-0.210379	0.158587	0.43225	FALSE	.	0.146494	0.421504	0.652246	FALSE	.	0.18466	0.390463
AP001347.6	FALSE	.	-0.0072672	0.314084	0.998082	FALSE	.	-0.0512384	0.424885	1	FALSE	.	-0.098547	0.447463	1	FALSE	.	-0.149667	0.43476	1	FALSE	.	-0.212099	0.287101	0.501738	FALSE	.	0.00292957	0.819811	1	FALSE	.	-0.0399563	0.539452	1	FALSE	.	-0.0541002	0.629831	1	FALSE	.	-0.520746	0.0283364	0.111968	FALSE	.	-0.586455	0.0309725
AP001350.4	FALSE	.	-0.000412782	0.844707	1	FALSE	.	-0.00100255	0.9553	1	FALSE	.	-0.000362255	0.991058	1	FALSE	.	0.000195558	0.996882	1	FALSE	.	0.0017742	0.973955	1	FALSE	.	-6.33537e-05	0.986915	1	FALSE	.	-0.001316	0.943274	1	FALSE	.	-0.000901033	0.975397	1	FALSE	.	0.00142994	0.975605	1	FALSE	.	0.00712105	0.90109
AP001372.2	FALSE	.	-0.00824785	0.280834	0.998082	FALSE	.	-0.0470845	0.474523	1	FALSE	.	0.0545368	0.645127	0.848523	FALSE	.	-0.0665888	0.729994	0.856462	FALSE	.	0.15555	0.457652	0.668262	FALSE	.	0.026243	0.162038	1	FALSE	.	-0.00110972	0.986292	1	FALSE	.	0.160352	0.200019	0.49165	FALSE	.	-0.39412	0.0738165	0.220279	FALSE	.	-0.0444097	0.820835
AP001432.14	FALSE	.	0.000169	0.92253	1	FALSE	.	-0.000676972	0.96347	1	FALSE	.	-0.000246885	0.992605	1	FALSE	.	-0.00687489	0.867991	1	FALSE	.	0.00119739	0.978748	1	FALSE	.	0.000346099	0.913345	1	FALSE	.	-0.000889299	0.953611	1	FALSE	.	-0.000610787	0.979779	1	FALSE	.	-0.00558395	0.885232	1	FALSE	.	0.000721232	0.987871
AP001437.1	FALSE	.	9.14247e-05	0.980194	1	FALSE	.	-0.00955692	0.761644	1	FALSE	.	0.0210258	0.718955	1	FALSE	.	-0.0169879	0.848566	1	FALSE	.	-0.0317632	0.740549	1	FALSE	.	0.000290915	0.96578	1	FALSE	.	-0.0108024	0.740123	1	FALSE	.	-0.00301853	0.953767	1	FALSE	.	-0.0116274	0.887956	1	FALSE	.	-0.0358836	0.720676
AP001437.2	FALSE	.	0.00191307	0.717459	1	FALSE	.	0.014149	0.758227	1	FALSE	.	-0.00291517	0.972744	1	FALSE	.	-0.0501177	0.712185	1	FALSE	.	0.0134262	0.920935	1	FALSE	.	-0.00244244	0.801449	1	FALSE	.	-0.010178	0.826056	1	FALSE	.	0.0609294	0.44733	1	FALSE	.	-0.115152	0.365918	1	FALSE	.	0.0924778	0.5197
AP001442.2	FALSE	.	-0.000660133	0.868358	1	FALSE	.	-0.00388559	0.90847	1	FALSE	.	0.0080734	0.899728	1	FALSE	.	0.000761295	0.993662	1	FALSE	.	-0.0524584	0.615173	1	FALSE	.	-0.00268572	0.715611	1	FALSE	.	-0.00509823	0.88393	1	FALSE	.	-0.0273644	0.630347	1	FALSE	.	0.0576723	0.526435	1	FALSE	.	-0.0579986	0.594794
AP001469.9	FALSE	.	-0.000828558	0.857338	1	FALSE	.	-0.00549141	0.888695	1	FALSE	.	-0.00206607	0.977609	1	FALSE	.	0.00180903	0.987391	1	FALSE	.	0.0411053	0.729688	1	FALSE	.	-0.00125885	0.882966	1	FALSE	.	0.00336737	0.933775	1	FALSE	.	-0.0225264	0.733052	1	FALSE	.	-0.0181994	0.861805	1	FALSE	.	0.00573981	0.962754
AP001505.10	FALSE	.	-0.0056682	0.314221	0.998082	FALSE	.	-0.110136	0.178083	1	FALSE	.	0.0544764	0.674984	0.864747	FALSE	.	-0.0989778	0.614854	0.788831	FALSE	.	-0.0532093	0.804642	0.900029	FALSE	.	-0.00815677	0.566386	1	FALSE	.	-0.0296019	0.659041	0.898236	FALSE	.	0.00702454	0.952489	0.983886	FALSE	.	-0.0850647	0.641909	0.810587	FALSE	.	0.0618642	0.774262
AP001596.6	FALSE	.	4.55766e-05	0.986378	1	FALSE	.	-0.00719237	0.752481	1	FALSE	.	-0.000602796	0.988356	1	FALSE	.	0.00904036	0.887316	1	FALSE	.	-0.00650569	0.924825	1	FALSE	.	0.00122778	0.802573	1	FALSE	.	-0.00789797	0.737658	1	FALSE	.	0.00840438	0.822252	1	FALSE	.	0.00235151	0.968463	1	FALSE	.	-0.00815372	0.910478
AP001610.5	FALSE	.	-0.000517003	0.877248	1	FALSE	.	-0.0077193	0.786982	1	FALSE	.	0.0166071	0.752275	1	FALSE	.	0.00873441	0.914862	1	FALSE	.	0.0199821	0.817151	1	FALSE	.	0.000213965	0.97225	1	FALSE	.	-0.00872512	0.76761	1	FALSE	.	-0.00243174	0.958792	1	FALSE	.	0.00349336	0.963105	1	FALSE	.	0.018821	0.835346
AP002381.2	FALSE	.	0.000335077	0.955294	1	FALSE	.	-0.037157	0.507191	1	FALSE	.	-0.122925	0.302183	1	FALSE	.	0.0735008	0.643266	1	FALSE	.	-0.0209739	0.90318	1	FALSE	.	-0.00407103	0.726427	1	FALSE	.	-0.0430111	0.462903	1	FALSE	.	-0.120585	0.261069	1	FALSE	.	0.235464	0.167036	1	FALSE	.	0.124217	0.506149
AP002954.4	FALSE	.	-0.00377579	0.296687	0.998082	FALSE	.	-0.0192732	0.759305	0.918805	FALSE	.	0.131712	0.302802	0.59517	FALSE	.	0.637371	0.00960107	0.0424574	FALSE	.	0.269894	0.228665	0.433656	FALSE	.	-0.0051029	0.736734	0.982616	FALSE	.	-0.0126191	0.852833	0.964831	FALSE	.	0.220973	0.126718	0.380828	FALSE	.	0.144953	0.418182	0.649584	FALSE	.	0.599121	0.0185798
AP003068.12	FALSE	.	-0.00064052	0.805764	1	FALSE	.	0.00564801	0.799414	1	FALSE	.	-0.00056303	0.988798	1	FALSE	.	0.000303021	0.996097	1	FALSE	.	-0.00612983	0.927115	1	FALSE	.	-0.0011162	0.815153	1	FALSE	.	-0.00203751	0.92889	1	FALSE	.	-0.00619548	0.864128	1	FALSE	.	-0.00543926	0.925012	1	FALSE	.	-0.00768477	0.913207
AP003068.23	FALSE	.	-0.00258027	0.606221	0.998082	FALSE	.	0.0739379	0.306107	1	FALSE	.	-0.0332614	0.796722	0.925232	FALSE	.	-0.580725	0.0428643	0.13641	FALSE	.	-0.181936	0.408072	0.624052	FALSE	.	-0.0231538	0.194758	1	FALSE	.	0.0676598	0.356537	0.722677	FALSE	.	-0.159326	0.246831	0.550767	FALSE	.	-0.126873	0.498161	0.713313	FALSE	.	-0.219962	0.325822
AP003068.9	FALSE	.	0.00397099	0.449156	0.998082	FALSE	.	0.111252	0.175375	1	FALSE	.	-0.114534	0.411004	0.691563	FALSE	.	0.227647	0.284427	0.503973	FALSE	.	0.0559076	0.797416	0.898333	FALSE	.	0.000858968	0.948865	1	FALSE	.	0.0299413	0.655005	0.8968	FALSE	.	0.00297665	0.97982	0.99194	FALSE	.	0.209085	0.292571	0.527657	FALSE	.	0.162858	0.463895
AP003774.1	FALSE	.	0.00498095	0.439429	0.998082	FALSE	.	-0.0859055	0.247127	1	FALSE	.	-0.112999	0.418744	0.696825	FALSE	.	-0.177526	0.387461	0.609787	FALSE	.	0.18702	0.390919	0.608595	FALSE	.	0.0151439	0.32798	1	FALSE	.	-0.0497392	0.472804	1	FALSE	.	-0.0584698	0.626841	0.844911	FALSE	.	-0.0301203	0.866062	0.934397	FALSE	.	-0.367342	0.115014
AP006621.5	FALSE	.	0.00163179	0.758043	0.998082	FALSE	.	0.0114051	0.85396	1	FALSE	.	-0.225435	0.168771	0.436219	FALSE	.	-0.270965	0.221345	0.432031	FALSE	.	-0.159931	0.442869	0.654655	FALSE	.	-0.000528403	0.968274	1	FALSE	.	0.0112389	0.862651	1	FALSE	.	-0.54481	0.0166465	0.0998868	FALSE	.	-0.189532	0.329589	0.566027	FALSE	.	-0.00449211	0.982535
AP006621.8	FALSE	.	0.00356137	0.581024	1	FALSE	.	0.0206585	0.735743	1	FALSE	.	0.0802118	0.532537	1	FALSE	.	0.174538	0.373131	1	FALSE	.	0.336533	0.132549	1	FALSE	.	0.0126589	0.355751	1	FALSE	.	-0.0279109	0.661721	1	FALSE	.	-0.0611343	0.568601	1	FALSE	.	0.0348277	0.831599	0.918195	FALSE	.	0.233876	0.259386
AP1AR	FALSE	.	0.000422091	0.860211	0.998082	FALSE	.	0.276517	0.028684	0.19387	FALSE	.	-0.00488938	0.965553	0.985554	FALSE	.	-0.105078	0.567048	0.755615	FALSE	.	-0.381401	0.105314	0.259401	FALSE	.	0.000263062	0.985961	0.997683	FALSE	.	0.121736	0.15404	0.505116	FALSE	.	-0.0577221	0.613333	0.839678	FALSE	.	-0.127044	0.482781	0.700964	FALSE	.	-0.192568	0.375438
AP1B1	FALSE	.	0.000183285	0.722015	0.998082	FALSE	.	-0.0664449	0.345451	0.704843	FALSE	.	0.153836	0.0673013	0.248882	FALSE	.	0.0683865	0.521311	0.721338	FALSE	.	-0.228543	0.0588202	0.171689	FALSE	.	0.0475232	0.111121	0.747901	FALSE	.	-0.044886	0.552003	0.848418	FALSE	.	0.148548	0.0663476	0.259888	FALSE	.	0.0453712	0.674021	0.831627	FALSE	.	-0.191126	0.107814
AP1G1	FALSE	.	0.000315926	0.753377	0.998082	FALSE	.	0.00526653	0.938803	0.9807	FALSE	.	0.0611656	0.500591	0.755339	FALSE	.	0.309631	0.0386678	0.126489	FALSE	.	0.139111	0.395552	0.612819	FALSE	.	0.0624914	0.0328775	0.51468	FALSE	.	0.0213304	0.78115	0.940219	FALSE	.	-0.181086	0.0923392	0.316974	FALSE	.	0.331523	0.0285181	0.112492	FALSE	.	0.107611	0.505229
AP1G2	FALSE	.	-0.000114987	0.927175	0.998082	FALSE	.	0.0172945	0.796662	0.933116	FALSE	.	-0.0915998	0.364339	0.655617	FALSE	.	-0.0439155	0.780355	0.88697	FALSE	.	-0.323299	0.102317	0.254385	FALSE	.	0.00477091	0.804642	0.989404	FALSE	.	-0.0195292	0.794181	0.945209	FALSE	.	-0.12921	0.219203	0.518059	FALSE	.	-0.209517	0.207057	0.429786	FALSE	.	-0.20403	0.281854
AP1M1	FALSE	.	0.00032029	0.719831	0.998082	FALSE	.	-0.0400918	0.569632	0.846674	FALSE	.	0.196472	0.0744943	0.265067	FALSE	.	-0.25091	0.0894512	0.231691	FALSE	.	-0.295276	0.0843735	0.223033	FALSE	.	-0.00363824	0.872318	0.99408	FALSE	.	-0.142548	0.0881645	0.381297	FALSE	.	0.0673187	0.438435	0.72685	FALSE	.	0.0345374	0.804544	0.906093	FALSE	.	0.0479036	0.766026
AP1S1	FALSE	.	-0.000884106	0.427514	0.998082	FALSE	.	-0.0385053	0.584269	0.851815	FALSE	.	-0.00868438	0.920772	0.972411	FALSE	.	-0.52221	0.00155704	0.00946631	FALSE	.	-0.436853	0.0127324	0.0526738	FALSE	.	0.0126582	0.582778	0.968512	FALSE	.	-0.00592995	0.939102	0.981986	FALSE	.	0.018415	0.817446	0.933986	FALSE	.	-0.371891	0.016316	0.0736833	FALSE	.	-0.564218	0.00170032
AP1S2	FALSE	.	0.000564922	0.211835	0.998082	FALSE	.	-0.165473	0.00420519	0.0489739	FALSE	.	0.00680977	0.909133	0.970169	FALSE	.	0.288854	3.26554e-05	0.00031566	FALSE	.	0.328982	6.31238e-06	6.74113e-05	FALSE	.	0.0264061	0.422647	0.941589	FALSE	.	-0.157218	0.00810266	0.0875814	FALSE	.	0.0893974	0.106361	0.344731	FALSE	.	0.309921	1.10526e-05	0.0001502	FALSE	.	0.281016	0.000102442
AP1S3	FALSE	.	-0.0234962	0.0613605	0.998082	FALSE	.	0.139314	0.119113	1	FALSE	.	0.629265	0.0174176	0.0994244	TRUE	+	1.63839	0.000881703	0.00580344	TRUE	+	1.41833	0.00150482	0.00904729	FALSE	.	-0.00633269	0.644816	1	FALSE	.	0.0694567	0.342048	0.710205	FALSE	.	0.313893	0.0720646	0.273235	FALSE	.	1.14696	0.00386422	0.0239794	TRUE	+	1.70759	0.000643073
AP2A1	FALSE	.	0.00332498	0.142982	0.998082	FALSE	.	-0.0330718	0.633695	0.87345	FALSE	.	-0.0413099	0.647925	0.850315	FALSE	.	-0.0389609	0.790461	0.892557	FALSE	.	0.0807166	0.631766	0.798682	FALSE	.	0.0815884	0.0166262	0.39345	FALSE	.	-0.0739301	0.347086	0.715056	FALSE	.	-0.110786	0.240929	0.543618	FALSE	.	0.0257698	0.860376	0.931571	FALSE	.	-0.030498	0.855261
AP2A2	FALSE	.	-0.000106019	0.876895	0.998082	FALSE	.	0.0824329	0.255683	0.626959	FALSE	.	0.102111	0.258324	0.551779	FALSE	.	0.161991	0.217418	0.427118	FALSE	.	-0.674645	1.42768e-05	0.000142308	FALSE	.	-0.0454907	0.0934793	0.718443	FALSE	.	0.018966	0.807714	0.951164	FALSE	.	0.256912	0.021323	0.119515	FALSE	.	0.146647	0.265473	0.499156	FALSE	.	-0.622415	4.35065e-05
AP2B1	FALSE	.	0.00019846	0.770151	0.998082	FALSE	.	-0.00829197	0.906812	0.96978	FALSE	.	0.0986913	0.263016	0.555966	FALSE	.	0.154063	0.214482	0.423026	FALSE	.	0.0176451	0.89773	0.949946	FALSE	.	0.00892239	0.725273	0.982616	FALSE	.	-0.0491172	0.529595	0.835866	FALSE	.	0.267587	0.0144941	0.0899427	FALSE	.	-0.0471966	0.707625	0.851495	FALSE	.	-0.128401	0.349495
AP2B1P1	FALSE	.	-0.000681175	0.909936	1	FALSE	.	0.0707891	0.276753	1	FALSE	.	-0.00586634	0.957745	1	FALSE	.	-0.360548	0.0945983	1	FALSE	.	-0.162358	0.421378	1	FALSE	.	-0.0228676	0.161776	1	FALSE	.	0.0745571	0.27192	1	FALSE	.	0.110226	0.325803	1	FALSE	.	-0.162872	0.337634	1	FALSE	.	-0.391133	0.0938218
AP2M1	FALSE	.	9.07857e-05	0.742499	0.998082	FALSE	.	-0.155096	0.00378544	0.0449955	FALSE	.	0.0637806	0.236989	0.528167	FALSE	.	0.269193	1.05447e-05	0.000114745	FALSE	.	0.128094	0.0444431	0.140149	FALSE	.	-0.00724403	0.824785	0.989921	FALSE	.	-0.0898913	0.0990981	0.404518	FALSE	.	-0.0408063	0.397286	0.692392	FALSE	.	0.276286	7.47232e-06	0.000105187	FALSE	.	0.185469	0.00329224
AP2S1	FALSE	.	-9.94311e-05	0.722223	0.998082	FALSE	.	-0.0930458	0.085792	0.372054	FALSE	.	-0.0379961	0.490021	0.747865	FALSE	.	0.081541	0.189553	0.38959	FALSE	.	-0.0644027	0.334762	0.553516	FALSE	.	-0.0365149	0.269397	0.875995	FALSE	.	-0.0731772	0.186934	0.558071	FALSE	.	-0.0338168	0.487619	0.759813	FALSE	.	0.116896	0.0633769	0.198255	FALSE	.	0.04284	0.513088
AP3B1	FALSE	.	-0.00105172	0.416362	0.998082	FALSE	.	0.00113089	0.986826	0.995935	FALSE	.	-0.00314976	0.972269	0.98812	FALSE	.	-0.101394	0.496715	0.70278	FALSE	.	0.13392	0.429051	0.642802	FALSE	.	-0.0182449	0.401399	0.933915	FALSE	.	-0.0792301	0.314077	0.690395	FALSE	.	-0.0782714	0.391599	0.687124	FALSE	.	0.00476959	0.974154	0.988947	FALSE	.	-0.213772	0.213228
AP3B2	FALSE	.	0.000123255	0.976555	1	FALSE	.	0.0167666	0.647738	1	FALSE	.	0.0482065	0.485241	1	FALSE	.	0.000881892	0.993105	1	FALSE	.	-0.017793	0.87086	1	FALSE	.	0.000393125	0.959541	1	FALSE	.	-0.00584596	0.874759	1	FALSE	.	0.0333988	0.586331	1	FALSE	.	0.0636303	0.512137	1	FALSE	.	-0.0493641	0.666642
AP3D1	FALSE	.	0.000142956	0.78717	0.998082	FALSE	.	-0.0333642	0.636466	0.874582	FALSE	.	0.0564847	0.483705	0.743758	FALSE	.	0.00569648	0.959817	0.983573	FALSE	.	0.0344021	0.78447	0.891713	FALSE	.	-0.0288073	0.305134	0.887653	FALSE	.	-0.140577	0.074922	0.351318	FALSE	.	0.0465403	0.516634	0.77718	FALSE	.	0.154043	0.177611	0.389496	FALSE	.	0.0750119	0.543523
AP3M1	FALSE	.	-0.000303809	0.856479	0.998082	FALSE	.	0.0246628	0.703212	0.898919	FALSE	.	-0.0986178	0.370903	0.660908	FALSE	.	-0.310127	0.106226	0.260477	FALSE	.	-0.4487	0.0433834	0.137687	FALSE	.	0.00605886	0.725322	0.982616	FALSE	.	-0.0263488	0.711818	0.917106	FALSE	.	-0.867464	0.000626147	0.00734016	FALSE	.	-0.438888	0.0354811	0.131042	FALSE	.	-0.535636	0.0194277
AP3M2	FALSE	.	0.000103313	0.970243	0.999415	FALSE	.	0.0472783	0.474522	0.791865	FALSE	.	-0.0502288	0.673865	0.86411	FALSE	.	-0.0769097	0.683373	0.831573	FALSE	.	0.170592	0.440475	0.653031	FALSE	.	0.00690236	0.641168	0.977331	FALSE	.	0.0706867	0.339674	0.708829	FALSE	.	-0.0765579	0.51957	0.779144	FALSE	.	0.175155	0.354408	0.590924	FALSE	.	-0.322537	0.172015
AP3S1	FALSE	.	-0.00151591	0.19406	0.998082	FALSE	.	-0.120219	0.103176	0.41021	FALSE	.	0.0466566	0.567566	0.799341	FALSE	.	0.189244	0.105872	0.259943	FALSE	.	0.168655	0.195496	0.391609	FALSE	.	0.0120935	0.653066	0.977975	FALSE	.	-0.0966602	0.217147	0.593348	FALSE	.	-0.0163953	0.819413	0.934913	FALSE	.	0.30136	0.0119732	0.0585823	FALSE	.	0.0765392	0.553743
AP3S2	FALSE	.	-0.00329476	0.4849	0.998082	FALSE	.	-0.0111737	0.857423	1	FALSE	.	0.0744998	0.569983	0.801	FALSE	.	-0.628886	0.0337931	0.113895	FALSE	.	-0.183997	0.412042	0.627392	FALSE	.	-0.00891206	0.534127	1	FALSE	.	0.0438802	0.52556	0.833914	FALSE	.	0.071226	0.560664	0.810661	FALSE	.	-0.251788	0.220971	0.447314	FALSE	.	-0.235484	0.303708
AP4B1	FALSE	.	-0.000453254	0.893288	0.998082	FALSE	.	0.16417	0.0895856	0.380868	FALSE	.	-0.169317	0.255393	0.548335	FALSE	.	0.371612	0.115776	0.277122	FALSE	.	0.11053	0.615253	0.787442	FALSE	.	0.00303854	0.827923	0.990165	FALSE	.	0.110696	0.186512	0.557754	FALSE	.	-0.143547	0.286018	0.595259	FALSE	.	0.296732	0.163037	0.369448	FALSE	.	0.219471	0.330051
AP4B1-AS1	FALSE	.	1.70568e-05	0.991805	1	FALSE	.	-0.000616857	0.965168	1	FALSE	.	0.00187532	0.941242	1	FALSE	.	0.000120221	0.997569	1	FALSE	.	0.00109687	0.979632	1	FALSE	.	0.000634341	0.834964	1	FALSE	.	-0.000810203	0.955774	1	FALSE	.	0.00295113	0.898103	1	FALSE	.	0.000881722	0.980943	1	FALSE	.	0.000663118	0.988335
AP4E1	FALSE	.	0.00296033	0.410486	0.998082	FALSE	.	0.0558805	0.408494	0.748736	FALSE	.	-0.0555193	0.644879	0.848489	FALSE	.	0.11725	0.543172	0.738918	FALSE	.	0.081739	0.707584	0.84784	FALSE	.	-0.0151059	0.341712	0.909211	FALSE	.	-0.0180841	0.786751	0.942691	FALSE	.	-0.0983907	0.423334	0.71439	FALSE	.	0.133843	0.473597	0.694932	FALSE	.	0.248077	0.26989
AP4M1	FALSE	.	0.00118605	0.546551	0.998082	FALSE	.	0.198194	0.0509668	0.276437	TRUE	-	-1.46954	2.64521e-05	0.000419558	FALSE	.	-0.140389	0.41642	0.636752	FALSE	.	-0.142743	0.482517	0.686989	FALSE	.	-0.000166668	0.991992	0.998252	FALSE	.	0.11021	0.177841	0.544824	FALSE	.	-0.254113	0.0816294	0.293207	FALSE	.	-0.486037	0.0230276	0.0956975	FALSE	.	-0.0648055	0.743962
AP4S1	FALSE	.	-0.00213459	0.541758	0.998082	FALSE	.	0.0679567	0.333713	0.696421	FALSE	.	0.110314	0.40283	0.686158	FALSE	.	-0.148395	0.445005	0.659479	FALSE	.	-0.216778	0.338082	0.556587	FALSE	.	0.0195137	0.25242	0.872983	FALSE	.	0.00156675	0.98104	0.993549	FALSE	.	0.0647573	0.587097	0.825433	FALSE	.	-0.0216432	0.903765	0.952722	FALSE	.	0.0724106	0.73782
AP5B1	FALSE	.	0.000580785	0.711017	0.998082	FALSE	.	-0.0931726	0.207614	0.575273	FALSE	.	-0.494224	0.0123572	0.0774277	FALSE	.	-0.389232	0.0481519	0.148332	FALSE	.	-0.205991	0.321765	0.539802	FALSE	.	-0.00483649	0.784354	0.988529	FALSE	.	-0.00213904	0.976173	0.992904	FALSE	.	-0.0946502	0.368681	0.668727	FALSE	.	-0.258458	0.150277	0.350358	FALSE	.	-0.142784	0.480318
AP5M1	FALSE	.	-0.00122037	0.564549	0.998082	FALSE	.	-0.0495562	0.456913	0.77985	FALSE	.	-0.683413	0.00494765	0.0377291	FALSE	.	-0.159069	0.372868	0.596172	FALSE	.	-0.0966063	0.640576	0.80492	FALSE	.	0.0115847	0.497204	0.952332	FALSE	.	-0.108033	0.183156	0.552645	TRUE	-	-1.17155	0.000108528	0.00165227	TRUE	-	-1.04298	0.000699021	0.00574393	FALSE	.	-0.0672757	0.741064
AP5S1	FALSE	.	-0.000943699	0.432237	0.998082	FALSE	.	-0.0956211	0.194449	0.559062	FALSE	.	-0.625232	0.000846696	0.00900837	FALSE	.	-0.715966	0.000146443	0.00120433	FALSE	.	-0.585349	0.00133627	0.0081449	FALSE	.	-0.0332713	0.157759	0.823977	FALSE	.	-0.0984364	0.218909	0.595519	FALSE	.	-0.604512	0.00083441	0.00925233	TRUE	-	-1.09052	5.57797e-07	9.7377e-06	FALSE	.	-0.882762	9.76421e-06
AP5Z1	FALSE	.	0.000503742	0.670617	0.998082	FALSE	.	0.000596529	0.992952	0.997934	FALSE	.	-0.0117823	0.898576	0.96768	FALSE	.	0.0458767	0.758692	0.873667	FALSE	.	-0.239595	0.201693	0.400486	FALSE	.	0.00785569	0.699877	0.982616	FALSE	.	0.0267327	0.724813	0.923223	FALSE	.	0.0296685	0.733577	0.898933	FALSE	.	-0.0217624	0.884991	0.944085	FALSE	.	-0.0438728	0.806028
APAF1	FALSE	.	0.00043421	0.701516	0.998082	FALSE	.	0.0782701	0.272426	0.643891	TRUE	+	1.30352	2.14419e-09	6.49046e-08	FALSE	.	0.922633	1.78026e-06	2.28423e-05	FALSE	.	0.45593	0.00912522	0.0400925	FALSE	.	0.00870876	0.673896	0.981128	FALSE	.	0.33408	0.00772551	0.0844899	FALSE	.	0.5665	0.00198806	0.0191171	FALSE	.	0.217966	0.158879	0.363322	FALSE	.	0.208789	0.220402
APBA1	FALSE	.	0.0017907	0.73737	0.998082	FALSE	.	0.105598	0.18973	1	FALSE	.	0.0198964	0.876727	0.961533	FALSE	.	0.130691	0.513452	0.715238	FALSE	.	-1.18426	0.00374322	0.0192539	FALSE	.	0.0437601	0.0736797	1	FALSE	.	-0.040861	0.549265	0.847324	FALSE	.	0.00947734	0.93593	0.979272	FALSE	.	-0.132272	0.472568	0.694385	FALSE	.	0.0368521	0.862099
APBA2	FALSE	.	0.00919408	0.244851	0.998082	FALSE	.	-0.0168267	0.786568	1	FALSE	.	-0.398141	0.0337112	0.156144	FALSE	.	0.32162	0.145484	0.326719	FALSE	.	-0.0497201	0.803568	0.899862	FALSE	.	0.00823397	0.553565	1	FALSE	.	-0.0107602	0.86805	1	FALSE	.	0.0136264	0.906732	0.969868	FALSE	.	0.341726	0.107069	0.28289	FALSE	.	0.116354	0.575632
APBA3	FALSE	.	0.00514572	0.158726	0.998082	FALSE	.	0.0202902	0.751265	0.915343	FALSE	.	-0.715429	0.00376135	0.0304856	FALSE	.	-0.363679	0.0747304	0.204857	FALSE	.	0.0987742	0.620201	0.791264	FALSE	.	0.00114231	0.944716	0.996313	FALSE	.	-0.0234283	0.739409	0.930204	FALSE	.	-0.099597	0.36463	0.665211	FALSE	.	-0.000840244	0.996026	0.99806	FALSE	.	0.108367	0.58185
APBB1	FALSE	.	-0.000199223	0.913619	0.998082	FALSE	.	0.108401	0.16399	0.514175	FALSE	.	0.0127058	0.90207	0.968543	FALSE	.	-0.117047	0.511749	0.714023	FALSE	.	0.117107	0.580044	0.76404	FALSE	.	-0.00588328	0.720684	0.982616	FALSE	.	0.180406	0.0652509	0.32389	FALSE	.	-0.19136	0.149968	0.419059	FALSE	.	-0.137133	0.439086	0.667988	FALSE	.	-0.0596326	0.776108
APBB1IP	FALSE	.	6.71356e-05	0.82536	0.998082	FALSE	.	-0.0637798	0.291989	0.661909	FALSE	.	-0.0874179	0.175447	0.446465	FALSE	.	-0.150088	0.045958	0.143528	FALSE	.	-0.249064	0.00148513	0.00894906	FALSE	.	0.0331072	0.313683	0.893059	FALSE	.	-0.0108697	0.862201	0.966139	FALSE	.	0.0506444	0.367826	0.668455	FALSE	.	-0.20388	0.00799359	0.0426335	FALSE	.	-0.337802	1.55528e-05
APBB2	FALSE	.	-0.000982965	0.665969	0.998082	FALSE	.	0.0738709	0.29557	0.666386	FALSE	.	-0.065453	0.561667	0.795289	FALSE	.	0.28371	0.149252	0.332344	FALSE	.	0.372175	0.100766	0.251763	FALSE	.	-0.00772978	0.62516	0.974063	FALSE	.	0.165741	0.0809329	0.366005	FALSE	.	0.00674337	0.948454	0.983202	FALSE	.	0.555005	0.0158131	0.0721062	TRUE	+	1.27941	3.55448e-05
APBB3	FALSE	.	0.000699857	0.778312	0.998082	FALSE	.	0.407522	0.0121832	0.107288	FALSE	.	0.236375	0.120835	0.35788	FALSE	.	0.304661	0.136915	0.314542	FALSE	.	0.874717	0.00272412	0.0147468	FALSE	.	0.0224741	0.214126	0.85568	FALSE	.	0.172123	0.081722	0.36778	FALSE	.	0.0305306	0.781524	0.918035	FALSE	.	0.218934	0.248247	0.479902	FALSE	.	0.154455	0.478899
APC	FALSE	.	0.000676321	0.653413	0.998082	FALSE	.	0.0425804	0.525571	0.82091	FALSE	.	-0.402668	0.0173972	0.0993518	FALSE	.	-0.289617	0.0962026	0.243242	FALSE	.	-0.0597186	0.752749	0.874116	FALSE	.	0.00835108	0.651209	0.977975	FALSE	.	-0.065943	0.382516	0.74312	FALSE	.	-0.596049	0.00289778	0.026076	FALSE	.	-0.383539	0.0367193	0.134744	FALSE	.	-0.27282	0.158488
APC2	FALSE	.	-0.00819625	0.266944	1	FALSE	.	-0.0128928	0.81685	1	FALSE	.	-0.125718	0.317794	1	FALSE	.	-0.257037	0.18065	1	FALSE	.	0.0823803	0.642671	1	FALSE	.	-0.00309142	0.807002	1	FALSE	.	0.0272325	0.652515	1	FALSE	.	-0.124528	0.272273	1	FALSE	.	-0.131765	0.421706	1	FALSE	.	0.151649	0.420885
APCDD1	FALSE	.	-0.00702101	0.258954	0.998082	FALSE	.	0.0243698	0.699637	0.898606	FALSE	.	-0.305253	0.0970659	0.313543	FALSE	.	0.0680622	0.72467	0.854248	FALSE	.	-0.216914	0.337073	0.555581	FALSE	.	-0.00133371	0.92204	0.994892	FALSE	.	-0.0623719	0.3894	0.746565	FALSE	.	-0.052081	0.664088	0.864707	FALSE	.	-0.222734	0.266509	0.50041	FALSE	.	-0.512701	0.0610481
APCDD1L	FALSE	.	2.88112e-05	0.989239	1	FALSE	.	-0.00103577	0.954557	1	FALSE	.	-0.0039055	0.90539	1	FALSE	.	-0.0105428	0.836198	1	FALSE	.	-0.00409868	0.940833	1	FALSE	.	-0.000329181	0.932937	1	FALSE	.	-0.00135995	0.942316	1	FALSE	.	-0.004123	0.889591	1	FALSE	.	-0.00342382	0.942689	1	FALSE	.	-0.00514716	0.929539
APCDD1L-DT	FALSE	.	0.00020064	0.968631	1	FALSE	.	-0.00732159	0.868053	1	FALSE	.	-0.00279265	0.973432	1	FALSE	.	0.0834008	0.52355	1	FALSE	.	0.141001	0.329994	1	FALSE	.	0.000647148	0.945866	1	FALSE	.	0.0137136	0.769503	1	FALSE	.	0.0165951	0.824463	1	FALSE	.	0.0105808	0.927746	1	FALSE	.	-0.0355324	0.796511
APEH	FALSE	.	0.00439047	0.0766721	0.998082	FALSE	.	-0.00616655	0.930508	0.978342	FALSE	.	-0.0138782	0.869407	0.958697	FALSE	.	-0.21726	0.107496	0.262963	FALSE	.	-0.401855	0.014961	0.0600469	FALSE	.	0.015072	0.546335	0.962181	FALSE	.	-0.00795602	0.918634	0.977267	FALSE	.	-0.120793	0.170436	0.450085	FALSE	.	0.0596699	0.646351	0.813176	FALSE	.	-0.0781256	0.609873
APEX1	FALSE	.	0.000145781	0.734879	0.998082	FALSE	.	0.0373639	0.585288	0.852307	FALSE	.	0.00395048	0.957956	0.982231	FALSE	.	-0.0984997	0.319168	0.542569	FALSE	.	0.0985439	0.352174	0.570409	FALSE	.	-0.028015	0.353257	0.912548	FALSE	.	0.0172006	0.813642	0.952917	FALSE	.	0.0332261	0.614004	0.839889	FALSE	.	0.234927	0.0176258	0.0780047	FALSE	.	0.239871	0.0207443
APEX2	FALSE	.	-0.00803291	0.0703151	0.998082	FALSE	.	-0.00504113	0.939043	0.9807	FALSE	.	-0.11631	0.282294	0.574433	FALSE	.	0.0555568	0.72029	0.851889	FALSE	.	-0.215926	0.239088	0.446993	FALSE	.	0.0102999	0.613241	0.970703	FALSE	.	0.0030845	0.966614	0.989538	FALSE	.	-0.0102738	0.909892	0.971119	FALSE	.	-0.391401	0.0324317	0.12319	FALSE	.	-0.138906	0.436065
APH1A	FALSE	.	-0.00152505	0.123208	0.998082	FALSE	.	0.0799605	0.236057	0.608033	FALSE	.	0.161106	0.0348406	0.15994	FALSE	.	0.470359	1.16759e-06	1.53009e-05	FALSE	.	0.111499	0.259047	0.471321	FALSE	.	-0.0545647	0.0868833	0.71186	FALSE	.	0.000610337	0.993166	0.997804	FALSE	.	0.0785143	0.234137	0.535984	FALSE	.	0.414303	2.11109e-05	0.000264879	FALSE	.	0.0530594	0.588292
[truncated: 20,574 more rows]
[truncated: 86 more columns]
