# Supplementary material for: Systematic P2Y receptor survey identifies P2Y11 as modulator of immune responses and virus replication in macrophages
Source: EMBO J. 2023 Oct 26;42(23):e113279. doi: 10.15252/embj.2022113279 (PMC10690470; doi:10.15252/embj.2022113279)
Supplement: Supplementary file 3 — Dataset EV2 [file EMBJ-42-e113279-s005.xlsx]

## Sheet: Legend
	Dataset EV2: Biological functions and pathways enriched in BLaER1 cells treated with different nucleotides
	Sheet	Description
	Gene set enrichment	Enrichment analysis of biological functions and pathways regulated in the transcriptome of BLaER1 cells treated with different nucleotides. The one-sided p-values were calculated by Fisher's Exact test (see materials and methods); no multiple hypothesis correction was performed.
		Column	Description
		comparison	Comparison of nucleotide treated vs mock cells at given time points post treatment
		change	Direction of the change for a given comparison: up-regulated (+), down-regulated (-)
		term_collection	Database used for the annotation
		term_id	Annotation id that was significant in the enrichment analysis
		term_name	Annotation term that was significant in the enrichment analysis
		term_description	Annotation description that was significant in the enrichment analysis
		set_overlap_log10pvalue	Log10 p-value of the enrichment analysis for a given comparison and change
		set_overlap_pvalue	P-value of the enrichment analysis for a given comparison and change
		n_overlap	Number of overlapping genes that are significantly changing in the given comparison and that are also part of the annotation term
		n_hit	Total number of significantly changing genes in the given comparison
		n_nonoverlap	Number of non-overlapping genes between significantly changing genes in the given comparison and genes of the annotation term
		genes_overlap	Genes that are overlapping between the given comparison and annotation term

## Sheet: Gene set enrichment
comparison	change	term_collection	term_id	term_name	term_description	set_overlap_log10pvalue	set_overlap_pvalue	n_overlap	nhit	n_nonoverlap	genes_overlap
ADP_vs_Mock@1h	+	WikiPathways	WP5095	OVERVIEW OF PROINFLAMMATORY AND PROFIBROTIC MEDIATORS	Overview of proinflammatory and profibrotic mediators	-3.44481	0.000359079	4	23	34	CCL3L1 CCL4 CCL4L2 IL1B
ADP_vs_Mock@1h	+	WikiPathways	WP455	GPCRS, CLASS A RHODOPSIN-LIKE	GPCRs, class A rhodopsin-like	-0.480724	0.330579	1	23	41	ACKR3
ADP_vs_Mock@1h	+	WikiPathways	WP516	HYPERTROPHY MODEL	Hypertrophy model	-3.29695	0.000504723	2	23	2	ATF3 HBEGF
ADP_vs_Mock@1h	+	WikiPathways	WP2880	GLUCOCORTICOID RECEPTOR PATHWAY	Glucocorticoid receptor pathway	-0.706394	0.19661	1	23	22	ACKR3
ADP_vs_Mock@1h	+	WikiPathways	WP428	WNT SIGNALING	Wnt signaling	0	1	0	23	40
ADP_vs_Mock@1h	+	WikiPathways	WP5094	OREXIN RECEPTOR PATHWAY	Orexin receptor pathway	-5.77103	1.69423e-06	6	23	37	EGR2 HBEGF HES1 IL1B KLF10 KLF4
ADP_vs_Mock@1h	+	WikiPathways	WP5044	KYNURENINE PATHWAY AND LINKS TO CELL SENESCENCE	Kynurenine pathway and links to cell senescence	0	1	0	23	8
ADP_vs_Mock@1h	+	WikiPathways	WP3297	EV RELEASE FROM CARDIAC CELLS AND THEIR FUNCTIONAL EFFECTS	EV release from cardiac cells and their functional effects	-3.29695	0.000504723	2	23	2	KLF2 RGS16
ADP_vs_Mock@1h	+	WikiPathways	WP3859	TGF-BETA SIGNALING IN THYROID CELLS FOR EPITHELIAL-MESENCHYMAL TRANSITION	TGF-beta signaling in thyroid cells for epithelial-mesenchymal transition	-1.55229	0.0280357	1	23	2	SNAI1
ADP_vs_Mock@1h	+	WikiPathways	WP289	MYOMETRIAL RELAXATION AND CONTRACTION PATHWAYS	Myometrial relaxation and contraction pathways	-4.2104	6.16027e-05	5	23	43	ACKR3 ATF3 IL1B RGS1 RGS16
ADP_vs_Mock@1h	+	WikiPathways	WP53	ID SIGNALING PATHWAY	ID signaling pathway	0	1	0	23	4
ADP_vs_Mock@1h	+	WikiPathways	WP4961	STING PATHWAY IN KAWASAKI-LIKE DISEASE AND COVID-19	STING pathway in Kawasaki-like disease and COVID-19	-0.967771	0.107703	1	23	11	IL1B
ADP_vs_Mock@1h	+	WikiPathways	WP3630	NAD METABOLISM, SIRTUINS AND AGING	NAD metabolism, sirtuins and aging	0	1	0	23	4
ADP_vs_Mock@1h	+	WikiPathways	WP2806	COMPLEMENT SYSTEM	Complement system	0	1	0	23	21
ADP_vs_Mock@1h	+	WikiPathways	WP4211	TRANSCRIPTIONAL CASCADE REGULATING ADIPOGENESIS	Transcriptional cascade regulating adipogenesis	-2.76038	0.0017363	2	23	5	EGR2 KLF2
ADP_vs_Mock@1h	+	GO_CC	GO:0035976	transcription factor AP-1 complex	transcription factor AP-1 complex	-3.6061	0.000247685	2	65	3	FOS JUNB
ADP_vs_Mock@1h	+	GO_CC	GO:0035579	specific granule membrane	specific granule membrane	0	1	0	65	77
ADP_vs_Mock@1h	+	GO_CC	GO:0097136	Bcl-2 family protein complex	Bcl-2 family protein complex	-3.16319	0.000686774	2	65	6	MCL1 PMAIP1
ADP_vs_Mock@1h	+	GO_CC	GO:0031234	extrinsic component of cytoplasmic side of plasma membrane	extrinsic component of cytoplasmic side of plasma membrane	-0.477125	0.33333	1	65	79	RGS1
ADP_vs_Mock@1h	+	GO_CC	GO:0043293	apoptosome	apoptosome	0	1	0	65	3
ADP_vs_Mock@1h	+	GO_CC	GO:0090571	RNA polymerase II transcription repressor complex	RNA polymerase II transcription repressor complex	0	1	0	65	13
ADP_vs_Mock@1h	+	GO_CC	GO:0001931	uropod	uropod	0	1	0	65	13
ADP_vs_Mock@1h	+	GO_CC	GO:1905370	serine-type endopeptidase complex	serine-type endopeptidase complex	0	1	0	65	4
ADP_vs_Mock@1h	+	GO_CC	GO:0005922	connexin complex	connexin complex	0	1	0	65	8
ADP_vs_Mock@1h	+	GO_CC	GO:0098685	Schaffer collateral - CA1 synapse	Schaffer collateral - CA1 synapse	0	1	0	65	55
ADP_vs_Mock@1h	+	GO_CC	GO:0033256	I-kappaB/NF-kappaB complex	I-kappaB/NF-kappaB complex	0	1	0	65	4
ADP_vs_Mock@1h	+	GO_CC	GO:0031093	platelet alpha granule lumen	platelet alpha granule lumen	-0.674239	0.21172	1	65	46	VEGFA
ADP_vs_Mock@1h	+	GO_CC	GO:0043511	inhibin complex	inhibin complex	0	1	0	65	2
ADP_vs_Mock@1h	+	GO_CC	GO:0031082	BLOC complex	BLOC complex	0	1	0	65	19
ADP_vs_Mock@1h	+	NETPATH	ID	ID	ID	-2.18529	0.00652691	2	7	8	ATF3 HES1
ADP_vs_Mock@1h	+	NETPATH	WNT	WNT	Wnt	0	1	0	7	43
ADP_vs_Mock@1h	+	NCI_Nature	AP-1 transcription factor network	AP-1 transcription factor network	AP-1 transcription factor network	-6.63555	2.31446e-07	9	37	47	ATF3 CXCL8 DUSP1 EGR1 FOS FOSB IL10 IL6 JUNB
ADP_vs_Mock@1h	+	NCI_Nature	Calcineurin-regulated NFAT-dependent transcription in lymphocytes	Calcineurin-regulated NFAT-dependent transcription in lymphocytes	Calcineurin-regulated NFAT-dependent transcription in lymphocytes	-4.8308	1.47637e-05	6	37	27	CXCL8 EGR1 EGR2 EGR3 FOS JUNB
ADP_vs_Mock@1h	+	NCI_Nature	S1P3 pathway	S1P3 pathway	S1P3 pathway	-0.460053	0.346695	1	37	23	VEGFA
ADP_vs_Mock@1h	+	NCI_Nature	ATF-2 transcription factor network	ATF-2 transcription factor network	ATF-2 transcription factor network	-7.0053	9.87863e-08	9	37	42	ATF3 CXCL8 DUSP1 DUSP5 FOS HES1 IL6 JUNB SOCS3
ADP_vs_Mock@1h	+	NCI_Nature	IL12-mediated signaling events	IL12-mediated signaling events	IL12-mediated signaling events	-2.99646	0.00100819	5	37	41	CCL3 CCL4 FOS GADD45B IL1B
ADP_vs_Mock@1h	+	NCI_Nature	TGF-beta receptor signaling	TGF-beta receptor signaling	TGF-beta receptor signaling	-0.245981	0.567569	1	37	46	PPP1R15A
ADP_vs_Mock@1h	+	NCI_Nature	Direct p53 effectors	Direct p53 effectors	Direct p53 effectors	-3.06465	0.000861691	8	37	113	ATF3 BTG2 DDIT4 DUSP1 DUSP5 MCL1 PMAIP1 PRDM1
ADP_vs_Mock@1h	+	NCI_Nature	HIF-1-alpha transcription factor network	HIF-1-alpha transcription factor network	HIF-1-alpha transcription factor network	-2.57225	0.00267761	5	37	52	BHLHE40 FOS ID2 MCL1 VEGFA
ADP_vs_Mock@1h	+	GO_BP	GO:0006607	NLS-bearing protein import into nucleus	NLS-bearing protein import into nucleus	0	1	0	64	11
ADP_vs_Mock@1h	+	GO_BP	GO:0006658	phosphatidylserine metabolic process	phosphatidylserine metabolic process	0	1	0	64	19
ADP_vs_Mock@1h	+	GO_BP	GO:0043615	astrocyte cell migration	astrocyte cell migration	-1.66408	0.021673	1	64	3	CCL3
ADP_vs_Mock@1h	+	GO_BP	GO:0032728	positive regulation of interferon-beta production	positive regulation of interferon-beta production	0	1	0	64	38
ADP_vs_Mock@1h	+	GO_BP	GO:0006478	peptidyl-tyrosine sulfation	peptidyl-tyrosine sulfation	0	1	0	64	2
ADP_vs_Mock@1h	+	GO_BP	GO:0032673	regulation of interleukin-4 production	regulation of interleukin-4 production	0	1	0	64	26
ADP_vs_Mock@1h	+	GO_BP	GO:0043313	regulation of neutrophil degranulation	regulation of neutrophil degranulation	0	1	0	64	6
ADP_vs_Mock@1h	+	GO_BP	GO:0032695	negative regulation of interleukin-12 production	negative regulation of interleukin-12 production	-1.07595	0.0839554	1	64	15	IL10
ADP_vs_Mock@1h	+	GO_BP	GO:0006569	tryptophan catabolic process	tryptophan catabolic process	0	1	0	64	6
ADP_vs_Mock@1h	+	GO_BP	GO:0019852	L-ascorbic acid metabolic process	L-ascorbic acid metabolic process	0	1	0	64	7
ADP_vs_Mock@1h	+	GO_BP	GO:0043484	regulation of RNA splicing	regulation of RNA splicing	0	1	0	64	136
ADP_vs_Mock@1h	+	GO_BP	GO:0140507	granzyme-mediated programmed cell death signaling pathway	granzyme-mediated programmed cell death signaling pathway	0	1	0	64	7
ADP_vs_Mock@1h	+	GO_BP	GO:0042795	snRNA transcription by RNA polymerase II	snRNA transcription by RNA polymerase II	0	1	0	64	10
ADP_vs_Mock@1h	+	GO_BP	GO:1905563	negative regulation of vascular endothelial cell proliferation	negative regulation of vascular endothelial cell proliferation	0	1	0	64	5
ADP_vs_Mock@1h	+	GO_BP	GO:0002315	marginal zone B cell differentiation	marginal zone B cell differentiation	0	1	0	64	8
ADP_vs_Mock@1h	+	GO_BP	GO:0002037	negative regulation of L-glutamate import across plasma membrane	negative regulation of L-glutamate import across plasma membrane	0	1	0	64	2
ADP_vs_Mock@1h	+	GO_BP	GO:0002084	protein depalmitoylation	protein depalmitoylation	0	1	0	64	10
ADP_vs_Mock@1h	+	GO_BP	GO:0038028	insulin receptor signaling pathway via phosphatidylinositol 3-kinase	insulin receptor signaling pathway via phosphatidylinositol 3-kinase	0	1	0	64	3
ADP_vs_Mock@1h	+	GO_BP	GO:1904058	positive regulation of sensory perception of pain	positive regulation of sensory perception of pain	0	1	0	64	3
ADP_vs_Mock@1h	+	GO_BP	GO:0051152	positive regulation of smooth muscle cell differentiation	positive regulation of smooth muscle cell differentiation	0	1	0	64	8
ADP_vs_Mock@1h	+	GO_BP	GO:0000079	regulation of cyclin-dependent protein serine/threonine kinase activity	regulation of cyclin-dependent protein serine/threonine kinase activity	0	1	0	64	23
ADP_vs_Mock@1h	+	GO_BP	GO:0002605	negative regulation of dendritic cell antigen processing and presentation	negative regulation of dendritic cell antigen processing and presentation	0	1	0	64	4
ADP_vs_Mock@1h	+	GO_BP	GO:1902043	positive regulation of extrinsic apoptotic signaling pathway via death domain receptors	positive regulation of extrinsic apoptotic signaling pathway via death domain receptors	-2.98651	0.00103156	2	64	7	ATF3 PMAIP1
ADP_vs_Mock@1h	+	GO_BP	GO:1903392	negative regulation of adherens junction organization	negative regulation of adherens junction organization	-1.78785	0.0162985	1	64	2	VEGFA
ADP_vs_Mock@1h	+	GO_BP	GO:2000503	positive regulation of natural killer cell chemotaxis	positive regulation of natural killer cell chemotaxis	-3.75699	0.000174987	2	64	2	CCL3 CCL4
ADP_vs_Mock@1h	+	GO_BP	GO:0051412	response to corticosterone	response to corticosterone	-3.09412	0.000805159	2	64	6	FOS FOSB
ADP_vs_Mock@1h	+	GO_BP	GO:0061470	T follicular helper cell differentiation	T follicular helper cell differentiation	-3.53668	0.000290617	2	64	3	GPR183 IL6
ADP_vs_Mock@1h	+	GO_BP	GO:0061469	regulation of type B pancreatic cell proliferation	regulation of type B pancreatic cell proliferation	-1.31772	0.0481149	1	64	8	NR4A1
ADP_vs_Mock@1h	+	GO_BP	GO:2000182	regulation of progesterone biosynthetic process	regulation of progesterone biosynthetic process	-1.78785	0.0162985	1	64	2	EGR1
ADP_vs_Mock@1h	+	GO_BP	GO:1903721	positive regulation of I-kappaB phosphorylation	positive regulation of I-kappaB phosphorylation	0	1	0	64	6
ADP_vs_Mock@1h	+	GO_BP	GO:0060212	negative regulation of nuclear-transcribed mRNA poly(A) tail shortening	negative regulation of nuclear-transcribed mRNA poly(A) tail shortening	-1.78785	0.0162985	1	64	2	TOB1
ADP_vs_Mock@1h	+	GO_BP	GO:1903753	negative regulation of p38MAPK cascade	negative regulation of p38MAPK cascade	-1.42454	0.0376237	1	64	6	DUSP1
ADP_vs_Mock@1h	+	GO_BP	GO:0072272	proximal/distal pattern formation involved in metanephric nephron development	proximal/distal pattern formation involved in metanephric nephron development	0	1	0	64	2
ADP_vs_Mock@1h	+	GO_BP	GO:0048245	eosinophil chemotaxis	eosinophil chemotaxis	-4.266	5.42e-05	3	64	11	CCL3 CCL4 CCL4L2
ADP_vs_Mock@1h	+	GO_BP	GO:0097150	neuronal stem cell population maintenance	neuronal stem cell population maintenance	-1.00478	0.0989059	1	64	18	HES1
ADP_vs_Mock@1h	+	GO_BP	GO:1990823	response to leukemia inhibitory factor	response to leukemia inhibitory factor	-1.15983	0.0692108	2	64	77	KLF4 SOCS3
ADP_vs_Mock@1h	+	GO_BP	GO:0035025	positive regulation of Rho protein signal transduction	positive regulation of Rho protein signal transduction	0	1	0	64	25
ADP_vs_Mock@1h	+	GO_BP	GO:2000271	positive regulation of fibroblast apoptotic process	positive regulation of fibroblast apoptotic process	0	1	0	64	7
ADP_vs_Mock@1h	+	GO_BP	GO:0072086	specification of loop of Henle identity	specification of loop of Henle identity	0	1	0	64	3
ADP_vs_Mock@1h	+	GO_BP	GO:0009214	cyclic nucleotide catabolic process	cyclic nucleotide catabolic process	0	1	0	64	12
ADP_vs_Mock@1h	+	GO_BP	GO:0035590	purinergic nucleotide receptor signaling pathway	purinergic nucleotide receptor signaling pathway	0	1	0	64	18
ADP_vs_Mock@1h	+	GO_BP	GO:0060670	branching involved in labyrinthine layer morphogenesis	branching involved in labyrinthine layer morphogenesis	-2.80551	0.00156492	2	64	9	IL10 SOCS3
ADP_vs_Mock@1h	+	GO_BP	GO:0070086	ubiquitin-dependent endocytosis	ubiquitin-dependent endocytosis	0	1	0	64	3
ADP_vs_Mock@1h	+	GO_BP	GO:0072344	rescue of stalled ribosome	rescue of stalled ribosome	0	1	0	64	8
ADP_vs_Mock@1h	+	GO_BP	GO:2001245	regulation of phosphatidylcholine biosynthetic process	regulation of phosphatidylcholine biosynthetic process	0	1	0	64	5
ADP_vs_Mock@1h	+	GO_BP	GO:0001973	G protein-coupled adenosine receptor signaling pathway	G protein-coupled adenosine receptor signaling pathway	0	1	0	64	3
ADP_vs_Mock@1h	+	GO_BP	GO:0050930	induction of positive chemotaxis	induction of positive chemotaxis	-2.80551	0.00156492	2	64	9	CXCL8 VEGFA
ADP_vs_Mock@1h	+	GO_BP	GO:0048625	myoblast fate commitment	myoblast fate commitment	0	1	0	64	4
ADP_vs_Mock@1h	+	GO_BP	GO:0035425	autocrine signaling	autocrine signaling	0	1	0	64	5
ADP_vs_Mock@1h	+	GO_BP	GO:0061756	leukocyte adhesion to vascular endothelial cell	leukocyte adhesion to vascular endothelial cell	0	1	0	64	18
ADP_vs_Mock@1h	+	GO_BP	GO:0034115	negative regulation of heterotypic cell-cell adhesion	negative regulation of heterotypic cell-cell adhesion	-2.98651	0.00103156	2	64	7	IL10 KLF4
ADP_vs_Mock@1h	+	GO_BP	GO:0070371	ERK1 and ERK2 cascade	ERK1 and ERK2 cascade	-0.819022	0.151697	1	64	29	DUSP5
ADP_vs_Mock@1h	+	GO_BP	GO:0046697	decidualization	decidualization	-1.07595	0.0839554	1	64	15	JUNB
ADP_vs_Mock@1h	+	GO_BP	GO:0060988	lipid tube assembly	lipid tube assembly	0	1	0	64	2
ADP_vs_Mock@1h	+	GO_BP	GO:0007187	G protein-coupled receptor signaling pathway, coupled to cyclic nucleotide second messenger	G protein-coupled receptor signaling pathway, coupled to cyclic nucleotide second messenger	0	1	0	64	18
ADP_vs_Mock@1h	+	GO_BP	GO:0070427	nucleotide-binding oligomerization domain containing 1 signaling pathway	nucleotide-binding oligomerization domain containing 1 signaling pathway	0	1	0	64	2
ADP_vs_Mock@1h	+	GO_BP	GO:0060707	trophoblast giant cell differentiation	trophoblast giant cell differentiation	-4.74113	1.81495e-05	3	64	7	PRDM1 SNAI1 SOCS3
ADP_vs_Mock@1h	+	GO_BP	GO:1901898	negative regulation of relaxation of cardiac muscle	negative regulation of relaxation of cardiac muscle	0	1	0	64	2
ADP_vs_Mock@1h	+	GO_BP	GO:0035767	endothelial cell chemotaxis	endothelial cell chemotaxis	-4.89434	1.27544e-05	3	64	6	EGR3 NR4A1 VEGFA
ADP_vs_Mock@1h	+	GO_BP	GO:0033209	tumor necrosis factor-mediated signaling pathway	tumor necrosis factor-mediated signaling pathway	0	1	0	64	10
ADP_vs_Mock@1h	+	GO_BP	GO:0140374	antiviral innate immune response	antiviral innate immune response	0	1	0	64	15
ADP_vs_Mock@1h	+	GO_BP	GO:0045741	positive regulation of epidermal growth factor-activated receptor activity	positive regulation of epidermal growth factor-activated receptor activity	-1.42454	0.0376237	1	64	6	HBEGF
ADP_vs_Mock@1h	+	GO_BP	GO:0070778	L-aspartate transmembrane transport	L-aspartate transmembrane transport	0	1	0	64	7
ADP_vs_Mock@1h	+	GO_BP	GO:0007623	circadian rhythm	circadian rhythm	-4.6562	2.20699e-05	6	64	99	BHLHE40 EGR1 EGR3 ID2 KLF10 NFIL3
ADP_vs_Mock@1h	+	GO_BP	GO:0140289	protein mono-ADP-ribosylation	protein mono-ADP-ribosylation	0	1	0	64	12
ADP_vs_Mock@1h	+	GO_BP	GO:0009914	hormone transport	hormone transport	0	1	0	64	5
ADP_vs_Mock@1h	+	GO_BP	GO:0008635	activation of cysteine-type endopeptidase activity involved in apoptotic process by cytochrome c	activation of cysteine-type endopeptidase activity involved in apoptotic process by cytochrome c	0	1	0	64	6
ADP_vs_Mock@1h	+	GO_BP	GO:0021557	oculomotor nerve development	oculomotor nerve development	-3.75699	0.000174987	2	64	2	ACKR3 HES1
ADP_vs_Mock@1h	+	GO_BP	GO:0046886	positive regulation of hormone biosynthetic process	positive regulation of hormone biosynthetic process	-1.36771	0.0428834	1	64	7	EGR1
ADP_vs_Mock@1h	+	GO_BP	GO:0019262	N-acetylneuraminate catabolic process	N-acetylneuraminate catabolic process	0	1	0	64	6
ADP_vs_Mock@1h	+	GO_BP	GO:0021571	rhombomere 5 development	rhombomere 5 development	-1.96278	0.0108949	1	64	1	EGR2
ADP_vs_Mock@1h	+	GO_BP	GO:0032277	negative regulation of gonadotropin secretion	negative regulation of gonadotropin secretion	0	1	0	64	5
ADP_vs_Mock@1h	+	GO_BP	GO:0140214	positive regulation of long-chain fatty acid import into cell	positive regulation of long-chain fatty acid import into cell	0	1	0	64	3
ADP_vs_Mock@1h	+	GO_BP	GO:0071878	negative regulation of adenylate cyclase-activating adrenergic receptor signaling pathway	negative regulation of adenylate cyclase-activating adrenergic receptor signaling pathway	0	1	0	64	5
ADP_vs_Mock@1h	+	GO_BP	GO:0019441	tryptophan catabolic process to kynurenine	tryptophan catabolic process to kynurenine	0	1	0	64	3
ADP_vs_Mock@1h	+	GO_BP	GO:0045602	negative regulation of endothelial cell differentiation	negative regulation of endothelial cell differentiation	-1.31772	0.0481149	1	64	8	VEGFA
ADP_vs_Mock@1h	+	GO_BP	GO:1905320	regulation of mesenchymal stem cell migration	regulation of mesenchymal stem cell migration	-1.78785	0.0162985	1	64	2	ACKR3
ADP_vs_Mock@1h	+	GO_BP	GO:1905915	regulation of cell differentiation involved in phenotypic switching	regulation of cell differentiation involved in phenotypic switching	0	1	0	64	3
ADP_vs_Mock@1h	+	GO_BP	GO:1903276	regulation of sodium ion export across plasma membrane	regulation of sodium ion export across plasma membrane	0	1	0	64	3
ADP_vs_Mock@1h	+	GO_BP	GO:1903207	regulation of hydrogen peroxide-induced neuron death	regulation of hydrogen peroxide-induced neuron death	-1.56834	0.0270186	1	64	4	IL10
ADP_vs_Mock@1h	+	GO_BP	GO:0060211	regulation of nuclear-transcribed mRNA poly(A) tail shortening	regulation of nuclear-transcribed mRNA poly(A) tail shortening	-4.17079	6.7486e-05	3	64	12	BTG2 TOB1 ZFP36
ADP_vs_Mock@1h	+	GO_BP	GO:0035504	regulation of myosin light chain kinase activity	regulation of myosin light chain kinase activity	-1.96278	0.0108949	1	64	1	IL1B
ADP_vs_Mock@1h	+	GO_BP	GO:0070425	negative regulation of nucleotide-binding oligomerization domain containing signaling pathway	negative regulation of nucleotide-binding oligomerization domain containing signaling pathway	0	1	0	64	3
ADP_vs_Mock@1h	+	GO_BP	GO:0045168	cell-cell signaling involved in cell fate commitment	cell-cell signaling involved in cell fate commitment	-1.78785	0.0162985	1	64	2	HES1
ADP_vs_Mock@1h	+	GO_BP	GO:0006023	aminoglycan biosynthetic process	aminoglycan biosynthetic process	-0.522558	0.300222	1	64	64	IL1B
ADP_vs_Mock@1h	+	GO_BP	GO:0003159	morphogenesis of an endothelium	morphogenesis of an endothelium	-1.19626	0.0636411	1	64	11	RHOB
ADP_vs_Mock@1h	+	GO_BP	GO:0052646	alditol phosphate metabolic process	alditol phosphate metabolic process	0	1	0	64	9
ADP_vs_Mock@1h	+	GO_BP	GO:1904752	regulation of vascular associated smooth muscle cell migration	regulation of vascular associated smooth muscle cell migration	0	1	0	64	17
ADP_vs_Mock@1h	+	GO_BP	GO:0097532	stress response to acid chemical	stress response to acid chemical	-4.53208	2.93714e-05	2	64	0	KLF2 VEGFA
ADP_vs_Mock@1h	+	GO_BP	GO:1902366	regulation of Notch signaling pathway involved in somitogenesis	regulation of Notch signaling pathway involved in somitogenesis	0	1	0	64	2
ADP_vs_Mock@1h	+	GO_BP	GO:0010746	regulation of long-chain fatty acid import across plasma membrane	regulation of long-chain fatty acid import across plasma membrane	0	1	0	64	6
ADP_vs_Mock@1h	+	GO_BP	GO:0010713	negative regulation of collagen metabolic process	negative regulation of collagen metabolic process	-1.36771	0.0428834	1	64	7	IL6
ADP_vs_Mock@1h	+	GO_BP	GO:0010616	negative regulation of cardiac muscle adaptation	negative regulation of cardiac muscle adaptation	0	1	0	64	7
ADP_vs_Mock@1h	+	MSIGDB_C2	PID_ERBB_NETWORK_PATHWAY	PID_ERBB_NETWORK_PATHWAY	PID_ERBB_NETWORK_PATHWAY	-1.26749	0.0540146	1	22	4	HBEGF
ADP_vs_Mock@1h	+	MSIGDB_C2	PID_GMCSF_PATHWAY	PID_GMCSF_PATHWAY	PID_GMCSF_PATHWAY	0	1	0	22	10
ADP_vs_Mock@1h	+	MSIGDB_C2	BIOCARTA_DSP_PATHWAY	BIOCARTA_DSP_PATHWAY	BIOCARTA_DSP_PATHWAY	-1.48477	0.0327517	1	22	2	DUSP2
ADP_vs_Mock@1h	+	MSIGDB_C2	BIOCARTA_WNT_PATHWAY	BIOCARTA_WNT_PATHWAY	BIOCARTA_WNT_PATHWAY	0	1	0	22	8
ADP_vs_Mock@1h	+	MSIGDB_C2	BIOCARTA_MTA3_PATHWAY	BIOCARTA_MTA3_PATHWAY	BIOCARTA_MTA3_PATHWAY	-1.19059	0.064478	1	22	5	SNAI1
ADP_vs_Mock@1h	+	MSIGDB_C2	BIOCARTA_CCR5_PATHWAY	BIOCARTA_CCR5_PATHWAY	BIOCARTA_CCR5_PATHWAY	-1.19059	0.064478	1	22	5	CCL4
ADP_vs_Mock@1h	+	MSIGDB_C2	HALLMARK_KRAS_SIGNALING_UP	HALLMARK_KRAS_SIGNALING_UP	HALLMARK_KRAS_SIGNALING_UP	-3.78158	0.000165355	6	22	75	HBEGF IL1B KLF4 PPP1R15A RGS16 TRIB1
ADP_vs_Mock@1h	+	MSIGDB_C2	HALLMARK_TGF_BETA_SIGNALING	HALLMARK_TGF_BETA_SIGNALING	HALLMARK_TGF_BETA_SIGNALING	-1.66755	0.0215007	2	22	19	KLF10 PPP1R15A
ADP_vs_Mock@1h	+	MSIGDB_C2	HALLMARK_IL2_STAT5_SIGNALING	HALLMARK_IL2_STAT5_SIGNALING	HALLMARK_IL2_STAT5_SIGNALING	-1.32708	0.0470892	3	22	72	PHLDA1 RGS16 RHOB
ADP_vs_Mock@1h	+	MSIGDB_C2	HALLMARK_HYPOXIA	HALLMARK_HYPOXIA	HALLMARK_HYPOXIA	-1.67575	0.0210983	3	22	52	ACKR3 ATF3 PPP1R15A
ADP_vs_Mock@1h	+	MSIGDB_C2	HALLMARK_TNFA_SIGNALING_VIA_NFKB	HALLMARK_TNFA_SIGNALING_VIA_NFKB	HALLMARK_TNFA_SIGNALING_VIA_NFKB	-20.2567	5.53727e-21	17	22	62	ACKR3 ATF3 BTG2 CCL4 DUSP2 DUSP5 EGR2 HBEGF HES1 IL1B KLF10 KLF2 KLF4 PHLDA1 PPP1R15A RHOB TRIB1
ADP_vs_Mock@1h	+	MSIGDB_C2	HALLMARK_UNFOLDED_PROTEIN_RESPONSE	HALLMARK_UNFOLDED_PROTEIN_RESPONSE	HALLMARK_UNFOLDED_PROTEIN_RESPONSE	-0.387248	0.40997	1	22	46	ATF3
ADP_vs_Mock@1h	+	MSIGDB_C2	HALLMARK_INTERFERON_GAMMA_RESPONSE	HALLMARK_INTERFERON_GAMMA_RESPONSE	HALLMARK_INTERFERON_GAMMA_RESPONSE	0	1	0	22	79
ADP_vs_Mock@1h	+	MSIGDB_C2	HALLMARK_P53_PATHWAY	HALLMARK_P53_PATHWAY	HALLMARK_P53_PATHWAY	-4.65942	2.19069e-05	7	22	79	ATF3 BTG2 HBEGF KLF4 PPP1R15A RGS16 TOB1
ADP_vs_Mock@1h	+	Panther_Pathway	P00006	Apoptosis signaling pathway	Apoptosis signaling pathway	-0.71294	0.193669	3	25	99	ATF3 FOS MCL1
ADP_vs_Mock@1h	+	Panther_Pathway	P06959	Gastrin_CCK2R_240212	Gastrin_CCK2R_240212	-2.62207	0.00238743	7	25	125	CXCL8 EGR1 FOS HBEGF KLF4 RGS2 SNAI1
ADP_vs_Mock@1h	+	Panther_Pathway	P00031	Inflammation mediated by chemokine and cytokine signaling pathway	Inflammation mediated by chemokine and cytokine signaling pathway	-1.5819	0.0261879	6	25	153	CCL3 CCL3L1 CCL4 CCL4L2 CXCL8 JUNB
ADP_vs_Mock@1h	+	GO_MF	GO:0000079	regulation of cyclin-dependent protein serine/threonine kinase activity	regulation of cyclin-dependent protein serine/threonine kinase activity	0	1	0	67	23
ADP_vs_Mock@1h	+	GO_MF	GO:0035589	G protein-coupled purinergic nucleotide receptor signaling pathway	G protein-coupled purinergic nucleotide receptor signaling pathway	0	1	0	67	11
ADP_vs_Mock@1h	+	GO_MF	GO:0070848	response to growth factor	response to growth factor	0	1	0	67	22
ADP_vs_Mock@1h	+	GO_MF	GO:0009914	hormone transport	hormone transport	0	1	0	67	5
ADP_vs_Mock@1h	+	GO_MF	GO:0004879	nuclear receptor activity	nuclear receptor activity	-1.816	0.0152758	2	67	34	NR4A1 NR4A2
ADP_vs_Mock@1h	+	GO_MF	GO:0008330	protein tyrosine/threonine phosphatase activity	protein tyrosine/threonine phosphatase activity	-4.79018	1.62115e-05	3	67	7	DUSP1 DUSP2 DUSP5
ADP_vs_Mock@1h	+	GO_MF	GO:0001784	phosphotyrosine residue binding	phosphotyrosine residue binding	-0.720593	0.190286	1	67	39	SOCS3
ADP_vs_Mock@1h	+	GO_MF	GO:0004843	thiol-dependent deubiquitinase	thiol-dependent deubiquitinase	-0.437327	0.36532	1	67	85	OTUD1
ADP_vs_Mock@1h	+	GO_MF	GO:0035259	glucocorticoid receptor binding	glucocorticoid receptor binding	-2.68951	0.00204405	2	67	11	NR4A1 NR4A2
ADP_vs_Mock@1h	+	GO_MF	GO:0004115	3',5'-cyclic-AMP phosphodiesterase activity	3',5'-cyclic-AMP phosphodiesterase activity	0	1	0	67	13
ADP_vs_Mock@1h	+	GO_MF	GO:0031752	D5 dopamine receptor binding	D5 dopamine receptor binding	0	1	0	67	2
ADP_vs_Mock@1h	+	GO_MF	GO:0031730	CCR5 chemokine receptor binding	CCR5 chemokine receptor binding	-3.25054	0.000561647	2	67	5	CCL3 CCL4
ADP_vs_Mock@1h	+	GO_MF	GO:0031726	CCR1 chemokine receptor binding	CCR1 chemokine receptor binding	-3.79017	0.000162116	2	67	2	CCL3 CCL4
ADP_vs_Mock@1h	+	GO_MF	GO:0031727	CCR2 chemokine receptor binding	CCR2 chemokine receptor binding	0	1	0	67	5
ADP_vs_Mock@1h	+	GO_MF	GO:0008476	protein-tyrosine sulfotransferase activity	protein-tyrosine sulfotransferase activity	0	1	0	67	2
ADP_vs_Mock@1h	+	GO_MF	GO:0004906	interferon-gamma receptor activity	interferon-gamma receptor activity	0	1	0	67	2
ADP_vs_Mock@1h	+	GO_MF	GO:0071791	chemokine (C-C motif) ligand 5 binding	chemokine (C-C motif) ligand 5 binding	0	1	0	67	2
ADP_vs_Mock@1h	+	GO_MF	GO:0070412	R-SMAD binding	R-SMAD binding	-0.960458	0.109532	1	67	21	FOS
ADP_vs_Mock@1h	+	GO_MF	GO:0005149	interleukin-1 receptor binding	interleukin-1 receptor binding	-1.38421	0.0412852	1	67	7	IL1B
ADP_vs_Mock@1h	+	GO_MF	GO:0008142	oxysterol binding	oxysterol binding	-1.5069	0.0311241	1	67	5	GPR183
ADP_vs_Mock@1h	+	GO_MF	GO:0045125	bioactive lipid receptor activity	bioactive lipid receptor activity	0	1	0	67	11
ADP_vs_Mock@1h	+	GO_MF	GO:0005243	gap junction channel activity	gap junction channel activity	0	1	0	67	10
ADP_vs_Mock@1h	+	GO_MF	GO:0038187	pattern recognition receptor activity	pattern recognition receptor activity	0	1	0	67	22
ADP_vs_Mock@1h	+	GO_MF	GO:0001609	G protein-coupled adenosine receptor activity	G protein-coupled adenosine receptor activity	0	1	0	67	3
ADP_vs_Mock@1h	+	GO_MF	GO:0001671	ATPase activator activity	ATPase activator activity	0	1	0	67	22
ADP_vs_Mock@1h	+	GO_MF	GO:0046592	polyamine oxidase activity	polyamine oxidase activity	0	1	0	67	3
ADP_vs_Mock@1h	+	GO_MF	GO:0004745	NAD-retinol dehydrogenase activity	NAD-retinol dehydrogenase activity	0	1	0	67	11
ADP_vs_Mock@1h	+	GO_MF	GO:0015173	aromatic amino acid transmembrane transporter activity	aromatic amino acid transmembrane transporter activity	0	1	0	67	8
ADP_vs_Mock@1h	+	GO_MF	GO:0140416	transcription regulator inhibitor activity	transcription regulator inhibitor activity	-1.11902	0.0760293	1	67	14	ID2
ADP_vs_Mock@1h	+	GO_MF	GO:0005031	tumor necrosis factor-activated receptor activity	tumor necrosis factor-activated receptor activity	0	1	0	67	10
ADP_vs_Mock@1h	+	GO_MF	GO:0017017	MAP kinase tyrosine/serine/threonine phosphatase activity	MAP kinase tyrosine/serine/threonine phosphatase activity	-4.53021	2.94979e-05	3	67	9	DUSP1 DUSP2 DUSP5
ADP_vs_Mock@1h	+	GO_MF	GO:0070888	E-box binding	E-box binding	-3.13155	0.000738668	3	67	31	BHLHE40 HES1 SNAI1
ADP_vs_Mock@1h	+	GO_MF	GO:0008083	growth factor activity	growth factor activity	-4.0881	8.16389e-05	5	67	80	HBEGF IL10 IL6 OSM VEGFA
ADP_vs_Mock@1h	+	GO_MF	GO:0097677	STAT family protein binding	STAT family protein binding	0	1	0	67	11
ADP_vs_Mock@1h	+	GO_MF	GO:0030552	cAMP binding	cAMP binding	0	1	0	67	17
ADP_vs_Mock@1h	+	GO_MF	GO:0071889	14-3-3 protein binding	14-3-3 protein binding	-2.02615	0.00941574	2	67	26	DDIT4 ZFP36
ADP_vs_Mock@1h	+	GO_MF	GO:0004366	glycerol-3-phosphate O-acyltransferase activity	glycerol-3-phosphate O-acyltransferase activity	0	1	0	67	3
ADP_vs_Mock@1h	+	GO_MF	GO:0004370	glycerol kinase activity	glycerol kinase activity	0	1	0	67	2
ADP_vs_Mock@1h	+	GO_MF	GO:0003836	beta-galactoside (CMP) alpha-2,3-sialyltransferase activity	beta-galactoside (CMP) alpha-2,3-sialyltransferase activity	0	1	0	67	6
ADP_vs_Mock@1h	+	GO_MF	GO:0043023	ribosomal large subunit binding	ribosomal large subunit binding	0	1	0	67	14
ADP_vs_Mock@1h	+	GO_MF	GO:0008227	G protein-coupled amine receptor activity	G protein-coupled amine receptor activity	0	1	0	67	9
ADP_vs_Mock@1h	+	Reactome	R-HSA-877312	Regulation of IFNG signaling	Regulation of IFNG signaling	-1.1527	0.0703553	1	53	10	SOCS3
ADP_vs_Mock@1h	+	Reactome	R-HSA-375280	Amine ligand-binding receptors	Amine ligand-binding receptors	0	1	0	53	9
ADP_vs_Mock@1h	+	Reactome	R-HSA-5669034	TNFs bind their physiological receptors	TNFs bind their physiological receptors	-0.849023	0.141572	1	53	22	TNFSF9
ADP_vs_Mock@1h	+	Reactome	R-HSA-210991	Basigin interactions	Basigin interactions	0	1	0	53	22
ADP_vs_Mock@1h	+	Reactome	R-HSA-9662834	CD163 mediating an anti-inflammatory response	CD163 mediating an anti-inflammatory response	-4.65293	2.22369e-05	3	53	6	IL10 IL6 PLK2
ADP_vs_Mock@1h	+	Reactome	R-HSA-71240	Tryptophan catabolism	Tryptophan catabolism	0	1	0	53	11
ADP_vs_Mock@1h	+	Reactome	R-HSA-9033658	Blood group systems biosynthesis	Blood group systems biosynthesis	0	1	0	53	13
ADP_vs_Mock@1h	+	Reactome	R-HSA-446210	Synthesis of UDP-N-acetyl-glucosamine	Synthesis of UDP-N-acetyl-glucosamine	0	1	0	53	7
ADP_vs_Mock@1h	+	Reactome	R-HSA-6783783	Interleukin-10 signaling	Interleukin-10 signaling	-8.49183	3.2223e-09	7	53	30	CCL3 CCL3L1 CCL4 CXCL8 IL10 IL1B IL6
ADP_vs_Mock@1h	+	Reactome	R-HSA-9617828	FOXO-mediated transcription of cell cycle genes	FOXO-mediated transcription of cell cycle genes	-1.05215	0.0886848	1	53	13	KLF4
ADP_vs_Mock@1h	+	Reactome	R-HSA-111459	Activation of caspases through apoptosome-mediated cleavage	Activation of caspases through apoptosome-mediated cleavage	0	1	0	53	6
ADP_vs_Mock@1h	+	Reactome	R-HSA-112409	RAF-independent MAPK1 3 activation	RAF-independent MAPK1 3 activation	-4.94426	1.13694e-05	4	53	18	DUSP1 DUSP2 DUSP5 IL6
ADP_vs_Mock@1h	+	Reactome	R-HSA-419408	Lysosphingolipid and LPA receptors	Lysosphingolipid and LPA receptors	0	1	0	53	10
ADP_vs_Mock@1h	+	Reactome	R-HSA-8849473	PTK6 Expression	PTK6 Expression	0	1	0	53	5
ADP_vs_Mock@1h	+	Reactome	R-HSA-1234158	Regulation of gene expression by Hypoxia-inducible Factor	Regulation of gene expression by Hypoxia-inducible Factor	-1.28681	0.0516642	1	53	7	VEGFA
ADP_vs_Mock@1h	+	Reactome	R-HSA-190861	Gap junction assembly	Gap junction assembly	0	1	0	53	7
ADP_vs_Mock@1h	+	Reactome	R-HSA-5660668	CLEC7A inflammasome pathway	CLEC7A inflammasome pathway	-1.40894	0.0389991	1	53	5	IL1B
ADP_vs_Mock@1h	+	Reactome	R-HSA-417957	P2Y receptors	P2Y receptors	0	1	0	53	10
ADP_vs_Mock@1h	+	Reactome	R-HSA-381042	PERK regulates gene expression	PERK regulates gene expression	-1.72785	0.0187135	2	53	30	ATF3 CXCL8
ADP_vs_Mock@1h	+	Reactome	R-HSA-383280	Nuclear Receptor transcription pathway	Nuclear Receptor transcription pathway	-1.83855	0.0145028	2	53	26	NR4A1 NR4A2
ADP_vs_Mock@1h	+	Reactome	R-HSA-4641262	Disassembly of the destruction complex and recruitment of AXIN to the membrane	Disassembly of the destruction complex and recruitment of AXIN to the membrane	0	1	0	53	27
ADP_vs_Mock@1h	+	Reactome	R-HSA-5638302	Signaling by Overexpressed Wild-Type EGFR in Cancer	Signaling by Overexpressed Wild-Type EGFR in Cancer	-1.58223	0.0261682	1	53	3	HBEGF
ADP_vs_Mock@1h	+	Reactome	R-HSA-380108	Chemokine receptors bind chemokines	Chemokine receptors bind chemokines	-5.29769	5.03861e-06	5	53	34	ACKR3 CCL3 CCL3L1 CCL4 CXCL8
ADP_vs_Mock@1h	+	Reactome	R-HSA-9031628	NGF-stimulated transcription	NGF-stimulated transcription	-11.8962	1.26995e-12	9	53	28	EGR1 EGR2 EGR3 FOS FOSB ID2 JUNB SGK1 TRIB1
ADP_vs_Mock@2h	+	WikiPathways	WP5095	OVERVIEW OF PROINFLAMMATORY AND PROFIBROTIC MEDIATORS	Overview of proinflammatory and profibrotic mediators	-2.75495	0.00175812	5	58	33	AREG CCL3L1 CCL4 CCL4L2 IL1B
ADP_vs_Mock@2h	+	WikiPathways	WP455	GPCRS, CLASS A RHODOPSIN-LIKE	GPCRs, class A rhodopsin-like	-0.194338	0.639238	1	58	41	ACKR3
ADP_vs_Mock@2h	+	WikiPathways	WP516	HYPERTROPHY MODEL	Hypertrophy model	-4.29897	5.0238e-05	3	58	1	ATF3 HBEGF JUND
ADP_vs_Mock@2h	+	WikiPathways	WP2880	GLUCOCORTICOID RECEPTOR PATHWAY	Glucocorticoid receptor pathway	-3.80998	0.00015489	5	58	18	ACKR3 B3GNT5 BIRC3 THBD TNFAIP3
ADP_vs_Mock@2h	+	WikiPathways	WP428	WNT SIGNALING	Wnt signaling	0	1	0	58	40
ADP_vs_Mock@2h	+	WikiPathways	WP5094	OREXIN RECEPTOR PATHWAY	Orexin receptor pathway	-8.78099	1.65581e-09	11	58	32	ARC DUSP4 EGR2 HBEGF HES1 ID1 ID3 IL1B KLF4 MAFF SKIL
ADP_vs_Mock@2h	+	WikiPathways	WP5044	KYNURENINE PATHWAY AND LINKS TO CELL SENESCENCE	Kynurenine pathway and links to cell senescence	0	1	0	58	8
ADP_vs_Mock@2h	+	WikiPathways	WP3297	EV RELEASE FROM CARDIAC CELLS AND THEIR FUNCTIONAL EFFECTS	EV release from cardiac cells and their functional effects	-1.03699	0.0918359	1	58	3	RGS16
ADP_vs_Mock@2h	+	WikiPathways	WP3859	TGF-BETA SIGNALING IN THYROID CELLS FOR EPITHELIAL-MESENCHYMAL TRANSITION	TGF-beta signaling in thyroid cells for epithelial-mesenchymal transition	-2.78453	0.00164238	2	58	1	ID1 SNAI1
ADP_vs_Mock@2h	+	WikiPathways	WP289	MYOMETRIAL RELAXATION AND CONTRACTION PATHWAYS	Myometrial relaxation and contraction pathways	-3.98926	0.000102504	7	58	41	ACKR3 ATF3 ETS2 IL1B MAFF RGS1 RGS16
ADP_vs_Mock@2h	+	WikiPathways	WP53	ID SIGNALING PATHWAY	ID signaling pathway	-2.49019	0.00323452	2	58	2	ID1 ID3
ADP_vs_Mock@2h	+	WikiPathways	WP4961	STING PATHWAY IN KAWASAKI-LIKE DISEASE AND COVID-19	STING pathway in Kawasaki-like disease and COVID-19	-0.599736	0.251341	1	58	11	IL1B
ADP_vs_Mock@2h	+	WikiPathways	WP3630	NAD METABOLISM, SIRTUINS AND AGING	NAD metabolism, sirtuins and aging	0	1	0	58	4
ADP_vs_Mock@2h	+	WikiPathways	WP2806	COMPLEMENT SYSTEM	Complement system	-1.05816	0.0874658	2	58	19	C5AR1 THBS1
ADP_vs_Mock@2h	+	WikiPathways	WP4211	TRANSCRIPTIONAL CASCADE REGULATING ADIPOGENESIS	Transcriptional cascade regulating adipogenesis	-0.809043	0.155223	1	58	6	EGR2
ADP_vs_Mock@2h	+	IOB	CCR1	CCR1	CCR1	-1.15734	0.0696076	2	17	10	CCL3L1 CCL4
ADP_vs_Mock@2h	+	IOB	ID	ID	ID	-5.05727	8.76454e-06	5	17	5	ATF3 ETS2 HES1 ID1 ID3
ADP_vs_Mock@2h	+	GO_CC	GO:0035976	transcription factor AP-1 complex	transcription factor AP-1 complex	-4.38145	4.15476e-05	3	210	2	FOS JUNB JUND
ADP_vs_Mock@2h	+	GO_CC	GO:0035579	specific granule membrane	specific granule membrane	-0.446462	0.357716	2	210	75	PLAUR SLC2A3
ADP_vs_Mock@2h	+	GO_CC	GO:0097136	Bcl-2 family protein complex	Bcl-2 family protein complex	-3.64901	0.000224382	3	210	5	BAK1 BCL2L11 MCL1
ADP_vs_Mock@2h	+	GO_CC	GO:0031234	extrinsic component of cytoplasmic side of plasma membrane	extrinsic component of cytoplasmic side of plasma membrane	-1.38258	0.0414398	4	210	76	ERRFI1 GNA13 RGS1 YES1
ADP_vs_Mock@2h	+	GO_CC	GO:0043293	apoptosome	apoptosome	-3.10615	0.000783155	2	210	1	CASP9 CYCS
ADP_vs_Mock@2h	+	GO_CC	GO:0090571	RNA polymerase II transcription repressor complex	RNA polymerase II transcription repressor complex	-0.716103	0.192264	1	210	12	ETV3
ADP_vs_Mock@2h	+	GO_CC	GO:0001931	uropod	uropod	0	1	0	210	13
ADP_vs_Mock@2h	+	GO_CC	GO:1905370	serine-type endopeptidase complex	serine-type endopeptidase complex	-2.80981	0.00154949	2	210	2	PLAUR THBD
ADP_vs_Mock@2h	+	GO_CC	GO:0005922	connexin complex	connexin complex	-0.909715	0.123108	1	210	7	GJA4
ADP_vs_Mock@2h	+	GO_CC	GO:0098685	Schaffer collateral - CA1 synapse	Schaffer collateral - CA1 synapse	-0.225196	0.595393	1	210	54	TAMALIN
ADP_vs_Mock@2h	+	GO_CC	GO:0033256	I-kappaB/NF-kappaB complex	I-kappaB/NF-kappaB complex	0	1	0	210	4
ADP_vs_Mock@2h	+	GO_CC	GO:0031093	platelet alpha granule lumen	platelet alpha granule lumen	-0.749759	0.177927	2	210	45	THBS1 VEGFA
ADP_vs_Mock@2h	+	GO_CC	GO:0043511	inhibin complex	inhibin complex	-1.49077	0.0323018	1	210	1	INHBA
ADP_vs_Mock@2h	+	GO_CC	GO:0031082	BLOC complex	BLOC complex	0	1	0	210	19
ADP_vs_Mock@2h	+	NETPATH	ID	ID	ID	-4.75148	1.77222e-05	5	22	5	ATF3 ETS2 HES1 ID1 ID3
ADP_vs_Mock@2h	+	NETPATH	WNT	WNT	Wnt	-0.068821	0.853452	1	22	42	YES1
ADP_vs_Mock@2h	+	NCI_Nature	AP-1 transcription factor network	AP-1 transcription factor network	AP-1 transcription factor network	-7.41932	3.80788e-08	13	77	43	ATF3 BCL2L11 CXCL8 DUSP1 EGR1 FOS FOSB FOSL1 FOSL2 IL10 IL6 JUNB JUND
ADP_vs_Mock@2h	+	NCI_Nature	Calcineurin-regulated NFAT-dependent transcription in lymphocytes	Calcineurin-regulated NFAT-dependent transcription in lymphocytes	Calcineurin-regulated NFAT-dependent transcription in lymphocytes	-4.84796	1.4192e-05	8	77	25	CXCL8 EGR1 EGR2 EGR3 FOS FOSL1 JUNB PTPN1
ADP_vs_Mock@2h	+	NCI_Nature	S1P3 pathway	S1P3 pathway	S1P3 pathway	-1.26639	0.0541513	3	77	21	CXCR4 GNA13 VEGFA
ADP_vs_Mock@2h	+	NCI_Nature	ATF-2 transcription factor network	ATF-2 transcription factor network	ATF-2 transcription factor network	-5.06385	8.63281e-06	10	77	41	ATF3 CXCL8 DUSP1 DUSP5 FOS HES1 IL6 JUNB JUND SOCS3
ADP_vs_Mock@2h	+	NCI_Nature	IL12-mediated signaling events	IL12-mediated signaling events	IL12-mediated signaling events	-3.74072	0.000181668	8	77	38	CCL3 CCL4 FOS GADD45B GADD45G IL1B RIPK2 SOCS1
ADP_vs_Mock@2h	+	NCI_Nature	TGF-beta receptor signaling	TGF-beta receptor signaling	TGF-beta receptor signaling	-0.0818325	0.828261	1	77	46	PPP1R15A
ADP_vs_Mock@2h	+	NCI_Nature	Direct p53 effectors	Direct p53 effectors	Direct p53 effectors	-2.44486	0.00359037	11	77	110	ATF3 BAK1 BCL2A1 CDKN1A DDIT4 DUSP1 DUSP5 JMY MCL1 PRDM1 RGCC
ADP_vs_Mock@2h	+	NCI_Nature	HIF-1-alpha transcription factor network	HIF-1-alpha transcription factor network	HIF-1-alpha transcription factor network	-2.40677	0.0039195	7	77	50	BHLHE40 CXCR4 FOS MCL1 PFKFB3 TFRC VEGFA
ADP_vs_Mock@2h	+	GO_BP	GO:0006607	NLS-bearing protein import into nucleus	NLS-bearing protein import into nucleus	0	1	0	204	11
ADP_vs_Mock@2h	-	GO_BP	GO:0006607	NLS-bearing protein import into nucleus	NLS-bearing protein import into nucleus	0	1	0	36	11
ADP_vs_Mock@2h	+	GO_BP	GO:0006658	phosphatidylserine metabolic process	phosphatidylserine metabolic process	0	1	0	204	19
ADP_vs_Mock@2h	-	GO_BP	GO:0006658	phosphatidylserine metabolic process	phosphatidylserine metabolic process	0	1	0	36	19
ADP_vs_Mock@2h	+	GO_BP	GO:0043615	astrocyte cell migration	astrocyte cell migration	-1.16843	0.0678531	1	204	3	CCL3
ADP_vs_Mock@2h	-	GO_BP	GO:0043615	astrocyte cell migration	astrocyte cell migration	-1.9124	0.0122349	1	36	3	CCL2
ADP_vs_Mock@2h	+	GO_BP	GO:0032728	positive regulation of interferon-beta production	positive regulation of interferon-beta production	-0.312007	0.487521	1	204	37	RIPK2
ADP_vs_Mock@2h	-	GO_BP	GO:0032728	positive regulation of interferon-beta production	positive regulation of interferon-beta production	0	1	0	36	38
ADP_vs_Mock@2h	+	GO_BP	GO:0006478	peptidyl-tyrosine sulfation	peptidyl-tyrosine sulfation	0	1	0	204	2
ADP_vs_Mock@2h	-	GO_BP	GO:0006478	peptidyl-tyrosine sulfation	peptidyl-tyrosine sulfation	0	1	0	36	2
ADP_vs_Mock@2h	+	GO_BP	GO:0032673	regulation of interleukin-4 production	regulation of interleukin-4 production	-0.435431	0.366918	1	204	25	CD83
ADP_vs_Mock@2h	-	GO_BP	GO:0032673	regulation of interleukin-4 production	regulation of interleukin-4 production	0	1	0	36	26
ADP_vs_Mock@2h	+	GO_BP	GO:0043313	regulation of neutrophil degranulation	regulation of neutrophil degranulation	0	1	0	204	6
ADP_vs_Mock@2h	-	GO_BP	GO:0043313	regulation of neutrophil degranulation	regulation of neutrophil degranulation	0	1	0	36	6
ADP_vs_Mock@2h	+	GO_BP	GO:0032695	negative regulation of interleukin-12 production	negative regulation of interleukin-12 production	-1.51094	0.0308361	2	204	14	IL10 THBS1
ADP_vs_Mock@2h	-	GO_BP	GO:0032695	negative regulation of interleukin-12 production	negative regulation of interleukin-12 production	0	1	0	36	16
ADP_vs_Mock@2h	+	GO_BP	GO:0006569	tryptophan catabolic process	tryptophan catabolic process	0	1	0	204	6
ADP_vs_Mock@2h	-	GO_BP	GO:0006569	tryptophan catabolic process	tryptophan catabolic process	0	1	0	36	6
ADP_vs_Mock@2h	+	GO_BP	GO:0019852	L-ascorbic acid metabolic process	L-ascorbic acid metabolic process	-0.936599	0.115718	1	204	6	SLC2A3
ADP_vs_Mock@2h	-	GO_BP	GO:0019852	L-ascorbic acid metabolic process	L-ascorbic acid metabolic process	0	1	0	36	7
ADP_vs_Mock@2h	+	GO_BP	GO:0043484	regulation of RNA splicing	regulation of RNA splicing	-1.05091	0.0889389	5	204	131	CCNL1 CLK1 JMJD6 RBM39 SRSF7
ADP_vs_Mock@2h	-	GO_BP	GO:0043484	regulation of RNA splicing	regulation of RNA splicing	-0.463992	0.343565	1	36	135	ZC3H10
ADP_vs_Mock@2h	+	GO_BP	GO:0140507	granzyme-mediated programmed cell death signaling pathway	granzyme-mediated programmed cell death signaling pathway	0	1	0	204	7
ADP_vs_Mock@2h	-	GO_BP	GO:0140507	granzyme-mediated programmed cell death signaling pathway	granzyme-mediated programmed cell death signaling pathway	0	1	0	36	7
ADP_vs_Mock@2h	+	GO_BP	GO:0042795	snRNA transcription by RNA polymerase II	snRNA transcription by RNA polymerase II	-1.90723	0.0123814	2	204	8	ELL2 SNAPC1
ADP_vs_Mock@2h	-	GO_BP	GO:0042795	snRNA transcription by RNA polymerase II	snRNA transcription by RNA polymerase II	0	1	0	36	10
ADP_vs_Mock@2h	+	GO_BP	GO:1905563	negative regulation of vascular endothelial cell proliferation	negative regulation of vascular endothelial cell proliferation	0	1	0	204	5
ADP_vs_Mock@2h	-	GO_BP	GO:1905563	negative regulation of vascular endothelial cell proliferation	negative regulation of vascular endothelial cell proliferation	-1.81614	0.0152708	1	36	4	CCL2
ADP_vs_Mock@2h	+	GO_BP	GO:0002315	marginal zone B cell differentiation	marginal zone B cell differentiation	0	1	0	204	8
ADP_vs_Mock@2h	-	GO_BP	GO:0002315	marginal zone B cell differentiation	marginal zone B cell differentiation	0	1	0	36	8
ADP_vs_Mock@2h	+	GO_BP	GO:0002037	negative regulation of L-glutamate import across plasma membrane	negative regulation of L-glutamate import across plasma membrane	0	1	0	204	2
ADP_vs_Mock@2h	-	GO_BP	GO:0002037	negative regulation of L-glutamate import across plasma membrane	negative regulation of L-glutamate import across plasma membrane	-2.21213	0.00613574	1	36	1	TNF
ADP_vs_Mock@2h	+	GO_BP	GO:0002084	protein depalmitoylation	protein depalmitoylation	0	1	0	204	10
ADP_vs_Mock@2h	-	GO_BP	GO:0002084	protein depalmitoylation	protein depalmitoylation	0	1	0	36	10
ADP_vs_Mock@2h	+	GO_BP	GO:0038028	insulin receptor signaling pathway via phosphatidylinositol 3-kinase	insulin receptor signaling pathway via phosphatidylinositol 3-kinase	0	1	0	204	3
ADP_vs_Mock@2h	-	GO_BP	GO:0038028	insulin receptor signaling pathway via phosphatidylinositol 3-kinase	insulin receptor signaling pathway via phosphatidylinositol 3-kinase	0	1	0	36	3
ADP_vs_Mock@2h	+	GO_BP	GO:1904058	positive regulation of sensory perception of pain	positive regulation of sensory perception of pain	0	1	0	204	3
ADP_vs_Mock@2h	-	GO_BP	GO:1904058	positive regulation of sensory perception of pain	positive regulation of sensory perception of pain	0	1	0	36	3
ADP_vs_Mock@2h	+	GO_BP	GO:0051152	positive regulation of smooth muscle cell differentiation	positive regulation of smooth muscle cell differentiation	0	1	0	204	8
ADP_vs_Mock@2h	-	GO_BP	GO:0051152	positive regulation of smooth muscle cell differentiation	positive regulation of smooth muscle cell differentiation	0	1	0	36	8
ADP_vs_Mock@2h	+	GO_BP	GO:0000079	regulation of cyclin-dependent protein serine/threonine kinase activity	regulation of cyclin-dependent protein serine/threonine kinase activity	-1.2213	0.0600764	2	204	21	CDKN1A CKS2
ADP_vs_Mock@2h	-	GO_BP	GO:0000079	regulation of cyclin-dependent protein serine/threonine kinase activity	regulation of cyclin-dependent protein serine/threonine kinase activity	0	1	0	36	23
ADP_vs_Mock@2h	+	GO_BP	GO:0002605	negative regulation of dendritic cell antigen processing and presentation	negative regulation of dendritic cell antigen processing and presentation	-1.16843	0.0678531	1	204	3	THBS1
ADP_vs_Mock@2h	-	GO_BP	GO:0002605	negative regulation of dendritic cell antigen processing and presentation	negative regulation of dendritic cell antigen processing and presentation	0	1	0	36	4
ADP_vs_Mock@2h	+	GO_BP	GO:1902043	positive regulation of extrinsic apoptotic signaling pathway via death domain receptors	positive regulation of extrinsic apoptotic signaling pathway via death domain receptors	-3.39326	0.000404329	3	204	6	ATF3 SKIL THBS1
ADP_vs_Mock@2h	-	GO_BP	GO:1902043	positive regulation of extrinsic apoptotic signaling pathway via death domain receptors	positive regulation of extrinsic apoptotic signaling pathway via death domain receptors	0	1	0	36	9
ADP_vs_Mock@2h	+	GO_BP	GO:1903392	negative regulation of adherens junction organization	negative regulation of adherens junction organization	-1.28961	0.051332	1	204	2	VEGFA
ADP_vs_Mock@2h	-	GO_BP	GO:1903392	negative regulation of adherens junction organization	negative regulation of adherens junction organization	0	1	0	36	3
ADP_vs_Mock@2h	+	GO_BP	GO:2000503	positive regulation of natural killer cell chemotaxis	positive regulation of natural killer cell chemotaxis	-2.75235	0.00176867	2	204	2	CCL3 CCL4
ADP_vs_Mock@2h	-	GO_BP	GO:2000503	positive regulation of natural killer cell chemotaxis	positive regulation of natural killer cell chemotaxis	0	1	0	36	4
ADP_vs_Mock@2h	+	GO_BP	GO:0051412	response to corticosterone	response to corticosterone	-3.56375	0.000273053	3	204	5	FOS FOSB FOSL1
ADP_vs_Mock@2h	-	GO_BP	GO:0051412	response to corticosterone	response to corticosterone	0	1	0	36	8
ADP_vs_Mock@2h	+	GO_BP	GO:0061470	T follicular helper cell differentiation	T follicular helper cell differentiation	-2.53551	0.00291399	2	204	3	GPR183 IL6
ADP_vs_Mock@2h	-	GO_BP	GO:0061470	T follicular helper cell differentiation	T follicular helper cell differentiation	0	1	0	36	5
ADP_vs_Mock@2h	+	GO_BP	GO:0061469	regulation of type B pancreatic cell proliferation	regulation of type B pancreatic cell proliferation	-3.39326	0.000404329	3	204	6	ERRFI1 NR4A1 NR4A3
ADP_vs_Mock@2h	-	GO_BP	GO:0061469	regulation of type B pancreatic cell proliferation	regulation of type B pancreatic cell proliferation	0	1	0	36	9
ADP_vs_Mock@2h	+	GO_BP	GO:2000182	regulation of progesterone biosynthetic process	regulation of progesterone biosynthetic process	-1.28961	0.051332	1	204	2	EGR1
ADP_vs_Mock@2h	-	GO_BP	GO:2000182	regulation of progesterone biosynthetic process	regulation of progesterone biosynthetic process	0	1	0	36	3
ADP_vs_Mock@2h	+	GO_BP	GO:1903721	positive regulation of I-kappaB phosphorylation	positive regulation of I-kappaB phosphorylation	0	1	0	204	6
ADP_vs_Mock@2h	-	GO_BP	GO:1903721	positive regulation of I-kappaB phosphorylation	positive regulation of I-kappaB phosphorylation	-1.73761	0.0182976	1	36	5	TNF
ADP_vs_Mock@2h	+	GO_BP	GO:0060212	negative regulation of nuclear-transcribed mRNA poly(A) tail shortening	negative regulation of nuclear-transcribed mRNA poly(A) tail shortening	0	1	0	204	3
ADP_vs_Mock@2h	-	GO_BP	GO:0060212	negative regulation of nuclear-transcribed mRNA poly(A) tail shortening	negative regulation of nuclear-transcribed mRNA poly(A) tail shortening	0	1	0	36	3
ADP_vs_Mock@2h	+	GO_BP	GO:1903753	negative regulation of p38MAPK cascade	negative regulation of p38MAPK cascade	-2.22329	0.00598018	2	204	5	DUSP1 PTPN22
ADP_vs_Mock@2h	-	GO_BP	GO:1903753	negative regulation of p38MAPK cascade	negative regulation of p38MAPK cascade	0	1	0	36	7
ADP_vs_Mock@2h	+	GO_BP	GO:0072272	proximal/distal pattern formation involved in metanephric nephron development	proximal/distal pattern formation involved in metanephric nephron development	0	1	0	204	2
ADP_vs_Mock@2h	-	GO_BP	GO:0072272	proximal/distal pattern formation involved in metanephric nephron development	proximal/distal pattern formation involved in metanephric nephron development	0	1	0	36	2
ADP_vs_Mock@2h	+	GO_BP	GO:0048245	eosinophil chemotaxis	eosinophil chemotaxis	-2.78439	0.00164291	3	204	11	CCL3 CCL4 CCL4L2
ADP_vs_Mock@2h	-	GO_BP	GO:0048245	eosinophil chemotaxis	eosinophil chemotaxis	-1.3748	0.0421888	1	36	13	CCL2
ADP_vs_Mock@2h	+	GO_BP	GO:0097150	neuronal stem cell population maintenance	neuronal stem cell population maintenance	-0.546793	0.283928	1	204	18	HES1
ADP_vs_Mock@2h	-	GO_BP	GO:0097150	neuronal stem cell population maintenance	neuronal stem cell population maintenance	0	1	0	36	19
ADP_vs_Mock@2h	+	GO_BP	GO:1990823	response to leukemia inhibitory factor	response to leukemia inhibitory factor	-2.60132	0.00250427	6	204	73	ICAM1 KLF4 MAT2A SOCS3 SRSF7 TFRC
ADP_vs_Mock@2h	-	GO_BP	GO:1990823	response to leukemia inhibitory factor	response to leukemia inhibitory factor	0	1	0	36	79
ADP_vs_Mock@2h	+	GO_BP	GO:0035025	positive regulation of Rho protein signal transduction	positive regulation of Rho protein signal transduction	0	1	0	204	25
ADP_vs_Mock@2h	-	GO_BP	GO:0035025	positive regulation of Rho protein signal transduction	positive regulation of Rho protein signal transduction	-1.13007	0.0741182	1	36	24	PRAG1
ADP_vs_Mock@2h	+	GO_BP	GO:2000271	positive regulation of fibroblast apoptotic process	positive regulation of fibroblast apoptotic process	-5.52321	2.99769e-06	4	204	3	BCL2L11 BTG1 STK17A STK17B
ADP_vs_Mock@2h	-	GO_BP	GO:2000271	positive regulation of fibroblast apoptotic process	positive regulation of fibroblast apoptotic process	0	1	0	36	7
ADP_vs_Mock@2h	+	GO_BP	GO:0072086	specification of loop of Henle identity	specification of loop of Henle identity	0	1	0	204	3
ADP_vs_Mock@2h	-	GO_BP	GO:0072086	specification of loop of Henle identity	specification of loop of Henle identity	0	1	0	36	3
ADP_vs_Mock@2h	+	GO_BP	GO:0009214	cyclic nucleotide catabolic process	cyclic nucleotide catabolic process	-1.75082	0.0177493	2	204	10	PDE4B PDE4D
ADP_vs_Mock@2h	-	GO_BP	GO:0009214	cyclic nucleotide catabolic process	cyclic nucleotide catabolic process	0	1	0	36	12
ADP_vs_Mock@2h	+	GO_BP	GO:0035590	purinergic nucleotide receptor signaling pathway	purinergic nucleotide receptor signaling pathway	0	1	0	204	18
ADP_vs_Mock@2h	-	GO_BP	GO:0035590	purinergic nucleotide receptor signaling pathway	purinergic nucleotide receptor signaling pathway	0	1	0	36	18
ADP_vs_Mock@2h	+	GO_BP	GO:0060670	branching involved in labyrinthine layer morphogenesis	branching involved in labyrinthine layer morphogenesis	-1.82504	0.0149609	2	204	9	IL10 SOCS3
ADP_vs_Mock@2h	-	GO_BP	GO:0060670	branching involved in labyrinthine layer morphogenesis	branching involved in labyrinthine layer morphogenesis	0	1	0	36	11
ADP_vs_Mock@2h	+	GO_BP	GO:0070086	ubiquitin-dependent endocytosis	ubiquitin-dependent endocytosis	0	1	0	204	3
ADP_vs_Mock@2h	-	GO_BP	GO:0070086	ubiquitin-dependent endocytosis	ubiquitin-dependent endocytosis	0	1	0	36	3
ADP_vs_Mock@2h	+	GO_BP	GO:0072344	rescue of stalled ribosome	rescue of stalled ribosome	0	1	0	204	8
ADP_vs_Mock@2h	-	GO_BP	GO:0072344	rescue of stalled ribosome	rescue of stalled ribosome	-3.59511	0.000254032	2	36	6	C12orf65 MTRES1
ADP_vs_Mock@2h	+	GO_BP	GO:2001245	regulation of phosphatidylcholine biosynthetic process	regulation of phosphatidylcholine biosynthetic process	0	1	0	204	5
ADP_vs_Mock@2h	-	GO_BP	GO:2001245	regulation of phosphatidylcholine biosynthetic process	regulation of phosphatidylcholine biosynthetic process	0	1	0	36	5
ADP_vs_Mock@2h	+	GO_BP	GO:0001973	G protein-coupled adenosine receptor signaling pathway	G protein-coupled adenosine receptor signaling pathway	0	1	0	204	3
ADP_vs_Mock@2h	-	GO_BP	GO:0001973	G protein-coupled adenosine receptor signaling pathway	G protein-coupled adenosine receptor signaling pathway	0	1	0	36	3
ADP_vs_Mock@2h	+	GO_BP	GO:0050930	induction of positive chemotaxis	induction of positive chemotaxis	-1.82504	0.0149609	2	204	9	CXCL8 VEGFA
ADP_vs_Mock@2h	-	GO_BP	GO:0050930	induction of positive chemotaxis	induction of positive chemotaxis	0	1	0	36	11
ADP_vs_Mock@2h	+	GO_BP	GO:0048625	myoblast fate commitment	myoblast fate commitment	0	1	0	204	4
ADP_vs_Mock@2h	-	GO_BP	GO:0048625	myoblast fate commitment	myoblast fate commitment	0	1	0	36	4
ADP_vs_Mock@2h	+	GO_BP	GO:0035425	autocrine signaling	autocrine signaling	0	1	0	204	5
ADP_vs_Mock@2h	-	GO_BP	GO:0035425	autocrine signaling	autocrine signaling	0	1	0	36	5
ADP_vs_Mock@2h	+	GO_BP	GO:0061756	leukocyte adhesion to vascular endothelial cell	leukocyte adhesion to vascular endothelial cell	0	1	0	204	18
ADP_vs_Mock@2h	-	GO_BP	GO:0061756	leukocyte adhesion to vascular endothelial cell	leukocyte adhesion to vascular endothelial cell	-1.26824	0.0539214	1	36	17	TNF
ADP_vs_Mock@2h	+	GO_BP	GO:0034115	negative regulation of heterotypic cell-cell adhesion	negative regulation of heterotypic cell-cell adhesion	-1.99917	0.0100192	2	204	7	IL10 KLF4
ADP_vs_Mock@2h	-	GO_BP	GO:0034115	negative regulation of heterotypic cell-cell adhesion	negative regulation of heterotypic cell-cell adhesion	0	1	0	36	9
ADP_vs_Mock@2h	+	GO_BP	GO:0070371	ERK1 and ERK2 cascade	ERK1 and ERK2 cascade	-0.387251	0.409967	1	204	29	DUSP5
ADP_vs_Mock@2h	-	GO_BP	GO:0070371	ERK1 and ERK2 cascade	ERK1 and ERK2 cascade	-1.0541	0.0882872	1	36	29	MYC
ADP_vs_Mock@2h	+	GO_BP	GO:0046697	decidualization	decidualization	-0.61061	0.245126	1	204	15	JUNB
ADP_vs_Mock@2h	-	GO_BP	GO:0046697	decidualization	decidualization	0	1	0	36	16
ADP_vs_Mock@2h	+	GO_BP	GO:0060988	lipid tube assembly	lipid tube assembly	0	1	0	204	2
ADP_vs_Mock@2h	-	GO_BP	GO:0060988	lipid tube assembly	lipid tube assembly	0	1	0	36	2
ADP_vs_Mock@2h	+	GO_BP	GO:0007187	G protein-coupled receptor signaling pathway, coupled to cyclic nucleotide second messenger	G protein-coupled receptor signaling pathway, coupled to cyclic nucleotide second messenger	0	1	0	204	18
ADP_vs_Mock@2h	-	GO_BP	GO:0007187	G protein-coupled receptor signaling pathway, coupled to cyclic nucleotide second messenger	G protein-coupled receptor signaling pathway, coupled to cyclic nucleotide second messenger	-1.26824	0.0539214	1	36	17	CCL2
ADP_vs_Mock@2h	+	GO_BP	GO:0070427	nucleotide-binding oligomerization domain containing 1 signaling pathway	nucleotide-binding oligomerization domain containing 1 signaling pathway	-1.46194	0.0345195	1	204	1	RIPK2
ADP_vs_Mock@2h	-	GO_BP	GO:0070427	nucleotide-binding oligomerization domain containing 1 signaling pathway	nucleotide-binding oligomerization domain containing 1 signaling pathway	0	1	0	36	2
ADP_vs_Mock@2h	+	GO_BP	GO:0060707	trophoblast giant cell differentiation	trophoblast giant cell differentiation	-3.24396	0.000570216	3	204	7	PRDM1 SNAI1 SOCS3
ADP_vs_Mock@2h	-	GO_BP	GO:0060707	trophoblast giant cell differentiation	trophoblast giant cell differentiation	0	1	0	36	10
ADP_vs_Mock@2h	+	GO_BP	GO:1901898	negative regulation of relaxation of cardiac muscle	negative regulation of relaxation of cardiac muscle	-3.52047	0.000301669	2	204	0	PDE4B PDE4D
ADP_vs_Mock@2h	-	GO_BP	GO:1901898	negative regulation of relaxation of cardiac muscle	negative regulation of relaxation of cardiac muscle	0	1	0	36	2
ADP_vs_Mock@2h	+	GO_BP	GO:0035767	endothelial cell chemotaxis	endothelial cell chemotaxis	-3.39326	0.000404329	3	204	6	EGR3 NR4A1 VEGFA
ADP_vs_Mock@2h	-	GO_BP	GO:0035767	endothelial cell chemotaxis	endothelial cell chemotaxis	0	1	0	36	9
ADP_vs_Mock@2h	+	GO_BP	GO:0033209	tumor necrosis factor-mediated signaling pathway	tumor necrosis factor-mediated signaling pathway	0	1	0	204	10
ADP_vs_Mock@2h	-	GO_BP	GO:0033209	tumor necrosis factor-mediated signaling pathway	tumor necrosis factor-mediated signaling pathway	0	1	0	36	10
ADP_vs_Mock@2h	+	GO_BP	GO:0140374	antiviral innate immune response	antiviral innate immune response	0	1	0	204	15
ADP_vs_Mock@2h	-	GO_BP	GO:0140374	antiviral innate immune response	antiviral innate immune response	0	1	0	36	15
ADP_vs_Mock@2h	+	GO_BP	GO:0045741	positive regulation of epidermal growth factor-activated receptor activity	positive regulation of epidermal growth factor-activated receptor activity	-2.22329	0.00598018	2	204	5	AREG HBEGF
ADP_vs_Mock@2h	-	GO_BP	GO:0045741	positive regulation of epidermal growth factor-activated receptor activity	positive regulation of epidermal growth factor-activated receptor activity	0	1	0	36	7
ADP_vs_Mock@2h	+	GO_BP	GO:0070778	L-aspartate transmembrane transport	L-aspartate transmembrane transport	0	1	0	204	7
ADP_vs_Mock@2h	-	GO_BP	GO:0070778	L-aspartate transmembrane transport	L-aspartate transmembrane transport	0	1	0	36	7
ADP_vs_Mock@2h	+	GO_BP	GO:0007623	circadian rhythm	circadian rhythm	-4.8519	1.40638e-05	10	204	95	BHLHE40 EGR1 EGR3 ID1 ID3 JUND NAMPT NFIL3 NPAS2 PER1
ADP_vs_Mock@2h	-	GO_BP	GO:0007623	circadian rhythm	circadian rhythm	-0.55729	0.277147	1	36	104	TNF
ADP_vs_Mock@2h	+	GO_BP	GO:0140289	protein mono-ADP-ribosylation	protein mono-ADP-ribosylation	0	1	0	204	12
ADP_vs_Mock@2h	-	GO_BP	GO:0140289	protein mono-ADP-ribosylation	protein mono-ADP-ribosylation	0	1	0	36	12
ADP_vs_Mock@2h	+	GO_BP	GO:0009914	hormone transport	hormone transport	0	1	0	204	5
ADP_vs_Mock@2h	-	GO_BP	GO:0009914	hormone transport	hormone transport	0	1	0	36	5
ADP_vs_Mock@2h	+	GO_BP	GO:0008635	activation of cysteine-type endopeptidase activity involved in apoptotic process by cytochrome c	activation of cysteine-type endopeptidase activity involved in apoptotic process by cytochrome c	-3.99969	0.000100071	3	204	3	BAK1 CASP9 CYCS
ADP_vs_Mock@2h	-	GO_BP	GO:0008635	activation of cysteine-type endopeptidase activity involved in apoptotic process by cytochrome c	activation of cysteine-type endopeptidase activity involved in apoptotic process by cytochrome c	0	1	0	36	6
ADP_vs_Mock@2h	+	GO_BP	GO:0021557	oculomotor nerve development	oculomotor nerve development	-2.75235	0.00176867	2	204	2	ACKR3 HES1
ADP_vs_Mock@2h	-	GO_BP	GO:0021557	oculomotor nerve development	oculomotor nerve development	0	1	0	36	4
ADP_vs_Mock@2h	+	GO_BP	GO:0046886	positive regulation of hormone biosynthetic process	positive regulation of hormone biosynthetic process	-0.88232	0.131123	1	204	7	EGR1
ADP_vs_Mock@2h	-	GO_BP	GO:0046886	positive regulation of hormone biosynthetic process	positive regulation of hormone biosynthetic process	0	1	0	36	8
ADP_vs_Mock@2h	+	GO_BP	GO:0019262	N-acetylneuraminate catabolic process	N-acetylneuraminate catabolic process	0	1	0	204	6
ADP_vs_Mock@2h	-	GO_BP	GO:0019262	N-acetylneuraminate catabolic process	N-acetylneuraminate catabolic process	0	1	0	36	6
ADP_vs_Mock@2h	+	GO_BP	GO:0021571	rhombomere 5 development	rhombomere 5 development	-1.46194	0.0345195	1	204	1	EGR2
ADP_vs_Mock@2h	-	GO_BP	GO:0021571	rhombomere 5 development	rhombomere 5 development	0	1	0	36	2
ADP_vs_Mock@2h	+	GO_BP	GO:0032277	negative regulation of gonadotropin secretion	negative regulation of gonadotropin secretion	-1.07527	0.0840879	1	204	4	INHBA
ADP_vs_Mock@2h	-	GO_BP	GO:0032277	negative regulation of gonadotropin secretion	negative regulation of gonadotropin secretion	0	1	0	36	5
ADP_vs_Mock@2h	+	GO_BP	GO:0140214	positive regulation of long-chain fatty acid import into cell	positive regulation of long-chain fatty acid import into cell	0	1	0	204	3
ADP_vs_Mock@2h	-	GO_BP	GO:0140214	positive regulation of long-chain fatty acid import into cell	positive regulation of long-chain fatty acid import into cell	0	1	0	36	3
ADP_vs_Mock@2h	+	GO_BP	GO:0071878	negative regulation of adenylate cyclase-activating adrenergic receptor signaling pathway	negative regulation of adenylate cyclase-activating adrenergic receptor signaling pathway	-2.53551	0.00291399	2	204	3	ARRDC3 PDE4B
ADP_vs_Mock@2h	-	GO_BP	GO:0071878	negative regulation of adenylate cyclase-activating adrenergic receptor signaling pathway	negative regulation of adenylate cyclase-activating adrenergic receptor signaling pathway	0	1	0	36	5
ADP_vs_Mock@2h	+	GO_BP	GO:0019441	tryptophan catabolic process to kynurenine	tryptophan catabolic process to kynurenine	0	1	0	204	3
ADP_vs_Mock@2h	-	GO_BP	GO:0019441	tryptophan catabolic process to kynurenine	tryptophan catabolic process to kynurenine	0	1	0	36	3
ADP_vs_Mock@2h	+	GO_BP	GO:0045602	negative regulation of endothelial cell differentiation	negative regulation of endothelial cell differentiation	-1.99917	0.0100192	2	204	7	ID1 VEGFA
ADP_vs_Mock@2h	-	GO_BP	GO:0045602	negative regulation of endothelial cell differentiation	negative regulation of endothelial cell differentiation	0	1	0	36	9
ADP_vs_Mock@2h	+	GO_BP	GO:1905320	regulation of mesenchymal stem cell migration	regulation of mesenchymal stem cell migration	-3.04837	0.000894603	2	204	1	ACKR3 CXCR4
ADP_vs_Mock@2h	-	GO_BP	GO:1905320	regulation of mesenchymal stem cell migration	regulation of mesenchymal stem cell migration	0	1	0	36	3
ADP_vs_Mock@2h	+	GO_BP	GO:1905915	regulation of cell differentiation involved in phenotypic switching	regulation of cell differentiation involved in phenotypic switching	0	1	0	204	3
ADP_vs_Mock@2h	-	GO_BP	GO:1905915	regulation of cell differentiation involved in phenotypic switching	regulation of cell differentiation involved in phenotypic switching	0	1	0	36	3
ADP_vs_Mock@2h	+	GO_BP	GO:1903276	regulation of sodium ion export across plasma membrane	regulation of sodium ion export across plasma membrane	0	1	0	204	3
ADP_vs_Mock@2h	-	GO_BP	GO:1903276	regulation of sodium ion export across plasma membrane	regulation of sodium ion export across plasma membrane	0	1	0	36	3
ADP_vs_Mock@2h	+	GO_BP	GO:1903207	regulation of hydrogen peroxide-induced neuron death	regulation of hydrogen peroxide-induced neuron death	-2.53551	0.00291399	2	204	3	IL10 NR4A3
ADP_vs_Mock@2h	-	GO_BP	GO:1903207	regulation of hydrogen peroxide-induced neuron death	regulation of hydrogen peroxide-induced neuron death	0	1	0	36	5
ADP_vs_Mock@2h	+	GO_BP	GO:0060211	regulation of nuclear-transcribed mRNA poly(A) tail shortening	regulation of nuclear-transcribed mRNA poly(A) tail shortening	-0.635012	0.231733	1	204	14	ZFP36
ADP_vs_Mock@2h	-	GO_BP	GO:0060211	regulation of nuclear-transcribed mRNA poly(A) tail shortening	regulation of nuclear-transcribed mRNA poly(A) tail shortening	0	1	0	36	15
ADP_vs_Mock@2h	+	GO_BP	GO:0035504	regulation of myosin light chain kinase activity	regulation of myosin light chain kinase activity	-1.46194	0.0345195	1	204	1	IL1B
ADP_vs_Mock@2h	-	GO_BP	GO:0035504	regulation of myosin light chain kinase activity	regulation of myosin light chain kinase activity	0	1	0	36	2
ADP_vs_Mock@2h	+	GO_BP	GO:0070425	negative regulation of nucleotide-binding oligomerization domain containing signaling pathway	negative regulation of nucleotide-binding oligomerization domain containing signaling pathway	-3.04837	0.000894603	2	204	1	PTPN22 TNFAIP3
ADP_vs_Mock@2h	-	GO_BP	GO:0070425	negative regulation of nucleotide-binding oligomerization domain containing signaling pathway	negative regulation of nucleotide-binding oligomerization domain containing signaling pathway	0	1	0	36	3
ADP_vs_Mock@2h	+	GO_BP	GO:0045168	cell-cell signaling involved in cell fate commitment	cell-cell signaling involved in cell fate commitment	-1.28961	0.051332	1	204	2	HES1
ADP_vs_Mock@2h	-	GO_BP	GO:0045168	cell-cell signaling involved in cell fate commitment	cell-cell signaling involved in cell fate commitment	0	1	0	36	3
ADP_vs_Mock@2h	+	GO_BP	GO:0006023	aminoglycan biosynthetic process	aminoglycan biosynthetic process	-0.166396	0.681717	1	204	64	IL1B
ADP_vs_Mock@2h	-	GO_BP	GO:0006023	aminoglycan biosynthetic process	aminoglycan biosynthetic process	0	1	0	36	65
ADP_vs_Mock@2h	+	GO_BP	GO:0003159	morphogenesis of an endothelium	morphogenesis of an endothelium	-1.75082	0.0177493	2	204	10	CXCR4 RHOB
ADP_vs_Mock@2h	-	GO_BP	GO:0003159	morphogenesis of an endothelium	morphogenesis of an endothelium	0	1	0	36	12
ADP_vs_Mock@2h	+	GO_BP	GO:0052646	alditol phosphate metabolic process	alditol phosphate metabolic process	-0.834871	0.146261	1	204	8	ABHD6
ADP_vs_Mock@2h	-	GO_BP	GO:0052646	alditol phosphate metabolic process	alditol phosphate metabolic process	0	1	0	36	9
ADP_vs_Mock@2h	+	GO_BP	GO:1904752	regulation of vascular associated smooth muscle cell migration	regulation of vascular associated smooth muscle cell migration	-1.4615	0.0345538	2	204	15	GNA13 NR4A3
ADP_vs_Mock@2h	-	GO_BP	GO:1904752	regulation of vascular associated smooth muscle cell migration	regulation of vascular associated smooth muscle cell migration	0	1	0	36	17
ADP_vs_Mock@2h	+	GO_BP	GO:0097532	stress response to acid chemical	stress response to acid chemical	-1.46194	0.0345195	1	204	1	VEGFA
ADP_vs_Mock@2h	-	GO_BP	GO:0097532	stress response to acid chemical	stress response to acid chemical	0	1	0	36	2
ADP_vs_Mock@2h	+	GO_BP	GO:1902366	regulation of Notch signaling pathway involved in somitogenesis	regulation of Notch signaling pathway involved in somitogenesis	0	1	0	204	2
ADP_vs_Mock@2h	-	GO_BP	GO:1902366	regulation of Notch signaling pathway involved in somitogenesis	regulation of Notch signaling pathway involved in somitogenesis	0	1	0	36	2
ADP_vs_Mock@2h	+	GO_BP	GO:0010746	regulation of long-chain fatty acid import across plasma membrane	regulation of long-chain fatty acid import across plasma membrane	-2.36442	0.00432095	2	204	4	IRS2 THBS1
ADP_vs_Mock@2h	-	GO_BP	GO:0010746	regulation of long-chain fatty acid import across plasma membrane	regulation of long-chain fatty acid import across plasma membrane	0	1	0	36	6
ADP_vs_Mock@2h	+	GO_BP	GO:0010713	negative regulation of collagen metabolic process	negative regulation of collagen metabolic process	-2.10333	0.00788255	2	204	6	ERRFI1 IL6
ADP_vs_Mock@2h	-	GO_BP	GO:0010713	negative regulation of collagen metabolic process	negative regulation of collagen metabolic process	0	1	0	36	8
ADP_vs_Mock@2h	+	GO_BP	GO:0010616	negative regulation of cardiac muscle adaptation	negative regulation of cardiac muscle adaptation	-0.936599	0.115718	1	204	6	ERRFI1
ADP_vs_Mock@2h	-	GO_BP	GO:0010616	negative regulation of cardiac muscle adaptation	negative regulation of cardiac muscle adaptation	0	1	0	36	7
ADP_vs_Mock@2h	+	MSIGDB_C2	PID_ERBB_NETWORK_PATHWAY	PID_ERBB_NETWORK_PATHWAY	PID_ERBB_NETWORK_PATHWAY	-2.08999	0.00812841	2	59	3	AREG HBEGF
ADP_vs_Mock@2h	-	MSIGDB_C2	PID_ERBB_NETWORK_PATHWAY	PID_ERBB_NETWORK_PATHWAY	PID_ERBB_NETWORK_PATHWAY	0	1	0	6	5
ADP_vs_Mock@2h	+	MSIGDB_C2	PID_GMCSF_PATHWAY	PID_GMCSF_PATHWAY	PID_GMCSF_PATHWAY	0	1	0	59	10
ADP_vs_Mock@2h	-	MSIGDB_C2	PID_GMCSF_PATHWAY	PID_GMCSF_PATHWAY	PID_GMCSF_PATHWAY	-3.47356	0.000336081	2	6	8	CCL2 CISH
ADP_vs_Mock@2h	+	MSIGDB_C2	BIOCARTA_DSP_PATHWAY	BIOCARTA_DSP_PATHWAY	BIOCARTA_DSP_PATHWAY	-2.5962	0.00253398	2	59	1	DUSP2 DUSP4
ADP_vs_Mock@2h	-	MSIGDB_C2	BIOCARTA_DSP_PATHWAY	BIOCARTA_DSP_PATHWAY	BIOCARTA_DSP_PATHWAY	0	1	0	6	3
ADP_vs_Mock@2h	+	MSIGDB_C2	BIOCARTA_WNT_PATHWAY	BIOCARTA_WNT_PATHWAY	BIOCARTA_WNT_PATHWAY	0	1	0	59	8
ADP_vs_Mock@2h	-	MSIGDB_C2	BIOCARTA_WNT_PATHWAY	BIOCARTA_WNT_PATHWAY	BIOCARTA_WNT_PATHWAY	-1.6223	0.0238617	1	6	7	MYC
ADP_vs_Mock@2h	+	MSIGDB_C2	BIOCARTA_MTA3_PATHWAY	BIOCARTA_MTA3_PATHWAY	BIOCARTA_MTA3_PATHWAY	-3.33509	0.000462289	3	59	3	SNAI1 TUBA1A TUBA4A
ADP_vs_Mock@2h	-	MSIGDB_C2	BIOCARTA_MTA3_PATHWAY	BIOCARTA_MTA3_PATHWAY	BIOCARTA_MTA3_PATHWAY	0	1	0	6	6
ADP_vs_Mock@2h	+	MSIGDB_C2	BIOCARTA_CCR5_PATHWAY	BIOCARTA_CCR5_PATHWAY	BIOCARTA_CCR5_PATHWAY	-0.782256	0.165099	1	59	5	CCL4
ADP_vs_Mock@2h	-	MSIGDB_C2	BIOCARTA_CCR5_PATHWAY	BIOCARTA_CCR5_PATHWAY	BIOCARTA_CCR5_PATHWAY	-1.74615	0.0179412	1	6	5	CCL2
ADP_vs_Mock@2h	+	MSIGDB_C2	HALLMARK_KRAS_SIGNALING_UP	HALLMARK_KRAS_SIGNALING_UP	HALLMARK_KRAS_SIGNALING_UP	-3.33636	0.000460935	9	59	72	BIRC3 GADD45G HBEGF IL1B KLF4 PPP1R15A RGS16 TMEM158 TNFAIP3
ADP_vs_Mock@2h	-	MSIGDB_C2	HALLMARK_KRAS_SIGNALING_UP	HALLMARK_KRAS_SIGNALING_UP	HALLMARK_KRAS_SIGNALING_UP	0	1	0	6	81
ADP_vs_Mock@2h	+	MSIGDB_C2	HALLMARK_TGF_BETA_SIGNALING	HALLMARK_TGF_BETA_SIGNALING	HALLMARK_TGF_BETA_SIGNALING	-4.7	1.99528e-05	6	59	15	ID1 ID3 PPP1R15A SKIL TGIF1 THBS1
ADP_vs_Mock@2h	-	MSIGDB_C2	HALLMARK_TGF_BETA_SIGNALING	HALLMARK_TGF_BETA_SIGNALING	HALLMARK_TGF_BETA_SIGNALING	0	1	0	6	21
ADP_vs_Mock@2h	+	MSIGDB_C2	HALLMARK_IL2_STAT5_SIGNALING	HALLMARK_IL2_STAT5_SIGNALING	HALLMARK_IL2_STAT5_SIGNALING	-1.16822	0.0678857	5	59	70	MAFF PHLDA1 RGS16 RHOB SLC2A3
ADP_vs_Mock@2h	-	MSIGDB_C2	HALLMARK_IL2_STAT5_SIGNALING	HALLMARK_IL2_STAT5_SIGNALING	HALLMARK_IL2_STAT5_SIGNALING	-1.72164	0.018983	2	6	73	CISH MYC
ADP_vs_Mock@2h	+	MSIGDB_C2	HALLMARK_HYPOXIA	HALLMARK_HYPOXIA	HALLMARK_HYPOXIA	-3.03415	0.000924375	7	59	48	ACKR3 ATF3 JMJD6 MAFF PPP1R15A SLC2A3 TNFAIP3
ADP_vs_Mock@2h	-	MSIGDB_C2	HALLMARK_HYPOXIA	HALLMARK_HYPOXIA	HALLMARK_HYPOXIA	0	1	0	6	55
ADP_vs_Mock@2h	+	MSIGDB_C2	HALLMARK_TNFA_SIGNALING_VIA_NFKB	HALLMARK_TNFA_SIGNALING_VIA_NFKB	HALLMARK_TNFA_SIGNALING_VIA_NFKB	-25.1496	7.08519e-26	28	59	51	ACKR3 AREG ATF3 BCL2A1 BIRC3 CCL4 CCNL1 DUSP2 DUSP4 DUSP5 EGR2 ETS2 HBEGF HES1 IL1B KDM6B KLF4 MAFF PER1 PHLDA1 PHLDA2 PPP1R15A RHOB RNF19B SLC2A3 TGIF1 TNFAIP3 TUBB2A
ADP_vs_Mock@2h	-	MSIGDB_C2	HALLMARK_TNFA_SIGNALING_VIA_NFKB	HALLMARK_TNFA_SIGNALING_VIA_NFKB	HALLMARK_TNFA_SIGNALING_VIA_NFKB	-0.666312	0.21562	1	6	78	MYC
ADP_vs_Mock@2h	+	MSIGDB_C2	HALLMARK_UNFOLDED_PROTEIN_RESPONSE	HALLMARK_UNFOLDED_PROTEIN_RESPONSE	HALLMARK_UNFOLDED_PROTEIN_RESPONSE	-0.795491	0.160143	3	59	44	ATF3 BAG3 TUBB2A
ADP_vs_Mock@2h	-	MSIGDB_C2	HALLMARK_UNFOLDED_PROTEIN_RESPONSE	HALLMARK_UNFOLDED_PROTEIN_RESPONSE	HALLMARK_UNFOLDED_PROTEIN_RESPONSE	0	1	0	6	47
ADP_vs_Mock@2h	+	MSIGDB_C2	HALLMARK_INTERFERON_GAMMA_RESPONSE	HALLMARK_INTERFERON_GAMMA_RESPONSE	HALLMARK_INTERFERON_GAMMA_RESPONSE	-0.0403935	0.911185	1	59	78	TNFAIP3
ADP_vs_Mock@2h	-	MSIGDB_C2	HALLMARK_INTERFERON_GAMMA_RESPONSE	HALLMARK_INTERFERON_GAMMA_RESPONSE	HALLMARK_INTERFERON_GAMMA_RESPONSE	0	1	0	6	79
ADP_vs_Mock@2h	+	MSIGDB_C2	HALLMARK_P53_PATHWAY	HALLMARK_P53_PATHWAY	HALLMARK_P53_PATHWAY	-1.4106	0.0388508	6	59	80	ATF3 HBEGF KLF4 PPP1R15A RGS16 RNF19B
ADP_vs_Mock@2h	-	MSIGDB_C2	HALLMARK_P53_PATHWAY	HALLMARK_P53_PATHWAY	HALLMARK_P53_PATHWAY	0	1	0	6	86
ADP_vs_Mock@2h	+	Panther_Pathway	P00006	Apoptosis signaling pathway	Apoptosis signaling pathway	-2.68257	0.00207695	10	58	92	ATF3 BAG3 BAK1 BCL2L11 BIRC3 CASP9 CREM CYCS FOS MCL1
ADP_vs_Mock@2h	+	Panther_Pathway	P06959	Gastrin_CCK2R_240212	Gastrin_CCK2R_240212	-1.45425	0.0351355	9	58	123	CREM CXCL8 EGR1 FOS HBEGF KLF4 RGS2 SNAI1 YES1
ADP_vs_Mock@2h	+	Panther_Pathway	P00031	Inflammation mediated by chemokine and cytokine signaling pathway	Inflammation mediated by chemokine and cytokine signaling pathway	-1.02757	0.093849	9	58	150	C5AR1 CCL3 CCL3L1 CCL4 CCL4L2 CXCL8 CXCR4 JUNB JUND
ADP_vs_Mock@2h	+	GO_MF	GO:0000079	regulation of cyclin-dependent protein serine/threonine kinase activity	regulation of cyclin-dependent protein serine/threonine kinase activity	-1.24219	0.0572541	2	216	21	CDKN1A CKS2
ADP_vs_Mock@2h	-	GO_MF	GO:0000079	regulation of cyclin-dependent protein serine/threonine kinase activity	regulation of cyclin-dependent protein serine/threonine kinase activity	0	1	0	40	23
ADP_vs_Mock@2h	+	GO_MF	GO:0035589	G protein-coupled purinergic nucleotide receptor signaling pathway	G protein-coupled purinergic nucleotide receptor signaling pathway	0	1	0	216	11
ADP_vs_Mock@2h	-	GO_MF	GO:0035589	G protein-coupled purinergic nucleotide receptor signaling pathway	G protein-coupled purinergic nucleotide receptor signaling pathway	0	1	0	40	11
ADP_vs_Mock@2h	+	GO_MF	GO:0070848	response to growth factor	response to growth factor	0	1	0	216	22
ADP_vs_Mock@2h	-	GO_MF	GO:0070848	response to growth factor	response to growth factor	0	1	0	40	22
ADP_vs_Mock@2h	+	GO_MF	GO:0009914	hormone transport	hormone transport	0	1	0	216	5
ADP_vs_Mock@2h	-	GO_MF	GO:0009914	hormone transport	hormone transport	0	1	0	40	5
ADP_vs_Mock@2h	+	GO_MF	GO:0004879	nuclear receptor activity	nuclear receptor activity	-2.51067	0.00308557	4	216	32	NKX3-1 NR4A1 NR4A2 NR4A3
ADP_vs_Mock@2h	-	GO_MF	GO:0004879	nuclear receptor activity	nuclear receptor activity	0	1	0	40	36
ADP_vs_Mock@2h	+	GO_MF	GO:0008330	protein tyrosine/threonine phosphatase activity	protein tyrosine/threonine phosphatase activity	-4.80879	1.55313e-05	4	216	6	DUSP1 DUSP2 DUSP4 DUSP5
ADP_vs_Mock@2h	-	GO_MF	GO:0008330	protein tyrosine/threonine phosphatase activity	protein tyrosine/threonine phosphatase activity	0	1	0	40	10
ADP_vs_Mock@2h	+	GO_MF	GO:0001784	phosphotyrosine residue binding	phosphotyrosine residue binding	-0.832905	0.146925	2	216	38	SOCS3 YES1
ADP_vs_Mock@2h	-	GO_MF	GO:0001784	phosphotyrosine residue binding	phosphotyrosine residue binding	0	1	0	40	40
ADP_vs_Mock@2h	+	GO_MF	GO:0004843	thiol-dependent deubiquitinase	thiol-dependent deubiquitinase	-1.2355	0.0581431	4	216	82	ALG13 JOSD1 OTUD1 TNFAIP3
ADP_vs_Mock@2h	-	GO_MF	GO:0004843	thiol-dependent deubiquitinase	thiol-dependent deubiquitinase	0	1	0	40	86
ADP_vs_Mock@2h	+	GO_MF	GO:0035259	glucocorticoid receptor binding	glucocorticoid receptor binding	-2.91733	0.00120967	3	216	10	NR4A1 NR4A2 NR4A3
ADP_vs_Mock@2h	-	GO_MF	GO:0035259	glucocorticoid receptor binding	glucocorticoid receptor binding	0	1	0	40	13
ADP_vs_Mock@2h	+	GO_MF	GO:0004115	3',5'-cyclic-AMP phosphodiesterase activity	3',5'-cyclic-AMP phosphodiesterase activity	-1.70539	0.0197063	2	216	11	PDE4B PDE4D
ADP_vs_Mock@2h	-	GO_MF	GO:0004115	3',5'-cyclic-AMP phosphodiesterase activity	3',5'-cyclic-AMP phosphodiesterase activity	0	1	0	40	13
ADP_vs_Mock@2h	+	GO_MF	GO:0031752	D5 dopamine receptor binding	D5 dopamine receptor binding	-1.4737	0.0335967	1	216	1	GNA13
ADP_vs_Mock@2h	-	GO_MF	GO:0031752	D5 dopamine receptor binding	D5 dopamine receptor binding	0	1	0	40	2
ADP_vs_Mock@2h	+	GO_MF	GO:0031730	CCR5 chemokine receptor binding	CCR5 chemokine receptor binding	-2.24625	0.00567222	2	216	5	CCL3 CCL4
ADP_vs_Mock@2h	-	GO_MF	GO:0031730	CCR5 chemokine receptor binding	CCR5 chemokine receptor binding	0	1	0	40	7
ADP_vs_Mock@2h	+	GO_MF	GO:0031726	CCR1 chemokine receptor binding	CCR1 chemokine receptor binding	-2.77571	0.00167606	2	216	2	CCL3 CCL4
ADP_vs_Mock@2h	-	GO_MF	GO:0031726	CCR1 chemokine receptor binding	CCR1 chemokine receptor binding	0	1	0	40	4
ADP_vs_Mock@2h	+	GO_MF	GO:0031727	CCR2 chemokine receptor binding	CCR2 chemokine receptor binding	0	1	0	216	5
ADP_vs_Mock@2h	-	GO_MF	GO:0031727	CCR2 chemokine receptor binding	CCR2 chemokine receptor binding	-1.80714	0.0155906	1	40	4	CCL2
ADP_vs_Mock@2h	+	GO_MF	GO:0008476	protein-tyrosine sulfotransferase activity	protein-tyrosine sulfotransferase activity	0	1	0	216	2
ADP_vs_Mock@2h	-	GO_MF	GO:0008476	protein-tyrosine sulfotransferase activity	protein-tyrosine sulfotransferase activity	0	1	0	40	2
ADP_vs_Mock@2h	+	GO_MF	GO:0004906	interferon-gamma receptor activity	interferon-gamma receptor activity	0	1	0	216	2
ADP_vs_Mock@2h	-	GO_MF	GO:0004906	interferon-gamma receptor activity	interferon-gamma receptor activity	0	1	0	40	2
ADP_vs_Mock@2h	+	GO_MF	GO:0071791	chemokine (C-C motif) ligand 5 binding	chemokine (C-C motif) ligand 5 binding	0	1	0	216	2
ADP_vs_Mock@2h	-	GO_MF	GO:0071791	chemokine (C-C motif) ligand 5 binding	chemokine (C-C motif) ligand 5 binding	0	1	0	40	2
ADP_vs_Mock@2h	+	GO_MF	GO:0070412	R-SMAD binding	R-SMAD binding	-3.3362	0.000461106	4	216	18	FOS LDLRAD4 PMEPA1 RGCC
ADP_vs_Mock@2h	-	GO_MF	GO:0070412	R-SMAD binding	R-SMAD binding	0	1	0	40	22
ADP_vs_Mock@2h	+	GO_MF	GO:0005149	interleukin-1 receptor binding	interleukin-1 receptor binding	-0.893493	0.127793	1	216	7	IL1B
ADP_vs_Mock@2h	-	GO_MF	GO:0005149	interleukin-1 receptor binding	interleukin-1 receptor binding	0	1	0	40	8
ADP_vs_Mock@2h	+	GO_MF	GO:0008142	oxysterol binding	oxysterol binding	-2.38751	0.00409719	2	216	4	GPR183 INSIG1
ADP_vs_Mock@2h	-	GO_MF	GO:0008142	oxysterol binding	oxysterol binding	0	1	0	40	6
ADP_vs_Mock@2h	+	GO_MF	GO:0045125	bioactive lipid receptor activity	bioactive lipid receptor activity	0	1	0	216	11
ADP_vs_Mock@2h	-	GO_MF	GO:0045125	bioactive lipid receptor activity	bioactive lipid receptor activity	0	1	0	40	11
ADP_vs_Mock@2h	+	GO_MF	GO:0005243	gap junction channel activity	gap junction channel activity	-0.803784	0.157114	1	216	9	GJA4
ADP_vs_Mock@2h	-	GO_MF	GO:0005243	gap junction channel activity	gap junction channel activity	0	1	0	40	10
ADP_vs_Mock@2h	+	GO_MF	GO:0038187	pattern recognition receptor activity	pattern recognition receptor activity	0	1	0	216	22
ADP_vs_Mock@2h	-	GO_MF	GO:0038187	pattern recognition receptor activity	pattern recognition receptor activity	0	1	0	40	22
ADP_vs_Mock@2h	+	GO_MF	GO:0001609	G protein-coupled adenosine receptor activity	G protein-coupled adenosine receptor activity	0	1	0	216	3
ADP_vs_Mock@2h	-	GO_MF	GO:0001609	G protein-coupled adenosine receptor activity	G protein-coupled adenosine receptor activity	0	1	0	40	3
ADP_vs_Mock@2h	+	GO_MF	GO:0001671	ATPase activator activity	ATPase activator activity	-0.503703	0.313543	1	216	21	RAB3A
ADP_vs_Mock@2h	-	GO_MF	GO:0001671	ATPase activator activity	ATPase activator activity	0	1	0	40	22
ADP_vs_Mock@2h	+	GO_MF	GO:0046592	polyamine oxidase activity	polyamine oxidase activity	-1.30128	0.0499712	1	216	2	SMOX
ADP_vs_Mock@2h	-	GO_MF	GO:0046592	polyamine oxidase activity	polyamine oxidase activity	0	1	0	40	3
ADP_vs_Mock@2h	+	GO_MF	GO:0004745	NAD-retinol dehydrogenase activity	NAD-retinol dehydrogenase activity	0	1	0	216	11
ADP_vs_Mock@2h	-	GO_MF	GO:0004745	NAD-retinol dehydrogenase activity	NAD-retinol dehydrogenase activity	0	1	0	40	11
ADP_vs_Mock@2h	+	GO_MF	GO:0015173	aromatic amino acid transmembrane transporter activity	aromatic amino acid transmembrane transporter activity	0	1	0	216	8
ADP_vs_Mock@2h	-	GO_MF	GO:0015173	aromatic amino acid transmembrane transporter activity	aromatic amino acid transmembrane transporter activity	0	1	0	40	8
ADP_vs_Mock@2h	+	GO_MF	GO:0140416	transcription regulator inhibitor activity	transcription regulator inhibitor activity	-2.72655	0.00187695	3	216	12	ID1 ID3 NKX3-1
ADP_vs_Mock@2h	-	GO_MF	GO:0140416	transcription regulator inhibitor activity	transcription regulator inhibitor activity	0	1	0	40	15
ADP_vs_Mock@2h	+	GO_MF	GO:0005031	tumor necrosis factor-activated receptor activity	tumor necrosis factor-activated receptor activity	0	1	0	216	10
ADP_vs_Mock@2h	-	GO_MF	GO:0005031	tumor necrosis factor-activated receptor activity	tumor necrosis factor-activated receptor activity	0	1	0	40	10
ADP_vs_Mock@2h	+	GO_MF	GO:0017017	MAP kinase tyrosine/serine/threonine phosphatase activity	MAP kinase tyrosine/serine/threonine phosphatase activity	-4.448	3.56448e-05	4	216	8	DUSP1 DUSP2 DUSP4 DUSP5
ADP_vs_Mock@2h	-	GO_MF	GO:0017017	MAP kinase tyrosine/serine/threonine phosphatase activity	MAP kinase tyrosine/serine/threonine phosphatase activity	0	1	0	40	12
ADP_vs_Mock@2h	+	GO_MF	GO:0070888	E-box binding	E-box binding	-2.60308	0.00249416	4	216	30	BHLHE40 HES1 PER1 SNAI1
ADP_vs_Mock@2h	-	GO_MF	GO:0070888	E-box binding	E-box binding	-0.993747	0.10145	1	40	33	MYC
ADP_vs_Mock@2h	+	GO_MF	GO:0008083	growth factor activity	growth factor activity	-3.23223	0.000585822	7	216	78	AREG HBEGF IL10 IL6 INHBA OSM VEGFA
ADP_vs_Mock@2h	-	GO_MF	GO:0008083	growth factor activity	growth factor activity	0	1	0	40	85
ADP_vs_Mock@2h	+	GO_MF	GO:0097677	STAT family protein binding	STAT family protein binding	0	1	0	216	11
ADP_vs_Mock@2h	-	GO_MF	GO:0097677	STAT family protein binding	STAT family protein binding	0	1	0	40	11
ADP_vs_Mock@2h	+	GO_MF	GO:0030552	cAMP binding	cAMP binding	-1.48316	0.0328728	2	216	15	PDE4B PDE4D
ADP_vs_Mock@2h	-	GO_MF	GO:0030552	cAMP binding	cAMP binding	0	1	0	40	17
ADP_vs_Mock@2h	+	GO_MF	GO:0071889	14-3-3 protein binding	14-3-3 protein binding	-2.92372	0.001192	4	216	24	DDIT4 IRS2 TMCC3 ZFP36
ADP_vs_Mock@2h	-	GO_MF	GO:0071889	14-3-3 protein binding	14-3-3 protein binding	0	1	0	40	28
ADP_vs_Mock@2h	+	GO_MF	GO:0004366	glycerol-3-phosphate O-acyltransferase activity	glycerol-3-phosphate O-acyltransferase activity	0	1	0	216	3
ADP_vs_Mock@2h	-	GO_MF	GO:0004366	glycerol-3-phosphate O-acyltransferase activity	glycerol-3-phosphate O-acyltransferase activity	0	1	0	40	3
ADP_vs_Mock@2h	+	GO_MF	GO:0004370	glycerol kinase activity	glycerol kinase activity	0	1	0	216	2
ADP_vs_Mock@2h	-	GO_MF	GO:0004370	glycerol kinase activity	glycerol kinase activity	0	1	0	40	2
ADP_vs_Mock@2h	+	GO_MF	GO:0003836	beta-galactoside (CMP) alpha-2,3-sialyltransferase activity	beta-galactoside (CMP) alpha-2,3-sialyltransferase activity	0	1	0	216	6
ADP_vs_Mock@2h	-	GO_MF	GO:0003836	beta-galactoside (CMP) alpha-2,3-sialyltransferase activity	beta-galactoside (CMP) alpha-2,3-sialyltransferase activity	0	1	0	40	6
ADP_vs_Mock@2h	+	GO_MF	GO:0043023	ribosomal large subunit binding	ribosomal large subunit binding	-0.671934	0.212846	1	216	13	NMD3
ADP_vs_Mock@2h	-	GO_MF	GO:0043023	ribosomal large subunit binding	ribosomal large subunit binding	-3.06918	0.000852754	2	40	12	C12orf65 MTRES1
ADP_vs_Mock@2h	+	GO_MF	GO:0008227	G protein-coupled amine receptor activity	G protein-coupled amine receptor activity	0	1	0	216	9
ADP_vs_Mock@2h	-	GO_MF	GO:0008227	G protein-coupled amine receptor activity	G protein-coupled amine receptor activity	-1.55452	0.0278922	1	40	8	ADRB2
ADP_vs_Mock@2h	+	Reactome	R-HSA-877312	Regulation of IFNG signaling	Regulation of IFNG signaling	-3.04073	0.000910482	3	148	8	PTPN1 SOCS1 SOCS3
ADP_vs_Mock@2h	-	Reactome	R-HSA-877312	Regulation of IFNG signaling	Regulation of IFNG signaling	0	1	0	20	11
ADP_vs_Mock@2h	+	Reactome	R-HSA-375280	Amine ligand-binding receptors	Amine ligand-binding receptors	0	1	0	148	9
ADP_vs_Mock@2h	-	Reactome	R-HSA-375280	Amine ligand-binding receptors	Amine ligand-binding receptors	-1.65318	0.0222241	1	20	8	ADRB2
ADP_vs_Mock@2h	+	Reactome	R-HSA-5669034	TNFs bind their physiological receptors	TNFs bind their physiological receptors	0	1	0	148	23
ADP_vs_Mock@2h	-	Reactome	R-HSA-5669034	TNFs bind their physiological receptors	TNFs bind their physiological receptors	0	1	0	20	23
ADP_vs_Mock@2h	+	Reactome	R-HSA-210991	Basigin interactions	Basigin interactions	0	1	0	148	22
ADP_vs_Mock@2h	-	Reactome	R-HSA-210991	Basigin interactions	Basigin interactions	0	1	0	20	22
ADP_vs_Mock@2h	+	Reactome	R-HSA-9662834	CD163 mediating an anti-inflammatory response	CD163 mediating an anti-inflammatory response	-3.32214	0.000476279	3	148	6	IL10 IL6 PLK2
ADP_vs_Mock@2h	-	Reactome	R-HSA-9662834	CD163 mediating an anti-inflammatory response	CD163 mediating an anti-inflammatory response	0	1	0	20	9
ADP_vs_Mock@2h	+	Reactome	R-HSA-71240	Tryptophan catabolism	Tryptophan catabolism	0	1	0	148	11
ADP_vs_Mock@2h	-	Reactome	R-HSA-71240	Tryptophan catabolism	Tryptophan catabolism	0	1	0	20	11
ADP_vs_Mock@2h	+	Reactome	R-HSA-9033658	Blood group systems biosynthesis	Blood group systems biosynthesis	0	1	0	148	13
ADP_vs_Mock@2h	-	Reactome	R-HSA-9033658	Blood group systems biosynthesis	Blood group systems biosynthesis	0	1	0	20	13
ADP_vs_Mock@2h	+	Reactome	R-HSA-446210	Synthesis of UDP-N-acetyl-glucosamine	Synthesis of UDP-N-acetyl-glucosamine	-0.912781	0.122242	1	148	6	UAP1
ADP_vs_Mock@2h	-	Reactome	R-HSA-446210	Synthesis of UDP-N-acetyl-glucosamine	Synthesis of UDP-N-acetyl-glucosamine	0	1	0	20	7
ADP_vs_Mock@2h	+	Reactome	R-HSA-6783783	Interleukin-10 signaling	Interleukin-10 signaling	-6.56483	2.7238e-07	8	148	29	CCL3 CCL3L1 CCL4 CXCL8 ICAM1 IL10 IL1B IL6
ADP_vs_Mock@2h	-	Reactome	R-HSA-6783783	Interleukin-10 signaling	Interleukin-10 signaling	-2.42808	0.00373179	2	20	35	CCL2 TNF
ADP_vs_Mock@2h	+	Reactome	R-HSA-9617828	FOXO-mediated transcription of cell cycle genes	FOXO-mediated transcription of cell cycle genes	-2.71477	0.00192857	3	148	11	BTG1 CDKN1A KLF4
ADP_vs_Mock@2h	-	Reactome	R-HSA-9617828	FOXO-mediated transcription of cell cycle genes	FOXO-mediated transcription of cell cycle genes	0	1	0	20	14
ADP_vs_Mock@2h	+	Reactome	R-HSA-111459	Activation of caspases through apoptosome-mediated cleavage	Activation of caspases through apoptosome-mediated cleavage	-2.31611	0.00482934	2	148	4	CASP9 CYCS
ADP_vs_Mock@2h	-	Reactome	R-HSA-111459	Activation of caspases through apoptosome-mediated cleavage	Activation of caspases through apoptosome-mediated cleavage	0	1	0	20	6
ADP_vs_Mock@2h	+	Reactome	R-HSA-112409	RAF-independent MAPK1 3 activation	RAF-independent MAPK1 3 activation	-4.38922	4.08112e-05	5	148	17	DUSP1 DUSP2 DUSP4 DUSP5 IL6
ADP_vs_Mock@2h	-	Reactome	R-HSA-112409	RAF-independent MAPK1 3 activation	RAF-independent MAPK1 3 activation	0	1	0	20	22
ADP_vs_Mock@2h	+	Reactome	R-HSA-419408	Lysosphingolipid and LPA receptors	Lysosphingolipid and LPA receptors	0	1	0	148	10
ADP_vs_Mock@2h	-	Reactome	R-HSA-419408	Lysosphingolipid and LPA receptors	Lysosphingolipid and LPA receptors	0	1	0	20	10
ADP_vs_Mock@2h	+	Reactome	R-HSA-8849473	PTK6 Expression	PTK6 Expression	0	1	0	148	5
ADP_vs_Mock@2h	-	Reactome	R-HSA-8849473	PTK6 Expression	PTK6 Expression	0	1	0	20	5
ADP_vs_Mock@2h	+	Reactome	R-HSA-1234158	Regulation of gene expression by Hypoxia-inducible Factor	Regulation of gene expression by Hypoxia-inducible Factor	-0.858714	0.138448	1	148	7	VEGFA
ADP_vs_Mock@2h	-	Reactome	R-HSA-1234158	Regulation of gene expression by Hypoxia-inducible Factor	Regulation of gene expression by Hypoxia-inducible Factor	0	1	0	20	8
ADP_vs_Mock@2h	+	Reactome	R-HSA-190861	Gap junction assembly	Gap junction assembly	-0.912781	0.122242	1	148	6	GJA4
ADP_vs_Mock@2h	-	Reactome	R-HSA-190861	Gap junction assembly	Gap junction assembly	0	1	0	20	7
ADP_vs_Mock@2h	+	Reactome	R-HSA-5660668	CLEC7A inflammasome pathway	CLEC7A inflammasome pathway	-0.975791	0.105733	1	148	5	IL1B
ADP_vs_Mock@2h	-	Reactome	R-HSA-5660668	CLEC7A inflammasome pathway	CLEC7A inflammasome pathway	0	1	0	20	6
ADP_vs_Mock@2h	+	Reactome	R-HSA-417957	P2Y receptors	P2Y receptors	0	1	0	148	10
ADP_vs_Mock@2h	-	Reactome	R-HSA-417957	P2Y receptors	P2Y receptors	0	1	0	20	10
ADP_vs_Mock@2h	+	Reactome	R-HSA-381042	PERK regulates gene expression	PERK regulates gene expression	-2.57261	0.0026754	4	148	28	ATF3 CXCL8 EIF2AK3 HERPUD1
ADP_vs_Mock@2h	-	Reactome	R-HSA-381042	PERK regulates gene expression	PERK regulates gene expression	-1.11403	0.0769069	1	20	31	CCL2
ADP_vs_Mock@2h	+	Reactome	R-HSA-383280	Nuclear Receptor transcription pathway	Nuclear Receptor transcription pathway	-1.02885	0.0935732	2	148	26	NR4A1 NR4A2
ADP_vs_Mock@2h	-	Reactome	R-HSA-383280	Nuclear Receptor transcription pathway	Nuclear Receptor transcription pathway	0	1	0	20	28
ADP_vs_Mock@2h	+	Reactome	R-HSA-4641262	Disassembly of the destruction complex and recruitment of AXIN to the membrane	Disassembly of the destruction complex and recruitment of AXIN to the membrane	0	1	0	148	27
ADP_vs_Mock@2h	-	Reactome	R-HSA-4641262	Disassembly of the destruction complex and recruitment of AXIN to the membrane	Disassembly of the destruction complex and recruitment of AXIN to the membrane	-1.18527	0.0652724	1	20	26	FRAT2
ADP_vs_Mock@2h	+	Reactome	R-HSA-5638302	Signaling by Overexpressed Wild-Type EGFR in Cancer	Signaling by Overexpressed Wild-Type EGFR in Cancer	-2.70349	0.00197931	2	148	2	AREG HBEGF
ADP_vs_Mock@2h	-	Reactome	R-HSA-5638302	Signaling by Overexpressed Wild-Type EGFR in Cancer	Signaling by Overexpressed Wild-Type EGFR in Cancer	0	1	0	20	4
ADP_vs_Mock@2h	+	Reactome	R-HSA-380108	Chemokine receptors bind chemokines	Chemokine receptors bind chemokines	-4.15311	7.02901e-05	6	148	33	ACKR3 CCL3 CCL3L1 CCL4 CXCL8 CXCR4
ADP_vs_Mock@2h	-	Reactome	R-HSA-380108	Chemokine receptors bind chemokines	Chemokine receptors bind chemokines	-1.03168	0.0929643	1	20	38	CCL2
ADP_vs_Mock@2h	+	Reactome	R-HSA-9031628	NGF-stimulated transcription	NGF-stimulated transcription	-13.3871	4.10118e-14	13	148	24	ARC EGR1 EGR2 EGR3 FOS FOSB FOSL1 ID1 ID3 JUNB JUND RRAD SGK1
ADP_vs_Mock@2h	-	Reactome	R-HSA-9031628	NGF-stimulated transcription	NGF-stimulated transcription	0	1	0	20	37
ADP_vs_Mock@3h	-	WikiPathways	WP5095	OVERVIEW OF PROINFLAMMATORY AND PROFIBROTIC MEDIATORS	Overview of proinflammatory and profibrotic mediators	-0.292522	0.509892	1	45	37	CCL2
ADP_vs_Mock@3h	+	WikiPathways	WP5095	OVERVIEW OF PROINFLAMMATORY AND PROFIBROTIC MEDIATORS	Overview of proinflammatory and profibrotic mediators	-1.66275	0.0217396	5	105	33	AREG CCL3L1 CCL4 CCL4L2 IL1B
ADP_vs_Mock@3h	-	WikiPathways	WP455	GPCRS, CLASS A RHODOPSIN-LIKE	GPCRs, class A rhodopsin-like	-2.16819	0.00678912	4	45	38	CMKLR1 CX3CR1 P2RY11 P2RY13
ADP_vs_Mock@3h	+	WikiPathways	WP455	GPCRS, CLASS A RHODOPSIN-LIKE	GPCRs, class A rhodopsin-like	-0.0731489	0.844989	1	105	41	ACKR3
ADP_vs_Mock@3h	-	WikiPathways	WP516	HYPERTROPHY MODEL	Hypertrophy model	0	1	0	45	4
ADP_vs_Mock@3h	+	WikiPathways	WP516	HYPERTROPHY MODEL	Hypertrophy model	-3.52184	0.000300719	3	105	1	ATF3 HBEGF JUND
ADP_vs_Mock@3h	-	WikiPathways	WP2880	GLUCOCORTICOID RECEPTOR PATHWAY	Glucocorticoid receptor pathway	-1.18106	0.0659087	2	45	21	CCL2 CDC42EP3
ADP_vs_Mock@3h	+	WikiPathways	WP2880	GLUCOCORTICOID RECEPTOR PATHWAY	Glucocorticoid receptor pathway	-3.51371	0.000306401	6	105	17	ACKR3 B3GNT5 BIRC3 SRGN THBD TNFAIP3
ADP_vs_Mock@3h	-	WikiPathways	WP428	WNT SIGNALING	Wnt signaling	-2.24457	0.00569413	4	45	36	FRAT1 FRAT2 FZD5 MYC
ADP_vs_Mock@3h	+	WikiPathways	WP428	WNT SIGNALING	Wnt signaling	0	1	0	105	40
ADP_vs_Mock@3h	-	WikiPathways	WP5094	OREXIN RECEPTOR PATHWAY	Orexin receptor pathway	-1.36308	0.0433433	3	45	40	CEBPA DBP MYC
ADP_vs_Mock@3h	+	WikiPathways	WP5094	OREXIN RECEPTOR PATHWAY	Orexin receptor pathway	-7.98578	1.0333e-08	13	105	30	ARC DUSP4 EGR2 HBEGF HES1 ID1 ID3 IL1B JARID2 KLF4 MAFF RRM2 SKIL
ADP_vs_Mock@3h	-	WikiPathways	WP5044	KYNURENINE PATHWAY AND LINKS TO CELL SENESCENCE	Kynurenine pathway and links to cell senescence	0	1	0	45	8
ADP_vs_Mock@3h	+	WikiPathways	WP5044	KYNURENINE PATHWAY AND LINKS TO CELL SENESCENCE	Kynurenine pathway and links to cell senescence	-1.36271	0.0433803	2	105	6	AFMID FOXO1
ADP_vs_Mock@3h	-	WikiPathways	WP3297	EV RELEASE FROM CARDIAC CELLS AND THEIR FUNCTIONAL EFFECTS	EV release from cardiac cells and their functional effects	0	1	0	45	4
ADP_vs_Mock@3h	+	WikiPathways	WP3297	EV RELEASE FROM CARDIAC CELLS AND THEIR FUNCTIONAL EFFECTS	EV release from cardiac cells and their functional effects	-0.791854	0.16149	1	105	3	RGS16
ADP_vs_Mock@3h	-	WikiPathways	WP3859	TGF-BETA SIGNALING IN THYROID CELLS FOR EPITHELIAL-MESENCHYMAL TRANSITION	TGF-beta signaling in thyroid cells for epithelial-mesenchymal transition	0	1	0	45	3
ADP_vs_Mock@3h	+	WikiPathways	WP3859	TGF-BETA SIGNALING IN THYROID CELLS FOR EPITHELIAL-MESENCHYMAL TRANSITION	TGF-beta signaling in thyroid cells for epithelial-mesenchymal transition	-2.27131	0.00535409	2	105	1	ID1 SNAI1
ADP_vs_Mock@3h	-	WikiPathways	WP289	MYOMETRIAL RELAXATION AND CONTRACTION PATHWAYS	Myometrial relaxation and contraction pathways	0	1	0	45	48
ADP_vs_Mock@3h	+	WikiPathways	WP289	MYOMETRIAL RELAXATION AND CONTRACTION PATHWAYS	Myometrial relaxation and contraction pathways	-2.41559	0.0038407	7	105	41	ACKR3 ATF3 ETS2 IL1B MAFF RGS1 RGS16
ADP_vs_Mock@3h	-	WikiPathways	WP53	ID SIGNALING PATHWAY	ID signaling pathway	0	1	0	45	4
ADP_vs_Mock@3h	+	WikiPathways	WP53	ID SIGNALING PATHWAY	ID signaling pathway	-1.98266	0.0104075	2	105	2	ID1 ID3
ADP_vs_Mock@3h	-	WikiPathways	WP4961	STING PATHWAY IN KAWASAKI-LIKE DISEASE AND COVID-19	STING pathway in Kawasaki-like disease and COVID-19	0	1	0	45	12
ADP_vs_Mock@3h	+	WikiPathways	WP4961	STING PATHWAY IN KAWASAKI-LIKE DISEASE AND COVID-19	STING pathway in Kawasaki-like disease and COVID-19	-1.89138	0.0128416	3	105	9	IL1B NFKBIA REL
ADP_vs_Mock@3h	-	WikiPathways	WP3630	NAD METABOLISM, SIRTUINS AND AGING	NAD metabolism, sirtuins and aging	0	1	0	45	4
ADP_vs_Mock@3h	+	WikiPathways	WP3630	NAD METABOLISM, SIRTUINS AND AGING	NAD metabolism, sirtuins and aging	-1.98266	0.0104075	2	105	2	FOXO1 FOXO3
ADP_vs_Mock@3h	-	WikiPathways	WP2806	COMPLEMENT SYSTEM	Complement system	0	1	0	45	21
ADP_vs_Mock@3h	+	WikiPathways	WP2806	COMPLEMENT SYSTEM	Complement system	-0.6422	0.227929	2	105	19	C5AR1 THBS1
ADP_vs_Mock@3h	-	WikiPathways	WP4211	TRANSCRIPTIONAL CASCADE REGULATING ADIPOGENESIS	Transcriptional cascade regulating adipogenesis	-2.18099	0.00659183	2	45	5	CEBPA CEBPD
ADP_vs_Mock@3h	+	WikiPathways	WP4211	TRANSCRIPTIONAL CASCADE REGULATING ADIPOGENESIS	Transcriptional cascade regulating adipogenesis	-0.57611	0.265393	1	105	6	EGR2
ADP_vs_Mock@3h	+	IOB	CCR1	CCR1	CCR1	-0.631156	0.2338	2	35	10	CCL3L1 CCL4
ADP_vs_Mock@3h	+	IOB	ID	ID	ID	-3.41267	0.000386661	5	35	5	ATF3 ETS2 HES1 ID1 ID3
ADP_vs_Mock@3h	+	GO_CC	GO:0035976	transcription factor AP-1 complex	transcription factor AP-1 complex	-3.69869	0.000200128	3	356	2	FOS JUNB JUND
ADP_vs_Mock@3h	+	GO_CC	GO:0035579	specific granule membrane	specific granule membrane	-1.2115	0.0614471	5	356	72	MCEMP1 OLR1 PLAUR SLC2A3 TNFRSF1B
ADP_vs_Mock@3h	+	GO_CC	GO:0097136	Bcl-2 family protein complex	Bcl-2 family protein complex	-1.71996	0.0190563	2	356	6	BCL2L11 MCL1
ADP_vs_Mock@3h	+	GO_CC	GO:0031234	extrinsic component of cytoplasmic side of plasma membrane	extrinsic component of cytoplasmic side of plasma membrane	-1.63734	0.0230493	6	356	74	ERRFI1 GNA13 RGS1 SNX9 SYAP1 YES1
ADP_vs_Mock@3h	+	GO_CC	GO:0043293	apoptosome	apoptosome	-2.65017	0.00223787	2	356	1	CASP9 CYCS
ADP_vs_Mock@3h	+	GO_CC	GO:0090571	RNA polymerase II transcription repressor complex	RNA polymerase II transcription repressor complex	-1.31439	0.0484855	2	356	11	ETV3 FOXO3
ADP_vs_Mock@3h	+	GO_CC	GO:0001931	uropod	uropod	-0.515485	0.305151	1	356	12	EZR
ADP_vs_Mock@3h	+	GO_CC	GO:1905370	serine-type endopeptidase complex	serine-type endopeptidase complex	-2.35714	0.004394	2	356	2	PLAUR THBD
ADP_vs_Mock@3h	+	GO_CC	GO:0005922	connexin complex	connexin complex	-0.697497	0.200679	1	356	7	GJA4
ADP_vs_Mock@3h	+	GO_CC	GO:0098685	Schaffer collateral - CA1 synapse	Schaffer collateral - CA1 synapse	-0.712831	0.193717	3	356	52	AKAP12 SRGN TAMALIN
ADP_vs_Mock@3h	+	GO_CC	GO:0033256	I-kappaB/NF-kappaB complex	I-kappaB/NF-kappaB complex	-0.974952	0.105937	1	356	3	NFKBIA
ADP_vs_Mock@3h	+	GO_CC	GO:0031093	platelet alpha granule lumen	platelet alpha granule lumen	-0.854883	0.139674	3	356	44	SRGN THBS1 VEGFA
ADP_vs_Mock@3h	+	GO_CC	GO:0043511	inhibin complex	inhibin complex	-3.11927	0.000759862	2	356	0	INHBA INHBB
ADP_vs_Mock@3h	+	GO_CC	GO:0031082	BLOC complex	BLOC complex	0	1	0	356	19
ADP_vs_Mock@3h	-	NETPATH	ID	ID	ID	0	1	0	10	10
ADP_vs_Mock@3h	+	NETPATH	ID	ID	ID	-3.47333	0.000336255	5	39	5	ATF3 ETS2 HES1 ID1 ID3
ADP_vs_Mock@3h	-	NETPATH	WNT	WNT	Wnt	-2.24232	0.00572375	4	10	39	FRAT1 FRAT2 FZD5 SMAD1
ADP_vs_Mock@3h	+	NETPATH	WNT	WNT	Wnt	-0.0137923	0.968741	1	39	42	YES1
ADP_vs_Mock@3h	+	NCI_Nature	AP-1 transcription factor network	AP-1 transcription factor network	AP-1 transcription factor network	-6.57148	2.68235e-07	15	123	41	ATF3 BCL2L11 CXCL8 DUSP1 EGR1 FOS FOSB FOSL1 FOSL2 HIF1A IL10 IL6 JUNB JUND MT2A
ADP_vs_Mock@3h	+	NCI_Nature	Calcineurin-regulated NFAT-dependent transcription in lymphocytes	Calcineurin-regulated NFAT-dependent transcription in lymphocytes	Calcineurin-regulated NFAT-dependent transcription in lymphocytes	-2.64351	0.00227244	7	123	26	CXCL8 EGR1 EGR2 EGR3 FOS FOSL1 JUNB
ADP_vs_Mock@3h	+	NCI_Nature	S1P3 pathway	S1P3 pathway	S1P3 pathway	-1.97298	0.010642	5	123	19	CXCR4 FLT1 GNA13 S1PR3 VEGFA
ADP_vs_Mock@3h	+	NCI_Nature	ATF-2 transcription factor network	ATF-2 transcription factor network	ATF-2 transcription factor network	-3.97181	0.000106705	11	123	40	ATF3 CXCL8 DUSP1 DUSP5 FOS GADD45A HES1 IL6 JUNB JUND SOCS3
ADP_vs_Mock@3h	+	NCI_Nature	IL12-mediated signaling events	IL12-mediated signaling events	IL12-mediated signaling events	-2.37927	0.00417572	8	123	38	CCL3 CCL4 FOS GADD45B GADD45G GZMB IL1B RIPK2
ADP_vs_Mock@3h	+	NCI_Nature	TGF-beta receptor signaling	TGF-beta receptor signaling	TGF-beta receptor signaling	-0.113712	0.769641	2	123	45	PPP1R15A ZFYVE16
ADP_vs_Mock@3h	+	NCI_Nature	Direct p53 effectors	Direct p53 effectors	Direct p53 effectors	-1.35248	0.0444145	12	123	109	ATF3 BCL2A1 DDIT4 DUSP1 DUSP5 GADD45A JMY MCL1 NDRG1 PRDM1 RGCC VDR
ADP_vs_Mock@3h	+	NCI_Nature	HIF-1-alpha transcription factor network	HIF-1-alpha transcription factor network	HIF-1-alpha transcription factor network	-3.51398	0.000306212	11	123	46	BHLHE40 BNIP3 CITED2 CXCR4 FOS HIF1A MCL1 NDRG1 PFKFB3 TFRC VEGFA
ADP_vs_Mock@3h	-	GO_BP	GO:0006607	NLS-bearing protein import into nucleus	NLS-bearing protein import into nucleus	0	1	0	152	11
ADP_vs_Mock@3h	+	GO_BP	GO:0006607	NLS-bearing protein import into nucleus	NLS-bearing protein import into nucleus	-1.39685	0.0401009	2	346	9	KPNA2 RANBP2
ADP_vs_Mock@3h	-	GO_BP	GO:0006658	phosphatidylserine metabolic process	phosphatidylserine metabolic process	-0.65785	0.219862	1	152	18	MBOAT1
ADP_vs_Mock@3h	+	GO_BP	GO:0006658	phosphatidylserine metabolic process	phosphatidylserine metabolic process	-0.362058	0.434452	1	346	18	PLSCR1
ADP_vs_Mock@3h	-	GO_BP	GO:0043615	astrocyte cell migration	astrocyte cell migration	-1.29332	0.0508958	1	152	3	CCL2
ADP_vs_Mock@3h	+	GO_BP	GO:0043615	astrocyte cell migration	astrocyte cell migration	-0.94691	0.113003	1	346	3	CCL3
ADP_vs_Mock@3h	-	GO_BP	GO:0032728	positive regulation of interferon-beta production	positive regulation of interferon-beta production	-0.407122	0.391632	1	152	37	TRIM56
ADP_vs_Mock@3h	+	GO_BP	GO:0032728	positive regulation of interferon-beta production	positive regulation of interferon-beta production	-0.508961	0.30977	2	346	36	IRF7 RIPK2
ADP_vs_Mock@3h	-	GO_BP	GO:0006478	peptidyl-tyrosine sulfation	peptidyl-tyrosine sulfation	0	1	0	152	2
ADP_vs_Mock@3h	+	GO_BP	GO:0006478	peptidyl-tyrosine sulfation	peptidyl-tyrosine sulfation	0	1	0	346	2
ADP_vs_Mock@3h	-	GO_BP	GO:0032673	regulation of interleukin-4 production	regulation of interleukin-4 production	-0.540412	0.28813	1	152	25	ZFPM1
ADP_vs_Mock@3h	+	GO_BP	GO:0032673	regulation of interleukin-4 production	regulation of interleukin-4 production	-1.39606	0.0401738	3	346	23	CD83 IL1RAP SLC7A5
ADP_vs_Mock@3h	-	GO_BP	GO:0043313	regulation of neutrophil degranulation	regulation of neutrophil degranulation	0	1	0	152	6
ADP_vs_Mock@3h	+	GO_BP	GO:0043313	regulation of neutrophil degranulation	regulation of neutrophil degranulation	0	1	0	346	6
ADP_vs_Mock@3h	-	GO_BP	GO:0032695	negative regulation of interleukin-12 production	negative regulation of interleukin-12 production	-0.724346	0.188649	1	152	15	CMKLR1
ADP_vs_Mock@3h	+	GO_BP	GO:0032695	negative regulation of interleukin-12 production	negative regulation of interleukin-12 production	-1.96896	0.010741	3	346	13	CCR7 IL10 THBS1
ADP_vs_Mock@3h	-	GO_BP	GO:0006569	tryptophan catabolic process	tryptophan catabolic process	0	1	0	152	6
ADP_vs_Mock@3h	+	GO_BP	GO:0006569	tryptophan catabolic process	tryptophan catabolic process	-0.783479	0.164635	1	346	5	AFMID
ADP_vs_Mock@3h	-	GO_BP	GO:0019852	L-ascorbic acid metabolic process	L-ascorbic acid metabolic process	0	1	0	152	7
ADP_vs_Mock@3h	+	GO_BP	GO:0019852	L-ascorbic acid metabolic process	L-ascorbic acid metabolic process	-0.722814	0.189315	1	346	6	SLC2A3
ADP_vs_Mock@3h	-	GO_BP	GO:0043484	regulation of RNA splicing	regulation of RNA splicing	-0.0796661	0.832403	1	152	135	ZC3H10
ADP_vs_Mock@3h	+	GO_BP	GO:0043484	regulation of RNA splicing	regulation of RNA splicing	-1.71201	0.0194084	9	346	127	CCNL1 CLK1 JMJD6 RBM25 RBM39 SRSF2 SRSF3 SRSF6 SRSF7
ADP_vs_Mock@3h	-	GO_BP	GO:0140507	granzyme-mediated programmed cell death signaling pathway	granzyme-mediated programmed cell death signaling pathway	0	1	0	152	7
ADP_vs_Mock@3h	+	GO_BP	GO:0140507	granzyme-mediated programmed cell death signaling pathway	granzyme-mediated programmed cell death signaling pathway	-3.08731	0.000817885	3	346	4	BNIP3 GZMB SRGN
ADP_vs_Mock@3h	-	GO_BP	GO:0042795	snRNA transcription by RNA polymerase II	snRNA transcription by RNA polymerase II	0	1	0	152	10
ADP_vs_Mock@3h	+	GO_BP	GO:0042795	snRNA transcription by RNA polymerase II	snRNA transcription by RNA polymerase II	-1.47558	0.0334517	2	346	8	ELL2 SNAPC1
ADP_vs_Mock@3h	-	GO_BP	GO:1905563	negative regulation of vascular endothelial cell proliferation	negative regulation of vascular endothelial cell proliferation	-1.1992	0.0632123	1	152	4	CCL2
ADP_vs_Mock@3h	+	GO_BP	GO:1905563	negative regulation of vascular endothelial cell proliferation	negative regulation of vascular endothelial cell proliferation	-0.856346	0.139205	1	346	4	FLT1
ADP_vs_Mock@3h	-	GO_BP	GO:0002315	marginal zone B cell differentiation	marginal zone B cell differentiation	0	1	0	152	8
ADP_vs_Mock@3h	+	GO_BP	GO:0002315	marginal zone B cell differentiation	marginal zone B cell differentiation	-1.66474	0.0216401	2	346	6	DLL1 DOCK10
ADP_vs_Mock@3h	-	GO_BP	GO:0002037	negative regulation of L-glutamate import across plasma membrane	negative regulation of L-glutamate import across plasma membrane	0	1	0	152	2
ADP_vs_Mock@3h	+	GO_BP	GO:0002037	negative regulation of L-glutamate import across plasma membrane	negative regulation of L-glutamate import across plasma membrane	0	1	0	346	2
ADP_vs_Mock@3h	-	GO_BP	GO:0002084	protein depalmitoylation	protein depalmitoylation	0	1	0	152	10
ADP_vs_Mock@3h	+	GO_BP	GO:0002084	protein depalmitoylation	protein depalmitoylation	-0.586567	0.25908	1	346	9	ABHD17C
ADP_vs_Mock@3h	-	GO_BP	GO:0038028	insulin receptor signaling pathway via phosphatidylinositol 3-kinase	insulin receptor signaling pathway via phosphatidylinositol 3-kinase	0	1	0	152	3
ADP_vs_Mock@3h	+	GO_BP	GO:0038028	insulin receptor signaling pathway via phosphatidylinositol 3-kinase	insulin receptor signaling pathway via phosphatidylinositol 3-kinase	0	1	0	346	3
ADP_vs_Mock@3h	-	GO_BP	GO:1904058	positive regulation of sensory perception of pain	positive regulation of sensory perception of pain	0	1	0	152	3
ADP_vs_Mock@3h	+	GO_BP	GO:1904058	positive regulation of sensory perception of pain	positive regulation of sensory perception of pain	0	1	0	346	3
ADP_vs_Mock@3h	-	GO_BP	GO:0051152	positive regulation of smooth muscle cell differentiation	positive regulation of smooth muscle cell differentiation	0	1	0	152	8
ADP_vs_Mock@3h	+	GO_BP	GO:0051152	positive regulation of smooth muscle cell differentiation	positive regulation of smooth muscle cell differentiation	-2.89278	0.00128004	3	346	5	CTH SIRT1 SOD2
ADP_vs_Mock@3h	-	GO_BP	GO:0000079	regulation of cyclin-dependent protein serine/threonine kinase activity	regulation of cyclin-dependent protein serine/threonine kinase activity	0	1	0	152	23
ADP_vs_Mock@3h	+	GO_BP	GO:0000079	regulation of cyclin-dependent protein serine/threonine kinase activity	regulation of cyclin-dependent protein serine/threonine kinase activity	-0.30237	0.49846	1	346	22	CKS2
ADP_vs_Mock@3h	-	GO_BP	GO:0002605	negative regulation of dendritic cell antigen processing and presentation	negative regulation of dendritic cell antigen processing and presentation	0	1	0	152	4
ADP_vs_Mock@3h	+	GO_BP	GO:0002605	negative regulation of dendritic cell antigen processing and presentation	negative regulation of dendritic cell antigen processing and presentation	-0.94691	0.113003	1	346	3	THBS1
ADP_vs_Mock@3h	-	GO_BP	GO:1902043	positive regulation of extrinsic apoptotic signaling pathway via death domain receptors	positive regulation of extrinsic apoptotic signaling pathway via death domain receptors	0	1	0	152	9
ADP_vs_Mock@3h	+	GO_BP	GO:1902043	positive regulation of extrinsic apoptotic signaling pathway via death domain receptors	positive regulation of extrinsic apoptotic signaling pathway via death domain receptors	-2.72626	0.0018782	3	346	6	ATF3 SKIL THBS1
ADP_vs_Mock@3h	-	GO_BP	GO:1903392	negative regulation of adherens junction organization	negative regulation of adherens junction organization	0	1	0	152	3
ADP_vs_Mock@3h	+	GO_BP	GO:1903392	negative regulation of adherens junction organization	negative regulation of adherens junction organization	-1.06547	0.0860061	1	346	2	VEGFA
ADP_vs_Mock@3h	-	GO_BP	GO:2000503	positive regulation of natural killer cell chemotaxis	positive regulation of natural killer cell chemotaxis	0	1	0	152	4
ADP_vs_Mock@3h	+	GO_BP	GO:2000503	positive regulation of natural killer cell chemotaxis	positive regulation of natural killer cell chemotaxis	-2.2997	0.00501533	2	346	2	CCL3 CCL4
ADP_vs_Mock@3h	-	GO_BP	GO:0051412	response to corticosterone	response to corticosterone	0	1	0	152	8
ADP_vs_Mock@3h	+	GO_BP	GO:0051412	response to corticosterone	response to corticosterone	-4.3222	4.76213e-05	4	346	4	FOS FOSB FOSL1 FOXO3
ADP_vs_Mock@3h	-	GO_BP	GO:0061470	T follicular helper cell differentiation	T follicular helper cell differentiation	0	1	0	152	5
ADP_vs_Mock@3h	+	GO_BP	GO:0061470	T follicular helper cell differentiation	T follicular helper cell differentiation	-2.0864	0.00819605	2	346	3	GPR183 IL6
ADP_vs_Mock@3h	-	GO_BP	GO:0061469	regulation of type B pancreatic cell proliferation	regulation of type B pancreatic cell proliferation	0	1	0	152	9
ADP_vs_Mock@3h	+	GO_BP	GO:0061469	regulation of type B pancreatic cell proliferation	regulation of type B pancreatic cell proliferation	-2.72626	0.0018782	3	346	6	ERRFI1 NR4A1 NR4A3
ADP_vs_Mock@3h	-	GO_BP	GO:2000182	regulation of progesterone biosynthetic process	regulation of progesterone biosynthetic process	0	1	0	152	3
ADP_vs_Mock@3h	+	GO_BP	GO:2000182	regulation of progesterone biosynthetic process	regulation of progesterone biosynthetic process	-1.06547	0.0860061	1	346	2	EGR1
ADP_vs_Mock@3h	-	GO_BP	GO:1903721	positive regulation of I-kappaB phosphorylation	positive regulation of I-kappaB phosphorylation	-1.1228	0.0753701	1	152	5	CX3CR1
ADP_vs_Mock@3h	+	GO_BP	GO:1903721	positive regulation of I-kappaB phosphorylation	positive regulation of I-kappaB phosphorylation	0	1	0	346	6
ADP_vs_Mock@3h	-	GO_BP	GO:0060212	negative regulation of nuclear-transcribed mRNA poly(A) tail shortening	negative regulation of nuclear-transcribed mRNA poly(A) tail shortening	0	1	0	152	3
ADP_vs_Mock@3h	+	GO_BP	GO:0060212	negative regulation of nuclear-transcribed mRNA poly(A) tail shortening	negative regulation of nuclear-transcribed mRNA poly(A) tail shortening	0	1	0	346	3
ADP_vs_Mock@3h	-	GO_BP	GO:1903753	negative regulation of p38MAPK cascade	negative regulation of p38MAPK cascade	0	1	0	152	7
ADP_vs_Mock@3h	+	GO_BP	GO:1903753	negative regulation of p38MAPK cascade	negative regulation of p38MAPK cascade	-1.7812	0.0165501	2	346	5	DUSP1 EZR
ADP_vs_Mock@3h	-	GO_BP	GO:0072272	proximal/distal pattern formation involved in metanephric nephron development	proximal/distal pattern formation involved in metanephric nephron development	0	1	0	152	2
ADP_vs_Mock@3h	+	GO_BP	GO:0072272	proximal/distal pattern formation involved in metanephric nephron development	proximal/distal pattern formation involved in metanephric nephron development	-1.23515	0.0581899	1	346	1	IRX1
ADP_vs_Mock@3h	-	GO_BP	GO:0048245	eosinophil chemotaxis	eosinophil chemotaxis	-0.776882	0.167154	1	152	13	CCL2
ADP_vs_Mock@3h	+	GO_BP	GO:0048245	eosinophil chemotaxis	eosinophil chemotaxis	-2.13709	0.00729314	3	346	11	CCL3 CCL4 CCL4L2
ADP_vs_Mock@3h	-	GO_BP	GO:0097150	neuronal stem cell population maintenance	neuronal stem cell population maintenance	0	1	0	152	19
ADP_vs_Mock@3h	+	GO_BP	GO:0097150	neuronal stem cell population maintenance	neuronal stem cell population maintenance	-4.9052	1.24393e-05	6	346	13	DLL1 FOXO1 FOXO3 HES1 JAG1 SRRT
ADP_vs_Mock@3h	-	GO_BP	GO:1990823	response to leukemia inhibitory factor	response to leukemia inhibitory factor	0	1	0	152	79
ADP_vs_Mock@3h	+	GO_BP	GO:1990823	response to leukemia inhibitory factor	response to leukemia inhibitory factor	-5.50308	3.13993e-06	12	346	67	CTH ICAM1 JARID2 KLF4 KLF5 MAT2A SIRT1 SOCS3 SPRY2 SRSF3 SRSF7 TFRC
ADP_vs_Mock@3h	-	GO_BP	GO:0035025	positive regulation of Rho protein signal transduction	positive regulation of Rho protein signal transduction	-1.38431	0.041275	2	152	23	ARHGEF3 PRAG1
ADP_vs_Mock@3h	+	GO_BP	GO:0035025	positive regulation of Rho protein signal transduction	positive regulation of Rho protein signal transduction	-0.277612	0.527701	1	346	24	RTN4R
ADP_vs_Mock@3h	-	GO_BP	GO:2000271	positive regulation of fibroblast apoptotic process	positive regulation of fibroblast apoptotic process	0	1	0	152	7
ADP_vs_Mock@3h	+	GO_BP	GO:2000271	positive regulation of fibroblast apoptotic process	positive regulation of fibroblast apoptotic process	-3.08731	0.000817885	3	346	4	BCL2L11 BTG1 STK17A
ADP_vs_Mock@3h	-	GO_BP	GO:0072086	specification of loop of Henle identity	specification of loop of Henle identity	0	1	0	152	3
ADP_vs_Mock@3h	+	GO_BP	GO:0072086	specification of loop of Henle identity	specification of loop of Henle identity	-1.06547	0.0860061	1	346	2	IRX1
ADP_vs_Mock@3h	-	GO_BP	GO:0009214	cyclic nucleotide catabolic process	cyclic nucleotide catabolic process	0	1	0	152	12
ADP_vs_Mock@3h	+	GO_BP	GO:0009214	cyclic nucleotide catabolic process	cyclic nucleotide catabolic process	-2.33675	0.00460524	3	346	9	PDE4A PDE4B PDE4D
ADP_vs_Mock@3h	-	GO_BP	GO:0035590	purinergic nucleotide receptor signaling pathway	purinergic nucleotide receptor signaling pathway	-1.65119	0.0223257	2	152	16	P2RY11 P2RY13
ADP_vs_Mock@3h	+	GO_BP	GO:0035590	purinergic nucleotide receptor signaling pathway	purinergic nucleotide receptor signaling pathway	0	1	0	346	18
ADP_vs_Mock@3h	-	GO_BP	GO:0060670	branching involved in labyrinthine layer morphogenesis	branching involved in labyrinthine layer morphogenesis	-0.87339	0.133847	1	152	10	FZD5
ADP_vs_Mock@3h	+	GO_BP	GO:0060670	branching involved in labyrinthine layer morphogenesis	branching involved in labyrinthine layer morphogenesis	-1.39685	0.0401009	2	346	9	IL10 SOCS3
ADP_vs_Mock@3h	-	GO_BP	GO:0070086	ubiquitin-dependent endocytosis	ubiquitin-dependent endocytosis	-1.41546	0.0384184	1	152	2	IL10RA
ADP_vs_Mock@3h	+	GO_BP	GO:0070086	ubiquitin-dependent endocytosis	ubiquitin-dependent endocytosis	0	1	0	346	3
ADP_vs_Mock@3h	-	GO_BP	GO:0072344	rescue of stalled ribosome	rescue of stalled ribosome	-2.3519	0.00444735	2	152	6	C12orf65 MTRES1
ADP_vs_Mock@3h	+	GO_BP	GO:0072344	rescue of stalled ribosome	rescue of stalled ribosome	0	1	0	346	8
ADP_vs_Mock@3h	-	GO_BP	GO:2001245	regulation of phosphatidylcholine biosynthetic process	regulation of phosphatidylcholine biosynthetic process	0	1	0	152	5
ADP_vs_Mock@3h	+	GO_BP	GO:2001245	regulation of phosphatidylcholine biosynthetic process	regulation of phosphatidylcholine biosynthetic process	-0.856346	0.139205	1	346	4	ACSL3
ADP_vs_Mock@3h	-	GO_BP	GO:0001973	G protein-coupled adenosine receptor signaling pathway	G protein-coupled adenosine receptor signaling pathway	0	1	0	152	3
ADP_vs_Mock@3h	+	GO_BP	GO:0001973	G protein-coupled adenosine receptor signaling pathway	G protein-coupled adenosine receptor signaling pathway	0	1	0	346	3
ADP_vs_Mock@3h	-	GO_BP	GO:0050930	induction of positive chemotaxis	induction of positive chemotaxis	0	1	0	152	11
ADP_vs_Mock@3h	+	GO_BP	GO:0050930	induction of positive chemotaxis	induction of positive chemotaxis	-1.39685	0.0401009	2	346	9	CXCL8 VEGFA
ADP_vs_Mock@3h	-	GO_BP	GO:0048625	myoblast fate commitment	myoblast fate commitment	0	1	0	152	4
ADP_vs_Mock@3h	+	GO_BP	GO:0048625	myoblast fate commitment	myoblast fate commitment	-0.94691	0.113003	1	346	3	IFRD1
ADP_vs_Mock@3h	-	GO_BP	GO:0035425	autocrine signaling	autocrine signaling	-1.1992	0.0632123	1	152	4	CX3CR1
ADP_vs_Mock@3h	+	GO_BP	GO:0035425	autocrine signaling	autocrine signaling	0	1	0	346	5
ADP_vs_Mock@3h	-	GO_BP	GO:0061756	leukocyte adhesion to vascular endothelial cell	leukocyte adhesion to vascular endothelial cell	-1.65119	0.0223257	2	152	16	CX3CR1 GCNT1
ADP_vs_Mock@3h	+	GO_BP	GO:0061756	leukocyte adhesion to vascular endothelial cell	leukocyte adhesion to vascular endothelial cell	0	1	0	346	18
ADP_vs_Mock@3h	-	GO_BP	GO:0034115	negative regulation of heterotypic cell-cell adhesion	negative regulation of heterotypic cell-cell adhesion	0	1	0	152	9
ADP_vs_Mock@3h	+	GO_BP	GO:0034115	negative regulation of heterotypic cell-cell adhesion	negative regulation of heterotypic cell-cell adhesion	-4.07715	8.37235e-05	4	346	5	IL10 IL1RN KLF4 MYADM
ADP_vs_Mock@3h	-	GO_BP	GO:0070371	ERK1 and ERK2 cascade	ERK1 and ERK2 cascade	-3.24131	0.000573702	4	152	26	DUSP7 MYC ZFP36L1 ZFP36L2
ADP_vs_Mock@3h	+	GO_BP	GO:0070371	ERK1 and ERK2 cascade	ERK1 and ERK2 cascade	-0.65437	0.221631	2	346	28	DUSP5 PTGER4
ADP_vs_Mock@3h	-	GO_BP	GO:0046697	decidualization	decidualization	0	1	0	152	16
ADP_vs_Mock@3h	+	GO_BP	GO:0046697	decidualization	decidualization	-4.13761	7.28437e-05	5	346	11	CITED2 JUNB PPARD STC2 VDR
ADP_vs_Mock@3h	-	GO_BP	GO:0060988	lipid tube assembly	lipid tube assembly	0	1	0	152	2
ADP_vs_Mock@3h	+	GO_BP	GO:0060988	lipid tube assembly	lipid tube assembly	-1.23515	0.0581899	1	346	1	SNX9
ADP_vs_Mock@3h	-	GO_BP	GO:0007187	G protein-coupled receptor signaling pathway, coupled to cyclic nucleotide second messenger	G protein-coupled receptor signaling pathway, coupled to cyclic nucleotide second messenger	-1.65119	0.0223257	2	152	16	CCL2 CCR1
ADP_vs_Mock@3h	+	GO_BP	GO:0007187	G protein-coupled receptor signaling pathway, coupled to cyclic nucleotide second messenger	G protein-coupled receptor signaling pathway, coupled to cyclic nucleotide second messenger	0	1	0	346	18
ADP_vs_Mock@3h	-	GO_BP	GO:0070427	nucleotide-binding oligomerization domain containing 1 signaling pathway	nucleotide-binding oligomerization domain containing 1 signaling pathway	0	1	0	152	2
ADP_vs_Mock@3h	+	GO_BP	GO:0070427	nucleotide-binding oligomerization domain containing 1 signaling pathway	nucleotide-binding oligomerization domain containing 1 signaling pathway	-3.0607	0.00086956	2	346	0	NFKBIA RIPK2
ADP_vs_Mock@3h	-	GO_BP	GO:0060707	trophoblast giant cell differentiation	trophoblast giant cell differentiation	0	1	0	152	10
ADP_vs_Mock@3h	+	GO_BP	GO:0060707	trophoblast giant cell differentiation	trophoblast giant cell differentiation	-2.58091	0.00262474	3	346	7	PRDM1 SNAI1 SOCS3
ADP_vs_Mock@3h	-	GO_BP	GO:1901898	negative regulation of relaxation of cardiac muscle	negative regulation of relaxation of cardiac muscle	0	1	0	152	2
ADP_vs_Mock@3h	+	GO_BP	GO:1901898	negative regulation of relaxation of cardiac muscle	negative regulation of relaxation of cardiac muscle	-3.0607	0.00086956	2	346	0	PDE4B PDE4D
ADP_vs_Mock@3h	-	GO_BP	GO:0035767	endothelial cell chemotaxis	endothelial cell chemotaxis	0	1	0	152	9
ADP_vs_Mock@3h	+	GO_BP	GO:0035767	endothelial cell chemotaxis	endothelial cell chemotaxis	-2.72626	0.0018782	3	346	6	EGR3 NR4A1 VEGFA
ADP_vs_Mock@3h	-	GO_BP	GO:0033209	tumor necrosis factor-mediated signaling pathway	tumor necrosis factor-mediated signaling pathway	0	1	0	152	10
ADP_vs_Mock@3h	+	GO_BP	GO:0033209	tumor necrosis factor-mediated signaling pathway	tumor necrosis factor-mediated signaling pathway	-0.586567	0.25908	1	346	9	TNFRSF1B
ADP_vs_Mock@3h	-	GO_BP	GO:0140374	antiviral innate immune response	antiviral innate immune response	0	1	0	152	15
ADP_vs_Mock@3h	+	GO_BP	GO:0140374	antiviral innate immune response	antiviral innate immune response	0	1	0	346	15
ADP_vs_Mock@3h	-	GO_BP	GO:0045741	positive regulation of epidermal growth factor-activated receptor activity	positive regulation of epidermal growth factor-activated receptor activity	0	1	0	152	7
ADP_vs_Mock@3h	+	GO_BP	GO:0045741	positive regulation of epidermal growth factor-activated receptor activity	positive regulation of epidermal growth factor-activated receptor activity	-1.7812	0.0165501	2	346	5	AREG HBEGF
ADP_vs_Mock@3h	-	GO_BP	GO:0070778	L-aspartate transmembrane transport	L-aspartate transmembrane transport	0	1	0	152	7
ADP_vs_Mock@3h	+	GO_BP	GO:0070778	L-aspartate transmembrane transport	L-aspartate transmembrane transport	0	1	0	346	7
ADP_vs_Mock@3h	-	GO_BP	GO:0007623	circadian rhythm	circadian rhythm	-0.126264	0.747715	1	152	104	DBP
ADP_vs_Mock@3h	+	GO_BP	GO:0007623	circadian rhythm	circadian rhythm	-6.37905	4.17784e-07	15	346	90	BHLHE40 EGR1 EGR3 GPR157 HOMER1 ID1 ID3 JUND NAMPT NFIL3 NPAS2 PER1 PPP1CB SIRT1 USP2
ADP_vs_Mock@3h	-	GO_BP	GO:0140289	protein mono-ADP-ribosylation	protein mono-ADP-ribosylation	-0.83835	0.145094	1	152	11	PARP9
ADP_vs_Mock@3h	+	GO_BP	GO:0140289	protein mono-ADP-ribosylation	protein mono-ADP-ribosylation	0	1	0	346	12
ADP_vs_Mock@3h	-	GO_BP	GO:0009914	hormone transport	hormone transport	0	1	0	152	5
ADP_vs_Mock@3h	+	GO_BP	GO:0009914	hormone transport	hormone transport	-2.0864	0.00819605	2	346	3	SLC7A5 SLCO4A1
ADP_vs_Mock@3h	-	GO_BP	GO:0008635	activation of cysteine-type endopeptidase activity involved in apoptotic process by cytochrome c	activation of cysteine-type endopeptidase activity involved in apoptotic process by cytochrome c	0	1	0	152	6
ADP_vs_Mock@3h	+	GO_BP	GO:0008635	activation of cysteine-type endopeptidase activity involved in apoptotic process by cytochrome c	activation of cysteine-type endopeptidase activity involved in apoptotic process by cytochrome c	-1.91883	0.0120552	2	346	4	CASP9 CYCS
ADP_vs_Mock@3h	-	GO_BP	GO:0021557	oculomotor nerve development	oculomotor nerve development	0	1	0	152	4
ADP_vs_Mock@3h	+	GO_BP	GO:0021557	oculomotor nerve development	oculomotor nerve development	-2.2997	0.00501533	2	346	2	ACKR3 HES1
ADP_vs_Mock@3h	-	GO_BP	GO:0046886	positive regulation of hormone biosynthetic process	positive regulation of hormone biosynthetic process	0	1	0	152	8
ADP_vs_Mock@3h	+	GO_BP	GO:0046886	positive regulation of hormone biosynthetic process	positive regulation of hormone biosynthetic process	-1.66474	0.0216401	2	346	6	EGR1 HIF1A
ADP_vs_Mock@3h	-	GO_BP	GO:0019262	N-acetylneuraminate catabolic process	N-acetylneuraminate catabolic process	0	1	0	152	6
ADP_vs_Mock@3h	+	GO_BP	GO:0019262	N-acetylneuraminate catabolic process	N-acetylneuraminate catabolic process	0	1	0	346	6
ADP_vs_Mock@3h	-	GO_BP	GO:0021571	rhombomere 5 development	rhombomere 5 development	0	1	0	152	2
ADP_vs_Mock@3h	+	GO_BP	GO:0021571	rhombomere 5 development	rhombomere 5 development	-1.23515	0.0581899	1	346	1	EGR2
ADP_vs_Mock@3h	-	GO_BP	GO:0032277	negative regulation of gonadotropin secretion	negative regulation of gonadotropin secretion	0	1	0	152	5
ADP_vs_Mock@3h	+	GO_BP	GO:0032277	negative regulation of gonadotropin secretion	negative regulation of gonadotropin secretion	-2.0864	0.00819605	2	346	3	INHBA INHBB
ADP_vs_Mock@3h	-	GO_BP	GO:0140214	positive regulation of long-chain fatty acid import into cell	positive regulation of long-chain fatty acid import into cell	0	1	0	152	3
ADP_vs_Mock@3h	+	GO_BP	GO:0140214	positive regulation of long-chain fatty acid import into cell	positive regulation of long-chain fatty acid import into cell	0	1	0	346	3
ADP_vs_Mock@3h	-	GO_BP	GO:0071878	negative regulation of adenylate cyclase-activating adrenergic receptor signaling pathway	negative regulation of adenylate cyclase-activating adrenergic receptor signaling pathway	0	1	0	152	5
ADP_vs_Mock@3h	+	GO_BP	GO:0071878	negative regulation of adenylate cyclase-activating adrenergic receptor signaling pathway	negative regulation of adenylate cyclase-activating adrenergic receptor signaling pathway	-2.0864	0.00819605	2	346	3	ARRDC3 PDE4B
ADP_vs_Mock@3h	-	GO_BP	GO:0019441	tryptophan catabolic process to kynurenine	tryptophan catabolic process to kynurenine	0	1	0	152	3
ADP_vs_Mock@3h	+	GO_BP	GO:0019441	tryptophan catabolic process to kynurenine	tryptophan catabolic process to kynurenine	-1.06547	0.0860061	1	346	2	AFMID
ADP_vs_Mock@3h	-	GO_BP	GO:0045602	negative regulation of endothelial cell differentiation	negative regulation of endothelial cell differentiation	0	1	0	152	9
ADP_vs_Mock@3h	+	GO_BP	GO:0045602	negative regulation of endothelial cell differentiation	negative regulation of endothelial cell differentiation	-4.07715	8.37235e-05	4	346	5	ID1 JAG1 S1PR3 VEGFA
ADP_vs_Mock@3h	-	GO_BP	GO:1905320	regulation of mesenchymal stem cell migration	regulation of mesenchymal stem cell migration	0	1	0	152	3
ADP_vs_Mock@3h	+	GO_BP	GO:1905320	regulation of mesenchymal stem cell migration	regulation of mesenchymal stem cell migration	-2.59217	0.00255761	2	346	1	ACKR3 CXCR4
ADP_vs_Mock@3h	-	GO_BP	GO:1905915	regulation of cell differentiation involved in phenotypic switching	regulation of cell differentiation involved in phenotypic switching	0	1	0	152	3
ADP_vs_Mock@3h	+	GO_BP	GO:1905915	regulation of cell differentiation involved in phenotypic switching	regulation of cell differentiation involved in phenotypic switching	-1.06547	0.0860061	1	346	2	SOD2
ADP_vs_Mock@3h	-	GO_BP	GO:1903276	regulation of sodium ion export across plasma membrane	regulation of sodium ion export across plasma membrane	0	1	0	152	3
ADP_vs_Mock@3h	+	GO_BP	GO:1903276	regulation of sodium ion export across plasma membrane	regulation of sodium ion export across plasma membrane	0	1	0	346	3
ADP_vs_Mock@3h	-	GO_BP	GO:1903207	regulation of hydrogen peroxide-induced neuron death	regulation of hydrogen peroxide-induced neuron death	0	1	0	152	5
ADP_vs_Mock@3h	+	GO_BP	GO:1903207	regulation of hydrogen peroxide-induced neuron death	regulation of hydrogen peroxide-induced neuron death	-2.0864	0.00819605	2	346	3	IL10 NR4A3
ADP_vs_Mock@3h	-	GO_BP	GO:0060211	regulation of nuclear-transcribed mRNA poly(A) tail shortening	regulation of nuclear-transcribed mRNA poly(A) tail shortening	-0.74965	0.177971	1	152	14	EIF4ENIF1
ADP_vs_Mock@3h	+	GO_BP	GO:0060211	regulation of nuclear-transcribed mRNA poly(A) tail shortening	regulation of nuclear-transcribed mRNA poly(A) tail shortening	-0.440929	0.362302	1	346	14	ZFP36
ADP_vs_Mock@3h	-	GO_BP	GO:0035504	regulation of myosin light chain kinase activity	regulation of myosin light chain kinase activity	0	1	0	152	2
ADP_vs_Mock@3h	+	GO_BP	GO:0035504	regulation of myosin light chain kinase activity	regulation of myosin light chain kinase activity	-1.23515	0.0581899	1	346	1	IL1B
ADP_vs_Mock@3h	-	GO_BP	GO:0070425	negative regulation of nucleotide-binding oligomerization domain containing signaling pathway	negative regulation of nucleotide-binding oligomerization domain containing signaling pathway	0	1	0	152	3
ADP_vs_Mock@3h	+	GO_BP	GO:0070425	negative regulation of nucleotide-binding oligomerization domain containing signaling pathway	negative regulation of nucleotide-binding oligomerization domain containing signaling pathway	-1.06547	0.0860061	1	346	2	TNFAIP3
ADP_vs_Mock@3h	-	GO_BP	GO:0045168	cell-cell signaling involved in cell fate commitment	cell-cell signaling involved in cell fate commitment	0	1	0	152	3
ADP_vs_Mock@3h	+	GO_BP	GO:0045168	cell-cell signaling involved in cell fate commitment	cell-cell signaling involved in cell fate commitment	-2.59217	0.00255761	2	346	1	DLL1 HES1
ADP_vs_Mock@3h	-	GO_BP	GO:0006023	aminoglycan biosynthetic process	aminoglycan biosynthetic process	-0.685568	0.206268	2	152	63	B3GNT8 ST3GAL6
ADP_vs_Mock@3h	+	GO_BP	GO:0006023	aminoglycan biosynthetic process	aminoglycan biosynthetic process	-1.37033	0.0426256	5	346	60	CHST11 CHSY1 HS3ST1 HS6ST1 IL1B
ADP_vs_Mock@3h	-	GO_BP	GO:0003159	morphogenesis of an endothelium	morphogenesis of an endothelium	0	1	0	152	12
ADP_vs_Mock@3h	+	GO_BP	GO:0003159	morphogenesis of an endothelium	morphogenesis of an endothelium	-1.32606	0.0472	2	346	10	CXCR4 RHOB
ADP_vs_Mock@3h	-	GO_BP	GO:0052646	alditol phosphate metabolic process	alditol phosphate metabolic process	0	1	0	152	9
ADP_vs_Mock@3h	+	GO_BP	GO:0052646	alditol phosphate metabolic process	alditol phosphate metabolic process	-1.56405	0.0272863	2	346	7	ABHD6 GPAT3
ADP_vs_Mock@3h	-	GO_BP	GO:1904752	regulation of vascular associated smooth muscle cell migration	regulation of vascular associated smooth muscle cell migration	0	1	0	152	17
ADP_vs_Mock@3h	+	GO_BP	GO:1904752	regulation of vascular associated smooth muscle cell migration	regulation of vascular associated smooth muscle cell migration	-1.0537	0.0883694	2	346	15	GNA13 NR4A3
ADP_vs_Mock@3h	-	GO_BP	GO:0097532	stress response to acid chemical	stress response to acid chemical	0	1	0	152	2
ADP_vs_Mock@3h	+	GO_BP	GO:0097532	stress response to acid chemical	stress response to acid chemical	-1.23515	0.0581899	1	346	1	VEGFA
ADP_vs_Mock@3h	-	GO_BP	GO:1902366	regulation of Notch signaling pathway involved in somitogenesis	regulation of Notch signaling pathway involved in somitogenesis	0	1	0	152	2
ADP_vs_Mock@3h	+	GO_BP	GO:1902366	regulation of Notch signaling pathway involved in somitogenesis	regulation of Notch signaling pathway involved in somitogenesis	0	1	0	346	2
ADP_vs_Mock@3h	-	GO_BP	GO:0010746	regulation of long-chain fatty acid import across plasma membrane	regulation of long-chain fatty acid import across plasma membrane	0	1	0	152	6
ADP_vs_Mock@3h	+	GO_BP	GO:0010746	regulation of long-chain fatty acid import across plasma membrane	regulation of long-chain fatty acid import across plasma membrane	-1.91883	0.0120552	2	346	4	IRS2 THBS1
ADP_vs_Mock@3h	-	GO_BP	GO:0010713	negative regulation of collagen metabolic process	negative regulation of collagen metabolic process	0	1	0	152	8
ADP_vs_Mock@3h	+	GO_BP	GO:0010713	negative regulation of collagen metabolic process	negative regulation of collagen metabolic process	-2.89278	0.00128004	3	346	5	ERRFI1 IL6 PPARD
ADP_vs_Mock@3h	-	GO_BP	GO:0010616	negative regulation of cardiac muscle adaptation	negative regulation of cardiac muscle adaptation	0	1	0	152	7
ADP_vs_Mock@3h	+	GO_BP	GO:0010616	negative regulation of cardiac muscle adaptation	negative regulation of cardiac muscle adaptation	-3.08731	0.000817885	3	346	4	ERRFI1 FOXO1 LMNA
ADP_vs_Mock@3h	-	MSIGDB_C2	PID_ERBB_NETWORK_PATHWAY	PID_ERBB_NETWORK_PATHWAY	PID_ERBB_NETWORK_PATHWAY	0	1	0	25	5
ADP_vs_Mock@3h	+	MSIGDB_C2	PID_ERBB_NETWORK_PATHWAY	PID_ERBB_NETWORK_PATHWAY	PID_ERBB_NETWORK_PATHWAY	-1.5987	0.0251943	2	106	3	AREG HBEGF
ADP_vs_Mock@3h	-	MSIGDB_C2	PID_GMCSF_PATHWAY	PID_GMCSF_PATHWAY	PID_GMCSF_PATHWAY	-2.19466	0.00638765	2	25	8	CCL2 CISH
ADP_vs_Mock@3h	+	MSIGDB_C2	PID_GMCSF_PATHWAY	PID_GMCSF_PATHWAY	PID_GMCSF_PATHWAY	0	1	0	106	10
ADP_vs_Mock@3h	-	MSIGDB_C2	BIOCARTA_DSP_PATHWAY	BIOCARTA_DSP_PATHWAY	BIOCARTA_DSP_PATHWAY	0	1	0	25	3
ADP_vs_Mock@3h	+	MSIGDB_C2	BIOCARTA_DSP_PATHWAY	BIOCARTA_DSP_PATHWAY	BIOCARTA_DSP_PATHWAY	-2.091	0.00810958	2	106	1	DUSP2 DUSP4
ADP_vs_Mock@3h	-	MSIGDB_C2	BIOCARTA_WNT_PATHWAY	BIOCARTA_WNT_PATHWAY	BIOCARTA_WNT_PATHWAY	-2.39403	0.00403619	2	25	6	FRAT1 MYC
ADP_vs_Mock@3h	+	MSIGDB_C2	BIOCARTA_WNT_PATHWAY	BIOCARTA_WNT_PATHWAY	BIOCARTA_WNT_PATHWAY	0	1	0	106	8
ADP_vs_Mock@3h	-	MSIGDB_C2	BIOCARTA_MTA3_PATHWAY	BIOCARTA_MTA3_PATHWAY	BIOCARTA_MTA3_PATHWAY	0	1	0	25	6
ADP_vs_Mock@3h	+	MSIGDB_C2	BIOCARTA_MTA3_PATHWAY	BIOCARTA_MTA3_PATHWAY	BIOCARTA_MTA3_PATHWAY	-2.5854	0.00259776	3	106	3	SNAI1 TUBA1A TUBA4A
ADP_vs_Mock@3h	-	MSIGDB_C2	BIOCARTA_CCR5_PATHWAY	BIOCARTA_CCR5_PATHWAY	BIOCARTA_CCR5_PATHWAY	-1.1367	0.0729956	1	25	5	CCL2
ADP_vs_Mock@3h	+	MSIGDB_C2	BIOCARTA_CCR5_PATHWAY	BIOCARTA_CCR5_PATHWAY	BIOCARTA_CCR5_PATHWAY	-0.553214	0.27976	1	106	5	CCL4
ADP_vs_Mock@3h	-	MSIGDB_C2	HALLMARK_KRAS_SIGNALING_UP	HALLMARK_KRAS_SIGNALING_UP	HALLMARK_KRAS_SIGNALING_UP	-0.568694	0.269964	2	25	79	CMKLR1 IL10RA
ADP_vs_Mock@3h	+	MSIGDB_C2	HALLMARK_KRAS_SIGNALING_UP	HALLMARK_KRAS_SIGNALING_UP	HALLMARK_KRAS_SIGNALING_UP	-5.60361	2.49111e-06	16	106	65	BIRC3 GADD45G GALNT3 HBEGF IL1B IL7R KLF4 MMP10 PPP1R15A RGS16 SPRY2 TMEM158 TNFAIP3 TNFRSF1B TRAF1 USP12
ADP_vs_Mock@3h	-	MSIGDB_C2	HALLMARK_TGF_BETA_SIGNALING	HALLMARK_TGF_BETA_SIGNALING	HALLMARK_TGF_BETA_SIGNALING	-0.631172	0.233791	1	25	20	SMAD1
ADP_vs_Mock@3h	+	MSIGDB_C2	HALLMARK_TGF_BETA_SIGNALING	HALLMARK_TGF_BETA_SIGNALING	HALLMARK_TGF_BETA_SIGNALING	-3.25727	0.000553003	6	106	15	ID1 ID3 PPP1R15A SKIL TGIF1 THBS1
ADP_vs_Mock@3h	-	MSIGDB_C2	HALLMARK_IL2_STAT5_SIGNALING	HALLMARK_IL2_STAT5_SIGNALING	HALLMARK_IL2_STAT5_SIGNALING	-1.18753	0.0649333	3	25	72	CISH IL10RA MYC
ADP_vs_Mock@3h	+	MSIGDB_C2	HALLMARK_IL2_STAT5_SIGNALING	HALLMARK_IL2_STAT5_SIGNALING	HALLMARK_IL2_STAT5_SIGNALING	-1.79907	0.0158829	9	106	66	MAFF NFKBIZ PHLDA1 PLSCR1 RGS16 RHOB SLC2A3 TNFRSF1B TRAF1
ADP_vs_Mock@3h	-	MSIGDB_C2	HALLMARK_HYPOXIA	HALLMARK_HYPOXIA	HALLMARK_HYPOXIA	0	1	0	25	55
ADP_vs_Mock@3h	+	MSIGDB_C2	HALLMARK_HYPOXIA	HALLMARK_HYPOXIA	HALLMARK_HYPOXIA	-2.70717	0.00196259	9	106	46	ACKR3 ATF3 FOXO3 JMJD6 MAFF MT2A PPP1R15A SLC2A3 TNFAIP3
ADP_vs_Mock@3h	-	MSIGDB_C2	HALLMARK_TNFA_SIGNALING_VIA_NFKB	HALLMARK_TNFA_SIGNALING_VIA_NFKB	HALLMARK_TNFA_SIGNALING_VIA_NFKB	-0.584205	0.260492	2	25	77	CEBPD MYC
ADP_vs_Mock@3h	+	MSIGDB_C2	HALLMARK_TNFA_SIGNALING_VIA_NFKB	HALLMARK_TNFA_SIGNALING_VIA_NFKB	HALLMARK_TNFA_SIGNALING_VIA_NFKB	-28.0962	8.01255e-29	37	106	42	ACKR3 AREG ATF3 B4GALT1 BCL2A1 BIRC3 CCL4 CCNL1 DUSP2 DUSP4 DUSP5 EGR2 ETS2 HBEGF HES1 IL1B IL7R KDM6B KLF4 LITAF MAFF NFKBIA PER1 PHLDA1 PHLDA2 PLPP3 PPP1R15A REL RHOB RNF19B SERPINB2 SLC2A3 TGIF1 TNFAIP3 TRAF1 TUBB2A ZC3H12A
ADP_vs_Mock@3h	-	MSIGDB_C2	HALLMARK_UNFOLDED_PROTEIN_RESPONSE	HALLMARK_UNFOLDED_PROTEIN_RESPONSE	HALLMARK_UNFOLDED_PROTEIN_RESPONSE	-0.34565	0.451181	1	25	46	IMP3
ADP_vs_Mock@3h	+	MSIGDB_C2	HALLMARK_UNFOLDED_PROTEIN_RESPONSE	HALLMARK_UNFOLDED_PROTEIN_RESPONSE	HALLMARK_UNFOLDED_PROTEIN_RESPONSE	-0.62413	0.237613	4	106	43	ATF3 NABP1 SLC7A5 TUBB2A
ADP_vs_Mock@3h	-	MSIGDB_C2	HALLMARK_INTERFERON_GAMMA_RESPONSE	HALLMARK_INTERFERON_GAMMA_RESPONSE	HALLMARK_INTERFERON_GAMMA_RESPONSE	-1.13315	0.0735952	3	25	76	CMKLR1 IL10RA TRIM21
ADP_vs_Mock@3h	+	MSIGDB_C2	HALLMARK_INTERFERON_GAMMA_RESPONSE	HALLMARK_INTERFERON_GAMMA_RESPONSE	HALLMARK_INTERFERON_GAMMA_RESPONSE	-0.211114	0.615015	4	106	75	MT2A NFKBIA PLSCR1 TNFAIP3
ADP_vs_Mock@3h	-	MSIGDB_C2	HALLMARK_P53_PATHWAY	HALLMARK_P53_PATHWAY	HALLMARK_P53_PATHWAY	-0.532159	0.293657	2	25	84	CEBPA PHLDA3
ADP_vs_Mock@3h	+	MSIGDB_C2	HALLMARK_P53_PATHWAY	HALLMARK_P53_PATHWAY	HALLMARK_P53_PATHWAY	-1.44737	0.0356966	9	106	77	ATF3 FOXO3 HBEGF INHBB KLF4 PPP1R15A RGS16 RNF19B SLC7A11
ADP_vs_Mock@3h	+	Panther_Pathway	P00006	Apoptosis signaling pathway	Apoptosis signaling pathway	-2.31632	0.00482703	12	86	90	ATF3 BCL2L11 BIRC3 CASP9 CREM CYCS FOS GZMB MCL1 NFKBIA REL TNFRSF1B
ADP_vs_Mock@3h	+	Panther_Pathway	P06959	Gastrin_CCK2R_240212	Gastrin_CCK2R_240212	-1.82159	0.0150803	13	86	119	CREM CXCL8 EGR1 FOS FOXO1 FOXO3 HBEGF KLF4 NFKBIA ODC1 RGS2 SNAI1 YES1
ADP_vs_Mock@3h	+	Panther_Pathway	P00031	Inflammation mediated by chemokine and cytokine signaling pathway	Inflammation mediated by chemokine and cytokine signaling pathway	-0.72188	0.189723	11	86	148	C5AR1 CCL3 CCL3L1 CCL4 CCL4L2 CCR7 CXCL8 CXCR4 JUNB JUND NFAT5
ADP_vs_Mock@3h	-	GO_MF	GO:0000079	regulation of cyclin-dependent protein serine/threonine kinase activity	regulation of cyclin-dependent protein serine/threonine kinase activity	0	1	0	174	23
ADP_vs_Mock@3h	+	GO_MF	GO:0000079	regulation of cyclin-dependent protein serine/threonine kinase activity	regulation of cyclin-dependent protein serine/threonine kinase activity	-0.316229	0.482804	1	360	22	CKS2
ADP_vs_Mock@3h	-	GO_MF	GO:0035589	G protein-coupled purinergic nucleotide receptor signaling pathway	G protein-coupled purinergic nucleotide receptor signaling pathway	-2.02719	0.00939309	2	174	9	P2RY11 P2RY13
ADP_vs_Mock@3h	+	GO_MF	GO:0035589	G protein-coupled purinergic nucleotide receptor signaling pathway	G protein-coupled purinergic nucleotide receptor signaling pathway	0	1	0	360	11
ADP_vs_Mock@3h	-	GO_MF	GO:0070848	response to growth factor	response to growth factor	0	1	0	174	22
ADP_vs_Mock@3h	+	GO_MF	GO:0070848	response to growth factor	response to growth factor	-0.896386	0.126945	2	360	20	FGFRL1 FLT1
ADP_vs_Mock@3h	-	GO_MF	GO:0009914	hormone transport	hormone transport	0	1	0	174	5
ADP_vs_Mock@3h	+	GO_MF	GO:0009914	hormone transport	hormone transport	-2.12416	0.00751354	2	360	3	SLC7A5 SLCO4A1
ADP_vs_Mock@3h	-	GO_MF	GO:0004879	nuclear receptor activity	nuclear receptor activity	0	1	0	174	36
ADP_vs_Mock@3h	+	GO_MF	GO:0004879	nuclear receptor activity	nuclear receptor activity	-3.33521	0.000462159	6	360	30	NKX3-1 NR4A1 NR4A2 NR4A3 PPARD VDR
ADP_vs_Mock@3h	-	GO_MF	GO:0008330	protein tyrosine/threonine phosphatase activity	protein tyrosine/threonine phosphatase activity	-0.891333	0.12843	1	174	9	DUSP7
ADP_vs_Mock@3h	+	GO_MF	GO:0008330	protein tyrosine/threonine phosphatase activity	protein tyrosine/threonine phosphatase activity	-3.94042	0.000114704	4	360	6	DUSP1 DUSP2 DUSP4 DUSP5
ADP_vs_Mock@3h	-	GO_MF	GO:0001784	phosphotyrosine residue binding	phosphotyrosine residue binding	0	1	0	174	40
ADP_vs_Mock@3h	+	GO_MF	GO:0001784	phosphotyrosine residue binding	phosphotyrosine residue binding	-0.50523	0.312442	2	360	38	SOCS3 YES1
ADP_vs_Mock@3h	-	GO_MF	GO:0004843	thiol-dependent deubiquitinase	thiol-dependent deubiquitinase	0	1	0	174	86
ADP_vs_Mock@3h	+	GO_MF	GO:0004843	thiol-dependent deubiquitinase	thiol-dependent deubiquitinase	-3.15545	0.000699124	9	360	77	ALG13 JOSD1 OTUD1 TNFAIP3 USP12 USP2 USP37 USP53 ZC3H12A
ADP_vs_Mock@3h	-	GO_MF	GO:0035259	glucocorticoid receptor binding	glucocorticoid receptor binding	0	1	0	174	13
ADP_vs_Mock@3h	+	GO_MF	GO:0035259	glucocorticoid receptor binding	glucocorticoid receptor binding	-2.2864	0.00517135	3	360	10	NR4A1 NR4A2 NR4A3
ADP_vs_Mock@3h	-	GO_MF	GO:0004115	3',5'-cyclic-AMP phosphodiesterase activity	3',5'-cyclic-AMP phosphodiesterase activity	0	1	0	174	13
ADP_vs_Mock@3h	+	GO_MF	GO:0004115	3',5'-cyclic-AMP phosphodiesterase activity	3',5'-cyclic-AMP phosphodiesterase activity	-2.2864	0.00517135	3	360	10	PDE4A PDE4B PDE4D
ADP_vs_Mock@3h	-	GO_MF	GO:0031752	D5 dopamine receptor binding	D5 dopamine receptor binding	0	1	0	174	2
ADP_vs_Mock@3h	+	GO_MF	GO:0031752	D5 dopamine receptor binding	D5 dopamine receptor binding	-1.25434	0.0556755	1	360	1	GNA13
ADP_vs_Mock@3h	-	GO_MF	GO:0031730	CCR5 chemokine receptor binding	CCR5 chemokine receptor binding	0	1	0	174	7
ADP_vs_Mock@3h	+	GO_MF	GO:0031730	CCR5 chemokine receptor binding	CCR5 chemokine receptor binding	-1.81822	0.0151979	2	360	5	CCL3 CCL4
ADP_vs_Mock@3h	-	GO_MF	GO:0031726	CCR1 chemokine receptor binding	CCR1 chemokine receptor binding	0	1	0	174	4
ADP_vs_Mock@3h	+	GO_MF	GO:0031726	CCR1 chemokine receptor binding	CCR1 chemokine receptor binding	-2.33783	0.00459373	2	360	2	CCL3 CCL4
ADP_vs_Mock@3h	-	GO_MF	GO:0031727	CCR2 chemokine receptor binding	CCR2 chemokine receptor binding	-1.17778	0.0664082	1	174	4	CCL2
ADP_vs_Mock@3h	+	GO_MF	GO:0031727	CCR2 chemokine receptor binding	CCR2 chemokine receptor binding	0	1	0	360	5
ADP_vs_Mock@3h	-	GO_MF	GO:0008476	protein-tyrosine sulfotransferase activity	protein-tyrosine sulfotransferase activity	0	1	0	174	2
ADP_vs_Mock@3h	+	GO_MF	GO:0008476	protein-tyrosine sulfotransferase activity	protein-tyrosine sulfotransferase activity	0	1	0	360	2
ADP_vs_Mock@3h	-	GO_MF	GO:0004906	interferon-gamma receptor activity	interferon-gamma receptor activity	0	1	0	174	2
ADP_vs_Mock@3h	+	GO_MF	GO:0004906	interferon-gamma receptor activity	interferon-gamma receptor activity	0	1	0	360	2
ADP_vs_Mock@3h	-	GO_MF	GO:0071791	chemokine (C-C motif) ligand 5 binding	chemokine (C-C motif) ligand 5 binding	-3.73239	0.000185186	2	174	0	CCR1 CCR5
ADP_vs_Mock@3h	+	GO_MF	GO:0071791	chemokine (C-C motif) ligand 5 binding	chemokine (C-C motif) ligand 5 binding	0	1	0	360	2
ADP_vs_Mock@3h	-	GO_MF	GO:0070412	R-SMAD binding	R-SMAD binding	0	1	0	174	22
ADP_vs_Mock@3h	+	GO_MF	GO:0070412	R-SMAD binding	R-SMAD binding	-2.51494	0.00305535	4	360	18	FOS LDLRAD4 PMEPA1 RGCC
ADP_vs_Mock@3h	-	GO_MF	GO:0005149	interleukin-1 receptor binding	interleukin-1 receptor binding	0	1	0	174	8
ADP_vs_Mock@3h	+	GO_MF	GO:0005149	interleukin-1 receptor binding	interleukin-1 receptor binding	-2.94893	0.00112479	3	360	5	IL1B IL1RAP IL1RN
ADP_vs_Mock@3h	-	GO_MF	GO:0008142	oxysterol binding	oxysterol binding	0	1	0	174	6
ADP_vs_Mock@3h	+	GO_MF	GO:0008142	oxysterol binding	oxysterol binding	-1.95621	0.0110608	2	360	4	GPR183 INSIG1
ADP_vs_Mock@3h	-	GO_MF	GO:0045125	bioactive lipid receptor activity	bioactive lipid receptor activity	-0.852838	0.140334	1	174	10	S1PR2
ADP_vs_Mock@3h	+	GO_MF	GO:0045125	bioactive lipid receptor activity	bioactive lipid receptor activity	-0.568082	0.270344	1	360	10	S1PR3
ADP_vs_Mock@3h	-	GO_MF	GO:0005243	gap junction channel activity	gap junction channel activity	0	1	0	174	10
ADP_vs_Mock@3h	+	GO_MF	GO:0005243	gap junction channel activity	gap junction channel activity	-0.60358	0.249127	1	360	9	GJA4
ADP_vs_Mock@3h	-	GO_MF	GO:0038187	pattern recognition receptor activity	pattern recognition receptor activity	0	1	0	174	22
ADP_vs_Mock@3h	+	GO_MF	GO:0038187	pattern recognition receptor activity	pattern recognition receptor activity	0	1	0	360	22
ADP_vs_Mock@3h	-	GO_MF	GO:0001609	G protein-coupled adenosine receptor activity	G protein-coupled adenosine receptor activity	0	1	0	174	3
ADP_vs_Mock@3h	+	GO_MF	GO:0001609	G protein-coupled adenosine receptor activity	G protein-coupled adenosine receptor activity	0	1	0	360	3
ADP_vs_Mock@3h	-	GO_MF	GO:0001671	ATPase activator activity	ATPase activator activity	0	1	0	174	22
ADP_vs_Mock@3h	+	GO_MF	GO:0001671	ATPase activator activity	ATPase activator activity	-0.329986	0.46775	1	360	21	DNAJA1
ADP_vs_Mock@3h	-	GO_MF	GO:0046592	polyamine oxidase activity	polyamine oxidase activity	0	1	0	174	3
ADP_vs_Mock@3h	+	GO_MF	GO:0046592	polyamine oxidase activity	polyamine oxidase activity	-1.08437	0.082343	1	360	2	SMOX
ADP_vs_Mock@3h	-	GO_MF	GO:0004745	NAD-retinol dehydrogenase activity	NAD-retinol dehydrogenase activity	0	1	0	174	11
ADP_vs_Mock@3h	+	GO_MF	GO:0004745	NAD-retinol dehydrogenase activity	NAD-retinol dehydrogenase activity	0	1	0	360	11
ADP_vs_Mock@3h	-	GO_MF	GO:0015173	aromatic amino acid transmembrane transporter activity	aromatic amino acid transmembrane transporter activity	0	1	0	174	8
ADP_vs_Mock@3h	+	GO_MF	GO:0015173	aromatic amino acid transmembrane transporter activity	aromatic amino acid transmembrane transporter activity	-0.688611	0.204828	1	360	7	SLC7A5
ADP_vs_Mock@3h	-	GO_MF	GO:0140416	transcription regulator inhibitor activity	transcription regulator inhibitor activity	0	1	0	174	15
ADP_vs_Mock@3h	+	GO_MF	GO:0140416	transcription regulator inhibitor activity	transcription regulator inhibitor activity	-2.10292	0.00789015	3	360	12	ID1 ID3 NKX3-1
ADP_vs_Mock@3h	-	GO_MF	GO:0005031	tumor necrosis factor-activated receptor activity	tumor necrosis factor-activated receptor activity	0	1	0	174	10
ADP_vs_Mock@3h	+	GO_MF	GO:0005031	tumor necrosis factor-activated receptor activity	tumor necrosis factor-activated receptor activity	-0.60358	0.249127	1	360	9	TNFRSF1B
ADP_vs_Mock@3h	-	GO_MF	GO:0017017	MAP kinase tyrosine/serine/threonine phosphatase activity	MAP kinase tyrosine/serine/threonine phosphatase activity	-0.81794	0.152076	1	174	11	DUSP7
ADP_vs_Mock@3h	+	GO_MF	GO:0017017	MAP kinase tyrosine/serine/threonine phosphatase activity	MAP kinase tyrosine/serine/threonine phosphatase activity	-3.58755	0.000258496	4	360	8	DUSP1 DUSP2 DUSP4 DUSP5
ADP_vs_Mock@3h	-	GO_MF	GO:0070888	E-box binding	E-box binding	-0.427565	0.373624	1	174	33	MYC
ADP_vs_Mock@3h	+	GO_MF	GO:0070888	E-box binding	E-box binding	-2.60646	0.00247481	5	360	29	BHLHE40 HES1 HIF1A PER1 SNAI1
ADP_vs_Mock@3h	-	GO_MF	GO:0008083	growth factor activity	growth factor activity	0	1	0	174	85
ADP_vs_Mock@3h	+	GO_MF	GO:0008083	growth factor activity	growth factor activity	-3.19274	0.000641589	9	360	76	AREG HBEGF IL10 IL6 INHBA INHBB JAG1 OSM VEGFA
ADP_vs_Mock@3h	-	GO_MF	GO:0097677	STAT family protein binding	STAT family protein binding	-2.02719	0.00939309	2	174	9	CEBPA PARP9
ADP_vs_Mock@3h	+	GO_MF	GO:0097677	STAT family protein binding	STAT family protein binding	0	1	0	360	11
ADP_vs_Mock@3h	-	GO_MF	GO:0030552	cAMP binding	cAMP binding	0	1	0	174	17
ADP_vs_Mock@3h	+	GO_MF	GO:0030552	cAMP binding	cAMP binding	-1.94653	0.0113102	3	360	14	PDE4A PDE4B PDE4D
ADP_vs_Mock@3h	-	GO_MF	GO:0071889	14-3-3 protein binding	14-3-3 protein binding	-1.25552	0.0555234	2	174	26	PI4KB ZFP36L1
ADP_vs_Mock@3h	+	GO_MF	GO:0071889	14-3-3 protein binding	14-3-3 protein binding	-2.99827	0.00100398	5	360	23	DDIT4 IRS2 RPTOR TMCC3 ZFP36
ADP_vs_Mock@3h	-	GO_MF	GO:0004366	glycerol-3-phosphate O-acyltransferase activity	glycerol-3-phosphate O-acyltransferase activity	0	1	0	174	3
ADP_vs_Mock@3h	+	GO_MF	GO:0004366	glycerol-3-phosphate O-acyltransferase activity	glycerol-3-phosphate O-acyltransferase activity	-1.08437	0.082343	1	360	2	GPAT3
ADP_vs_Mock@3h	-	GO_MF	GO:0004370	glycerol kinase activity	glycerol kinase activity	0	1	0	174	2
ADP_vs_Mock@3h	+	GO_MF	GO:0004370	glycerol kinase activity	glycerol kinase activity	0	1	0	360	2
ADP_vs_Mock@3h	-	GO_MF	GO:0003836	beta-galactoside (CMP) alpha-2,3-sialyltransferase activity	beta-galactoside (CMP) alpha-2,3-sialyltransferase activity	-1.10153	0.079154	1	174	5	ST3GAL6
ADP_vs_Mock@3h	+	GO_MF	GO:0003836	beta-galactoside (CMP) alpha-2,3-sialyltransferase activity	beta-galactoside (CMP) alpha-2,3-sialyltransferase activity	0	1	0	360	6
ADP_vs_Mock@3h	-	GO_MF	GO:0043023	ribosomal large subunit binding	ribosomal large subunit binding	-1.82016	0.0151301	2	174	12	C12orf65 MTRES1
ADP_vs_Mock@3h	+	GO_MF	GO:0043023	ribosomal large subunit binding	ribosomal large subunit binding	0	1	0	360	14
ADP_vs_Mock@3h	-	GO_MF	GO:0008227	G protein-coupled amine receptor activity	G protein-coupled amine receptor activity	-0.934187	0.116363	1	174	8	ADRB2
ADP_vs_Mock@3h	+	GO_MF	GO:0008227	G protein-coupled amine receptor activity	G protein-coupled amine receptor activity	0	1	0	360	9
ADP_vs_Mock@3h	-	Reactome	R-HSA-877312	Regulation of IFNG signaling	Regulation of IFNG signaling	0	1	0	100	11
ADP_vs_Mock@3h	+	Reactome	R-HSA-877312	Regulation of IFNG signaling	Regulation of IFNG signaling	-0.522611	0.300185	1	256	10	SOCS3
ADP_vs_Mock@3h	-	Reactome	R-HSA-375280	Amine ligand-binding receptors	Amine ligand-binding receptors	-0.971449	0.106795	1	100	8	ADRB2
ADP_vs_Mock@3h	+	Reactome	R-HSA-375280	Amine ligand-binding receptors	Amine ligand-binding receptors	0	1	0	256	9
ADP_vs_Mock@3h	-	Reactome	R-HSA-5669034	TNFs bind their physiological receptors	TNFs bind their physiological receptors	0	1	0	100	23
ADP_vs_Mock@3h	+	Reactome	R-HSA-5669034	TNFs bind their physiological receptors	TNFs bind their physiological receptors	-0.278878	0.526165	1	256	22	TNFRSF1B
ADP_vs_Mock@3h	-	Reactome	R-HSA-210991	Basigin interactions	Basigin interactions	0	1	0	100	22
ADP_vs_Mock@3h	+	Reactome	R-HSA-210991	Basigin interactions	Basigin interactions	-0.810801	0.154596	2	256	20	SLC7A11 SLC7A5
ADP_vs_Mock@3h	-	Reactome	R-HSA-9662834	CD163 mediating an anti-inflammatory response	CD163 mediating an anti-inflammatory response	0	1	0	100	9
ADP_vs_Mock@3h	+	Reactome	R-HSA-9662834	CD163 mediating an anti-inflammatory response	CD163 mediating an anti-inflammatory response	-2.63111	0.00233827	3	256	6	IL10 IL6 PLK2
ADP_vs_Mock@3h	-	Reactome	R-HSA-71240	Tryptophan catabolism	Tryptophan catabolism	0	1	0	100	11
ADP_vs_Mock@3h	+	Reactome	R-HSA-71240	Tryptophan catabolism	Tryptophan catabolism	-1.33599	0.0461329	2	256	9	AFMID SLC7A5
ADP_vs_Mock@3h	-	Reactome	R-HSA-9033658	Blood group systems biosynthesis	Blood group systems biosynthesis	-1.95978	0.0109704	2	100	11	FUT4 ST3GAL6
ADP_vs_Mock@3h	+	Reactome	R-HSA-9033658	Blood group systems biosynthesis	Blood group systems biosynthesis	0	1	0	256	13
ADP_vs_Mock@3h	-	Reactome	R-HSA-446210	Synthesis of UDP-N-acetyl-glucosamine	Synthesis of UDP-N-acetyl-glucosamine	0	1	0	100	7
ADP_vs_Mock@3h	+	Reactome	R-HSA-446210	Synthesis of UDP-N-acetyl-glucosamine	Synthesis of UDP-N-acetyl-glucosamine	-0.692189	0.203147	1	256	6	UAP1
ADP_vs_Mock@3h	-	Reactome	R-HSA-6783783	Interleukin-10 signaling	Interleukin-10 signaling	-2.96078	0.00109451	4	100	33	CCL2 CCR1 CCR5 IL10RA
ADP_vs_Mock@3h	+	Reactome	R-HSA-6783783	Interleukin-10 signaling	Interleukin-10 signaling	-6.82517	1.49565e-07	10	256	27	CCL3 CCL3L1 CCL4 CXCL8 ICAM1 IL10 IL1B IL1RN IL6 TNFRSF1B
ADP_vs_Mock@3h	-	Reactome	R-HSA-9617828	FOXO-mediated transcription of cell cycle genes	FOXO-mediated transcription of cell cycle genes	-0.792736	0.161162	1	100	13	CCNG2
ADP_vs_Mock@3h	+	Reactome	R-HSA-9617828	FOXO-mediated transcription of cell cycle genes	FOXO-mediated transcription of cell cycle genes	-4.29858	5.02826e-05	5	256	9	BTG1 FOXO1 FOXO3 GADD45A KLF4
ADP_vs_Mock@3h	-	Reactome	R-HSA-111459	Activation of caspases through apoptosome-mediated cleavage	Activation of caspases through apoptosome-mediated cleavage	0	1	0	100	6
ADP_vs_Mock@3h	+	Reactome	R-HSA-111459	Activation of caspases through apoptosome-mediated cleavage	Activation of caspases through apoptosome-mediated cleavage	-1.85467	0.0139744	2	256	4	CASP9 CYCS
ADP_vs_Mock@3h	-	Reactome	R-HSA-112409	RAF-independent MAPK1 3 activation	RAF-independent MAPK1 3 activation	-0.617238	0.241414	1	100	21	DUSP7
ADP_vs_Mock@3h	+	Reactome	R-HSA-112409	RAF-independent MAPK1 3 activation	RAF-independent MAPK1 3 activation	-3.27057	0.000536327	5	256	17	DUSP1 DUSP2 DUSP4 DUSP5 IL6
ADP_vs_Mock@3h	-	Reactome	R-HSA-419408	Lysosphingolipid and LPA receptors	Lysosphingolipid and LPA receptors	-2.18809	0.00648495	2	100	8	LPAR5 S1PR2
ADP_vs_Mock@3h	+	Reactome	R-HSA-419408	Lysosphingolipid and LPA receptors	Lysosphingolipid and LPA receptors	-0.557381	0.277089	1	256	9	S1PR3
ADP_vs_Mock@3h	-	Reactome	R-HSA-8849473	PTK6 Expression	PTK6 Expression	0	1	0	100	5
ADP_vs_Mock@3h	+	Reactome	R-HSA-8849473	PTK6 Expression	PTK6 Expression	-0.824736	0.149715	1	256	4	HIF1A
ADP_vs_Mock@3h	-	Reactome	R-HSA-1234158	Regulation of gene expression by Hypoxia-inducible Factor	Regulation of gene expression by Hypoxia-inducible Factor	0	1	0	100	8
ADP_vs_Mock@3h	+	Reactome	R-HSA-1234158	Regulation of gene expression by Hypoxia-inducible Factor	Regulation of gene expression by Hypoxia-inducible Factor	-2.79688	0.00159632	3	256	5	CITED2 HIF1A VEGFA
ADP_vs_Mock@3h	-	Reactome	R-HSA-190861	Gap junction assembly	Gap junction assembly	0	1	0	100	7
ADP_vs_Mock@3h	+	Reactome	R-HSA-190861	Gap junction assembly	Gap junction assembly	-0.692189	0.203147	1	256	6	GJA4
ADP_vs_Mock@3h	-	Reactome	R-HSA-5660668	CLEC7A inflammasome pathway	CLEC7A inflammasome pathway	0	1	0	100	6
ADP_vs_Mock@3h	+	Reactome	R-HSA-5660668	CLEC7A inflammasome pathway	CLEC7A inflammasome pathway	-1.85467	0.0139744	2	256	4	IL1B MALT1
ADP_vs_Mock@3h	-	Reactome	R-HSA-417957	P2Y receptors	P2Y receptors	-2.18809	0.00648495	2	100	8	P2RY11 P2RY13
ADP_vs_Mock@3h	+	Reactome	R-HSA-417957	P2Y receptors	P2Y receptors	0	1	0	256	10
ADP_vs_Mock@3h	-	Reactome	R-HSA-381042	PERK regulates gene expression	PERK regulates gene expression	-0.480022	0.331114	1	100	31	CCL2
ADP_vs_Mock@3h	+	Reactome	R-HSA-381042	PERK regulates gene expression	PERK regulates gene expression	-1.09248	0.0808208	3	256	29	ATF3 CXCL8 EIF2AK3
ADP_vs_Mock@3h	-	Reactome	R-HSA-383280	Nuclear Receptor transcription pathway	Nuclear Receptor transcription pathway	0	1	0	100	28
ADP_vs_Mock@3h	+	Reactome	R-HSA-383280	Nuclear Receptor transcription pathway	Nuclear Receptor transcription pathway	-1.9453	0.0113422	4	256	24	NR4A1 NR4A2 PPARD VDR
ADP_vs_Mock@3h	-	Reactome	R-HSA-4641262	Disassembly of the destruction complex and recruitment of AXIN to the membrane	Disassembly of the destruction complex and recruitment of AXIN to the membrane	-3.49491	0.000319954	4	100	23	FRAT1 FRAT2 FZD2 FZD5
ADP_vs_Mock@3h	+	Reactome	R-HSA-4641262	Disassembly of the destruction complex and recruitment of AXIN to the membrane	Disassembly of the destruction complex and recruitment of AXIN to the membrane	0	1	0	256	27
ADP_vs_Mock@3h	-	Reactome	R-HSA-5638302	Signaling by Overexpressed Wild-Type EGFR in Cancer	Signaling by Overexpressed Wild-Type EGFR in Cancer	0	1	0	100	4
ADP_vs_Mock@3h	+	Reactome	R-HSA-5638302	Signaling by Overexpressed Wild-Type EGFR in Cancer	Signaling by Overexpressed Wild-Type EGFR in Cancer	-2.2342	0.00583181	2	256	2	AREG HBEGF
ADP_vs_Mock@3h	-	Reactome	R-HSA-380108	Chemokine receptors bind chemokines	Chemokine receptors bind chemokines	-2.87375	0.00133736	4	100	35	CCL2 CCR1 CCR5 CX3CR1
ADP_vs_Mock@3h	+	Reactome	R-HSA-380108	Chemokine receptors bind chemokines	Chemokine receptors bind chemokines	-3.7013	0.000198931	7	256	32	ACKR3 CCL3 CCL3L1 CCL4 CCR7 CXCL8 CXCR4
ADP_vs_Mock@3h	-	Reactome	R-HSA-9031628	NGF-stimulated transcription	NGF-stimulated transcription	0	1	0	100	37
ADP_vs_Mock@3h	+	Reactome	R-HSA-9031628	NGF-stimulated transcription	NGF-stimulated transcription	-10.3255	4.72583e-11	13	256	24	ARC EGR1 EGR2 EGR3 FOS FOSB FOSL1 ID1 ID3 JUNB JUND RRAD SGK1
ADP_vs_Mock@4h	-	WikiPathways	WP5095	OVERVIEW OF PROINFLAMMATORY AND PROFIBROTIC MEDIATORS	Overview of proinflammatory and profibrotic mediators	-0.239784	0.575726	1	54	37	CCL2
ADP_vs_Mock@4h	+	WikiPathways	WP5095	OVERVIEW OF PROINFLAMMATORY AND PROFIBROTIC MEDIATORS	Overview of proinflammatory and profibrotic mediators	-1.64529	0.0226315	6	145	32	AREG CCL20 CCL4 CCL4L2 IL1B NFKB1
ADP_vs_Mock@4h	-	WikiPathways	WP455	GPCRS, CLASS A RHODOPSIN-LIKE	GPCRs, class A rhodopsin-like	-3.59794	0.000252383	6	54	36	CMKLR1 CX3CR1 HRH1 P2RY11 P2RY13 PTGIR
ADP_vs_Mock@4h	+	WikiPathways	WP455	GPCRS, CLASS A RHODOPSIN-LIKE	GPCRs, class A rhodopsin-like	-0.0336289	0.925489	1	145	41	ACKR3
ADP_vs_Mock@4h	-	WikiPathways	WP516	HYPERTROPHY MODEL	Hypertrophy model	0	1	0	54	4
ADP_vs_Mock@4h	+	WikiPathways	WP516	HYPERTROPHY MODEL	Hypertrophy model	-3.10339	0.000788154	3	145	1	ATF3 HBEGF JUND
ADP_vs_Mock@4h	-	WikiPathways	WP2880	GLUCOCORTICOID RECEPTOR PATHWAY	Glucocorticoid receptor pathway	-1.04309	0.0905547	2	54	21	CCL2 CDC42EP3
ADP_vs_Mock@4h	+	WikiPathways	WP2880	GLUCOCORTICOID RECEPTOR PATHWAY	Glucocorticoid receptor pathway	-5.5377	2.89933e-06	9	145	14	ACKR3 ANGPTL4 B3GNT5 BIRC3 CCL20 SPRY1 SRGN THBD TNFAIP3
ADP_vs_Mock@4h	-	WikiPathways	WP428	WNT SIGNALING	Wnt signaling	-1.96379	0.0108694	4	54	36	FRAT1 FRAT2 FZD5 MYC
ADP_vs_Mock@4h	+	WikiPathways	WP428	WNT SIGNALING	Wnt signaling	-0.0382983	0.915591	1	145	39	NKD2
ADP_vs_Mock@4h	-	WikiPathways	WP5094	OREXIN RECEPTOR PATHWAY	Orexin receptor pathway	-1.16766	0.0679729	3	54	40	CEBPA DBP MYC
ADP_vs_Mock@4h	+	WikiPathways	WP5094	OREXIN RECEPTOR PATHWAY	Orexin receptor pathway	-4.60468	2.48496e-05	11	145	32	ARC DUSP4 HBEGF HES1 ID1 ID3 IL1B JARID2 KLF4 MAFF SKIL
ADP_vs_Mock@4h	-	WikiPathways	WP5044	KYNURENINE PATHWAY AND LINKS TO CELL SENESCENCE	Kynurenine pathway and links to cell senescence	0	1	0	54	8
ADP_vs_Mock@4h	+	WikiPathways	WP5044	KYNURENINE PATHWAY AND LINKS TO CELL SENESCENCE	Kynurenine pathway and links to cell senescence	-1.11005	0.077615	2	145	6	AFMID FOXO1
ADP_vs_Mock@4h	-	WikiPathways	WP3297	EV RELEASE FROM CARDIAC CELLS AND THEIR FUNCTIONAL EFFECTS	EV release from cardiac cells and their functional effects	0	1	0	54	4
ADP_vs_Mock@4h	+	WikiPathways	WP3297	EV RELEASE FROM CARDIAC CELLS AND THEIR FUNCTIONAL EFFECTS	EV release from cardiac cells and their functional effects	-0.662449	0.217546	1	145	3	RGS16
ADP_vs_Mock@4h	-	WikiPathways	WP3859	TGF-BETA SIGNALING IN THYROID CELLS FOR EPITHELIAL-MESENCHYMAL TRANSITION	TGF-beta signaling in thyroid cells for epithelial-mesenchymal transition	0	1	0	54	3
ADP_vs_Mock@4h	+	WikiPathways	WP3859	TGF-BETA SIGNALING IN THYROID CELLS FOR EPITHELIAL-MESENCHYMAL TRANSITION	TGF-beta signaling in thyroid cells for epithelial-mesenchymal transition	-1.99472	0.0101222	2	145	1	ID1 SNAI1
ADP_vs_Mock@4h	-	WikiPathways	WP289	MYOMETRIAL RELAXATION AND CONTRACTION PATHWAYS	Myometrial relaxation and contraction pathways	-0.179015	0.662194	1	54	47	RGS18
ADP_vs_Mock@4h	+	WikiPathways	WP289	MYOMETRIAL RELAXATION AND CONTRACTION PATHWAYS	Myometrial relaxation and contraction pathways	-2.19628	0.00636389	8	145	40	ACKR3 ATF3 ETS2 IL1B MAFF NFKB1 RGS1 RGS16
ADP_vs_Mock@4h	-	WikiPathways	WP53	ID SIGNALING PATHWAY	ID signaling pathway	0	1	0	54	4
ADP_vs_Mock@4h	+	WikiPathways	WP53	ID SIGNALING PATHWAY	ID signaling pathway	-1.71094	0.0194563	2	145	2	ID1 ID3
ADP_vs_Mock@4h	-	WikiPathways	WP4961	STING PATHWAY IN KAWASAKI-LIKE DISEASE AND COVID-19	STING pathway in Kawasaki-like disease and COVID-19	0	1	0	54	12
ADP_vs_Mock@4h	+	WikiPathways	WP4961	STING PATHWAY IN KAWASAKI-LIKE DISEASE AND COVID-19	STING pathway in Kawasaki-like disease and COVID-19	-3.40779	0.000391031	5	145	7	FCGR2A IL1B NFKB1 NFKBIA REL
ADP_vs_Mock@4h	-	WikiPathways	WP3630	NAD METABOLISM, SIRTUINS AND AGING	NAD metabolism, sirtuins and aging	0	1	0	54	4
ADP_vs_Mock@4h	+	WikiPathways	WP3630	NAD METABOLISM, SIRTUINS AND AGING	NAD metabolism, sirtuins and aging	-3.10339	0.000788154	3	145	1	FOXO1 FOXO3 NFKB1
ADP_vs_Mock@4h	-	WikiPathways	WP2806	COMPLEMENT SYSTEM	Complement system	0	1	0	54	21
ADP_vs_Mock@4h	+	WikiPathways	WP2806	COMPLEMENT SYSTEM	Complement system	-0.44637	0.357791	2	145	19	C5AR1 THBS1
ADP_vs_Mock@4h	-	WikiPathways	WP4211	TRANSCRIPTIONAL CASCADE REGULATING ADIPOGENESIS	Transcriptional cascade regulating adipogenesis	-2.02637	0.0094108	2	54	5	CEBPA CEBPD
ADP_vs_Mock@4h	+	WikiPathways	WP4211	TRANSCRIPTIONAL CASCADE REGULATING ADIPOGENESIS	Transcriptional cascade regulating adipogenesis	0	1	0	145	7
ADP_vs_Mock@4h	+	IOB	CCR1	CCR1	CCR1	-0.473176	0.336375	2	45	10	CCL4 NFKB1
ADP_vs_Mock@4h	+	IOB	ID	ID	ID	-2.87987	0.00131865	5	45	5	ATF3 ETS2 HES1 ID1 ID3
ADP_vs_Mock@4h	+	GO_CC	GO:0035976	transcription factor AP-1 complex	transcription factor AP-1 complex	-3.17841	0.000663121	3	534	2	FOS JUNB JUND
ADP_vs_Mock@4h	+	GO_CC	GO:0035579	specific granule membrane	specific granule membrane	-1.00403	0.0990754	6	534	71	HGSNAT MCEMP1 OLR1 PLAUR SLC2A3 TNFRSF1B
ADP_vs_Mock@4h	+	GO_CC	GO:0097136	Bcl-2 family protein complex	Bcl-2 family protein complex	-1.39155	0.0405933	2	534	6	BCL2L11 MCL1
ADP_vs_Mock@4h	+	GO_CC	GO:0031234	extrinsic component of cytoplasmic side of plasma membrane	extrinsic component of cytoplasmic side of plasma membrane	-2.78139	0.00165429	10	534	70	ERRFI1 ESYT2 FERMT2 GNA12 GNA13 GNG4 RGS1 SNX9 SYAP1 YES1
ADP_vs_Mock@4h	+	GO_CC	GO:0043293	apoptosome	apoptosome	-2.30167	0.00499268	2	534	1	CASP9 CYCS
ADP_vs_Mock@4h	+	GO_CC	GO:0090571	RNA polymerase II transcription repressor complex	RNA polymerase II transcription repressor complex	-1.82976	0.0147992	3	534	10	BIN1 ETV3 FOXO3
ADP_vs_Mock@4h	+	GO_CC	GO:0001931	uropod	uropod	-0.373616	0.423043	1	534	12	EZR
ADP_vs_Mock@4h	+	GO_CC	GO:1905370	serine-type endopeptidase complex	serine-type endopeptidase complex	-2.01271	0.00971168	2	534	2	PLAUR THBD
ADP_vs_Mock@4h	+	GO_CC	GO:0005922	connexin complex	connexin complex	-3.74935	0.000178095	4	534	4	GJA1 GJA4 GJB2 GJC1
ADP_vs_Mock@4h	+	GO_CC	GO:0098685	Schaffer collateral - CA1 synapse	Schaffer collateral - CA1 synapse	-0.715429	0.192562	4	534	51	AKAP12 SRGN SYN1 TAMALIN
ADP_vs_Mock@4h	+	GO_CC	GO:0033256	I-kappaB/NF-kappaB complex	I-kappaB/NF-kappaB complex	-3.56275	0.000273684	3	534	1	BCL3 NFKB1 NFKBIA
ADP_vs_Mock@4h	+	GO_CC	GO:0031093	platelet alpha granule lumen	platelet alpha granule lumen	-1.35748	0.0439057	5	534	42	PDGFA SRGN THBS1 TIMP1 VEGFA
ADP_vs_Mock@4h	+	GO_CC	GO:0043511	inhibin complex	inhibin complex	-2.76668	0.00171129	2	534	0	INHBA INHBB
ADP_vs_Mock@4h	+	GO_CC	GO:0031082	BLOC complex	BLOC complex	0	1	0	534	19
ADP_vs_Mock@4h	-	NETPATH	ID	ID	ID	0	1	0	14	10
ADP_vs_Mock@4h	+	NETPATH	ID	ID	ID	-2.90707	0.00123861	5	51	5	ATF3 ETS2 HES1 ID1 ID3
ADP_vs_Mock@4h	-	NETPATH	WNT	WNT	Wnt	-2.47368	0.00335983	5	14	38	FRAT1 FRAT2 FZD5 MAP3K1 SMAD1
ADP_vs_Mock@4h	+	NETPATH	WNT	WNT	Wnt	-0.02764	0.938339	2	51	41	SLC9A3R1 YES1
ADP_vs_Mock@4h	+	NCI_Nature	AP-1 transcription factor network	AP-1 transcription factor network	AP-1 transcription factor network	-7.6543	2.21669e-08	19	172	37	ATF3 BCL2L11 CCND1 CDK1 CXCL8 DUSP1 FOS FOSB FOSL2 GJA1 HIF1A IL10 JUNB JUND MMP1 MT2A NR3C1 TCF7L2 TIMP1
ADP_vs_Mock@4h	+	NCI_Nature	Calcineurin-regulated NFAT-dependent transcription in lymphocytes	Calcineurin-regulated NFAT-dependent transcription in lymphocytes	Calcineurin-regulated NFAT-dependent transcription in lymphocytes	-1.84009	0.0144514	7	172	26	CBLB CXCL8 EGR3 FOS IRF4 JUNB PTPN1
ADP_vs_Mock@4h	+	NCI_Nature	S1P3 pathway	S1P3 pathway	S1P3 pathway	-2.66	0.00218774	7	172	17	CXCR4 FLT1 GNA12 GNA13 PDGFRB S1PR3 VEGFA
ADP_vs_Mock@4h	+	NCI_Nature	ATF-2 transcription factor network	ATF-2 transcription factor network	ATF-2 transcription factor network	-4.53585	2.91171e-05	14	172	37	ATF3 BCL2 CCND1 CXCL8 DUSP1 DUSP10 DUSP5 DUSP8 FOS GADD45A HES1 JUNB JUND SOCS3
ADP_vs_Mock@4h	+	NCI_Nature	IL12-mediated signaling events	IL12-mediated signaling events	IL12-mediated signaling events	-2.52354	0.00299542	10	172	36	CCL3 CCL4 FOS GADD45B GADD45G GZMB IL1B NFKB1 RIPK2 STAT3
ADP_vs_Mock@4h	+	NCI_Nature	TGF-beta receptor signaling	TGF-beta receptor signaling	TGF-beta receptor signaling	-0.0425973	0.906573	2	172	45	PPP1R15A ZFYVE16
ADP_vs_Mock@4h	+	NCI_Nature	Direct p53 effectors	Direct p53 effectors	Direct p53 effectors	-0.9667	0.107969	14	172	107	ATF3 BCL2 BCL2A1 BCL6 DDIT4 DUSP1 DUSP5 GADD45A JMY MCL1 NDRG1 PRDM1 RGCC VDR
ADP_vs_Mock@4h	+	NCI_Nature	HIF-1-alpha transcription factor network	HIF-1-alpha transcription factor network	HIF-1-alpha transcription factor network	-3.35749	0.000439047	13	172	44	BHLHE40 BNIP3 CITED2 CXCR4 FOS HIF1A HK2 MCL1 NDRG1 NT5E PFKFB3 TFRC VEGFA
ADP_vs_Mock@4h	+	HumanCyc	PWY-5143	fatty acid activation	fatty acid activation	-1.30901	0.0490895	2	33	5	ACSL3 ACSL5
ADP_vs_Mock@4h	+	HumanCyc	PWY-6517	<i>N< i>-acetylglucosamine degradation II	<i>N< i>-acetylglucosamine degradation II	0	1	0	33	4
ADP_vs_Mock@4h	+	HumanCyc	PWY-4261	glycerol degradation I	glycerol degradation I	-2.55761	0.00276943	2	33	0	GK GK5
ADP_vs_Mock@4h	-	GO_BP	GO:0006607	NLS-bearing protein import into nucleus	NLS-bearing protein import into nucleus	0	1	0	175	11
ADP_vs_Mock@4h	+	GO_BP	GO:0006607	NLS-bearing protein import into nucleus	NLS-bearing protein import into nucleus	-3.03462	0.000923374	4	511	7	CBLB KPNA2 KPNA4 RANBP2
ADP_vs_Mock@4h	-	GO_BP	GO:0006658	phosphatidylserine metabolic process	phosphatidylserine metabolic process	0	1	0	175	19
ADP_vs_Mock@4h	+	GO_BP	GO:0006658	phosphatidylserine metabolic process	phosphatidylserine metabolic process	-0.242841	0.571688	1	511	18	PLSCR1
ADP_vs_Mock@4h	-	GO_BP	GO:0043615	astrocyte cell migration	astrocyte cell migration	-1.23341	0.0584244	1	175	3	CCL2
ADP_vs_Mock@4h	+	GO_BP	GO:0043615	astrocyte cell migration	astrocyte cell migration	-0.786793	0.163383	1	511	3	CCL3
ADP_vs_Mock@4h	-	GO_BP	GO:0032728	positive regulation of interferon-beta production	positive regulation of interferon-beta production	-1.72488	0.0188415	3	175	35	IRF5 RNF135 TLR7
ADP_vs_Mock@4h	+	GO_BP	GO:0032728	positive regulation of interferon-beta production	positive regulation of interferon-beta production	-0.302496	0.498315	2	511	36	IRF7 RIPK2
ADP_vs_Mock@4h	-	GO_BP	GO:0006478	peptidyl-tyrosine sulfation	peptidyl-tyrosine sulfation	0	1	0	175	2
ADP_vs_Mock@4h	+	GO_BP	GO:0006478	peptidyl-tyrosine sulfation	peptidyl-tyrosine sulfation	0	1	0	511	2
ADP_vs_Mock@4h	-	GO_BP	GO:0032673	regulation of interleukin-4 production	regulation of interleukin-4 production	0	1	0	175	26
ADP_vs_Mock@4h	+	GO_BP	GO:0032673	regulation of interleukin-4 production	regulation of interleukin-4 production	-2.32288	0.0047547	5	511	21	CD83 CD86 IL1RAP IRF4 SLC7A5
ADP_vs_Mock@4h	-	GO_BP	GO:0043313	regulation of neutrophil degranulation	regulation of neutrophil degranulation	-1.06373	0.0863509	1	175	5	PTAFR
ADP_vs_Mock@4h	+	GO_BP	GO:0043313	regulation of neutrophil degranulation	regulation of neutrophil degranulation	0	1	0	511	6
ADP_vs_Mock@4h	-	GO_BP	GO:0032695	negative regulation of interleukin-12 production	negative regulation of interleukin-12 production	-1.63451	0.0231999	2	175	14	CMKLR1 NOD2
ADP_vs_Mock@4h	+	GO_BP	GO:0032695	negative regulation of interleukin-12 production	negative regulation of interleukin-12 production	-3.34411	0.000452787	5	511	11	CCR7 IL10 LILRA5 NFKB1 THBS1
ADP_vs_Mock@4h	-	GO_BP	GO:0006569	tryptophan catabolic process	tryptophan catabolic process	0	1	0	175	6
ADP_vs_Mock@4h	+	GO_BP	GO:0006569	tryptophan catabolic process	tryptophan catabolic process	-1.59629	0.0253344	2	511	4	AFMID IL4I1
ADP_vs_Mock@4h	-	GO_BP	GO:0019852	L-ascorbic acid metabolic process	L-ascorbic acid metabolic process	0	1	0	175	7
ADP_vs_Mock@4h	+	GO_BP	GO:0019852	L-ascorbic acid metabolic process	L-ascorbic acid metabolic process	-0.571572	0.268181	1	511	6	SLC2A3
ADP_vs_Mock@4h	-	GO_BP	GO:0043484	regulation of RNA splicing	regulation of RNA splicing	-0.059305	0.872359	1	175	135	HNRNPH2
ADP_vs_Mock@4h	+	GO_BP	GO:0043484	regulation of RNA splicing	regulation of RNA splicing	-1.80439	0.0156896	12	511	124	CCNL1 CLK1 JMJD6 KHDRBS3 RBM39 SAP18 SRSF2 SRSF3 SRSF6 SRSF7 WTAP ZPR1
ADP_vs_Mock@4h	-	GO_BP	GO:0140507	granzyme-mediated programmed cell death signaling pathway	granzyme-mediated programmed cell death signaling pathway	0	1	0	175	7
ADP_vs_Mock@4h	+	GO_BP	GO:0140507	granzyme-mediated programmed cell death signaling pathway	granzyme-mediated programmed cell death signaling pathway	-2.59681	0.0025304	3	511	4	BNIP3 GZMB SRGN
ADP_vs_Mock@4h	-	GO_BP	GO:0042795	snRNA transcription by RNA polymerase II	snRNA transcription by RNA polymerase II	0	1	0	175	10
ADP_vs_Mock@4h	+	GO_BP	GO:0042795	snRNA transcription by RNA polymerase II	snRNA transcription by RNA polymerase II	-1.16917	0.0677376	2	511	8	ELL2 SNAPC1
ADP_vs_Mock@4h	-	GO_BP	GO:1905563	negative regulation of vascular endothelial cell proliferation	negative regulation of vascular endothelial cell proliferation	-1.13971	0.0724922	1	175	4	CCL2
ADP_vs_Mock@4h	+	GO_BP	GO:1905563	negative regulation of vascular endothelial cell proliferation	negative regulation of vascular endothelial cell proliferation	-0.699226	0.199882	1	511	4	FLT1
ADP_vs_Mock@4h	-	GO_BP	GO:0002315	marginal zone B cell differentiation	marginal zone B cell differentiation	0	1	0	175	8
ADP_vs_Mock@4h	+	GO_BP	GO:0002315	marginal zone B cell differentiation	marginal zone B cell differentiation	-2.40692	0.00391811	3	511	5	BCL3 DLL1 DOCK10
ADP_vs_Mock@4h	-	GO_BP	GO:0002037	negative regulation of L-glutamate import across plasma membrane	negative regulation of L-glutamate import across plasma membrane	-1.52799	0.0296493	1	175	1	TNF
ADP_vs_Mock@4h	+	GO_BP	GO:0002037	negative regulation of L-glutamate import across plasma membrane	negative regulation of L-glutamate import across plasma membrane	0	1	0	511	2
ADP_vs_Mock@4h	-	GO_BP	GO:0002084	protein depalmitoylation	protein depalmitoylation	-2.03503	0.00922514	2	175	8	ABHD10 LYPLAL1
ADP_vs_Mock@4h	+	GO_BP	GO:0002084	protein depalmitoylation	protein depalmitoylation	-0.44385	0.359874	1	511	9	ABHD17C
ADP_vs_Mock@4h	-	GO_BP	GO:0038028	insulin receptor signaling pathway via phosphatidylinositol 3-kinase	insulin receptor signaling pathway via phosphatidylinositol 3-kinase	0	1	0	175	3
ADP_vs_Mock@4h	+	GO_BP	GO:0038028	insulin receptor signaling pathway via phosphatidylinositol 3-kinase	insulin receptor signaling pathway via phosphatidylinositol 3-kinase	0	1	0	511	3
ADP_vs_Mock@4h	-	GO_BP	GO:1904058	positive regulation of sensory perception of pain	positive regulation of sensory perception of pain	-1.35512	0.0441445	1	175	2	PTAFR
ADP_vs_Mock@4h	+	GO_BP	GO:1904058	positive regulation of sensory perception of pain	positive regulation of sensory perception of pain	0	1	0	511	3
ADP_vs_Mock@4h	-	GO_BP	GO:0051152	positive regulation of smooth muscle cell differentiation	positive regulation of smooth muscle cell differentiation	0	1	0	175	8
ADP_vs_Mock@4h	+	GO_BP	GO:0051152	positive regulation of smooth muscle cell differentiation	positive regulation of smooth muscle cell differentiation	-2.40692	0.00391811	3	511	5	CTH SIRT1 SOD2
ADP_vs_Mock@4h	-	GO_BP	GO:0000079	regulation of cyclin-dependent protein serine/threonine kinase activity	regulation of cyclin-dependent protein serine/threonine kinase activity	0	1	0	175	23
ADP_vs_Mock@4h	+	GO_BP	GO:0000079	regulation of cyclin-dependent protein serine/threonine kinase activity	regulation of cyclin-dependent protein serine/threonine kinase activity	-0.192618	0.641773	1	511	22	CKS2
ADP_vs_Mock@4h	-	GO_BP	GO:0002605	negative regulation of dendritic cell antigen processing and presentation	negative regulation of dendritic cell antigen processing and presentation	0	1	0	175	4
ADP_vs_Mock@4h	+	GO_BP	GO:0002605	negative regulation of dendritic cell antigen processing and presentation	negative regulation of dendritic cell antigen processing and presentation	-1.96894	0.0107415	2	511	2	FGL2 THBS1
ADP_vs_Mock@4h	-	GO_BP	GO:1902043	positive regulation of extrinsic apoptotic signaling pathway via death domain receptors	positive regulation of extrinsic apoptotic signaling pathway via death domain receptors	0	1	0	175	9
ADP_vs_Mock@4h	+	GO_BP	GO:1902043	positive regulation of extrinsic apoptotic signaling pathway via death domain receptors	positive regulation of extrinsic apoptotic signaling pathway via death domain receptors	-2.24503	0.00568812	3	511	6	ATF3 SKIL THBS1
ADP_vs_Mock@4h	-	GO_BP	GO:1903392	negative regulation of adherens junction organization	negative regulation of adherens junction organization	0	1	0	175	3
ADP_vs_Mock@4h	+	GO_BP	GO:1903392	negative regulation of adherens junction organization	negative regulation of adherens junction organization	-2.25725	0.00553033	2	511	1	BMP6 VEGFA
ADP_vs_Mock@4h	-	GO_BP	GO:2000503	positive regulation of natural killer cell chemotaxis	positive regulation of natural killer cell chemotaxis	0	1	0	175	4
ADP_vs_Mock@4h	+	GO_BP	GO:2000503	positive regulation of natural killer cell chemotaxis	positive regulation of natural killer cell chemotaxis	-1.96894	0.0107415	2	511	2	CCL3 CCL4
ADP_vs_Mock@4h	-	GO_BP	GO:0051412	response to corticosterone	response to corticosterone	0	1	0	175	8
ADP_vs_Mock@4h	+	GO_BP	GO:0051412	response to corticosterone	response to corticosterone	-3.66246	0.00021754	4	511	4	CCND1 FOS FOSB FOXO3
ADP_vs_Mock@4h	-	GO_BP	GO:0061470	T follicular helper cell differentiation	T follicular helper cell differentiation	0	1	0	175	5
ADP_vs_Mock@4h	+	GO_BP	GO:0061470	T follicular helper cell differentiation	T follicular helper cell differentiation	-0.699226	0.199882	1	511	4	GPR183
ADP_vs_Mock@4h	-	GO_BP	GO:0061469	regulation of type B pancreatic cell proliferation	regulation of type B pancreatic cell proliferation	-0.89721	0.126704	1	175	8	NR1D1
ADP_vs_Mock@4h	+	GO_BP	GO:0061469	regulation of type B pancreatic cell proliferation	regulation of type B pancreatic cell proliferation	-2.24503	0.00568812	3	511	6	ERRFI1 NR4A1 NR4A3
ADP_vs_Mock@4h	-	GO_BP	GO:2000182	regulation of progesterone biosynthetic process	regulation of progesterone biosynthetic process	0	1	0	175	3
ADP_vs_Mock@4h	+	GO_BP	GO:2000182	regulation of progesterone biosynthetic process	regulation of progesterone biosynthetic process	0	1	0	511	3
ADP_vs_Mock@4h	-	GO_BP	GO:1903721	positive regulation of I-kappaB phosphorylation	positive regulation of I-kappaB phosphorylation	-2.49507	0.00319835	2	175	4	CX3CR1 TNF
ADP_vs_Mock@4h	+	GO_BP	GO:1903721	positive regulation of I-kappaB phosphorylation	positive regulation of I-kappaB phosphorylation	0	1	0	511	6
ADP_vs_Mock@4h	-	GO_BP	GO:0060212	negative regulation of nuclear-transcribed mRNA poly(A) tail shortening	negative regulation of nuclear-transcribed mRNA poly(A) tail shortening	0	1	0	175	3
ADP_vs_Mock@4h	+	GO_BP	GO:0060212	negative regulation of nuclear-transcribed mRNA poly(A) tail shortening	negative regulation of nuclear-transcribed mRNA poly(A) tail shortening	-0.902317	0.125223	1	511	2	TENT4B
ADP_vs_Mock@4h	-	GO_BP	GO:1903753	negative regulation of p38MAPK cascade	negative regulation of p38MAPK cascade	0	1	0	175	7
ADP_vs_Mock@4h	+	GO_BP	GO:1903753	negative regulation of p38MAPK cascade	negative regulation of p38MAPK cascade	-2.59681	0.0025304	3	511	4	DUSP1 DUSP10 EZR
ADP_vs_Mock@4h	-	GO_BP	GO:0072272	proximal/distal pattern formation involved in metanephric nephron development	proximal/distal pattern formation involved in metanephric nephron development	0	1	0	175	2
ADP_vs_Mock@4h	+	GO_BP	GO:0072272	proximal/distal pattern formation involved in metanephric nephron development	proximal/distal pattern formation involved in metanephric nephron development	-1.06892	0.0853253	1	511	1	IRX1
ADP_vs_Mock@4h	-	GO_BP	GO:0048245	eosinophil chemotaxis	eosinophil chemotaxis	-1.74619	0.0179395	2	175	12	CCL2 HRH1
ADP_vs_Mock@4h	+	GO_BP	GO:0048245	eosinophil chemotaxis	eosinophil chemotaxis	-1.67871	0.0209554	3	511	11	CCL3 CCL4 CCL4L2
ADP_vs_Mock@4h	-	GO_BP	GO:0097150	neuronal stem cell population maintenance	neuronal stem cell population maintenance	0	1	0	175	19
ADP_vs_Mock@4h	+	GO_BP	GO:0097150	neuronal stem cell population maintenance	neuronal stem cell population maintenance	-3.95279	0.000111483	6	511	13	DLL1 FOXO1 FOXO3 HES1 JAG1 SRRT
ADP_vs_Mock@4h	-	GO_BP	GO:1990823	response to leukemia inhibitory factor	response to leukemia inhibitory factor	0	1	0	175	79
ADP_vs_Mock@4h	+	GO_BP	GO:1990823	response to leukemia inhibitory factor	response to leukemia inhibitory factor	-5.16231	6.88161e-06	14	511	65	ARID5B CTH HK2 ICAM1 JARID2 KLF4 KLF5 MAT2A RARG SIRT1 SOCS3 SRSF3 SRSF7 TFRC
ADP_vs_Mock@4h	-	GO_BP	GO:0035025	positive regulation of Rho protein signal transduction	positive regulation of Rho protein signal transduction	-2.22801	0.00591548	3	175	22	ARHGEF3 LPAR6 PRAG1
ADP_vs_Mock@4h	+	GO_BP	GO:0035025	positive regulation of Rho protein signal transduction	positive regulation of Rho protein signal transduction	-0.525602	0.298125	2	511	23	PDGFRB RTN4R
ADP_vs_Mock@4h	-	GO_BP	GO:2000271	positive regulation of fibroblast apoptotic process	positive regulation of fibroblast apoptotic process	0	1	0	175	7
ADP_vs_Mock@4h	+	GO_BP	GO:2000271	positive regulation of fibroblast apoptotic process	positive regulation of fibroblast apoptotic process	-2.59681	0.0025304	3	511	4	BCL2L11 BTG1 STK17A
ADP_vs_Mock@4h	-	GO_BP	GO:0072086	specification of loop of Henle identity	specification of loop of Henle identity	0	1	0	175	3
ADP_vs_Mock@4h	+	GO_BP	GO:0072086	specification of loop of Henle identity	specification of loop of Henle identity	-0.902317	0.125223	1	511	2	IRX1
ADP_vs_Mock@4h	-	GO_BP	GO:0009214	cyclic nucleotide catabolic process	cyclic nucleotide catabolic process	0	1	0	175	12
ADP_vs_Mock@4h	+	GO_BP	GO:0009214	cyclic nucleotide catabolic process	cyclic nucleotide catabolic process	-2.87368	0.00133759	4	511	8	PDE2A PDE4A PDE4B PDE4D
ADP_vs_Mock@4h	-	GO_BP	GO:0035590	purinergic nucleotide receptor signaling pathway	purinergic nucleotide receptor signaling pathway	-5.28927	5.1373e-06	5	175	13	ADORA3 P2RY11 P2RY12 P2RY13 PTAFR
ADP_vs_Mock@4h	+	GO_BP	GO:0035590	purinergic nucleotide receptor signaling pathway	purinergic nucleotide receptor signaling pathway	0	1	0	511	18
ADP_vs_Mock@4h	-	GO_BP	GO:0060670	branching involved in labyrinthine layer morphogenesis	branching involved in labyrinthine layer morphogenesis	-0.816399	0.152616	1	175	10	FZD5
ADP_vs_Mock@4h	+	GO_BP	GO:0060670	branching involved in labyrinthine layer morphogenesis	branching involved in labyrinthine layer morphogenesis	-1.0944	0.0804641	2	511	9	IL10 SOCS3
ADP_vs_Mock@4h	-	GO_BP	GO:0070086	ubiquitin-dependent endocytosis	ubiquitin-dependent endocytosis	-1.35512	0.0441445	1	175	2	IL10RA
ADP_vs_Mock@4h	+	GO_BP	GO:0070086	ubiquitin-dependent endocytosis	ubiquitin-dependent endocytosis	0	1	0	511	3
ADP_vs_Mock@4h	-	GO_BP	GO:0072344	rescue of stalled ribosome	rescue of stalled ribosome	0	1	0	175	8
ADP_vs_Mock@4h	+	GO_BP	GO:0072344	rescue of stalled ribosome	rescue of stalled ribosome	0	1	0	511	8
ADP_vs_Mock@4h	-	GO_BP	GO:2001245	regulation of phosphatidylcholine biosynthetic process	regulation of phosphatidylcholine biosynthetic process	0	1	0	175	5
ADP_vs_Mock@4h	+	GO_BP	GO:2001245	regulation of phosphatidylcholine biosynthetic process	regulation of phosphatidylcholine biosynthetic process	-1.75976	0.0173877	2	511	3	ACSL3 LPCAT1
ADP_vs_Mock@4h	-	GO_BP	GO:0001973	G protein-coupled adenosine receptor signaling pathway	G protein-coupled adenosine receptor signaling pathway	-3.18118	0.000658895	2	175	1	ADORA3 P2RY12
ADP_vs_Mock@4h	+	GO_BP	GO:0001973	G protein-coupled adenosine receptor signaling pathway	G protein-coupled adenosine receptor signaling pathway	0	1	0	511	3
ADP_vs_Mock@4h	-	GO_BP	GO:0050930	induction of positive chemotaxis	induction of positive chemotaxis	0	1	0	175	11
ADP_vs_Mock@4h	+	GO_BP	GO:0050930	induction of positive chemotaxis	induction of positive chemotaxis	-1.0944	0.0804641	2	511	9	CXCL8 VEGFA
ADP_vs_Mock@4h	-	GO_BP	GO:0048625	myoblast fate commitment	myoblast fate commitment	0	1	0	175	4
ADP_vs_Mock@4h	+	GO_BP	GO:0048625	myoblast fate commitment	myoblast fate commitment	-3.49593	0.000319206	3	511	1	EPAS1 IFRD1 TCF7L2
ADP_vs_Mock@4h	-	GO_BP	GO:0035425	autocrine signaling	autocrine signaling	-1.13971	0.0724922	1	175	4	CX3CR1
ADP_vs_Mock@4h	+	GO_BP	GO:0035425	autocrine signaling	autocrine signaling	0	1	0	511	5
ADP_vs_Mock@4h	-	GO_BP	GO:0061756	leukocyte adhesion to vascular endothelial cell	leukocyte adhesion to vascular endothelial cell	-2.64481	0.00226566	3	175	15	CX3CR1 GCNT1 TNF
ADP_vs_Mock@4h	+	GO_BP	GO:0061756	leukocyte adhesion to vascular endothelial cell	leukocyte adhesion to vascular endothelial cell	-0.257962	0.552125	1	511	17	SLC39A8
ADP_vs_Mock@4h	-	GO_BP	GO:0034115	negative regulation of heterotypic cell-cell adhesion	negative regulation of heterotypic cell-cell adhesion	0	1	0	175	9
ADP_vs_Mock@4h	+	GO_BP	GO:0034115	negative regulation of heterotypic cell-cell adhesion	negative regulation of heterotypic cell-cell adhesion	-2.24503	0.00568812	3	511	6	IL10 IL1RN KLF4
ADP_vs_Mock@4h	-	GO_BP	GO:0070371	ERK1 and ERK2 cascade	ERK1 and ERK2 cascade	-2.00485	0.00988888	3	175	27	DUSP7 MYC ZFP36L2
ADP_vs_Mock@4h	+	GO_BP	GO:0070371	ERK1 and ERK2 cascade	ERK1 and ERK2 cascade	-1.39888	0.0399134	4	511	26	CDK1 DUSP5 PTGER4 YWHAZ
ADP_vs_Mock@4h	-	GO_BP	GO:0046697	decidualization	decidualization	0	1	0	175	16
ADP_vs_Mock@4h	+	GO_BP	GO:0046697	decidualization	decidualization	-4.4341	3.68048e-05	6	511	10	CITED2 GJB2 JUNB PPARD STC2 VDR
ADP_vs_Mock@4h	-	GO_BP	GO:0060988	lipid tube assembly	lipid tube assembly	0	1	0	175	2
ADP_vs_Mock@4h	+	GO_BP	GO:0060988	lipid tube assembly	lipid tube assembly	-2.7216	0.00189843	2	511	0	BIN1 SNX9
ADP_vs_Mock@4h	-	GO_BP	GO:0007187	G protein-coupled receptor signaling pathway, coupled to cyclic nucleotide second messenger	G protein-coupled receptor signaling pathway, coupled to cyclic nucleotide second messenger	-3.90339	0.000124914	4	175	14	CCL2 CCR1 HRH1 PTGIR
ADP_vs_Mock@4h	+	GO_BP	GO:0007187	G protein-coupled receptor signaling pathway, coupled to cyclic nucleotide second messenger	G protein-coupled receptor signaling pathway, coupled to cyclic nucleotide second messenger	0	1	0	511	18
ADP_vs_Mock@4h	-	GO_BP	GO:0070427	nucleotide-binding oligomerization domain containing 1 signaling pathway	nucleotide-binding oligomerization domain containing 1 signaling pathway	0	1	0	175	2
ADP_vs_Mock@4h	+	GO_BP	GO:0070427	nucleotide-binding oligomerization domain containing 1 signaling pathway	nucleotide-binding oligomerization domain containing 1 signaling pathway	-2.7216	0.00189843	2	511	0	NFKBIA RIPK2
ADP_vs_Mock@4h	-	GO_BP	GO:0060707	trophoblast giant cell differentiation	trophoblast giant cell differentiation	0	1	0	175	10
ADP_vs_Mock@4h	+	GO_BP	GO:0060707	trophoblast giant cell differentiation	trophoblast giant cell differentiation	-2.1043	0.00786511	3	511	7	PRDM1 SNAI1 SOCS3
ADP_vs_Mock@4h	-	GO_BP	GO:1901898	negative regulation of relaxation of cardiac muscle	negative regulation of relaxation of cardiac muscle	0	1	0	175	2
ADP_vs_Mock@4h	+	GO_BP	GO:1901898	negative regulation of relaxation of cardiac muscle	negative regulation of relaxation of cardiac muscle	-2.7216	0.00189843	2	511	0	PDE4B PDE4D
ADP_vs_Mock@4h	-	GO_BP	GO:0035767	endothelial cell chemotaxis	endothelial cell chemotaxis	0	1	0	175	9
ADP_vs_Mock@4h	+	GO_BP	GO:0035767	endothelial cell chemotaxis	endothelial cell chemotaxis	-2.24503	0.00568812	3	511	6	EGR3 NR4A1 VEGFA
ADP_vs_Mock@4h	-	GO_BP	GO:0033209	tumor necrosis factor-mediated signaling pathway	tumor necrosis factor-mediated signaling pathway	0	1	0	175	10
ADP_vs_Mock@4h	+	GO_BP	GO:0033209	tumor necrosis factor-mediated signaling pathway	tumor necrosis factor-mediated signaling pathway	-1.16917	0.0677376	2	511	8	TNFRSF18 TNFRSF1B
ADP_vs_Mock@4h	-	GO_BP	GO:0140374	antiviral innate immune response	antiviral innate immune response	-1.68828	0.0204986	2	175	13	IFIT1 RNF135
ADP_vs_Mock@4h	+	GO_BP	GO:0140374	antiviral innate immune response	antiviral innate immune response	0	1	0	511	15
ADP_vs_Mock@4h	-	GO_BP	GO:0045741	positive regulation of epidermal growth factor-activated receptor activity	positive regulation of epidermal growth factor-activated receptor activity	0	1	0	175	7
ADP_vs_Mock@4h	+	GO_BP	GO:0045741	positive regulation of epidermal growth factor-activated receptor activity	positive regulation of epidermal growth factor-activated receptor activity	-1.46273	0.034456	2	511	5	AREG HBEGF
ADP_vs_Mock@4h	-	GO_BP	GO:0070778	L-aspartate transmembrane transport	L-aspartate transmembrane transport	0	1	0	175	7
ADP_vs_Mock@4h	+	GO_BP	GO:0070778	L-aspartate transmembrane transport	L-aspartate transmembrane transport	0	1	0	511	7
ADP_vs_Mock@4h	-	GO_BP	GO:0007623	circadian rhythm	circadian rhythm	-0.683813	0.207103	3	175	102	DBP NR1D1 TNF
ADP_vs_Mock@4h	+	GO_BP	GO:0007623	circadian rhythm	circadian rhythm	-4.93371	1.16491e-05	16	511	89	BHLHE40 EGR3 GPR157 HOMER1 ID1 ID3 JUND NAMPT NFIL3 NPAS2 NTRK1 PER1 PPP1CB SIRT1 TOP1 USP2
ADP_vs_Mock@4h	-	GO_BP	GO:0140289	protein mono-ADP-ribosylation	protein mono-ADP-ribosylation	0	1	0	175	12
ADP_vs_Mock@4h	+	GO_BP	GO:0140289	protein mono-ADP-ribosylation	protein mono-ADP-ribosylation	0	1	0	511	12
ADP_vs_Mock@4h	-	GO_BP	GO:0009914	hormone transport	hormone transport	0	1	0	175	5
ADP_vs_Mock@4h	+	GO_BP	GO:0009914	hormone transport	hormone transport	-3.11232	0.000772115	3	511	2	SLC16A10 SLC7A5 SLCO4A1
ADP_vs_Mock@4h	-	GO_BP	GO:0008635	activation of cysteine-type endopeptidase activity involved in apoptotic process by cytochrome c	activation of cysteine-type endopeptidase activity involved in apoptotic process by cytochrome c	0	1	0	175	6
ADP_vs_Mock@4h	+	GO_BP	GO:0008635	activation of cysteine-type endopeptidase activity involved in apoptotic process by cytochrome c	activation of cysteine-type endopeptidase activity involved in apoptotic process by cytochrome c	-1.59629	0.0253344	2	511	4	CASP9 CYCS
ADP_vs_Mock@4h	-	GO_BP	GO:0021557	oculomotor nerve development	oculomotor nerve development	0	1	0	175	4
ADP_vs_Mock@4h	+	GO_BP	GO:0021557	oculomotor nerve development	oculomotor nerve development	-1.96894	0.0107415	2	511	2	ACKR3 HES1
ADP_vs_Mock@4h	-	GO_BP	GO:0046886	positive regulation of hormone biosynthetic process	positive regulation of hormone biosynthetic process	-0.945181	0.113454	1	175	7	DAB2
ADP_vs_Mock@4h	+	GO_BP	GO:0046886	positive regulation of hormone biosynthetic process	positive regulation of hormone biosynthetic process	-1.35032	0.0446353	2	511	6	BMP6 HIF1A
ADP_vs_Mock@4h	-	GO_BP	GO:0019262	N-acetylneuraminate catabolic process	N-acetylneuraminate catabolic process	0	1	0	175	6
ADP_vs_Mock@4h	+	GO_BP	GO:0019262	N-acetylneuraminate catabolic process	N-acetylneuraminate catabolic process	0	1	0	511	6
ADP_vs_Mock@4h	-	GO_BP	GO:0021571	rhombomere 5 development	rhombomere 5 development	0	1	0	175	2
ADP_vs_Mock@4h	+	GO_BP	GO:0021571	rhombomere 5 development	rhombomere 5 development	0	1	0	511	2
ADP_vs_Mock@4h	-	GO_BP	GO:0032277	negative regulation of gonadotropin secretion	negative regulation of gonadotropin secretion	0	1	0	175	5
ADP_vs_Mock@4h	+	GO_BP	GO:0032277	negative regulation of gonadotropin secretion	negative regulation of gonadotropin secretion	-3.11232	0.000772115	3	511	2	GJA1 INHBA INHBB
ADP_vs_Mock@4h	-	GO_BP	GO:0140214	positive regulation of long-chain fatty acid import into cell	positive regulation of long-chain fatty acid import into cell	0	1	0	175	3
ADP_vs_Mock@4h	+	GO_BP	GO:0140214	positive regulation of long-chain fatty acid import into cell	positive regulation of long-chain fatty acid import into cell	-0.902317	0.125223	1	511	2	ACSL5
ADP_vs_Mock@4h	-	GO_BP	GO:0071878	negative regulation of adenylate cyclase-activating adrenergic receptor signaling pathway	negative regulation of adenylate cyclase-activating adrenergic receptor signaling pathway	0	1	0	175	5
ADP_vs_Mock@4h	+	GO_BP	GO:0071878	negative regulation of adenylate cyclase-activating adrenergic receptor signaling pathway	negative regulation of adenylate cyclase-activating adrenergic receptor signaling pathway	-1.75976	0.0173877	2	511	3	ARRDC3 PDE4B
ADP_vs_Mock@4h	-	GO_BP	GO:0019441	tryptophan catabolic process to kynurenine	tryptophan catabolic process to kynurenine	0	1	0	175	3
ADP_vs_Mock@4h	+	GO_BP	GO:0019441	tryptophan catabolic process to kynurenine	tryptophan catabolic process to kynurenine	-0.902317	0.125223	1	511	2	AFMID
ADP_vs_Mock@4h	-	GO_BP	GO:0045602	negative regulation of endothelial cell differentiation	negative regulation of endothelial cell differentiation	0	1	0	175	9
ADP_vs_Mock@4h	+	GO_BP	GO:0045602	negative regulation of endothelial cell differentiation	negative regulation of endothelial cell differentiation	-3.4224	0.000378091	4	511	5	ID1 JAG1 S1PR3 VEGFA
ADP_vs_Mock@4h	-	GO_BP	GO:1905320	regulation of mesenchymal stem cell migration	regulation of mesenchymal stem cell migration	0	1	0	175	3
ADP_vs_Mock@4h	+	GO_BP	GO:1905320	regulation of mesenchymal stem cell migration	regulation of mesenchymal stem cell migration	-2.25725	0.00553033	2	511	1	ACKR3 CXCR4
ADP_vs_Mock@4h	-	GO_BP	GO:1905915	regulation of cell differentiation involved in phenotypic switching	regulation of cell differentiation involved in phenotypic switching	0	1	0	175	3
ADP_vs_Mock@4h	+	GO_BP	GO:1905915	regulation of cell differentiation involved in phenotypic switching	regulation of cell differentiation involved in phenotypic switching	-0.902317	0.125223	1	511	2	SOD2
ADP_vs_Mock@4h	-	GO_BP	GO:1903276	regulation of sodium ion export across plasma membrane	regulation of sodium ion export across plasma membrane	0	1	0	175	3
ADP_vs_Mock@4h	+	GO_BP	GO:1903276	regulation of sodium ion export across plasma membrane	regulation of sodium ion export across plasma membrane	-4.08363	8.24842e-05	3	511	0	ATP1B1 ATP1B2 ATP1B3
ADP_vs_Mock@4h	-	GO_BP	GO:1903207	regulation of hydrogen peroxide-induced neuron death	regulation of hydrogen peroxide-induced neuron death	0	1	0	175	5
ADP_vs_Mock@4h	+	GO_BP	GO:1903207	regulation of hydrogen peroxide-induced neuron death	regulation of hydrogen peroxide-induced neuron death	-1.75976	0.0173877	2	511	3	IL10 NR4A3
ADP_vs_Mock@4h	-	GO_BP	GO:0060211	regulation of nuclear-transcribed mRNA poly(A) tail shortening	regulation of nuclear-transcribed mRNA poly(A) tail shortening	0	1	0	175	15
ADP_vs_Mock@4h	+	GO_BP	GO:0060211	regulation of nuclear-transcribed mRNA poly(A) tail shortening	regulation of nuclear-transcribed mRNA poly(A) tail shortening	-1.59579	0.0253634	3	511	12	AGO2 TENT4B ZFP36
ADP_vs_Mock@4h	-	GO_BP	GO:0035504	regulation of myosin light chain kinase activity	regulation of myosin light chain kinase activity	0	1	0	175	2
ADP_vs_Mock@4h	+	GO_BP	GO:0035504	regulation of myosin light chain kinase activity	regulation of myosin light chain kinase activity	-2.7216	0.00189843	2	511	0	FERMT2 IL1B
ADP_vs_Mock@4h	-	GO_BP	GO:0070425	negative regulation of nucleotide-binding oligomerization domain containing signaling pathway	negative regulation of nucleotide-binding oligomerization domain containing signaling pathway	0	1	0	175	3
ADP_vs_Mock@4h	+	GO_BP	GO:0070425	negative regulation of nucleotide-binding oligomerization domain containing signaling pathway	negative regulation of nucleotide-binding oligomerization domain containing signaling pathway	-0.902317	0.125223	1	511	2	TNFAIP3
ADP_vs_Mock@4h	-	GO_BP	GO:0045168	cell-cell signaling involved in cell fate commitment	cell-cell signaling involved in cell fate commitment	0	1	0	175	3
ADP_vs_Mock@4h	+	GO_BP	GO:0045168	cell-cell signaling involved in cell fate commitment	cell-cell signaling involved in cell fate commitment	-2.25725	0.00553033	2	511	1	DLL1 HES1
ADP_vs_Mock@4h	-	GO_BP	GO:0006023	aminoglycan biosynthetic process	aminoglycan biosynthetic process	-0.596245	0.25337	2	175	63	B3GNT8 ST3GAL6
ADP_vs_Mock@4h	+	GO_BP	GO:0006023	aminoglycan biosynthetic process	aminoglycan biosynthetic process	-2.15337	0.00702476	8	511	57	CHSY1 DSE DSEL HS3ST1 HS3ST3A1 HS6ST1 IL1B PDGFRB
ADP_vs_Mock@4h	-	GO_BP	GO:0003159	morphogenesis of an endothelium	morphogenesis of an endothelium	0	1	0	175	12
ADP_vs_Mock@4h	+	GO_BP	GO:0003159	morphogenesis of an endothelium	morphogenesis of an endothelium	-1.02754	0.0938546	2	511	10	CXCR4 RHOB
ADP_vs_Mock@4h	-	GO_BP	GO:0052646	alditol phosphate metabolic process	alditol phosphate metabolic process	0	1	0	175	9
ADP_vs_Mock@4h	+	GO_BP	GO:0052646	alditol phosphate metabolic process	alditol phosphate metabolic process	-3.4224	0.000378091	4	511	5	ABHD6 GK GK5 GPAT3
ADP_vs_Mock@4h	-	GO_BP	GO:1904752	regulation of vascular associated smooth muscle cell migration	regulation of vascular associated smooth muscle cell migration	0	1	0	175	17
ADP_vs_Mock@4h	+	GO_BP	GO:1904752	regulation of vascular associated smooth muscle cell migration	regulation of vascular associated smooth muscle cell migration	-1.44919	0.0355479	3	511	14	GNA12 GNA13 NR4A3
ADP_vs_Mock@4h	-	GO_BP	GO:0097532	stress response to acid chemical	stress response to acid chemical	0	1	0	175	2
ADP_vs_Mock@4h	+	GO_BP	GO:0097532	stress response to acid chemical	stress response to acid chemical	-1.06892	0.0853253	1	511	1	VEGFA
ADP_vs_Mock@4h	-	GO_BP	GO:1902366	regulation of Notch signaling pathway involved in somitogenesis	regulation of Notch signaling pathway involved in somitogenesis	0	1	0	175	2
ADP_vs_Mock@4h	+	GO_BP	GO:1902366	regulation of Notch signaling pathway involved in somitogenesis	regulation of Notch signaling pathway involved in somitogenesis	0	1	0	511	2
ADP_vs_Mock@4h	-	GO_BP	GO:0010746	regulation of long-chain fatty acid import across plasma membrane	regulation of long-chain fatty acid import across plasma membrane	0	1	0	175	6
ADP_vs_Mock@4h	+	GO_BP	GO:0010746	regulation of long-chain fatty acid import across plasma membrane	regulation of long-chain fatty acid import across plasma membrane	-2.82558	0.00149422	3	511	3	ACSL5 IRS2 THBS1
ADP_vs_Mock@4h	-	GO_BP	GO:0010713	negative regulation of collagen metabolic process	negative regulation of collagen metabolic process	0	1	0	175	8
ADP_vs_Mock@4h	+	GO_BP	GO:0010713	negative regulation of collagen metabolic process	negative regulation of collagen metabolic process	-1.35032	0.0446353	2	511	6	ERRFI1 PPARD
ADP_vs_Mock@4h	-	GO_BP	GO:0010616	negative regulation of cardiac muscle adaptation	negative regulation of cardiac muscle adaptation	0	1	0	175	7
ADP_vs_Mock@4h	+	GO_BP	GO:0010616	negative regulation of cardiac muscle adaptation	negative regulation of cardiac muscle adaptation	-2.59681	0.0025304	3	511	4	ERRFI1 FOXO1 LMNA
ADP_vs_Mock@4h	-	MSIGDB_C2	PID_ERBB_NETWORK_PATHWAY	PID_ERBB_NETWORK_PATHWAY	PID_ERBB_NETWORK_PATHWAY	0	1	0	43	5
ADP_vs_Mock@4h	+	MSIGDB_C2	PID_ERBB_NETWORK_PATHWAY	PID_ERBB_NETWORK_PATHWAY	PID_ERBB_NETWORK_PATHWAY	-1.37134	0.0425268	2	140	3	AREG HBEGF
ADP_vs_Mock@4h	-	MSIGDB_C2	PID_GMCSF_PATHWAY	PID_GMCSF_PATHWAY	PID_GMCSF_PATHWAY	-1.73707	0.0183201	2	43	8	CCL2 CISH
ADP_vs_Mock@4h	+	MSIGDB_C2	PID_GMCSF_PATHWAY	PID_GMCSF_PATHWAY	PID_GMCSF_PATHWAY	-0.285723	0.517938	1	140	9	GAB2
ADP_vs_Mock@4h	-	MSIGDB_C2	BIOCARTA_DSP_PATHWAY	BIOCARTA_DSP_PATHWAY	BIOCARTA_DSP_PATHWAY	0	1	0	43	3
ADP_vs_Mock@4h	+	MSIGDB_C2	BIOCARTA_DSP_PATHWAY	BIOCARTA_DSP_PATHWAY	BIOCARTA_DSP_PATHWAY	-3.4695	0.000339235	3	140	0	DUSP2 DUSP4 DUSP8
ADP_vs_Mock@4h	-	MSIGDB_C2	BIOCARTA_WNT_PATHWAY	BIOCARTA_WNT_PATHWAY	BIOCARTA_WNT_PATHWAY	-1.93123	0.0117156	2	43	6	FRAT1 MYC
ADP_vs_Mock@4h	+	MSIGDB_C2	BIOCARTA_WNT_PATHWAY	BIOCARTA_WNT_PATHWAY	BIOCARTA_WNT_PATHWAY	0	1	0	140	8
ADP_vs_Mock@4h	-	MSIGDB_C2	BIOCARTA_MTA3_PATHWAY	BIOCARTA_MTA3_PATHWAY	BIOCARTA_MTA3_PATHWAY	0	1	0	43	6
ADP_vs_Mock@4h	+	MSIGDB_C2	BIOCARTA_MTA3_PATHWAY	BIOCARTA_MTA3_PATHWAY	BIOCARTA_MTA3_PATHWAY	-2.23727	0.00579062	3	140	3	SNAI1 TUBA1A TUBA4A
ADP_vs_Mock@4h	-	MSIGDB_C2	BIOCARTA_CCR5_PATHWAY	BIOCARTA_CCR5_PATHWAY	BIOCARTA_CCR5_PATHWAY	-0.910958	0.122756	1	43	5	CCL2
ADP_vs_Mock@4h	+	MSIGDB_C2	BIOCARTA_CCR5_PATHWAY	BIOCARTA_CCR5_PATHWAY	BIOCARTA_CCR5_PATHWAY	-0.450683	0.354256	1	140	5	CCL4
ADP_vs_Mock@4h	-	MSIGDB_C2	HALLMARK_KRAS_SIGNALING_UP	HALLMARK_KRAS_SIGNALING_UP	HALLMARK_KRAS_SIGNALING_UP	-0.597179	0.252826	3	43	78	CMKLR1 IL10RA MAP3K1
ADP_vs_Mock@4h	+	MSIGDB_C2	HALLMARK_KRAS_SIGNALING_UP	HALLMARK_KRAS_SIGNALING_UP	HALLMARK_KRAS_SIGNALING_UP	-4.60923	2.45905e-05	17	140	64	ANGPTL4 BIRC3 CCL20 GADD45G GALNT3 HBEGF IL1B IL7R KLF4 MMP10 PPP1R15A RGS16 TMEM158 TNFAIP3 TNFRSF1B TRAF1 USP12
ADP_vs_Mock@4h	-	MSIGDB_C2	HALLMARK_TGF_BETA_SIGNALING	HALLMARK_TGF_BETA_SIGNALING	HALLMARK_TGF_BETA_SIGNALING	-0.433196	0.368811	1	43	20	SMAD1
ADP_vs_Mock@4h	+	MSIGDB_C2	HALLMARK_TGF_BETA_SIGNALING	HALLMARK_TGF_BETA_SIGNALING	HALLMARK_TGF_BETA_SIGNALING	-2.61607	0.00242064	6	140	15	ID1 ID3 PPP1R15A SKIL TGIF1 THBS1
ADP_vs_Mock@4h	-	MSIGDB_C2	HALLMARK_IL2_STAT5_SIGNALING	HALLMARK_IL2_STAT5_SIGNALING	HALLMARK_IL2_STAT5_SIGNALING	-0.661639	0.217952	3	43	72	CISH IL10RA MYC
ADP_vs_Mock@4h	+	MSIGDB_C2	HALLMARK_IL2_STAT5_SIGNALING	HALLMARK_IL2_STAT5_SIGNALING	HALLMARK_IL2_STAT5_SIGNALING	-3.30255	0.000498251	14	140	61	CD44 CST7 HK2 IRF4 MAFF MAPKAPK2 NFKBIZ PHLDA1 PLSCR1 RGS16 RHOB SLC2A3 TNFRSF1B TRAF1
ADP_vs_Mock@4h	-	MSIGDB_C2	HALLMARK_HYPOXIA	HALLMARK_HYPOXIA	HALLMARK_HYPOXIA	-0.476404	0.333884	2	43	53	CASP6 MAP3K1
ADP_vs_Mock@4h	+	MSIGDB_C2	HALLMARK_HYPOXIA	HALLMARK_HYPOXIA	HALLMARK_HYPOXIA	-3.54583	0.000284558	12	140	43	ACKR3 ANGPTL4 ATF3 FOXO3 HK2 JMJD6 LXN MAFF MT2A PPP1R15A SLC2A3 TNFAIP3
ADP_vs_Mock@4h	-	MSIGDB_C2	HALLMARK_TNFA_SIGNALING_VIA_NFKB	HALLMARK_TNFA_SIGNALING_VIA_NFKB	HALLMARK_TNFA_SIGNALING_VIA_NFKB	-0.288545	0.514582	2	43	77	CEBPD MYC
ADP_vs_Mock@4h	+	MSIGDB_C2	HALLMARK_TNFA_SIGNALING_VIA_NFKB	HALLMARK_TNFA_SIGNALING_VIA_NFKB	HALLMARK_TNFA_SIGNALING_VIA_NFKB	-24.318	4.80815e-25	38	140	41	ACKR3 AREG ATF3 B4GALT1 BCL2A1 BIRC3 CCL20 CCL4 CCNL1 CD44 DUSP2 DUSP4 DUSP5 ETS2 HBEGF HES1 IL1B IL7R KDM6B KLF4 LITAF MAFF NFKB1 NFKBIA PER1 PHLDA1 PHLDA2 PLPP3 PPP1R15A REL RHOB RNF19B SERPINB2 SLC2A3 TGIF1 TNFAIP3 TRAF1 TUBB2A
ADP_vs_Mock@4h	-	MSIGDB_C2	HALLMARK_UNFOLDED_PROTEIN_RESPONSE	HALLMARK_UNFOLDED_PROTEIN_RESPONSE	HALLMARK_UNFOLDED_PROTEIN_RESPONSE	-0.19017	0.645401	1	43	46	IFIT1
ADP_vs_Mock@4h	+	MSIGDB_C2	HALLMARK_UNFOLDED_PROTEIN_RESPONSE	HALLMARK_UNFOLDED_PROTEIN_RESPONSE	HALLMARK_UNFOLDED_PROTEIN_RESPONSE	-0.970431	0.107046	6	140	41	ATF3 BAG3 NABP1 SLC7A5 TSPYL2 TUBB2A
ADP_vs_Mock@4h	-	MSIGDB_C2	HALLMARK_INTERFERON_GAMMA_RESPONSE	HALLMARK_INTERFERON_GAMMA_RESPONSE	HALLMARK_INTERFERON_GAMMA_RESPONSE	-3.69928	0.000199858	8	43	71	CMKLR1 IFIT1 IL10RA IRF2 IRF9 LYSMD2 OGFR TRIM21
ADP_vs_Mock@4h	+	MSIGDB_C2	HALLMARK_INTERFERON_GAMMA_RESPONSE	HALLMARK_INTERFERON_GAMMA_RESPONSE	HALLMARK_INTERFERON_GAMMA_RESPONSE	-0.499187	0.31682	7	140	72	ARID5B IRF4 MT2A NFKB1 NFKBIA PLSCR1 TNFAIP3
ADP_vs_Mock@4h	-	MSIGDB_C2	HALLMARK_P53_PATHWAY	HALLMARK_P53_PATHWAY	HALLMARK_P53_PATHWAY	-0.250805	0.5613	2	43	84	CEBPA PHLDA3
ADP_vs_Mock@4h	+	MSIGDB_C2	HALLMARK_P53_PATHWAY	HALLMARK_P53_PATHWAY	HALLMARK_P53_PATHWAY	-2.68868	0.00204795	14	140	72	ATF3 DNTTIP2 FOXO3 HBEGF INHBB KLF4 OSGIN1 PDGFA PPP1R15A RGS16 RNF19B SLC7A11 TM4SF1 TSPYL2
ADP_vs_Mock@4h	+	Panther_Pathway	P00006	Apoptosis signaling pathway	Apoptosis signaling pathway	-2.27959	0.00525298	15	121	87	ATF3 BAG3 BCL2 BCL2L11 BIRC3 CASP9 CREM CYCS FOS GZMB MCL1 NFKB1 NFKBIA REL TNFRSF1B
ADP_vs_Mock@4h	+	Panther_Pathway	P06959	Gastrin_CCK2R_240212	Gastrin_CCK2R_240212	-1.60577	0.0247873	16	121	116	ARAF BCL2 CREM CXCL8 FOS FOXO1 FOXO3 HBEGF KLF4 NFKBIA ODC1 RGS2 SNAI1 STAT3 TCF4 YES1
ADP_vs_Mock@4h	+	Panther_Pathway	P00031	Inflammation mediated by chemokine and cytokine signaling pathway	Inflammation mediated by chemokine and cytokine signaling pathway	-0.589659	0.257241	14	121	145	ARAF C5AR1 CCL20 CCL3 CCL4 CCL4L2 CCR7 CXCL8 CXCR4 GNG4 JUNB JUND NFAT5 STAT3
ADP_vs_Mock@4h	-	GO_MF	GO:0000079	regulation of cyclin-dependent protein serine/threonine kinase activity	regulation of cyclin-dependent protein serine/threonine kinase activity	0	1	0	199	23
ADP_vs_Mock@4h	+	GO_MF	GO:0000079	regulation of cyclin-dependent protein serine/threonine kinase activity	regulation of cyclin-dependent protein serine/threonine kinase activity	-0.203058	0.62653	1	534	22	CKS2
ADP_vs_Mock@4h	-	GO_MF	GO:0035589	G protein-coupled purinergic nucleotide receptor signaling pathway	G protein-coupled purinergic nucleotide receptor signaling pathway	-4.75847	1.74394e-05	4	199	7	P2RY11 P2RY12 P2RY13 PTAFR
ADP_vs_Mock@4h	+	GO_MF	GO:0035589	G protein-coupled purinergic nucleotide receptor signaling pathway	G protein-coupled purinergic nucleotide receptor signaling pathway	0	1	0	534	11
ADP_vs_Mock@4h	-	GO_MF	GO:0070848	response to growth factor	response to growth factor	0	1	0	199	22
ADP_vs_Mock@4h	+	GO_MF	GO:0070848	response to growth factor	response to growth factor	-2.73493	0.00184109	5	534	17	FGFR1 FGFRL1 FLT1 NTRK1 PDGFRB
ADP_vs_Mock@4h	-	GO_MF	GO:0009914	hormone transport	hormone transport	0	1	0	199	5
ADP_vs_Mock@4h	+	GO_MF	GO:0009914	hormone transport	hormone transport	-3.16379	0.000685821	3	534	2	SLC16A10 SLC7A5 SLCO4A1
ADP_vs_Mock@4h	-	GO_MF	GO:0004879	nuclear receptor activity	nuclear receptor activity	-0.363681	0.432831	1	199	35	NR1D1
ADP_vs_Mock@4h	+	GO_MF	GO:0004879	nuclear receptor activity	nuclear receptor activity	-4.89728	1.26684e-05	9	534	27	NKX3-1 NR3C1 NR4A1 NR4A2 NR4A3 PPARD RARG STAT3 VDR
ADP_vs_Mock@4h	-	GO_MF	GO:0008330	protein tyrosine/threonine phosphatase activity	protein tyrosine/threonine phosphatase activity	-0.836815	0.145608	1	199	9	DUSP7
ADP_vs_Mock@4h	+	GO_MF	GO:0008330	protein tyrosine/threonine phosphatase activity	protein tyrosine/threonine phosphatase activity	-6.02007	9.54837e-07	6	534	4	DUSP1 DUSP10 DUSP2 DUSP4 DUSP5 DUSP8
ADP_vs_Mock@4h	-	GO_MF	GO:0001784	phosphotyrosine residue binding	phosphotyrosine residue binding	0	1	0	199	40
ADP_vs_Mock@4h	+	GO_MF	GO:0001784	phosphotyrosine residue binding	phosphotyrosine residue binding	-1.60483	0.0248412	5	534	35	CBLB SAMSN1 SHB SOCS3 YES1
ADP_vs_Mock@4h	-	GO_MF	GO:0004843	thiol-dependent deubiquitinase	thiol-dependent deubiquitinase	0	1	0	199	86
ADP_vs_Mock@4h	+	GO_MF	GO:0004843	thiol-dependent deubiquitinase	thiol-dependent deubiquitinase	-1.56277	0.0273671	8	534	78	ALG13 JOSD1 OTUD1 TNFAIP3 USP12 USP2 USP37 USP53
ADP_vs_Mock@4h	-	GO_MF	GO:0035259	glucocorticoid receptor binding	glucocorticoid receptor binding	0	1	0	199	13
ADP_vs_Mock@4h	+	GO_MF	GO:0035259	glucocorticoid receptor binding	glucocorticoid receptor binding	-1.81639	0.015262	3	534	10	NR4A1 NR4A2 NR4A3
ADP_vs_Mock@4h	-	GO_MF	GO:0004115	3',5'-cyclic-AMP phosphodiesterase activity	3',5'-cyclic-AMP phosphodiesterase activity	0	1	0	199	13
ADP_vs_Mock@4h	+	GO_MF	GO:0004115	3',5'-cyclic-AMP phosphodiesterase activity	3',5'-cyclic-AMP phosphodiesterase activity	-2.79374	0.0016079	4	534	9	PDE2A PDE4A PDE4B PDE4D
ADP_vs_Mock@4h	-	GO_MF	GO:0031752	D5 dopamine receptor binding	D5 dopamine receptor binding	0	1	0	199	2
ADP_vs_Mock@4h	+	GO_MF	GO:0031752	D5 dopamine receptor binding	D5 dopamine receptor binding	-2.75672	0.00175098	2	534	0	GNA12 GNA13
ADP_vs_Mock@4h	-	GO_MF	GO:0031730	CCR5 chemokine receptor binding	CCR5 chemokine receptor binding	0	1	0	199	7
ADP_vs_Mock@4h	+	GO_MF	GO:0031730	CCR5 chemokine receptor binding	CCR5 chemokine receptor binding	-1.49533	0.0319648	2	534	5	CCL3 CCL4
ADP_vs_Mock@4h	-	GO_MF	GO:0031726	CCR1 chemokine receptor binding	CCR1 chemokine receptor binding	0	1	0	199	4
ADP_vs_Mock@4h	+	GO_MF	GO:0031726	CCR1 chemokine receptor binding	CCR1 chemokine receptor binding	-2.00303	0.00993046	2	534	2	CCL3 CCL4
ADP_vs_Mock@4h	-	GO_MF	GO:0031727	CCR2 chemokine receptor binding	CCR2 chemokine receptor binding	-1.12118	0.0756524	1	199	4	CCL2
ADP_vs_Mock@4h	+	GO_MF	GO:0031727	CCR2 chemokine receptor binding	CCR2 chemokine receptor binding	0	1	0	534	5
ADP_vs_Mock@4h	-	GO_MF	GO:0008476	protein-tyrosine sulfotransferase activity	protein-tyrosine sulfotransferase activity	0	1	0	199	2
ADP_vs_Mock@4h	+	GO_MF	GO:0008476	protein-tyrosine sulfotransferase activity	protein-tyrosine sulfotransferase activity	0	1	0	534	2
ADP_vs_Mock@4h	-	GO_MF	GO:0004906	interferon-gamma receptor activity	interferon-gamma receptor activity	-1.50901	0.0309733	1	199	1	IFNGR2
ADP_vs_Mock@4h	+	GO_MF	GO:0004906	interferon-gamma receptor activity	interferon-gamma receptor activity	0	1	0	534	2
ADP_vs_Mock@4h	-	GO_MF	GO:0071791	chemokine (C-C motif) ligand 5 binding	chemokine (C-C motif) ligand 5 binding	-3.61547	0.0002424	2	199	0	CCR1 CCR5
ADP_vs_Mock@4h	+	GO_MF	GO:0071791	chemokine (C-C motif) ligand 5 binding	chemokine (C-C motif) ligand 5 binding	0	1	0	534	2
ADP_vs_Mock@4h	-	GO_MF	GO:0070412	R-SMAD binding	R-SMAD binding	0	1	0	199	22
ADP_vs_Mock@4h	+	GO_MF	GO:0070412	R-SMAD binding	R-SMAD binding	-1.91355	0.0122025	4	534	18	FOS LDLRAD4 PMEPA1 RGCC
ADP_vs_Mock@4h	-	GO_MF	GO:0005149	interleukin-1 receptor binding	interleukin-1 receptor binding	0	1	0	199	8
ADP_vs_Mock@4h	+	GO_MF	GO:0005149	interleukin-1 receptor binding	interleukin-1 receptor binding	-3.73011	0.000186161	4	534	4	IL1B IL1RAP IL1RN MYD88
ADP_vs_Mock@4h	-	GO_MF	GO:0008142	oxysterol binding	oxysterol binding	0	1	0	199	6
ADP_vs_Mock@4h	+	GO_MF	GO:0008142	oxysterol binding	oxysterol binding	-1.62938	0.0234758	2	534	4	GPR183 INSIG1
ADP_vs_Mock@4h	-	GO_MF	GO:0045125	bioactive lipid receptor activity	bioactive lipid receptor activity	-1.91538	0.0121513	2	199	9	LPAR6 S1PR2
ADP_vs_Mock@4h	+	GO_MF	GO:0045125	bioactive lipid receptor activity	bioactive lipid receptor activity	-1.12505	0.0749816	2	534	9	S1PR3 SPHK1
ADP_vs_Mock@4h	-	GO_MF	GO:0005243	gap junction channel activity	gap junction channel activity	0	1	0	199	10
ADP_vs_Mock@4h	+	GO_MF	GO:0005243	gap junction channel activity	gap junction channel activity	-3.28219	0.000522169	4	534	6	GJA1 GJA4 GJB2 GJC1
ADP_vs_Mock@4h	-	GO_MF	GO:0038187	pattern recognition receptor activity	pattern recognition receptor activity	-2.334	0.00463443	3	199	19	NOD2 PTAFR TLR7
ADP_vs_Mock@4h	+	GO_MF	GO:0038187	pattern recognition receptor activity	pattern recognition receptor activity	0	1	0	534	22
ADP_vs_Mock@4h	-	GO_MF	GO:0001609	G protein-coupled adenosine receptor activity	G protein-coupled adenosine receptor activity	-3.14284	0.000719707	2	199	1	ADORA3 P2RY12
ADP_vs_Mock@4h	+	GO_MF	GO:0001609	G protein-coupled adenosine receptor activity	G protein-coupled adenosine receptor activity	0	1	0	534	3
ADP_vs_Mock@4h	-	GO_MF	GO:0001671	ATPase activator activity	ATPase activator activity	0	1	0	199	22
ADP_vs_Mock@4h	+	GO_MF	GO:0001671	ATPase activator activity	ATPase activator activity	-2.73493	0.00184109	5	534	17	ATP1B1 ATP1B2 ATP1B3 DNAJA1 DNAJB1
ADP_vs_Mock@4h	-	GO_MF	GO:0046592	polyamine oxidase activity	polyamine oxidase activity	0	1	0	199	3
ADP_vs_Mock@4h	+	GO_MF	GO:0046592	polyamine oxidase activity	polyamine oxidase activity	-2.29185	0.00510681	2	534	1	IL4I1 SMOX
ADP_vs_Mock@4h	-	GO_MF	GO:0004745	NAD-retinol dehydrogenase activity	NAD-retinol dehydrogenase activity	0	1	0	199	11
ADP_vs_Mock@4h	+	GO_MF	GO:0004745	NAD-retinol dehydrogenase activity	NAD-retinol dehydrogenase activity	-0.425378	0.37551	1	534	10	RDH10
ADP_vs_Mock@4h	-	GO_MF	GO:0015173	aromatic amino acid transmembrane transporter activity	aromatic amino acid transmembrane transporter activity	0	1	0	199	8
ADP_vs_Mock@4h	+	GO_MF	GO:0015173	aromatic amino acid transmembrane transporter activity	aromatic amino acid transmembrane transporter activity	-1.38242	0.0414551	2	534	6	SLC16A10 SLC7A5
ADP_vs_Mock@4h	-	GO_MF	GO:0140416	transcription regulator inhibitor activity	transcription regulator inhibitor activity	0	1	0	199	15
ADP_vs_Mock@4h	+	GO_MF	GO:0140416	transcription regulator inhibitor activity	transcription regulator inhibitor activity	-1.64168	0.0228203	3	534	12	ID1 ID3 NKX3-1
ADP_vs_Mock@4h	-	GO_MF	GO:0005031	tumor necrosis factor-activated receptor activity	tumor necrosis factor-activated receptor activity	0	1	0	199	10
ADP_vs_Mock@4h	+	GO_MF	GO:0005031	tumor necrosis factor-activated receptor activity	tumor necrosis factor-activated receptor activity	-1.2003	0.0630524	2	534	8	TNFRSF18 TNFRSF1B
ADP_vs_Mock@4h	-	GO_MF	GO:0017017	MAP kinase tyrosine/serine/threonine phosphatase activity	MAP kinase tyrosine/serine/threonine phosphatase activity	-0.764239	0.172092	1	199	11	DUSP7
ADP_vs_Mock@4h	+	GO_MF	GO:0017017	MAP kinase tyrosine/serine/threonine phosphatase activity	MAP kinase tyrosine/serine/threonine phosphatase activity	-5.40792	3.9091e-06	6	534	6	DUSP1 DUSP10 DUSP2 DUSP4 DUSP5 DUSP8
ADP_vs_Mock@4h	-	GO_MF	GO:0070888	E-box binding	E-box binding	-1.00757	0.0982719	2	199	32	MYC NR1D1
ADP_vs_Mock@4h	+	GO_MF	GO:0070888	E-box binding	E-box binding	-2.58603	0.00259402	6	534	28	BHLHE40 HES1 HIF1A PER1 SNAI1 TCF4
ADP_vs_Mock@4h	-	GO_MF	GO:0008083	growth factor activity	growth factor activity	0	1	0	199	85
ADP_vs_Mock@4h	+	GO_MF	GO:0008083	growth factor activity	growth factor activity	-4.97605	1.05668e-05	14	534	71	AREG BDNF BMP6 HBEGF IL10 INHBA INHBB JAG1 OSGIN1 OSM PDGFA TIMP1 VEGFA VGF
ADP_vs_Mock@4h	-	GO_MF	GO:0097677	STAT family protein binding	STAT family protein binding	-0.798729	0.158954	1	199	10	CEBPA
ADP_vs_Mock@4h	+	GO_MF	GO:0097677	STAT family protein binding	STAT family protein binding	0	1	0	534	11
ADP_vs_Mock@4h	-	GO_MF	GO:0030552	cAMP binding	cAMP binding	0	1	0	199	17
ADP_vs_Mock@4h	+	GO_MF	GO:0030552	cAMP binding	cAMP binding	-2.32935	0.00468438	4	534	13	PDE2A PDE4A PDE4B PDE4D
ADP_vs_Mock@4h	-	GO_MF	GO:0071889	14-3-3 protein binding	14-3-3 protein binding	-0.447859	0.356567	1	199	27	PI4KB
ADP_vs_Mock@4h	+	GO_MF	GO:0071889	14-3-3 protein binding	14-3-3 protein binding	-2.25283	0.00558691	5	534	23	DDIT4 IRS2 RPTOR TMCC3 ZFP36
ADP_vs_Mock@4h	-	GO_MF	GO:0004366	glycerol-3-phosphate O-acyltransferase activity	glycerol-3-phosphate O-acyltransferase activity	0	1	0	199	3
ADP_vs_Mock@4h	+	GO_MF	GO:0004366	glycerol-3-phosphate O-acyltransferase activity	glycerol-3-phosphate O-acyltransferase activity	-2.29185	0.00510681	2	534	1	GPAT3 GPAT4
ADP_vs_Mock@4h	-	GO_MF	GO:0004370	glycerol kinase activity	glycerol kinase activity	0	1	0	199	2
ADP_vs_Mock@4h	+	GO_MF	GO:0004370	glycerol kinase activity	glycerol kinase activity	-2.75672	0.00175098	2	534	0	GK GK5
ADP_vs_Mock@4h	-	GO_MF	GO:0003836	beta-galactoside (CMP) alpha-2,3-sialyltransferase activity	beta-galactoside (CMP) alpha-2,3-sialyltransferase activity	-1.04535	0.0900851	1	199	5	ST3GAL6
ADP_vs_Mock@4h	+	GO_MF	GO:0003836	beta-galactoside (CMP) alpha-2,3-sialyltransferase activity	beta-galactoside (CMP) alpha-2,3-sialyltransferase activity	0	1	0	534	6
ADP_vs_Mock@4h	-	GO_MF	GO:0043023	ribosomal large subunit binding	ribosomal large subunit binding	0	1	0	199	14
ADP_vs_Mock@4h	+	GO_MF	GO:0043023	ribosomal large subunit binding	ribosomal large subunit binding	0	1	0	534	14
ADP_vs_Mock@4h	-	GO_MF	GO:0008227	G protein-coupled amine receptor activity	G protein-coupled amine receptor activity	-2.09053	0.00811841	2	199	7	ADRB2 HRH1
ADP_vs_Mock@4h	+	GO_MF	GO:0008227	G protein-coupled amine receptor activity	G protein-coupled amine receptor activity	0	1	0	534	9
ADP_vs_Mock@4h	-	Reactome	R-HSA-877312	Regulation of IFNG signaling	Regulation of IFNG signaling	-0.796153	0.159899	1	126	10	IFNGR2
ADP_vs_Mock@4h	+	Reactome	R-HSA-877312	Regulation of IFNG signaling	Regulation of IFNG signaling	-1.05455	0.0881966	2	369	9	PTPN1 SOCS3
ADP_vs_Mock@4h	-	Reactome	R-HSA-375280	Amine ligand-binding receptors	Amine ligand-binding receptors	-2.08642	0.00819567	2	126	7	ADRB2 HRH1
ADP_vs_Mock@4h	+	Reactome	R-HSA-375280	Amine ligand-binding receptors	Amine ligand-binding receptors	0	1	0	369	9
ADP_vs_Mock@4h	-	Reactome	R-HSA-5669034	TNFs bind their physiological receptors	TNFs bind their physiological receptors	0	1	0	126	23
ADP_vs_Mock@4h	+	Reactome	R-HSA-5669034	TNFs bind their physiological receptors	TNFs bind their physiological receptors	-0.543705	0.285953	2	369	21	TNFRSF18 TNFRSF1B
ADP_vs_Mock@4h	-	Reactome	R-HSA-210991	Basigin interactions	Basigin interactions	0	1	0	126	22
ADP_vs_Mock@4h	+	Reactome	R-HSA-210991	Basigin interactions	Basigin interactions	-3.44142	0.000361889	6	369	16	ATP1B1 ATP1B2 ATP1B3 MMP1 SLC7A11 SLC7A5
ADP_vs_Mock@4h	-	Reactome	R-HSA-9662834	CD163 mediating an anti-inflammatory response	CD163 mediating an anti-inflammatory response	0	1	0	126	9
ADP_vs_Mock@4h	+	Reactome	R-HSA-9662834	CD163 mediating an anti-inflammatory response	CD163 mediating an anti-inflammatory response	-1.2125	0.061305	2	369	7	IL10 PLK2
ADP_vs_Mock@4h	-	Reactome	R-HSA-71240	Tryptophan catabolism	Tryptophan catabolism	0	1	0	126	11
ADP_vs_Mock@4h	+	Reactome	R-HSA-71240	Tryptophan catabolism	Tryptophan catabolism	-1.05455	0.0881966	2	369	9	AFMID SLC7A5
ADP_vs_Mock@4h	-	Reactome	R-HSA-9033658	Blood group systems biosynthesis	Blood group systems biosynthesis	-3.01587	0.000964121	3	126	10	B3GALT4 FUT7 ST3GAL6
ADP_vs_Mock@4h	+	Reactome	R-HSA-9033658	Blood group systems biosynthesis	Blood group systems biosynthesis	0	1	0	369	13
ADP_vs_Mock@4h	-	Reactome	R-HSA-446210	Synthesis of UDP-N-acetyl-glucosamine	Synthesis of UDP-N-acetyl-glucosamine	0	1	0	126	7
ADP_vs_Mock@4h	+	Reactome	R-HSA-446210	Synthesis of UDP-N-acetyl-glucosamine	Synthesis of UDP-N-acetyl-glucosamine	-0.551493	0.280871	1	369	6	UAP1
ADP_vs_Mock@4h	-	Reactome	R-HSA-6783783	Interleukin-10 signaling	Interleukin-10 signaling	-4.68248	2.07742e-05	6	126	31	CCL2 CCR1 CCR5 IL10RA PTAFR TNF
ADP_vs_Mock@4h	+	Reactome	R-HSA-6783783	Interleukin-10 signaling	Interleukin-10 signaling	-7.31012	4.89644e-08	12	369	25	CCL20 CCL3 CCL4 CD86 CXCL8 ICAM1 IL10 IL1B IL1RN STAT3 TIMP1 TNFRSF1B
ADP_vs_Mock@4h	-	Reactome	R-HSA-9617828	FOXO-mediated transcription of cell cycle genes	FOXO-mediated transcription of cell cycle genes	0	1	0	126	14
ADP_vs_Mock@4h	+	Reactome	R-HSA-9617828	FOXO-mediated transcription of cell cycle genes	FOXO-mediated transcription of cell cycle genes	-3.54647	0.000284141	5	369	9	BTG1 FOXO1 FOXO3 GADD45A KLF4
ADP_vs_Mock@4h	-	Reactome	R-HSA-111459	Activation of caspases through apoptosome-mediated cleavage	Activation of caspases through apoptosome-mediated cleavage	0	1	0	126	6
ADP_vs_Mock@4h	+	Reactome	R-HSA-111459	Activation of caspases through apoptosome-mediated cleavage	Activation of caspases through apoptosome-mediated cleavage	-1.55315	0.02798	2	369	4	CASP9 CYCS
ADP_vs_Mock@4h	-	Reactome	R-HSA-112409	RAF-independent MAPK1 3 activation	RAF-independent MAPK1 3 activation	-0.53106	0.294401	1	126	21	DUSP7
ADP_vs_Mock@4h	+	Reactome	R-HSA-112409	RAF-independent MAPK1 3 activation	RAF-independent MAPK1 3 activation	-4.41464	3.84909e-05	7	369	15	CDK1 DUSP1 DUSP10 DUSP2 DUSP4 DUSP5 DUSP8
ADP_vs_Mock@4h	-	Reactome	R-HSA-419408	Lysosphingolipid and LPA receptors	Lysosphingolipid and LPA receptors	-1.99397	0.0101399	2	126	8	LPAR5 S1PR2
ADP_vs_Mock@4h	+	Reactome	R-HSA-419408	Lysosphingolipid and LPA receptors	Lysosphingolipid and LPA receptors	-0.425168	0.375692	1	369	9	S1PR3
ADP_vs_Mock@4h	-	Reactome	R-HSA-8849473	PTK6 Expression	PTK6 Expression	0	1	0	126	5
ADP_vs_Mock@4h	+	Reactome	R-HSA-8849473	PTK6 Expression	PTK6 Expression	-3.04552	0.000900487	3	369	2	EPAS1 HIF1A NR3C1
ADP_vs_Mock@4h	-	Reactome	R-HSA-1234158	Regulation of gene expression by Hypoxia-inducible Factor	Regulation of gene expression by Hypoxia-inducible Factor	0	1	0	126	8
ADP_vs_Mock@4h	+	Reactome	R-HSA-1234158	Regulation of gene expression by Hypoxia-inducible Factor	Regulation of gene expression by Hypoxia-inducible Factor	-3.57519	0.000265953	4	369	4	CITED2 EPAS1 HIF1A VEGFA
ADP_vs_Mock@4h	-	Reactome	R-HSA-190861	Gap junction assembly	Gap junction assembly	0	1	0	126	7
ADP_vs_Mock@4h	+	Reactome	R-HSA-190861	Gap junction assembly	Gap junction assembly	-3.86019	0.000137979	4	369	3	GJA1 GJA4 GJB2 GJC1
ADP_vs_Mock@4h	-	Reactome	R-HSA-5660668	CLEC7A inflammasome pathway	CLEC7A inflammasome pathway	0	1	0	126	6
ADP_vs_Mock@4h	+	Reactome	R-HSA-5660668	CLEC7A inflammasome pathway	CLEC7A inflammasome pathway	-2.75955	0.00173961	3	369	3	IL1B MALT1 NFKB1
ADP_vs_Mock@4h	-	Reactome	R-HSA-417957	P2Y receptors	P2Y receptors	-4.94607	1.13221e-05	4	126	6	LPAR6 P2RY11 P2RY12 P2RY13
ADP_vs_Mock@4h	+	Reactome	R-HSA-417957	P2Y receptors	P2Y receptors	0	1	0	369	10
ADP_vs_Mock@4h	-	Reactome	R-HSA-381042	PERK regulates gene expression	PERK regulates gene expression	-0.400094	0.398021	1	126	31	CCL2
ADP_vs_Mock@4h	+	Reactome	R-HSA-381042	PERK regulates gene expression	PERK regulates gene expression	-0.743225	0.180624	3	369	29	ATF3 CXCL8 EIF2AK3
ADP_vs_Mock@4h	-	Reactome	R-HSA-383280	Nuclear Receptor transcription pathway	Nuclear Receptor transcription pathway	-0.445485	0.358521	1	126	27	NR1D1
ADP_vs_Mock@4h	+	Reactome	R-HSA-383280	Nuclear Receptor transcription pathway	Nuclear Receptor transcription pathway	-2.0859	0.00820538	5	369	23	NR4A1 NR4A2 PPARD RARG VDR
ADP_vs_Mock@4h	-	Reactome	R-HSA-4641262	Disassembly of the destruction complex and recruitment of AXIN to the membrane	Disassembly of the destruction complex and recruitment of AXIN to the membrane	-3.11389	0.000769329	4	126	23	FRAT1 FRAT2 FZD2 FZD5
ADP_vs_Mock@4h	+	Reactome	R-HSA-4641262	Disassembly of the destruction complex and recruitment of AXIN to the membrane	Disassembly of the destruction complex and recruitment of AXIN to the membrane	0	1	0	369	27
ADP_vs_Mock@4h	-	Reactome	R-HSA-5638302	Signaling by Overexpressed Wild-Type EGFR in Cancer	Signaling by Overexpressed Wild-Type EGFR in Cancer	0	1	0	126	4
ADP_vs_Mock@4h	+	Reactome	R-HSA-5638302	Signaling by Overexpressed Wild-Type EGFR in Cancer	Signaling by Overexpressed Wild-Type EGFR in Cancer	-1.92445	0.0119001	2	369	2	AREG HBEGF
ADP_vs_Mock@4h	-	Reactome	R-HSA-380108	Chemokine receptors bind chemokines	Chemokine receptors bind chemokines	-2.50605	0.00311852	4	126	35	CCL2 CCR1 CCR5 CX3CR1
ADP_vs_Mock@4h	+	Reactome	R-HSA-380108	Chemokine receptors bind chemokines	Chemokine receptors bind chemokines	-2.75294	0.00176628	7	369	32	ACKR3 CCL20 CCL3 CCL4 CCR7 CXCL8 CXCR4
ADP_vs_Mock@4h	-	Reactome	R-HSA-9031628	NGF-stimulated transcription	NGF-stimulated transcription	-0.3526	0.444018	1	126	36	NAB2
ADP_vs_Mock@4h	+	Reactome	R-HSA-9031628	NGF-stimulated transcription	NGF-stimulated transcription	-6.31187	4.87677e-07	11	369	26	ARC EGR3 FOS FOSB ID1 ID3 JUNB JUND RRAD SGK1 VGF
ADP_vs_Mock@6h	+	WikiPathways	WP5095	OVERVIEW OF PROINFLAMMATORY AND PROFIBROTIC MEDIATORS	Overview of proinflammatory and profibrotic mediators	-3.37467	0.000422018	9	154	29	AREG CCL20 CCL22 CCL4 CCL4L2 CXCL16 IL1B NFKB1 PPBP
ADP_vs_Mock@6h	-	WikiPathways	WP5095	OVERVIEW OF PROINFLAMMATORY AND PROFIBROTIC MEDIATORS	Overview of proinflammatory and profibrotic mediators	-0.31353	0.485814	1	42	37	CCL2
ADP_vs_Mock@6h	+	WikiPathways	WP455	GPCRS, CLASS A RHODOPSIN-LIKE	GPCRs, class A rhodopsin-like	-0.028296	0.936923	1	154	41	ACKR3
ADP_vs_Mock@6h	-	WikiPathways	WP455	GPCRS, CLASS A RHODOPSIN-LIKE	GPCRs, class A rhodopsin-like	-3.20032	0.0006305	5	42	37	CMKLR1 CX3CR1 HRH1 P2RY11 P2RY13
ADP_vs_Mock@6h	+	WikiPathways	WP516	HYPERTROPHY MODEL	Hypertrophy model	-3.02566	0.000942627	3	154	1	ATF3 HBEGF JUND
ADP_vs_Mock@6h	-	WikiPathways	WP516	HYPERTROPHY MODEL	Hypertrophy model	0	1	0	42	4
ADP_vs_Mock@6h	+	WikiPathways	WP2880	GLUCOCORTICOID RECEPTOR PATHWAY	Glucocorticoid receptor pathway	-5.31704	4.81905e-06	9	154	14	ACKR3 BIRC3 CCL20 CDKN1C S100P SPRY1 SRGN THBD TNFAIP3
ADP_vs_Mock@6h	-	WikiPathways	WP2880	GLUCOCORTICOID RECEPTOR PATHWAY	Glucocorticoid receptor pathway	-0.480724	0.330579	1	42	22	CCL2
ADP_vs_Mock@6h	+	WikiPathways	WP428	WNT SIGNALING	Wnt signaling	0	1	0	154	40
ADP_vs_Mock@6h	-	WikiPathways	WP428	WNT SIGNALING	Wnt signaling	-1.52053	0.0301628	3	42	37	FRAT1 FRAT2 FZD5
ADP_vs_Mock@6h	+	WikiPathways	WP5094	OREXIN RECEPTOR PATHWAY	Orexin receptor pathway	-5.13729	7.28965e-06	12	154	31	ARC DUSP4 HBEGF HES1 ID3 IL1B JARID2 KLF10 KLF4 MAFF RRM2 SKIL
ADP_vs_Mock@6h	-	WikiPathways	WP5094	OREXIN RECEPTOR PATHWAY	Orexin receptor pathway	-1.43935	0.0363625	3	42	40	CEBPA DBP YARS2
ADP_vs_Mock@6h	+	WikiPathways	WP5044	KYNURENINE PATHWAY AND LINKS TO CELL SENESCENCE	Kynurenine pathway and links to cell senescence	-1.06408	0.0862826	2	154	6	FOXO1 KYNU
ADP_vs_Mock@6h	-	WikiPathways	WP5044	KYNURENINE PATHWAY AND LINKS TO CELL SENESCENCE	Kynurenine pathway and links to cell senescence	0	1	0	42	8
ADP_vs_Mock@6h	+	WikiPathways	WP3297	EV RELEASE FROM CARDIAC CELLS AND THEIR FUNCTIONAL EFFECTS	EV release from cardiac cells and their functional effects	-0.638724	0.229761	1	154	3	RGS16
ADP_vs_Mock@6h	-	WikiPathways	WP3297	EV RELEASE FROM CARDIAC CELLS AND THEIR FUNCTIONAL EFFECTS	EV release from cardiac cells and their functional effects	0	1	0	42	4
ADP_vs_Mock@6h	+	WikiPathways	WP3859	TGF-BETA SIGNALING IN THYROID CELLS FOR EPITHELIAL-MESENCHYMAL TRANSITION	TGF-beta signaling in thyroid cells for epithelial-mesenchymal transition	-0.750113	0.177782	1	154	2	SNAI1
ADP_vs_Mock@6h	-	WikiPathways	WP3859	TGF-BETA SIGNALING IN THYROID CELLS FOR EPITHELIAL-MESENCHYMAL TRANSITION	TGF-beta signaling in thyroid cells for epithelial-mesenchymal transition	0	1	0	42	3
ADP_vs_Mock@6h	+	WikiPathways	WP289	MYOMETRIAL RELAXATION AND CONTRACTION PATHWAYS	Myometrial relaxation and contraction pathways	-2.59952	0.00251469	9	154	39	ACKR3 ATF3 ETS2 GNG7 IL1B MAFF NFKB1 RGS1 RGS16
ADP_vs_Mock@6h	-	WikiPathways	WP289	MYOMETRIAL RELAXATION AND CONTRACTION PATHWAYS	Myometrial relaxation and contraction pathways	-0.244779	0.569143	1	42	47	RGS18
ADP_vs_Mock@6h	+	WikiPathways	WP53	ID SIGNALING PATHWAY	ID signaling pathway	-0.638724	0.229761	1	154	3	ID3
ADP_vs_Mock@6h	-	WikiPathways	WP53	ID SIGNALING PATHWAY	ID signaling pathway	0	1	0	42	4
ADP_vs_Mock@6h	+	WikiPathways	WP4961	STING PATHWAY IN KAWASAKI-LIKE DISEASE AND COVID-19	STING pathway in Kawasaki-like disease and COVID-19	-3.28501	0.000518788	5	154	7	FCGR2A IL1B NFKB1 NFKBIA REL
ADP_vs_Mock@6h	-	WikiPathways	WP4961	STING PATHWAY IN KAWASAKI-LIKE DISEASE AND COVID-19	STING pathway in Kawasaki-like disease and COVID-19	0	1	0	42	12
ADP_vs_Mock@6h	+	WikiPathways	WP3630	NAD METABOLISM, SIRTUINS AND AGING	NAD metabolism, sirtuins and aging	-3.02566	0.000942627	3	154	1	FOXO1 FOXO3 NFKB1
ADP_vs_Mock@6h	-	WikiPathways	WP3630	NAD METABOLISM, SIRTUINS AND AGING	NAD metabolism, sirtuins and aging	0	1	0	42	4
ADP_vs_Mock@6h	+	WikiPathways	WP2806	COMPLEMENT SYSTEM	Complement system	-0.412896	0.38646	2	154	19	C5AR1 THBS1
ADP_vs_Mock@6h	-	WikiPathways	WP2806	COMPLEMENT SYSTEM	Complement system	-0.513288	0.306699	1	42	20	SELPLG
ADP_vs_Mock@6h	+	WikiPathways	WP4211	TRANSCRIPTIONAL CASCADE REGULATING ADIPOGENESIS	Transcriptional cascade regulating adipogenesis	0	1	0	154	7
ADP_vs_Mock@6h	-	WikiPathways	WP4211	TRANSCRIPTIONAL CASCADE REGULATING ADIPOGENESIS	Transcriptional cascade regulating adipogenesis	-2.23983	0.00575661	2	42	5	CEBPA CEBPD
ADP_vs_Mock@6h	+	GO_CC	GO:0035976	transcription factor AP-1 complex	transcription factor AP-1 complex	-2.97778	0.00105249	3	625	2	FOS JUNB JUND
ADP_vs_Mock@6h	-	GO_CC	GO:0035976	transcription factor AP-1 complex	transcription factor AP-1 complex	0	1	0	169	5
ADP_vs_Mock@6h	+	GO_CC	GO:0035579	specific granule membrane	specific granule membrane	-1.9256	0.0118686	9	625	68	CD59 HGSNAT ITGAV MCEMP1 OLR1 PLAUR SLC2A3 SLC2A5 TNFRSF1B
ADP_vs_Mock@6h	-	GO_CC	GO:0035579	specific granule membrane	specific granule membrane	-0.194546	0.638932	1	169	76	HVCN1
ADP_vs_Mock@6h	+	GO_CC	GO:0097136	Bcl-2 family protein complex	Bcl-2 family protein complex	-1.26713	0.0540587	2	625	6	BCL2L11 MCL1
ADP_vs_Mock@6h	-	GO_CC	GO:0097136	Bcl-2 family protein complex	Bcl-2 family protein complex	0	1	0	169	8
ADP_vs_Mock@6h	+	GO_CC	GO:0031234	extrinsic component of cytoplasmic side of plasma membrane	extrinsic component of cytoplasmic side of plasma membrane	-2.80141	0.00157974	11	625	69	ERRFI1 ESYT2 FERMT2 GNA12 GNA13 GNG4 GNG7 RGS1 SNX9 SYAP1 YES1
ADP_vs_Mock@6h	-	GO_CC	GO:0031234	extrinsic component of cytoplasmic side of plasma membrane	extrinsic component of cytoplasmic side of plasma membrane	-0.549509	0.282157	2	169	78	FER SLA
ADP_vs_Mock@6h	+	GO_CC	GO:0043293	apoptosome	apoptosome	-2.16698	0.00680807	2	625	1	CASP9 CYCS
ADP_vs_Mock@6h	-	GO_CC	GO:0043293	apoptosome	apoptosome	0	1	0	169	3
ADP_vs_Mock@6h	+	GO_CC	GO:0090571	RNA polymerase II transcription repressor complex	RNA polymerase II transcription repressor complex	-2.56066	0.00275002	4	625	9	BIN1 CTNNB1 ETV3 FOXO3
ADP_vs_Mock@6h	-	GO_CC	GO:0090571	RNA polymerase II transcription repressor complex	RNA polymerase II transcription repressor complex	0	1	0	169	13
ADP_vs_Mock@6h	+	GO_CC	GO:0001931	uropod	uropod	-0.890862	0.128569	2	625	11	EZR PIP5K1C
ADP_vs_Mock@6h	-	GO_CC	GO:0001931	uropod	uropod	-4.73159	1.85528e-05	4	169	9	ICAM2 PSTPIP1 SELPLG SPN
ADP_vs_Mock@6h	+	GO_CC	GO:1905370	serine-type endopeptidase complex	serine-type endopeptidase complex	-1.88011	0.0131794	2	625	2	PLAUR THBD
ADP_vs_Mock@6h	-	GO_CC	GO:1905370	serine-type endopeptidase complex	serine-type endopeptidase complex	0	1	0	169	4
ADP_vs_Mock@6h	+	GO_CC	GO:0005922	connexin complex	connexin complex	-2.27724	0.0052815	3	625	5	GJA1 GJA4 GJB2
ADP_vs_Mock@6h	-	GO_CC	GO:0005922	connexin complex	connexin complex	0	1	0	169	8
ADP_vs_Mock@6h	+	GO_CC	GO:0098685	Schaffer collateral - CA1 synapse	Schaffer collateral - CA1 synapse	-1.30889	0.0491036	6	625	49	AKAP12 CTNNB1 FBXL20 SRGN SYN1 TAMALIN
ADP_vs_Mock@6h	-	GO_CC	GO:0098685	Schaffer collateral - CA1 synapse	Schaffer collateral - CA1 synapse	0	1	0	169	55
ADP_vs_Mock@6h	+	GO_CC	GO:0033256	I-kappaB/NF-kappaB complex	I-kappaB/NF-kappaB complex	-3.35976	0.000436761	3	625	1	BCL3 NFKB1 NFKBIA
ADP_vs_Mock@6h	-	GO_CC	GO:0033256	I-kappaB/NF-kappaB complex	I-kappaB/NF-kappaB complex	0	1	0	169	4
ADP_vs_Mock@6h	+	GO_CC	GO:0031093	platelet alpha granule lumen	platelet alpha granule lumen	-1.60087	0.0250688	6	625	41	PDGFA PPBP SRGN THBS1 TIMP1 VEGFA
ADP_vs_Mock@6h	-	GO_CC	GO:0031093	platelet alpha granule lumen	platelet alpha granule lumen	0	1	0	169	47
ADP_vs_Mock@6h	+	GO_CC	GO:0043511	inhibin complex	inhibin complex	-2.62988	0.00234488	2	625	0	INHBA INHBB
ADP_vs_Mock@6h	-	GO_CC	GO:0043511	inhibin complex	inhibin complex	0	1	0	169	2
ADP_vs_Mock@6h	+	GO_CC	GO:0031082	BLOC complex	BLOC complex	0	1	0	625	19
ADP_vs_Mock@6h	-	GO_CC	GO:0031082	BLOC complex	BLOC complex	-0.654004	0.221818	1	169	18	BLOC1S4
ADP_vs_Mock@6h	+	NCI_Nature	AP-1 transcription factor network	AP-1 transcription factor network	AP-1 transcription factor network	-6.04509	9.01374e-07	18	194	38	ATF3 BAG1 BCL2L11 CCND1 CDK1 CTNNB1 CXCL8 DUSP1 FOS FOSB FOSL2 GJA1 IL10 JUNB JUND MMP1 MT2A TIMP1
ADP_vs_Mock@6h	+	NCI_Nature	Calcineurin-regulated NFAT-dependent transcription in lymphocytes	Calcineurin-regulated NFAT-dependent transcription in lymphocytes	Calcineurin-regulated NFAT-dependent transcription in lymphocytes	-1.12436	0.0750996	6	194	27	CBLB CXCL8 FOS JUNB PTPN1 SLC3A2
ADP_vs_Mock@6h	+	NCI_Nature	S1P3 pathway	S1P3 pathway	S1P3 pathway	-1.74099	0.0181557	6	194	18	CXCR4 FLT1 GNA12 GNA13 PDGFRB VEGFA
ADP_vs_Mock@6h	+	NCI_Nature	ATF-2 transcription factor network	ATF-2 transcription factor network	ATF-2 transcription factor network	-3.94487	0.000113534	14	194	37	ATF3 CCND1 CXCL8 DDIT3 DUSP1 DUSP10 DUSP5 DUSP8 FOS GADD45A HES1 JUNB JUND SOCS3
ADP_vs_Mock@6h	+	NCI_Nature	IL12-mediated signaling events	IL12-mediated signaling events	IL12-mediated signaling events	-2.66006	0.00218744	11	194	35	CCL3 CCL4 FOS GADD45B GADD45G GZMB IL1B NFKB1 RELB RIPK2 STAT3
ADP_vs_Mock@6h	+	NCI_Nature	TGF-beta receptor signaling	TGF-beta receptor signaling	TGF-beta receptor signaling	-0.0858738	0.82059	3	194	44	CTNNB1 PPP1R15A RPS6KB1
ADP_vs_Mock@6h	+	NCI_Nature	Direct p53 effectors	Direct p53 effectors	Direct p53 effectors	-0.671954	0.212836	14	194	107	ATF3 BCL2A1 BNIP3L DDIT4 DUSP1 DUSP5 GADD45A JMY MCL1 NDRG1 PRKAB1 RGCC TGFA VDR
ADP_vs_Mock@6h	+	NCI_Nature	HIF-1-alpha transcription factor network	HIF-1-alpha transcription factor network	HIF-1-alpha transcription factor network	-3.38684	0.000410358	14	194	43	BHLHE40 BNIP3 CITED2 CXCR4 FOS HK2 LDHA MCL1 NDRG1 NT5E PFKFB3 RORA TFRC VEGFA
ADP_vs_Mock@6h	+	HumanCyc	PWY-5143	fatty acid activation	fatty acid activation	-1.19667	0.0635813	2	38	5	ACSL3 ACSL5
ADP_vs_Mock@6h	+	HumanCyc	PWY-6517	<i>N< i>-acetylglucosamine degradation II	<i>N< i>-acetylglucosamine degradation II	0	1	0	38	4
ADP_vs_Mock@6h	+	HumanCyc	PWY-4261	glycerol degradation I	glycerol degradation I	-2.43329	0.00368733	2	38	0	GK GK5
ADP_vs_Mock@6h	+	GO_BP	GO:0006607	NLS-bearing protein import into nucleus	NLS-bearing protein import into nucleus	-1.80247	0.0157592	3	594	8	CBLB KPNA2 RANBP2
ADP_vs_Mock@6h	-	GO_BP	GO:0006607	NLS-bearing protein import into nucleus	NLS-bearing protein import into nucleus	0	1	0	156	11
ADP_vs_Mock@6h	+	GO_BP	GO:0006658	phosphatidylserine metabolic process	phosphatidylserine metabolic process	0	1	0	594	19
ADP_vs_Mock@6h	-	GO_BP	GO:0006658	phosphatidylserine metabolic process	phosphatidylserine metabolic process	-1.58558	0.0259668	2	156	17	MBOAT1 PLA2G15
ADP_vs_Mock@6h	+	GO_BP	GO:0043615	astrocyte cell migration	astrocyte cell migration	-0.726076	0.187899	1	594	3	CCL3
ADP_vs_Mock@6h	-	GO_BP	GO:0043615	astrocyte cell migration	astrocyte cell migration	-1.28226	0.0522083	1	156	3	CCL2
ADP_vs_Mock@6h	+	GO_BP	GO:0032728	positive regulation of interferon-beta production	positive regulation of interferon-beta production	-0.518878	0.302776	3	594	35	IRF7 RIOK3 RIPK2
ADP_vs_Mock@6h	-	GO_BP	GO:0032728	positive regulation of interferon-beta production	positive regulation of interferon-beta production	-3.85975	0.000138119	5	156	33	IRF5 OAS1 RNF135 TLR7 TLR8
ADP_vs_Mock@6h	+	GO_BP	GO:0006478	peptidyl-tyrosine sulfation	peptidyl-tyrosine sulfation	0	1	0	594	2
ADP_vs_Mock@6h	-	GO_BP	GO:0006478	peptidyl-tyrosine sulfation	peptidyl-tyrosine sulfation	0	1	0	156	2
ADP_vs_Mock@6h	+	GO_BP	GO:0032673	regulation of interleukin-4 production	regulation of interleukin-4 production	-2.79717	0.00159526	6	594	20	CD83 CD86 DDIT3 IL1RAP RARA SLC7A5
ADP_vs_Mock@6h	-	GO_BP	GO:0032673	regulation of interleukin-4 production	regulation of interleukin-4 production	-0.530899	0.294511	1	156	25	NLRP3
ADP_vs_Mock@6h	+	GO_BP	GO:0043313	regulation of neutrophil degranulation	regulation of neutrophil degranulation	0	1	0	594	6
ADP_vs_Mock@6h	-	GO_BP	GO:0043313	regulation of neutrophil degranulation	regulation of neutrophil degranulation	-2.59332	0.00255085	2	156	4	PRAM1 PTAFR
ADP_vs_Mock@6h	+	GO_BP	GO:0032695	negative regulation of interleukin-12 production	negative regulation of interleukin-12 production	-2.13649	0.00730308	4	594	12	CCR7 IL10 NFKB1 THBS1
ADP_vs_Mock@6h	-	GO_BP	GO:0032695	negative regulation of interleukin-12 production	negative regulation of interleukin-12 production	-1.72811	0.0187021	2	156	14	CMKLR1 TLR8
ADP_vs_Mock@6h	+	GO_BP	GO:0006569	tryptophan catabolic process	tryptophan catabolic process	-1.4738	0.0335889	2	594	4	IL4I1 KYNU
ADP_vs_Mock@6h	-	GO_BP	GO:0006569	tryptophan catabolic process	tryptophan catabolic process	0	1	0	156	6
ADP_vs_Mock@6h	+	GO_BP	GO:0019852	L-ascorbic acid metabolic process	L-ascorbic acid metabolic process	-0.515272	0.305301	1	594	6	SLC2A3
ADP_vs_Mock@6h	-	GO_BP	GO:0019852	L-ascorbic acid metabolic process	L-ascorbic acid metabolic process	0	1	0	156	7
ADP_vs_Mock@6h	+	GO_BP	GO:0043484	regulation of RNA splicing	regulation of RNA splicing	-0.817315	0.152295	10	594	126	CCNL1 CLK1 JMJD6 KHDRBS3 SAP18 SRSF3 SRSF6 SRSF7 WTAP YTHDC1
ADP_vs_Mock@6h	-	GO_BP	GO:0043484	regulation of RNA splicing	regulation of RNA splicing	0	1	0	156	136
ADP_vs_Mock@6h	+	GO_BP	GO:0140507	granzyme-mediated programmed cell death signaling pathway	granzyme-mediated programmed cell death signaling pathway	-2.40985	0.00389176	3	594	4	BNIP3 GZMB SRGN
ADP_vs_Mock@6h	-	GO_BP	GO:0140507	granzyme-mediated programmed cell death signaling pathway	granzyme-mediated programmed cell death signaling pathway	0	1	0	156	7
ADP_vs_Mock@6h	+	GO_BP	GO:0042795	snRNA transcription by RNA polymerase II	snRNA transcription by RNA polymerase II	-0.391737	0.405754	1	594	9	ELL2
ADP_vs_Mock@6h	-	GO_BP	GO:0042795	snRNA transcription by RNA polymerase II	snRNA transcription by RNA polymerase II	-0.901408	0.125485	1	156	9	SNAPC5
ADP_vs_Mock@6h	+	GO_BP	GO:1905563	negative regulation of vascular endothelial cell proliferation	negative regulation of vascular endothelial cell proliferation	-0.640008	0.229083	1	594	4	FLT1
ADP_vs_Mock@6h	-	GO_BP	GO:1905563	negative regulation of vascular endothelial cell proliferation	negative regulation of vascular endothelial cell proliferation	-1.18821	0.0648315	1	156	4	CCL2
ADP_vs_Mock@6h	+	GO_BP	GO:0002315	marginal zone B cell differentiation	marginal zone B cell differentiation	-3.41046	0.000388631	4	594	4	BCL3 DLL1 DOCK10 NOTCH2
ADP_vs_Mock@6h	-	GO_BP	GO:0002315	marginal zone B cell differentiation	marginal zone B cell differentiation	0	1	0	156	8
ADP_vs_Mock@6h	+	GO_BP	GO:0002037	negative regulation of L-glutamate import across plasma membrane	negative regulation of L-glutamate import across plasma membrane	0	1	0	594	2
ADP_vs_Mock@6h	-	GO_BP	GO:0002037	negative regulation of L-glutamate import across plasma membrane	negative regulation of L-glutamate import across plasma membrane	-1.57754	0.0264518	1	156	1	ARL6IP5
ADP_vs_Mock@6h	+	GO_BP	GO:0002084	protein depalmitoylation	protein depalmitoylation	-0.391737	0.405754	1	594	9	ABHD17C
ADP_vs_Mock@6h	-	GO_BP	GO:0002084	protein depalmitoylation	protein depalmitoylation	-0.901408	0.125485	1	156	9	ABHD10
ADP_vs_Mock@6h	+	GO_BP	GO:0038028	insulin receptor signaling pathway via phosphatidylinositol 3-kinase	insulin receptor signaling pathway via phosphatidylinositol 3-kinase	0	1	0	594	3
ADP_vs_Mock@6h	-	GO_BP	GO:0038028	insulin receptor signaling pathway via phosphatidylinositol 3-kinase	insulin receptor signaling pathway via phosphatidylinositol 3-kinase	-3.28084	0.000523792	2	156	1	C2CD5 FER
ADP_vs_Mock@6h	+	GO_BP	GO:1904058	positive regulation of sensory perception of pain	positive regulation of sensory perception of pain	0	1	0	594	3
ADP_vs_Mock@6h	-	GO_BP	GO:1904058	positive regulation of sensory perception of pain	positive regulation of sensory perception of pain	-1.40433	0.0394159	1	156	2	PTAFR
ADP_vs_Mock@6h	+	GO_BP	GO:0051152	positive regulation of smooth muscle cell differentiation	positive regulation of smooth muscle cell differentiation	-2.22231	0.00599364	3	594	5	CTH SIRT1 SOD2
ADP_vs_Mock@6h	-	GO_BP	GO:0051152	positive regulation of smooth muscle cell differentiation	positive regulation of smooth muscle cell differentiation	0	1	0	156	8
ADP_vs_Mock@6h	+	GO_BP	GO:0000079	regulation of cyclin-dependent protein serine/threonine kinase activity	regulation of cyclin-dependent protein serine/threonine kinase activity	-0.48597	0.32661	2	594	21	CDKN1C CKS2
ADP_vs_Mock@6h	-	GO_BP	GO:0000079	regulation of cyclin-dependent protein serine/threonine kinase activity	regulation of cyclin-dependent protein serine/threonine kinase activity	0	1	0	156	23
ADP_vs_Mock@6h	+	GO_BP	GO:0002605	negative regulation of dendritic cell antigen processing and presentation	negative regulation of dendritic cell antigen processing and presentation	-1.8423	0.0143779	2	594	2	FGL2 THBS1
ADP_vs_Mock@6h	-	GO_BP	GO:0002605	negative regulation of dendritic cell antigen processing and presentation	negative regulation of dendritic cell antigen processing and presentation	0	1	0	156	4
ADP_vs_Mock@6h	+	GO_BP	GO:1902043	positive regulation of extrinsic apoptotic signaling pathway via death domain receptors	positive regulation of extrinsic apoptotic signaling pathway via death domain receptors	-2.06275	0.0086547	3	594	6	ATF3 SKIL THBS1
ADP_vs_Mock@6h	-	GO_BP	GO:1902043	positive regulation of extrinsic apoptotic signaling pathway via death domain receptors	positive regulation of extrinsic apoptotic signaling pathway via death domain receptors	0	1	0	156	9
ADP_vs_Mock@6h	+	GO_BP	GO:1903392	negative regulation of adherens junction organization	negative regulation of adherens junction organization	-2.12852	0.00743847	2	594	1	BMP6 VEGFA
ADP_vs_Mock@6h	-	GO_BP	GO:1903392	negative regulation of adherens junction organization	negative regulation of adherens junction organization	0	1	0	156	3
ADP_vs_Mock@6h	+	GO_BP	GO:2000503	positive regulation of natural killer cell chemotaxis	positive regulation of natural killer cell chemotaxis	-1.8423	0.0143779	2	594	2	CCL3 CCL4
ADP_vs_Mock@6h	-	GO_BP	GO:2000503	positive regulation of natural killer cell chemotaxis	positive regulation of natural killer cell chemotaxis	0	1	0	156	4
ADP_vs_Mock@6h	+	GO_BP	GO:0051412	response to corticosterone	response to corticosterone	-3.41046	0.000388631	4	594	4	CCND1 FOS FOSB FOXO3
ADP_vs_Mock@6h	-	GO_BP	GO:0051412	response to corticosterone	response to corticosterone	0	1	0	156	8
ADP_vs_Mock@6h	+	GO_BP	GO:0061470	T follicular helper cell differentiation	T follicular helper cell differentiation	-0.640008	0.229083	1	594	4	GPR183
ADP_vs_Mock@6h	-	GO_BP	GO:0061470	T follicular helper cell differentiation	T follicular helper cell differentiation	0	1	0	156	5
ADP_vs_Mock@6h	+	GO_BP	GO:0061469	regulation of type B pancreatic cell proliferation	regulation of type B pancreatic cell proliferation	-2.06275	0.0086547	3	594	6	ERRFI1 NR4A1 NR4A3
ADP_vs_Mock@6h	-	GO_BP	GO:0061469	regulation of type B pancreatic cell proliferation	regulation of type B pancreatic cell proliferation	-0.944333	0.113676	1	156	8	NR1D1
ADP_vs_Mock@6h	+	GO_BP	GO:2000182	regulation of progesterone biosynthetic process	regulation of progesterone biosynthetic process	0	1	0	594	3
ADP_vs_Mock@6h	-	GO_BP	GO:2000182	regulation of progesterone biosynthetic process	regulation of progesterone biosynthetic process	0	1	0	156	3
ADP_vs_Mock@6h	+	GO_BP	GO:1903721	positive regulation of I-kappaB phosphorylation	positive regulation of I-kappaB phosphorylation	0	1	0	594	6
ADP_vs_Mock@6h	-	GO_BP	GO:1903721	positive regulation of I-kappaB phosphorylation	positive regulation of I-kappaB phosphorylation	-1.11189	0.0772877	1	156	5	CX3CR1
ADP_vs_Mock@6h	+	GO_BP	GO:0060212	negative regulation of nuclear-transcribed mRNA poly(A) tail shortening	negative regulation of nuclear-transcribed mRNA poly(A) tail shortening	0	1	0	594	3
ADP_vs_Mock@6h	-	GO_BP	GO:0060212	negative regulation of nuclear-transcribed mRNA poly(A) tail shortening	negative regulation of nuclear-transcribed mRNA poly(A) tail shortening	0	1	0	156	3
ADP_vs_Mock@6h	+	GO_BP	GO:1903753	negative regulation of p38MAPK cascade	negative regulation of p38MAPK cascade	-3.69372	0.000202431	4	594	3	DUSP1 DUSP10 EZR PTPN22
ADP_vs_Mock@6h	-	GO_BP	GO:1903753	negative regulation of p38MAPK cascade	negative regulation of p38MAPK cascade	0	1	0	156	7
ADP_vs_Mock@6h	+	GO_BP	GO:0072272	proximal/distal pattern formation involved in metanephric nephron development	proximal/distal pattern formation involved in metanephric nephron development	0	1	0	594	2
ADP_vs_Mock@6h	-	GO_BP	GO:0072272	proximal/distal pattern formation involved in metanephric nephron development	proximal/distal pattern formation involved in metanephric nephron development	0	1	0	156	2
ADP_vs_Mock@6h	+	GO_BP	GO:0048245	eosinophil chemotaxis	eosinophil chemotaxis	-2.36108	0.00435434	4	594	10	CCL3 CCL4 CCL4L2 SCG2
ADP_vs_Mock@6h	-	GO_BP	GO:0048245	eosinophil chemotaxis	eosinophil chemotaxis	-1.84071	0.0144309	2	156	12	CCL2 HRH1
ADP_vs_Mock@6h	+	GO_BP	GO:0097150	neuronal stem cell population maintenance	neuronal stem cell population maintenance	-3.59414	0.000254599	6	594	13	DLL1 FOXO1 FOXO3 HES1 JAG1 SRRT
ADP_vs_Mock@6h	-	GO_BP	GO:0097150	neuronal stem cell population maintenance	neuronal stem cell population maintenance	0	1	0	156	19
ADP_vs_Mock@6h	+	GO_BP	GO:1990823	response to leukemia inhibitory factor	response to leukemia inhibitory factor	-4.42886	3.7251e-05	14	594	65	ARID5B CTH HK2 ICAM1 JARID2 KLF4 KLF5 NRP2 PFKP SIRT1 SOCS3 SRSF3 SRSF7 TFRC
ADP_vs_Mock@6h	-	GO_BP	GO:1990823	response to leukemia inhibitory factor	response to leukemia inhibitory factor	-0.184166	0.654386	1	156	78	RNF125
ADP_vs_Mock@6h	+	GO_BP	GO:0035025	positive regulation of Rho protein signal transduction	positive regulation of Rho protein signal transduction	-0.438764	0.364113	2	594	23	PDGFRB RTN4R
ADP_vs_Mock@6h	-	GO_BP	GO:0035025	positive regulation of Rho protein signal transduction	positive regulation of Rho protein signal transduction	-2.36709	0.00429445	3	156	22	ARHGEF3 LPAR6 PRAG1
ADP_vs_Mock@6h	+	GO_BP	GO:2000271	positive regulation of fibroblast apoptotic process	positive regulation of fibroblast apoptotic process	-2.40985	0.00389176	3	594	4	BCL2L11 BTG1 STK17A
ADP_vs_Mock@6h	-	GO_BP	GO:2000271	positive regulation of fibroblast apoptotic process	positive regulation of fibroblast apoptotic process	0	1	0	156	7
ADP_vs_Mock@6h	+	GO_BP	GO:0072086	specification of loop of Henle identity	specification of loop of Henle identity	0	1	0	594	3
ADP_vs_Mock@6h	-	GO_BP	GO:0072086	specification of loop of Henle identity	specification of loop of Henle identity	0	1	0	156	3
ADP_vs_Mock@6h	+	GO_BP	GO:0009214	cyclic nucleotide catabolic process	cyclic nucleotide catabolic process	-3.71306	0.000193616	5	594	7	PDE2A PDE4A PDE4B PDE4D PDE8A
ADP_vs_Mock@6h	-	GO_BP	GO:0009214	cyclic nucleotide catabolic process	cyclic nucleotide catabolic process	0	1	0	156	12
ADP_vs_Mock@6h	+	GO_BP	GO:0035590	purinergic nucleotide receptor signaling pathway	purinergic nucleotide receptor signaling pathway	0	1	0	594	18
ADP_vs_Mock@6h	-	GO_BP	GO:0035590	purinergic nucleotide receptor signaling pathway	purinergic nucleotide receptor signaling pathway	-5.53422	2.92268e-06	5	156	13	ADORA3 P2RY11 P2RY12 P2RY13 PTAFR
ADP_vs_Mock@6h	+	GO_BP	GO:0060670	branching involved in labyrinthine layer morphogenesis	branching involved in labyrinthine layer morphogenesis	-0.981962	0.104241	2	594	9	IL10 SOCS3
ADP_vs_Mock@6h	-	GO_BP	GO:0060670	branching involved in labyrinthine layer morphogenesis	branching involved in labyrinthine layer morphogenesis	-0.862841	0.137138	1	156	10	FZD5
ADP_vs_Mock@6h	+	GO_BP	GO:0070086	ubiquitin-dependent endocytosis	ubiquitin-dependent endocytosis	0	1	0	594	3
ADP_vs_Mock@6h	-	GO_BP	GO:0070086	ubiquitin-dependent endocytosis	ubiquitin-dependent endocytosis	-3.28084	0.000523792	2	156	1	IL10RA LRSAM1
ADP_vs_Mock@6h	+	GO_BP	GO:0072344	rescue of stalled ribosome	rescue of stalled ribosome	0	1	0	594	8
ADP_vs_Mock@6h	-	GO_BP	GO:0072344	rescue of stalled ribosome	rescue of stalled ribosome	0	1	0	156	8
ADP_vs_Mock@6h	+	GO_BP	GO:2001245	regulation of phosphatidylcholine biosynthetic process	regulation of phosphatidylcholine biosynthetic process	-4.50319	3.13916e-05	4	594	1	ACSL3 FABP3 LPCAT1 RAB38
ADP_vs_Mock@6h	-	GO_BP	GO:2001245	regulation of phosphatidylcholine biosynthetic process	regulation of phosphatidylcholine biosynthetic process	0	1	0	156	5
ADP_vs_Mock@6h	+	GO_BP	GO:0001973	G protein-coupled adenosine receptor signaling pathway	G protein-coupled adenosine receptor signaling pathway	0	1	0	594	3
ADP_vs_Mock@6h	-	GO_BP	GO:0001973	G protein-coupled adenosine receptor signaling pathway	G protein-coupled adenosine receptor signaling pathway	-3.28084	0.000523792	2	156	1	ADORA3 P2RY12
ADP_vs_Mock@6h	+	GO_BP	GO:0050930	induction of positive chemotaxis	induction of positive chemotaxis	-1.80247	0.0157592	3	594	8	CXCL8 SCG2 VEGFA
ADP_vs_Mock@6h	-	GO_BP	GO:0050930	induction of positive chemotaxis	induction of positive chemotaxis	-0.862841	0.137138	1	156	10	IL16
ADP_vs_Mock@6h	+	GO_BP	GO:0048625	myoblast fate commitment	myoblast fate commitment	-1.8423	0.0143779	2	594	2	EPAS1 IFRD1
ADP_vs_Mock@6h	-	GO_BP	GO:0048625	myoblast fate commitment	myoblast fate commitment	0	1	0	156	4
ADP_vs_Mock@6h	+	GO_BP	GO:0035425	autocrine signaling	autocrine signaling	0	1	0	594	5
ADP_vs_Mock@6h	-	GO_BP	GO:0035425	autocrine signaling	autocrine signaling	-1.18821	0.0648315	1	156	4	CX3CR1
ADP_vs_Mock@6h	+	GO_BP	GO:0061756	leukocyte adhesion to vascular endothelial cell	leukocyte adhesion to vascular endothelial cell	-0.215909	0.608262	1	594	17	SLC39A8
ADP_vs_Mock@6h	-	GO_BP	GO:0061756	leukocyte adhesion to vascular endothelial cell	leukocyte adhesion to vascular endothelial cell	-4.09695	7.99924e-05	4	156	14	CX3CR1 GCNT1 SELPLG SPN
ADP_vs_Mock@6h	+	GO_BP	GO:0034115	negative regulation of heterotypic cell-cell adhesion	negative regulation of heterotypic cell-cell adhesion	-1.13725	0.0729033	2	594	7	IL10 KLF4
ADP_vs_Mock@6h	-	GO_BP	GO:0034115	negative regulation of heterotypic cell-cell adhesion	negative regulation of heterotypic cell-cell adhesion	0	1	0	156	9
ADP_vs_Mock@6h	+	GO_BP	GO:0070371	ERK1 and ERK2 cascade	ERK1 and ERK2 cascade	-0.714509	0.19297	3	594	27	CDK1 DUSP5 ITGAV
ADP_vs_Mock@6h	-	GO_BP	GO:0070371	ERK1 and ERK2 cascade	ERK1 and ERK2 cascade	-1.22115	0.0600967	2	156	28	DUSP7 ZFP36L2
ADP_vs_Mock@6h	+	GO_BP	GO:0046697	decidualization	decidualization	-4.06737	8.56309e-05	6	594	10	CITED2 GJB2 JUNB PPARD STC2 VDR
ADP_vs_Mock@6h	-	GO_BP	GO:0046697	decidualization	decidualization	0	1	0	156	16
ADP_vs_Mock@6h	+	GO_BP	GO:0060988	lipid tube assembly	lipid tube assembly	-2.59075	0.00256593	2	594	0	BIN1 SNX9
ADP_vs_Mock@6h	-	GO_BP	GO:0060988	lipid tube assembly	lipid tube assembly	0	1	0	156	2
ADP_vs_Mock@6h	+	GO_BP	GO:0007187	G protein-coupled receptor signaling pathway, coupled to cyclic nucleotide second messenger	G protein-coupled receptor signaling pathway, coupled to cyclic nucleotide second messenger	0	1	0	594	18
ADP_vs_Mock@6h	-	GO_BP	GO:0007187	G protein-coupled receptor signaling pathway, coupled to cyclic nucleotide second messenger	G protein-coupled receptor signaling pathway, coupled to cyclic nucleotide second messenger	-2.78753	0.00163106	3	156	15	CCL2 CCR1 HRH1
ADP_vs_Mock@6h	+	GO_BP	GO:0070427	nucleotide-binding oligomerization domain containing 1 signaling pathway	nucleotide-binding oligomerization domain containing 1 signaling pathway	-2.59075	0.00256593	2	594	0	NFKBIA RIPK2
ADP_vs_Mock@6h	-	GO_BP	GO:0070427	nucleotide-binding oligomerization domain containing 1 signaling pathway	nucleotide-binding oligomerization domain containing 1 signaling pathway	0	1	0	156	2
ADP_vs_Mock@6h	+	GO_BP	GO:0060707	trophoblast giant cell differentiation	trophoblast giant cell differentiation	-1.05476	0.0881533	2	594	8	SNAI1 SOCS3
ADP_vs_Mock@6h	-	GO_BP	GO:0060707	trophoblast giant cell differentiation	trophoblast giant cell differentiation	0	1	0	156	10
ADP_vs_Mock@6h	+	GO_BP	GO:1901898	negative regulation of relaxation of cardiac muscle	negative regulation of relaxation of cardiac muscle	-2.59075	0.00256593	2	594	0	PDE4B PDE4D
ADP_vs_Mock@6h	-	GO_BP	GO:1901898	negative regulation of relaxation of cardiac muscle	negative regulation of relaxation of cardiac muscle	0	1	0	156	2
ADP_vs_Mock@6h	+	GO_BP	GO:0035767	endothelial cell chemotaxis	endothelial cell chemotaxis	-1.13725	0.0729033	2	594	7	NR4A1 VEGFA
ADP_vs_Mock@6h	-	GO_BP	GO:0035767	endothelial cell chemotaxis	endothelial cell chemotaxis	0	1	0	156	9
ADP_vs_Mock@6h	+	GO_BP	GO:0033209	tumor necrosis factor-mediated signaling pathway	tumor necrosis factor-mediated signaling pathway	-1.92433	0.0119033	3	594	7	TNFRSF18 TNFRSF1B TNFRSF4
ADP_vs_Mock@6h	-	GO_BP	GO:0033209	tumor necrosis factor-mediated signaling pathway	tumor necrosis factor-mediated signaling pathway	0	1	0	156	10
ADP_vs_Mock@6h	+	GO_BP	GO:0140374	antiviral innate immune response	antiviral innate immune response	0	1	0	594	15
ADP_vs_Mock@6h	-	GO_BP	GO:0140374	antiviral innate immune response	antiviral innate immune response	-3.02848	0.000936517	3	156	12	IFIT1 OAS1 RNF135
ADP_vs_Mock@6h	+	GO_BP	GO:0045741	positive regulation of epidermal growth factor-activated receptor activity	positive regulation of epidermal growth factor-activated receptor activity	-2.40985	0.00389176	3	594	4	AREG HBEGF TGFA
ADP_vs_Mock@6h	-	GO_BP	GO:0045741	positive regulation of epidermal growth factor-activated receptor activity	positive regulation of epidermal growth factor-activated receptor activity	0	1	0	156	7
ADP_vs_Mock@6h	+	GO_BP	GO:0070778	L-aspartate transmembrane transport	L-aspartate transmembrane transport	0	1	0	594	7
ADP_vs_Mock@6h	-	GO_BP	GO:0070778	L-aspartate transmembrane transport	L-aspartate transmembrane transport	0	1	0	156	7
ADP_vs_Mock@6h	+	GO_BP	GO:0007623	circadian rhythm	circadian rhythm	-5.31277	4.86662e-06	18	594	87	BHLHE40 CSNK1D GPR157 HOMER1 ID3 JUND KLF10 NAMPT NFIL3 NPAS2 NTRK1 PER1 PPP1CB RELB RORA SIRT1 TOP1 USP2
ADP_vs_Mock@6h	-	GO_BP	GO:0007623	circadian rhythm	circadian rhythm	-0.388289	0.408988	2	156	103	DBP NR1D1
ADP_vs_Mock@6h	+	GO_BP	GO:0140289	protein mono-ADP-ribosylation	protein mono-ADP-ribosylation	0	1	0	594	12
ADP_vs_Mock@6h	-	GO_BP	GO:0140289	protein mono-ADP-ribosylation	protein mono-ADP-ribosylation	-0.827872	0.148637	1	156	11	PARP4
ADP_vs_Mock@6h	+	GO_BP	GO:0009914	hormone transport	hormone transport	-2.92064	0.0012005	3	594	2	SLC16A10 SLC7A5 SLCO4A1
ADP_vs_Mock@6h	-	GO_BP	GO:0009914	hormone transport	hormone transport	0	1	0	156	5
ADP_vs_Mock@6h	+	GO_BP	GO:0008635	activation of cysteine-type endopeptidase activity involved in apoptotic process by cytochrome c	activation of cysteine-type endopeptidase activity involved in apoptotic process by cytochrome c	-1.4738	0.0335889	2	594	4	CASP9 CYCS
ADP_vs_Mock@6h	-	GO_BP	GO:0008635	activation of cysteine-type endopeptidase activity involved in apoptotic process by cytochrome c	activation of cysteine-type endopeptidase activity involved in apoptotic process by cytochrome c	0	1	0	156	6
ADP_vs_Mock@6h	+	GO_BP	GO:0021557	oculomotor nerve development	oculomotor nerve development	-1.8423	0.0143779	2	594	2	ACKR3 HES1
ADP_vs_Mock@6h	-	GO_BP	GO:0021557	oculomotor nerve development	oculomotor nerve development	0	1	0	156	4
ADP_vs_Mock@6h	+	GO_BP	GO:0046886	positive regulation of hormone biosynthetic process	positive regulation of hormone biosynthetic process	-0.467832	0.34054	1	594	7	BMP6
ADP_vs_Mock@6h	-	GO_BP	GO:0046886	positive regulation of hormone biosynthetic process	positive regulation of hormone biosynthetic process	-0.992647	0.101708	1	156	7	DAB2
ADP_vs_Mock@6h	+	GO_BP	GO:0019262	N-acetylneuraminate catabolic process	N-acetylneuraminate catabolic process	0	1	0	594	6
ADP_vs_Mock@6h	-	GO_BP	GO:0019262	N-acetylneuraminate catabolic process	N-acetylneuraminate catabolic process	-1.11189	0.0772877	1	156	5	NAGK
ADP_vs_Mock@6h	+	GO_BP	GO:0021571	rhombomere 5 development	rhombomere 5 development	0	1	0	594	2
ADP_vs_Mock@6h	-	GO_BP	GO:0021571	rhombomere 5 development	rhombomere 5 development	0	1	0	156	2
ADP_vs_Mock@6h	+	GO_BP	GO:0032277	negative regulation of gonadotropin secretion	negative regulation of gonadotropin secretion	-2.92064	0.0012005	3	594	2	GJA1 INHBA INHBB
ADP_vs_Mock@6h	-	GO_BP	GO:0032277	negative regulation of gonadotropin secretion	negative regulation of gonadotropin secretion	0	1	0	156	5
ADP_vs_Mock@6h	+	GO_BP	GO:0140214	positive regulation of long-chain fatty acid import into cell	positive regulation of long-chain fatty acid import into cell	-2.12852	0.00743847	2	594	1	ACSL5 FABP3
ADP_vs_Mock@6h	-	GO_BP	GO:0140214	positive regulation of long-chain fatty acid import into cell	positive regulation of long-chain fatty acid import into cell	0	1	0	156	3
ADP_vs_Mock@6h	+	GO_BP	GO:0071878	negative regulation of adenylate cyclase-activating adrenergic receptor signaling pathway	negative regulation of adenylate cyclase-activating adrenergic receptor signaling pathway	-1.63521	0.0231628	2	594	3	ARRDC3 PDE4B
ADP_vs_Mock@6h	-	GO_BP	GO:0071878	negative regulation of adenylate cyclase-activating adrenergic receptor signaling pathway	negative regulation of adenylate cyclase-activating adrenergic receptor signaling pathway	0	1	0	156	5
ADP_vs_Mock@6h	+	GO_BP	GO:0019441	tryptophan catabolic process to kynurenine	tryptophan catabolic process to kynurenine	-0.840076	0.144519	1	594	2	KYNU
ADP_vs_Mock@6h	-	GO_BP	GO:0019441	tryptophan catabolic process to kynurenine	tryptophan catabolic process to kynurenine	0	1	0	156	3
ADP_vs_Mock@6h	+	GO_BP	GO:0045602	negative regulation of endothelial cell differentiation	negative regulation of endothelial cell differentiation	-1.13725	0.0729033	2	594	7	JAG1 VEGFA
ADP_vs_Mock@6h	-	GO_BP	GO:0045602	negative regulation of endothelial cell differentiation	negative regulation of endothelial cell differentiation	0	1	0	156	9
ADP_vs_Mock@6h	+	GO_BP	GO:1905320	regulation of mesenchymal stem cell migration	regulation of mesenchymal stem cell migration	-2.12852	0.00743847	2	594	1	ACKR3 CXCR4
ADP_vs_Mock@6h	-	GO_BP	GO:1905320	regulation of mesenchymal stem cell migration	regulation of mesenchymal stem cell migration	0	1	0	156	3
ADP_vs_Mock@6h	+	GO_BP	GO:1905915	regulation of cell differentiation involved in phenotypic switching	regulation of cell differentiation involved in phenotypic switching	-2.12852	0.00743847	2	594	1	FGF9 SOD2
ADP_vs_Mock@6h	-	GO_BP	GO:1905915	regulation of cell differentiation involved in phenotypic switching	regulation of cell differentiation involved in phenotypic switching	0	1	0	156	3
ADP_vs_Mock@6h	+	GO_BP	GO:1903276	regulation of sodium ion export across plasma membrane	regulation of sodium ion export across plasma membrane	-2.12852	0.00743847	2	594	1	ATP1B2 ATP1B3
ADP_vs_Mock@6h	-	GO_BP	GO:1903276	regulation of sodium ion export across plasma membrane	regulation of sodium ion export across plasma membrane	0	1	0	156	3
ADP_vs_Mock@6h	+	GO_BP	GO:1903207	regulation of hydrogen peroxide-induced neuron death	regulation of hydrogen peroxide-induced neuron death	-1.63521	0.0231628	2	594	3	IL10 NR4A3
ADP_vs_Mock@6h	-	GO_BP	GO:1903207	regulation of hydrogen peroxide-induced neuron death	regulation of hydrogen peroxide-induced neuron death	0	1	0	156	5
ADP_vs_Mock@6h	+	GO_BP	GO:0060211	regulation of nuclear-transcribed mRNA poly(A) tail shortening	regulation of nuclear-transcribed mRNA poly(A) tail shortening	-0.266008	0.54199	1	594	14	AGO2
ADP_vs_Mock@6h	-	GO_BP	GO:0060211	regulation of nuclear-transcribed mRNA poly(A) tail shortening	regulation of nuclear-transcribed mRNA poly(A) tail shortening	0	1	0	156	15
ADP_vs_Mock@6h	+	GO_BP	GO:0035504	regulation of myosin light chain kinase activity	regulation of myosin light chain kinase activity	-2.59075	0.00256593	2	594	0	FERMT2 IL1B
ADP_vs_Mock@6h	-	GO_BP	GO:0035504	regulation of myosin light chain kinase activity	regulation of myosin light chain kinase activity	0	1	0	156	2
ADP_vs_Mock@6h	+	GO_BP	GO:0070425	negative regulation of nucleotide-binding oligomerization domain containing signaling pathway	negative regulation of nucleotide-binding oligomerization domain containing signaling pathway	-2.12852	0.00743847	2	594	1	PTPN22 TNFAIP3
ADP_vs_Mock@6h	-	GO_BP	GO:0070425	negative regulation of nucleotide-binding oligomerization domain containing signaling pathway	negative regulation of nucleotide-binding oligomerization domain containing signaling pathway	0	1	0	156	3
ADP_vs_Mock@6h	+	GO_BP	GO:0045168	cell-cell signaling involved in cell fate commitment	cell-cell signaling involved in cell fate commitment	-2.12852	0.00743847	2	594	1	DLL1 HES1
ADP_vs_Mock@6h	-	GO_BP	GO:0045168	cell-cell signaling involved in cell fate commitment	cell-cell signaling involved in cell fate commitment	0	1	0	156	3
ADP_vs_Mock@6h	+	GO_BP	GO:0006023	aminoglycan biosynthetic process	aminoglycan biosynthetic process	-2.27996	0.0052486	9	594	56	CHST2 CHST7 CHSY1 DSE HS3ST1 HS3ST3A1 HS6ST1 IL1B PDGFRB
ADP_vs_Mock@6h	-	GO_BP	GO:0006023	aminoglycan biosynthetic process	aminoglycan biosynthetic process	-0.668775	0.2144	2	156	63	B3GNT8 ST3GAL6
ADP_vs_Mock@6h	+	GO_BP	GO:0003159	morphogenesis of an endothelium	morphogenesis of an endothelium	-1.69392	0.0202339	3	594	9	CTNNB1 CXCR4 RHOB
ADP_vs_Mock@6h	-	GO_BP	GO:0003159	morphogenesis of an endothelium	morphogenesis of an endothelium	0	1	0	156	12
ADP_vs_Mock@6h	+	GO_BP	GO:0052646	alditol phosphate metabolic process	alditol phosphate metabolic process	-3.17293	0.000671538	4	594	5	ABHD6 GK GK5 GPAT3
ADP_vs_Mock@6h	-	GO_BP	GO:0052646	alditol phosphate metabolic process	alditol phosphate metabolic process	0	1	0	156	9
ADP_vs_Mock@6h	+	GO_BP	GO:1904752	regulation of vascular associated smooth muscle cell migration	regulation of vascular associated smooth muscle cell migration	-2.91215	0.00122419	5	594	12	DOCK4 FGF9 GNA12 GNA13 NR4A3
ADP_vs_Mock@6h	-	GO_BP	GO:1904752	regulation of vascular associated smooth muscle cell migration	regulation of vascular associated smooth muscle cell migration	0	1	0	156	17
ADP_vs_Mock@6h	+	GO_BP	GO:0097532	stress response to acid chemical	stress response to acid chemical	-1.00513	0.0988252	1	594	1	VEGFA
ADP_vs_Mock@6h	-	GO_BP	GO:0097532	stress response to acid chemical	stress response to acid chemical	0	1	0	156	2
ADP_vs_Mock@6h	+	GO_BP	GO:1902366	regulation of Notch signaling pathway involved in somitogenesis	regulation of Notch signaling pathway involved in somitogenesis	0	1	0	594	2
ADP_vs_Mock@6h	-	GO_BP	GO:1902366	regulation of Notch signaling pathway involved in somitogenesis	regulation of Notch signaling pathway involved in somitogenesis	0	1	0	156	2
ADP_vs_Mock@6h	+	GO_BP	GO:0010746	regulation of long-chain fatty acid import across plasma membrane	regulation of long-chain fatty acid import across plasma membrane	-2.63627	0.00231062	3	594	3	ACSL5 IRS2 THBS1
ADP_vs_Mock@6h	-	GO_BP	GO:0010746	regulation of long-chain fatty acid import across plasma membrane	regulation of long-chain fatty acid import across plasma membrane	0	1	0	156	6
ADP_vs_Mock@6h	+	GO_BP	GO:0010713	negative regulation of collagen metabolic process	negative regulation of collagen metabolic process	-1.23191	0.0586259	2	594	6	ERRFI1 PPARD
ADP_vs_Mock@6h	-	GO_BP	GO:0010713	negative regulation of collagen metabolic process	negative regulation of collagen metabolic process	0	1	0	156	8
ADP_vs_Mock@6h	+	GO_BP	GO:0010616	negative regulation of cardiac muscle adaptation	negative regulation of cardiac muscle adaptation	-2.40985	0.00389176	3	594	4	ERRFI1 FOXO1 LMNA
ADP_vs_Mock@6h	-	GO_BP	GO:0010616	negative regulation of cardiac muscle adaptation	negative regulation of cardiac muscle adaptation	0	1	0	156	7
ADP_vs_Mock@6h	+	MSIGDB_C2	PID_ERBB_NETWORK_PATHWAY	PID_ERBB_NETWORK_PATHWAY	PID_ERBB_NETWORK_PATHWAY	-1.26401	0.0544484	2	160	3	AREG HBEGF
ADP_vs_Mock@6h	-	MSIGDB_C2	PID_ERBB_NETWORK_PATHWAY	PID_ERBB_NETWORK_PATHWAY	PID_ERBB_NETWORK_PATHWAY	0	1	0	30	5
ADP_vs_Mock@6h	+	MSIGDB_C2	PID_GMCSF_PATHWAY	PID_GMCSF_PATHWAY	PID_GMCSF_PATHWAY	-0.245956	0.567602	1	160	9	GAB2
ADP_vs_Mock@6h	-	MSIGDB_C2	PID_GMCSF_PATHWAY	PID_GMCSF_PATHWAY	PID_GMCSF_PATHWAY	-2.03912	0.00913865	2	30	8	CCL2 CISH
ADP_vs_Mock@6h	+	MSIGDB_C2	BIOCARTA_DSP_PATHWAY	BIOCARTA_DSP_PATHWAY	BIOCARTA_DSP_PATHWAY	-3.29435	0.000507753	3	160	0	DUSP2 DUSP4 DUSP8
ADP_vs_Mock@6h	-	MSIGDB_C2	BIOCARTA_DSP_PATHWAY	BIOCARTA_DSP_PATHWAY	BIOCARTA_DSP_PATHWAY	0	1	0	30	3
ADP_vs_Mock@6h	+	MSIGDB_C2	BIOCARTA_WNT_PATHWAY	BIOCARTA_WNT_PATHWAY	BIOCARTA_WNT_PATHWAY	0	1	0	160	8
ADP_vs_Mock@6h	-	MSIGDB_C2	BIOCARTA_WNT_PATHWAY	BIOCARTA_WNT_PATHWAY	BIOCARTA_WNT_PATHWAY	-0.941571	0.114401	1	30	7	FRAT1
ADP_vs_Mock@6h	+	MSIGDB_C2	BIOCARTA_MTA3_PATHWAY	BIOCARTA_MTA3_PATHWAY	BIOCARTA_MTA3_PATHWAY	-1.11103	0.0774407	2	160	4	SNAI1 TUBA1A
ADP_vs_Mock@6h	-	MSIGDB_C2	BIOCARTA_MTA3_PATHWAY	BIOCARTA_MTA3_PATHWAY	BIOCARTA_MTA3_PATHWAY	0	1	0	30	6
ADP_vs_Mock@6h	+	MSIGDB_C2	BIOCARTA_CCR5_PATHWAY	BIOCARTA_CCR5_PATHWAY	BIOCARTA_CCR5_PATHWAY	-0.403409	0.394994	1	160	5	CCL4
ADP_vs_Mock@6h	-	MSIGDB_C2	BIOCARTA_CCR5_PATHWAY	BIOCARTA_CCR5_PATHWAY	BIOCARTA_CCR5_PATHWAY	-1.06024	0.0870479	1	30	5	CCL2
ADP_vs_Mock@6h	+	MSIGDB_C2	HALLMARK_KRAS_SIGNALING_UP	HALLMARK_KRAS_SIGNALING_UP	HALLMARK_KRAS_SIGNALING_UP	-4.40315	3.95229e-05	18	160	63	BIRC3 CCL20 GADD45G GALNT3 HBEGF IL1B IL7R KLF4 MMP10 PPBP PPP1R15A RGS16 TMEM158 TNFAIP3 TNFRSF1B TRAF1 USP12 ZNF277
ADP_vs_Mock@6h	-	MSIGDB_C2	HALLMARK_KRAS_SIGNALING_UP	HALLMARK_KRAS_SIGNALING_UP	HALLMARK_KRAS_SIGNALING_UP	-0.922351	0.119577	3	30	78	CMKLR1 IL10RA TLR8
ADP_vs_Mock@6h	+	MSIGDB_C2	HALLMARK_TGF_BETA_SIGNALING	HALLMARK_TGF_BETA_SIGNALING	HALLMARK_TGF_BETA_SIGNALING	-3.07884	0.000833988	7	160	14	CDKN1C ID3 KLF10 PPP1R15A SKIL TGIF1 THBS1
ADP_vs_Mock@6h	-	MSIGDB_C2	HALLMARK_TGF_BETA_SIGNALING	HALLMARK_TGF_BETA_SIGNALING	HALLMARK_TGF_BETA_SIGNALING	0	1	0	30	21
ADP_vs_Mock@6h	+	MSIGDB_C2	HALLMARK_IL2_STAT5_SIGNALING	HALLMARK_IL2_STAT5_SIGNALING	HALLMARK_IL2_STAT5_SIGNALING	-2.26285	0.00545943	13	160	62	CD44 CDKN1C CST7 HK2 MAFF MAPKAPK2 PHLDA1 RGS16 RHOB SLC2A3 TNFRSF1B TNFRSF4 TRAF1
ADP_vs_Mock@6h	-	MSIGDB_C2	HALLMARK_IL2_STAT5_SIGNALING	HALLMARK_IL2_STAT5_SIGNALING	HALLMARK_IL2_STAT5_SIGNALING	-0.505194	0.312468	2	30	73	CISH IL10RA
ADP_vs_Mock@6h	+	MSIGDB_C2	HALLMARK_HYPOXIA	HALLMARK_HYPOXIA	HALLMARK_HYPOXIA	-3.00654	0.000985061	12	160	43	ACKR3 ATF3 CDKN1C FOXO3 HK2 JMJD6 LXN MAFF MT2A PPP1R15A SLC2A3 TNFAIP3
ADP_vs_Mock@6h	-	MSIGDB_C2	HALLMARK_HYPOXIA	HALLMARK_HYPOXIA	HALLMARK_HYPOXIA	0	1	0	30	55
ADP_vs_Mock@6h	+	MSIGDB_C2	HALLMARK_TNFA_SIGNALING_VIA_NFKB	HALLMARK_TNFA_SIGNALING_VIA_NFKB	HALLMARK_TNFA_SIGNALING_VIA_NFKB	-24.2955	5.06381e-25	40	160	39	ACKR3 AREG ATF3 B4GALT1 BCL2A1 BIRC3 CCL20 CCL4 CCNL1 CD44 CLCF1 DUSP2 DUSP4 DUSP5 ETS2 HBEGF HES1 IL1B IL7R KLF10 KLF4 KYNU LITAF MAFF NFKB1 NFKBIA PER1 PHLDA1 PHLDA2 PLPP3 PPP1R15A REL RHOB RNF19B SERPINB2 SLC2A3 TGIF1 TNFAIP3 TRAF1 TUBB2A
ADP_vs_Mock@6h	-	MSIGDB_C2	HALLMARK_TNFA_SIGNALING_VIA_NFKB	HALLMARK_TNFA_SIGNALING_VIA_NFKB	HALLMARK_TNFA_SIGNALING_VIA_NFKB	-0.151618	0.705313	1	30	78	CEBPD
ADP_vs_Mock@6h	+	MSIGDB_C2	HALLMARK_UNFOLDED_PROTEIN_RESPONSE	HALLMARK_UNFOLDED_PROTEIN_RESPONSE	HALLMARK_UNFOLDED_PROTEIN_RESPONSE	-0.769147	0.170158	6	160	41	ATF3 BAG3 NABP1 SLC7A5 TSPYL2 TUBB2A
ADP_vs_Mock@6h	-	MSIGDB_C2	HALLMARK_UNFOLDED_PROTEIN_RESPONSE	HALLMARK_UNFOLDED_PROTEIN_RESPONSE	HALLMARK_UNFOLDED_PROTEIN_RESPONSE	-0.289299	0.513689	1	30	46	IFIT1
ADP_vs_Mock@6h	+	MSIGDB_C2	HALLMARK_INTERFERON_GAMMA_RESPONSE	HALLMARK_INTERFERON_GAMMA_RESPONSE	HALLMARK_INTERFERON_GAMMA_RESPONSE	-0.11077	0.774871	5	160	74	ARID5B MT2A NFKB1 NFKBIA TNFAIP3
ADP_vs_Mock@6h	-	MSIGDB_C2	HALLMARK_INTERFERON_GAMMA_RESPONSE	HALLMARK_INTERFERON_GAMMA_RESPONSE	HALLMARK_INTERFERON_GAMMA_RESPONSE	-3.94159	0.000114396	7	30	72	CMKLR1 IFIT1 IL10RA IRF2 IRF9 LYSMD2 TRIM21
ADP_vs_Mock@6h	+	MSIGDB_C2	HALLMARK_P53_PATHWAY	HALLMARK_P53_PATHWAY	HALLMARK_P53_PATHWAY	-2.56999	0.00269159	15	160	71	ATF3 DNTTIP2 FOXO3 HBEGF INHBB KLF4 OSGIN1 PDGFA PPP1R15A RGS16 RHBDF2 RNF19B SLC7A11 TM4SF1 TSPYL2
ADP_vs_Mock@6h	-	MSIGDB_C2	HALLMARK_P53_PATHWAY	HALLMARK_P53_PATHWAY	HALLMARK_P53_PATHWAY	-1.42564	0.0375286	4	30	82	CEBPA RETSAT SESN1 WWP1
ADP_vs_Mock@6h	+	Panther_Pathway	P00006	Apoptosis signaling pathway	Apoptosis signaling pathway	-2.37099	0.00425609	17	142	85	ATF3 BAG3 BCL2L11 BIRC3 CASP9 CRADD CREM CYCS FOS GZMB MCL1 NFKB1 NFKBIA PRKCE REL RELB TNFRSF1B
ADP_vs_Mock@6h	+	Panther_Pathway	P06959	Gastrin_CCK2R_240212	Gastrin_CCK2R_240212	-3.36107	0.000435441	23	142	109	ARAF CREM CSNK1D CTNNB1 CXCL8 ELK1 FOS FOXO1 FOXO3 HBEGF ITGAV KLF4 NFKBIA NOS1 ODC1 PRKCE RGS2 RHEB RPS6KB1 SNAI1 STAT3 TCF4 YES1
ADP_vs_Mock@6h	+	Panther_Pathway	P00031	Inflammation mediated by chemokine and cytokine signaling pathway	Inflammation mediated by chemokine and cytokine signaling pathway	-0.918445	0.120658	18	142	141	ARAF C5AR1 CCL20 CCL22 CCL3 CCL4 CCL4L2 CCR7 CXCL8 CXCR4 GNG4 GNG7 JUNB JUND NFAT5 PRKCE RELB STAT3
ADP_vs_Mock@6h	+	GO_MF	GO:0000079	regulation of cyclin-dependent protein serine/threonine kinase activity	regulation of cyclin-dependent protein serine/threonine kinase activity	-0.505636	0.312151	2	625	21	CDKN1C CKS2
ADP_vs_Mock@6h	-	GO_MF	GO:0000079	regulation of cyclin-dependent protein serine/threonine kinase activity	regulation of cyclin-dependent protein serine/threonine kinase activity	0	1	0	171	23
ADP_vs_Mock@6h	+	GO_MF	GO:0035589	G protein-coupled purinergic nucleotide receptor signaling pathway	G protein-coupled purinergic nucleotide receptor signaling pathway	0	1	0	625	11
ADP_vs_Mock@6h	-	GO_MF	GO:0035589	G protein-coupled purinergic nucleotide receptor signaling pathway	G protein-coupled purinergic nucleotide receptor signaling pathway	-5.01868	9.57904e-06	4	171	7	P2RY11 P2RY12 P2RY13 PTAFR
ADP_vs_Mock@6h	+	GO_MF	GO:0070848	response to growth factor	response to growth factor	-3.28842	0.000514726	6	625	16	FGFR1 FGFRL1 FLT1 NRP2 NTRK1 PDGFRB
ADP_vs_Mock@6h	-	GO_MF	GO:0070848	response to growth factor	response to growth factor	0	1	0	171	22
ADP_vs_Mock@6h	+	GO_MF	GO:0009914	hormone transport	hormone transport	-2.96322	0.00108838	3	625	2	SLC16A10 SLC7A5 SLCO4A1
ADP_vs_Mock@6h	-	GO_MF	GO:0009914	hormone transport	hormone transport	0	1	0	171	5
ADP_vs_Mock@6h	+	GO_MF	GO:0004879	nuclear receptor activity	nuclear receptor activity	-5.22562	5.94806e-06	10	625	26	NKX3-1 NR4A1 NR4A2 NR4A3 PPARD RARA RORA RORB STAT3 VDR
ADP_vs_Mock@6h	-	GO_MF	GO:0004879	nuclear receptor activity	nuclear receptor activity	-0.414102	0.385388	1	171	35	NR1D1
ADP_vs_Mock@6h	+	GO_MF	GO:0008330	protein tyrosine/threonine phosphatase activity	protein tyrosine/threonine phosphatase activity	-7.15862	6.94039e-08	7	625	3	DUSP1 DUSP10 DUSP16 DUSP2 DUSP4 DUSP5 DUSP8
ADP_vs_Mock@6h	-	GO_MF	GO:0008330	protein tyrosine/threonine phosphatase activity	protein tyrosine/threonine phosphatase activity	-0.898432	0.126348	1	171	9	DUSP7
ADP_vs_Mock@6h	+	GO_MF	GO:0001784	phosphotyrosine residue binding	phosphotyrosine residue binding	-1.35181	0.0444826	5	625	35	ABL2 CBLB SHB SOCS3 YES1
ADP_vs_Mock@6h	-	GO_MF	GO:0001784	phosphotyrosine residue binding	phosphotyrosine residue binding	0	1	0	171	40
ADP_vs_Mock@6h	+	GO_MF	GO:0004843	thiol-dependent deubiquitinase	thiol-dependent deubiquitinase	-1.60775	0.0246746	9	625	77	ALG13 JOSD1 OTUD1 TNFAIP3 USP11 USP12 USP2 USP37 USP53
ADP_vs_Mock@6h	-	GO_MF	GO:0004843	thiol-dependent deubiquitinase	thiol-dependent deubiquitinase	0	1	0	171	86
ADP_vs_Mock@6h	+	GO_MF	GO:0035259	glucocorticoid receptor binding	glucocorticoid receptor binding	-1.63455	0.0231978	3	625	10	NR4A1 NR4A2 NR4A3
ADP_vs_Mock@6h	-	GO_MF	GO:0035259	glucocorticoid receptor binding	glucocorticoid receptor binding	0	1	0	171	13
ADP_vs_Mock@6h	+	GO_MF	GO:0004115	3',5'-cyclic-AMP phosphodiesterase activity	3',5'-cyclic-AMP phosphodiesterase activity	-3.58838	0.000258	5	625	8	PDE2A PDE4A PDE4B PDE4D PDE8A
ADP_vs_Mock@6h	-	GO_MF	GO:0004115	3',5'-cyclic-AMP phosphodiesterase activity	3',5'-cyclic-AMP phosphodiesterase activity	0	1	0	171	13
ADP_vs_Mock@6h	+	GO_MF	GO:0031752	D5 dopamine receptor binding	D5 dopamine receptor binding	-2.61992	0.00239927	2	625	0	GNA12 GNA13
ADP_vs_Mock@6h	-	GO_MF	GO:0031752	D5 dopamine receptor binding	D5 dopamine receptor binding	0	1	0	171	2
ADP_vs_Mock@6h	+	GO_MF	GO:0031730	CCR5 chemokine receptor binding	CCR5 chemokine receptor binding	-1.36902	0.0427547	2	625	5	CCL3 CCL4
ADP_vs_Mock@6h	-	GO_MF	GO:0031730	CCR5 chemokine receptor binding	CCR5 chemokine receptor binding	0	1	0	171	7
ADP_vs_Mock@6h	+	GO_MF	GO:0031726	CCR1 chemokine receptor binding	CCR1 chemokine receptor binding	-1.87048	0.0134747	2	625	2	CCL3 CCL4
ADP_vs_Mock@6h	-	GO_MF	GO:0031726	CCR1 chemokine receptor binding	CCR1 chemokine receptor binding	0	1	0	171	4
ADP_vs_Mock@6h	+	GO_MF	GO:0031727	CCR2 chemokine receptor binding	CCR2 chemokine receptor binding	0	1	0	625	5
ADP_vs_Mock@6h	-	GO_MF	GO:0031727	CCR2 chemokine receptor binding	CCR2 chemokine receptor binding	-1.18513	0.065294	1	171	4	CCL2
ADP_vs_Mock@6h	+	GO_MF	GO:0008476	protein-tyrosine sulfotransferase activity	protein-tyrosine sulfotransferase activity	0	1	0	625	2
ADP_vs_Mock@6h	-	GO_MF	GO:0008476	protein-tyrosine sulfotransferase activity	protein-tyrosine sulfotransferase activity	0	1	0	171	2
ADP_vs_Mock@6h	+	GO_MF	GO:0004906	interferon-gamma receptor activity	interferon-gamma receptor activity	0	1	0	625	2
ADP_vs_Mock@6h	-	GO_MF	GO:0004906	interferon-gamma receptor activity	interferon-gamma receptor activity	0	1	0	171	2
ADP_vs_Mock@6h	+	GO_MF	GO:0071791	chemokine (C-C motif) ligand 5 binding	chemokine (C-C motif) ligand 5 binding	0	1	0	625	2
ADP_vs_Mock@6h	-	GO_MF	GO:0071791	chemokine (C-C motif) ligand 5 binding	chemokine (C-C motif) ligand 5 binding	-1.57439	0.0266447	1	171	1	CCR1
ADP_vs_Mock@6h	+	GO_MF	GO:0070412	R-SMAD binding	R-SMAD binding	-1.68447	0.0206789	4	625	18	FOS LDLRAD4 PMEPA1 RGCC
ADP_vs_Mock@6h	-	GO_MF	GO:0070412	R-SMAD binding	R-SMAD binding	0	1	0	171	22
ADP_vs_Mock@6h	+	GO_MF	GO:0005149	interleukin-1 receptor binding	interleukin-1 receptor binding	-1.25816	0.055188	2	625	6	IL1B IL1RAP
ADP_vs_Mock@6h	-	GO_MF	GO:0005149	interleukin-1 receptor binding	interleukin-1 receptor binding	0	1	0	171	8
ADP_vs_Mock@6h	+	GO_MF	GO:0008142	oxysterol binding	oxysterol binding	-2.6783	0.0020975	3	625	3	GPR183 INSIG1 RORA
ADP_vs_Mock@6h	-	GO_MF	GO:0008142	oxysterol binding	oxysterol binding	0	1	0	171	6
ADP_vs_Mock@6h	+	GO_MF	GO:0045125	bioactive lipid receptor activity	bioactive lipid receptor activity	-0.371777	0.424837	1	625	10	SPHK1
ADP_vs_Mock@6h	-	GO_MF	GO:0045125	bioactive lipid receptor activity	bioactive lipid receptor activity	-2.04173	0.00908388	2	171	9	LPAR6 S1PR2
ADP_vs_Mock@6h	+	GO_MF	GO:0005243	gap junction channel activity	gap junction channel activity	-1.96417	0.01086	3	625	7	GJA1 GJA4 GJB2
ADP_vs_Mock@6h	-	GO_MF	GO:0005243	gap junction channel activity	gap junction channel activity	0	1	0	171	10
ADP_vs_Mock@6h	+	GO_MF	GO:0038187	pattern recognition receptor activity	pattern recognition receptor activity	0	1	0	625	22
ADP_vs_Mock@6h	-	GO_MF	GO:0038187	pattern recognition receptor activity	pattern recognition receptor activity	-3.72308	0.000189198	4	171	18	CD14 PTAFR TLR7 TLR8
ADP_vs_Mock@6h	+	GO_MF	GO:0001609	G protein-coupled adenosine receptor activity	G protein-coupled adenosine receptor activity	0	1	0	625	3
ADP_vs_Mock@6h	-	GO_MF	GO:0001609	G protein-coupled adenosine receptor activity	G protein-coupled adenosine receptor activity	-3.27428	0.000531771	2	171	1	ADORA3 P2RY12
ADP_vs_Mock@6h	+	GO_MF	GO:0001671	ATPase activator activity	ATPase activator activity	-2.43681	0.00365752	5	625	17	ATP1B2 ATP1B3 DNAJA1 DNAJB1 DNAJC1
ADP_vs_Mock@6h	-	GO_MF	GO:0001671	ATPase activator activity	ATPase activator activity	0	1	0	171	22
ADP_vs_Mock@6h	+	GO_MF	GO:0046592	polyamine oxidase activity	polyamine oxidase activity	-2.15719	0.00696329	2	625	1	IL4I1 SMOX
ADP_vs_Mock@6h	-	GO_MF	GO:0046592	polyamine oxidase activity	polyamine oxidase activity	0	1	0	171	3
ADP_vs_Mock@6h	+	GO_MF	GO:0004745	NAD-retinol dehydrogenase activity	NAD-retinol dehydrogenase activity	-0.371777	0.424837	1	625	10	RDH10
ADP_vs_Mock@6h	-	GO_MF	GO:0004745	NAD-retinol dehydrogenase activity	NAD-retinol dehydrogenase activity	0	1	0	171	11
ADP_vs_Mock@6h	+	GO_MF	GO:0015173	aromatic amino acid transmembrane transporter activity	aromatic amino acid transmembrane transporter activity	-2.26324	0.00545461	3	625	5	SLC16A10 SLC3A2 SLC7A5
ADP_vs_Mock@6h	-	GO_MF	GO:0015173	aromatic amino acid transmembrane transporter activity	aromatic amino acid transmembrane transporter activity	0	1	0	171	8
ADP_vs_Mock@6h	+	GO_MF	GO:0140416	transcription regulator inhibitor activity	transcription regulator inhibitor activity	-1.4644	0.0343242	3	625	12	DDIT3 ID3 NKX3-1
ADP_vs_Mock@6h	-	GO_MF	GO:0140416	transcription regulator inhibitor activity	transcription regulator inhibitor activity	0	1	0	171	15
ADP_vs_Mock@6h	+	GO_MF	GO:0005031	tumor necrosis factor-activated receptor activity	tumor necrosis factor-activated receptor activity	-1.96417	0.01086	3	625	7	TNFRSF18 TNFRSF1B TNFRSF4
ADP_vs_Mock@6h	-	GO_MF	GO:0005031	tumor necrosis factor-activated receptor activity	tumor necrosis factor-activated receptor activity	0	1	0	171	10
ADP_vs_Mock@6h	+	GO_MF	GO:0017017	MAP kinase tyrosine/serine/threonine phosphatase activity	MAP kinase tyrosine/serine/threonine phosphatase activity	-6.37665	4.20098e-07	7	625	5	DUSP1 DUSP10 DUSP16 DUSP2 DUSP4 DUSP5 DUSP8
ADP_vs_Mock@6h	-	GO_MF	GO:0017017	MAP kinase tyrosine/serine/threonine phosphatase activity	MAP kinase tyrosine/serine/threonine phosphatase activity	-0.82494	0.149644	1	171	11	DUSP7
ADP_vs_Mock@6h	+	GO_MF	GO:0070888	E-box binding	E-box binding	-2.24969	0.00562748	6	625	28	BHLHE40 HES1 MITF PER1 SNAI1 TCF4
ADP_vs_Mock@6h	-	GO_MF	GO:0070888	E-box binding	E-box binding	-0.433542	0.368517	1	171	33	NR1D1
ADP_vs_Mock@6h	+	GO_MF	GO:0008083	growth factor activity	growth factor activity	-6.93552	1.16005e-07	18	625	67	AREG BDNF BMP6 CLCF1 FGF9 HBEGF IL10 INHBA INHBB JAG1 OSGIN1 PDGFA PPBP TGFA TIMP1 TYMP VEGFA VGF
ADP_vs_Mock@6h	-	GO_MF	GO:0008083	growth factor activity	growth factor activity	0	1	0	171	85
ADP_vs_Mock@6h	+	GO_MF	GO:0097677	STAT family protein binding	STAT family protein binding	0	1	0	625	11
ADP_vs_Mock@6h	-	GO_MF	GO:0097677	STAT family protein binding	STAT family protein binding	-0.859887	0.138074	1	171	10	CEBPA
ADP_vs_Mock@6h	+	GO_MF	GO:0030552	cAMP binding	cAMP binding	-2.08807	0.00816455	4	625	13	PDE2A PDE4A PDE4B PDE4D
ADP_vs_Mock@6h	-	GO_MF	GO:0030552	cAMP binding	cAMP binding	0	1	0	171	17
ADP_vs_Mock@6h	+	GO_MF	GO:0071889	14-3-3 protein binding	14-3-3 protein binding	-1.97003	0.0107144	5	625	23	DDIT4 IRS2 PRKCE RPTOR TMCC3
ADP_vs_Mock@6h	-	GO_MF	GO:0071889	14-3-3 protein binding	14-3-3 protein binding	0	1	0	171	28
ADP_vs_Mock@6h	+	GO_MF	GO:0004366	glycerol-3-phosphate O-acyltransferase activity	glycerol-3-phosphate O-acyltransferase activity	-2.15719	0.00696329	2	625	1	GPAT3 GPAT4
ADP_vs_Mock@6h	-	GO_MF	GO:0004366	glycerol-3-phosphate O-acyltransferase activity	glycerol-3-phosphate O-acyltransferase activity	0	1	0	171	3
ADP_vs_Mock@6h	+	GO_MF	GO:0004370	glycerol kinase activity	glycerol kinase activity	-2.61992	0.00239927	2	625	0	GK GK5
ADP_vs_Mock@6h	-	GO_MF	GO:0004370	glycerol kinase activity	glycerol kinase activity	0	1	0	171	2
ADP_vs_Mock@6h	+	GO_MF	GO:0003836	beta-galactoside (CMP) alpha-2,3-sialyltransferase activity	beta-galactoside (CMP) alpha-2,3-sialyltransferase activity	0	1	0	625	6
ADP_vs_Mock@6h	-	GO_MF	GO:0003836	beta-galactoside (CMP) alpha-2,3-sialyltransferase activity	beta-galactoside (CMP) alpha-2,3-sialyltransferase activity	-1.10883	0.077835	1	171	5	ST3GAL6
ADP_vs_Mock@6h	+	GO_MF	GO:0043023	ribosomal large subunit binding	ribosomal large subunit binding	0	1	0	625	14
ADP_vs_Mock@6h	-	GO_MF	GO:0043023	ribosomal large subunit binding	ribosomal large subunit binding	0	1	0	171	14
ADP_vs_Mock@6h	+	GO_MF	GO:0008227	G protein-coupled amine receptor activity	G protein-coupled amine receptor activity	0	1	0	625	9
ADP_vs_Mock@6h	-	GO_MF	GO:0008227	G protein-coupled amine receptor activity	G protein-coupled amine receptor activity	-0.941335	0.114463	1	171	8	HRH1
ADP_vs_Mock@6h	+	Reactome	R-HSA-877312	Regulation of IFNG signaling	Regulation of IFNG signaling	-0.926159	0.118534	2	439	9	PTPN1 SOCS3
ADP_vs_Mock@6h	-	Reactome	R-HSA-877312	Regulation of IFNG signaling	Regulation of IFNG signaling	-0.802569	0.157555	1	124	10	JAK2
ADP_vs_Mock@6h	+	Reactome	R-HSA-375280	Amine ligand-binding receptors	Amine ligand-binding receptors	0	1	0	439	9
ADP_vs_Mock@6h	-	Reactome	R-HSA-375280	Amine ligand-binding receptors	Amine ligand-binding receptors	-0.883177	0.130865	1	124	8	HRH1
ADP_vs_Mock@6h	+	Reactome	R-HSA-5669034	TNFs bind their physiological receptors	TNFs bind their physiological receptors	-2.14846	0.00710467	5	439	18	TNFRSF11B TNFRSF18 TNFRSF1B TNFRSF4 TNFSF8
ADP_vs_Mock@6h	-	Reactome	R-HSA-5669034	TNFs bind their physiological receptors	TNFs bind their physiological receptors	0	1	0	124	23
ADP_vs_Mock@6h	+	Reactome	R-HSA-210991	Basigin interactions	Basigin interactions	-3.03948	0.000913104	6	439	16	ATP1B2 ATP1B3 MMP1 SLC3A2 SLC7A11 SLC7A5
ADP_vs_Mock@6h	-	Reactome	R-HSA-210991	Basigin interactions	Basigin interactions	-0.536922	0.290454	1	124	21	SPN
ADP_vs_Mock@6h	+	Reactome	R-HSA-9662834	CD163 mediating an anti-inflammatory response	CD163 mediating an anti-inflammatory response	-1.97185	0.0106696	3	439	6	IL10 PLK2 RHBDF2
ADP_vs_Mock@6h	-	Reactome	R-HSA-9662834	CD163 mediating an anti-inflammatory response	CD163 mediating an anti-inflammatory response	0	1	0	124	9
ADP_vs_Mock@6h	+	Reactome	R-HSA-71240	Tryptophan catabolism	Tryptophan catabolism	-1.71413	0.0193139	3	439	8	KYNU SLC3A2 SLC7A5
ADP_vs_Mock@6h	-	Reactome	R-HSA-71240	Tryptophan catabolism	Tryptophan catabolism	0	1	0	124	11
ADP_vs_Mock@6h	+	Reactome	R-HSA-9033658	Blood group systems biosynthesis	Blood group systems biosynthesis	0	1	0	439	13
ADP_vs_Mock@6h	-	Reactome	R-HSA-9033658	Blood group systems biosynthesis	Blood group systems biosynthesis	-0.736527	0.183431	1	124	12	ST3GAL6
ADP_vs_Mock@6h	+	Reactome	R-HSA-446210	Synthesis of UDP-N-acetyl-glucosamine	Synthesis of UDP-N-acetyl-glucosamine	-0.487207	0.325682	1	439	6	UAP1
ADP_vs_Mock@6h	-	Reactome	R-HSA-446210	Synthesis of UDP-N-acetyl-glucosamine	Synthesis of UDP-N-acetyl-glucosamine	-0.985745	0.103337	1	124	6	NAGK
ADP_vs_Mock@6h	+	Reactome	R-HSA-6783783	Interleukin-10 signaling	Interleukin-10 signaling	-6.48338	3.28561e-07	12	439	25	CCL20 CCL22 CCL3 CCL4 CD86 CXCL8 ICAM1 IL10 IL1B STAT3 TIMP1 TNFRSF1B
ADP_vs_Mock@6h	-	Reactome	R-HSA-6783783	Interleukin-10 signaling	Interleukin-10 signaling	-2.61616	0.00242014	4	124	33	CCL2 CCR1 IL10RA PTAFR
ADP_vs_Mock@6h	+	Reactome	R-HSA-9617828	FOXO-mediated transcription of cell cycle genes	FOXO-mediated transcription of cell cycle genes	-3.19675	0.0006357	5	439	9	BTG1 FOXO1 FOXO3 GADD45A KLF4
ADP_vs_Mock@6h	-	Reactome	R-HSA-9617828	FOXO-mediated transcription of cell cycle genes	FOXO-mediated transcription of cell cycle genes	0	1	0	124	14
ADP_vs_Mock@6h	+	Reactome	R-HSA-111459	Activation of caspases through apoptosome-mediated cleavage	Activation of caspases through apoptosome-mediated cleavage	-1.4124	0.0386897	2	439	4	CASP9 CYCS
ADP_vs_Mock@6h	-	Reactome	R-HSA-111459	Activation of caspases through apoptosome-mediated cleavage	Activation of caspases through apoptosome-mediated cleavage	0	1	0	124	6
ADP_vs_Mock@6h	+	Reactome	R-HSA-112409	RAF-independent MAPK1 3 activation	RAF-independent MAPK1 3 activation	-4.91322	1.22119e-05	8	439	14	CDK1 DUSP1 DUSP10 DUSP16 DUSP2 DUSP4 DUSP5 DUSP8
ADP_vs_Mock@6h	-	Reactome	R-HSA-112409	RAF-independent MAPK1 3 activation	RAF-independent MAPK1 3 activation	-1.34919	0.0447521	2	124	20	DUSP7 JAK2
ADP_vs_Mock@6h	+	Reactome	R-HSA-419408	Lysosphingolipid and LPA receptors	Lysosphingolipid and LPA receptors	0	1	0	439	10
ADP_vs_Mock@6h	-	Reactome	R-HSA-419408	Lysosphingolipid and LPA receptors	Lysosphingolipid and LPA receptors	-2.00734	0.00983238	2	124	8	LPAR5 S1PR2
ADP_vs_Mock@6h	+	Reactome	R-HSA-8849473	PTK6 Expression	PTK6 Expression	-0.610308	0.245297	1	439	4	EPAS1
ADP_vs_Mock@6h	-	Reactome	R-HSA-8849473	PTK6 Expression	PTK6 Expression	0	1	0	124	5
ADP_vs_Mock@6h	+	Reactome	R-HSA-1234158	Regulation of gene expression by Hypoxia-inducible Factor	Regulation of gene expression by Hypoxia-inducible Factor	-2.13012	0.007411	3	439	5	CITED2 EPAS1 VEGFA
ADP_vs_Mock@6h	-	Reactome	R-HSA-1234158	Regulation of gene expression by Hypoxia-inducible Factor	Regulation of gene expression by Hypoxia-inducible Factor	0	1	0	124	8
ADP_vs_Mock@6h	+	Reactome	R-HSA-190861	Gap junction assembly	Gap junction assembly	-2.31637	0.00482648	3	439	4	GJA1 GJA4 GJB2
ADP_vs_Mock@6h	-	Reactome	R-HSA-190861	Gap junction assembly	Gap junction assembly	0	1	0	124	7
ADP_vs_Mock@6h	+	Reactome	R-HSA-5660668	CLEC7A inflammasome pathway	CLEC7A inflammasome pathway	-2.54148	0.00287421	3	439	3	IL1B MALT1 NFKB1
ADP_vs_Mock@6h	-	Reactome	R-HSA-5660668	CLEC7A inflammasome pathway	CLEC7A inflammasome pathway	0	1	0	124	6
ADP_vs_Mock@6h	+	Reactome	R-HSA-417957	P2Y receptors	P2Y receptors	0	1	0	439	10
ADP_vs_Mock@6h	-	Reactome	R-HSA-417957	P2Y receptors	P2Y receptors	-4.97368	1.06247e-05	4	124	6	LPAR6 P2RY11 P2RY12 P2RY13
ADP_vs_Mock@6h	+	Reactome	R-HSA-381042	PERK regulates gene expression	PERK regulates gene expression	-1.02224	0.0950088	4	439	28	ATF3 CXCL8 DDIT3 EIF2AK3
ADP_vs_Mock@6h	-	Reactome	R-HSA-381042	PERK regulates gene expression	PERK regulates gene expression	-0.405482	0.393113	1	124	31	CCL2
ADP_vs_Mock@6h	+	Reactome	R-HSA-383280	Nuclear Receptor transcription pathway	Nuclear Receptor transcription pathway	-3.21676	0.00060707	7	439	21	NR4A1 NR4A2 PPARD RARA RORA RORB VDR
ADP_vs_Mock@6h	-	Reactome	R-HSA-383280	Nuclear Receptor transcription pathway	Nuclear Receptor transcription pathway	-0.45106	0.353949	1	124	27	NR1D1
ADP_vs_Mock@6h	+	Reactome	R-HSA-4641262	Disassembly of the destruction complex and recruitment of AXIN to the membrane	Disassembly of the destruction complex and recruitment of AXIN to the membrane	-0.106961	0.781697	1	439	26	CTNNB1
ADP_vs_Mock@6h	-	Reactome	R-HSA-4641262	Disassembly of the destruction complex and recruitment of AXIN to the membrane	Disassembly of the destruction complex and recruitment of AXIN to the membrane	-3.14003	0.000724391	4	124	23	FRAT1 FRAT2 FZD2 FZD5
ADP_vs_Mock@6h	+	Reactome	R-HSA-5638302	Signaling by Overexpressed Wild-Type EGFR in Cancer	Signaling by Overexpressed Wild-Type EGFR in Cancer	-3.20445	0.00062453	3	439	1	AREG HBEGF TGFA
ADP_vs_Mock@6h	-	Reactome	R-HSA-5638302	Signaling by Overexpressed Wild-Type EGFR in Cancer	Signaling by Overexpressed Wild-Type EGFR in Cancer	0	1	0	124	4
ADP_vs_Mock@6h	+	Reactome	R-HSA-380108	Chemokine receptors bind chemokines	Chemokine receptors bind chemokines	-4.48315	3.28735e-05	10	439	29	ACKR3 CCL20 CCL22 CCL3 CCL4 CCR7 CXCL16 CXCL8 CXCR4 PPBP
ADP_vs_Mock@6h	-	Reactome	R-HSA-380108	Chemokine receptors bind chemokines	Chemokine receptors bind chemokines	-1.65802	0.0219774	3	124	36	CCL2 CCR1 CX3CR1
ADP_vs_Mock@6h	+	Reactome	R-HSA-9031628	NGF-stimulated transcription	NGF-stimulated transcription	-4.70155	1.98817e-05	10	439	27	ARC ELK1 FOS FOSB ID3 JUNB JUND RRAD SGK1 VGF
ADP_vs_Mock@6h	-	Reactome	R-HSA-9031628	NGF-stimulated transcription	NGF-stimulated transcription	0	1	0	124	37
Ap4A_vs_Mock@1h	+	WikiPathways	WP5095	OVERVIEW OF PROINFLAMMATORY AND PROFIBROTIC MEDIATORS	Overview of proinflammatory and profibrotic mediators	-0.676959	0.210398	1	15	37	IL1B
Ap4A_vs_Mock@1h	+	WikiPathways	WP455	GPCRS, CLASS A RHODOPSIN-LIKE	GPCRs, class A rhodopsin-like	-0.638352	0.229958	1	15	41	ACKR3
Ap4A_vs_Mock@1h	+	WikiPathways	WP516	HYPERTROPHY MODEL	Hypertrophy model	-3.67697	0.000210393	2	15	2	ATF3 HBEGF
Ap4A_vs_Mock@1h	+	WikiPathways	WP2880	GLUCOCORTICOID RECEPTOR PATHWAY	Glucocorticoid receptor pathway	-0.876665	0.132842	1	15	22	ACKR3
Ap4A_vs_Mock@1h	+	WikiPathways	WP428	WNT SIGNALING	Wnt signaling	0	1	0	15	40
Ap4A_vs_Mock@1h	+	WikiPathways	WP5094	OREXIN RECEPTOR PATHWAY	Orexin receptor pathway	-7.03009	9.33071e-08	6	15	37	HBEGF HES1 ID1 ID3 IL1B KLF10
Ap4A_vs_Mock@1h	+	WikiPathways	WP5044	KYNURENINE PATHWAY AND LINKS TO CELL SENESCENCE	Kynurenine pathway and links to cell senescence	0	1	0	15	8
Ap4A_vs_Mock@1h	+	WikiPathways	WP3297	EV RELEASE FROM CARDIAC CELLS AND THEIR FUNCTIONAL EFFECTS	EV release from cardiac cells and their functional effects	-1.6128	0.0243891	1	15	3	RGS16
Ap4A_vs_Mock@1h	+	WikiPathways	WP3859	TGF-BETA SIGNALING IN THYROID CELLS FOR EPITHELIAL-MESENCHYMAL TRANSITION	TGF-beta signaling in thyroid cells for epithelial-mesenchymal transition	-3.97645	0.000105572	2	15	1	ID1 SNAI1
Ap4A_vs_Mock@1h	+	WikiPathways	WP289	MYOMETRIAL RELAXATION AND CONTRACTION PATHWAYS	Myometrial relaxation and contraction pathways	-5.20835	6.18944e-06	5	15	43	ACKR3 ATF3 IL1B RGS1 RGS16
Ap4A_vs_Mock@1h	+	WikiPathways	WP53	ID SIGNALING PATHWAY	ID signaling pathway	-3.67697	0.000210393	2	15	2	ID1 ID3
Ap4A_vs_Mock@1h	+	WikiPathways	WP4961	STING PATHWAY IN KAWASAKI-LIKE DISEASE AND COVID-19	STING pathway in Kawasaki-like disease and COVID-19	-1.14563	0.0715109	1	15	11	IL1B
Ap4A_vs_Mock@1h	+	WikiPathways	WP3630	NAD METABOLISM, SIRTUINS AND AGING	NAD metabolism, sirtuins and aging	0	1	0	15	4
Ap4A_vs_Mock@1h	+	WikiPathways	WP2806	COMPLEMENT SYSTEM	Complement system	0	1	0	15	21
Ap4A_vs_Mock@1h	+	WikiPathways	WP4211	TRANSCRIPTIONAL CASCADE REGULATING ADIPOGENESIS	Transcriptional cascade regulating adipogenesis	0	1	0	15	7
Ap4A_vs_Mock@1h	+	IOB	CCR1	CCR1	CCR1	0	1	0	7	12
Ap4A_vs_Mock@1h	+	IOB	ID	ID	ID	-5.39377	4.03863e-06	4	7	6	ATF3 HES1 ID1 ID3
Ap4A_vs_Mock@1h	+	GO_CC	GO:0035976	transcription factor AP-1 complex	transcription factor AP-1 complex	-3.87071	0.000134677	2	48	3	FOS JUNB
Ap4A_vs_Mock@1h	+	GO_CC	GO:0035579	specific granule membrane	specific granule membrane	0	1	0	48	77
Ap4A_vs_Mock@1h	+	GO_CC	GO:0097136	Bcl-2 family protein complex	Bcl-2 family protein complex	0	1	0	48	8
Ap4A_vs_Mock@1h	+	GO_CC	GO:0031234	extrinsic component of cytoplasmic side of plasma membrane	extrinsic component of cytoplasmic side of plasma membrane	-0.587367	0.258602	1	48	79	RGS1
Ap4A_vs_Mock@1h	+	GO_CC	GO:0043293	apoptosome	apoptosome	0	1	0	48	3
Ap4A_vs_Mock@1h	+	GO_CC	GO:0090571	RNA polymerase II transcription repressor complex	RNA polymerase II transcription repressor complex	0	1	0	48	13
Ap4A_vs_Mock@1h	+	GO_CC	GO:0001931	uropod	uropod	0	1	0	48	13
Ap4A_vs_Mock@1h	+	GO_CC	GO:1905370	serine-type endopeptidase complex	serine-type endopeptidase complex	0	1	0	48	4
Ap4A_vs_Mock@1h	+	GO_CC	GO:0005922	connexin complex	connexin complex	0	1	0	48	8
Ap4A_vs_Mock@1h	+	GO_CC	GO:0098685	Schaffer collateral - CA1 synapse	Schaffer collateral - CA1 synapse	0	1	0	48	55
Ap4A_vs_Mock@1h	+	GO_CC	GO:0033256	I-kappaB/NF-kappaB complex	I-kappaB/NF-kappaB complex	0	1	0	48	4
Ap4A_vs_Mock@1h	+	GO_CC	GO:0031093	platelet alpha granule lumen	platelet alpha granule lumen	-0.793129	0.161017	1	48	46	VEGFA
Ap4A_vs_Mock@1h	+	GO_CC	GO:0043511	inhibin complex	inhibin complex	0	1	0	48	2
Ap4A_vs_Mock@1h	+	GO_CC	GO:0031082	BLOC complex	BLOC complex	0	1	0	48	19
Ap4A_vs_Mock@1h	+	NETPATH	ID	ID	ID	-5.64124	2.28435e-06	4	7	6	ATF3 HES1 ID1 ID3
Ap4A_vs_Mock@1h	+	NETPATH	WNT	WNT	Wnt	0	1	0	7	43
Ap4A_vs_Mock@1h	+	NCI_Nature	AP-1 transcription factor network	AP-1 transcription factor network	AP-1 transcription factor network	-6.5258	2.97989e-07	8	28	48	ATF3 CXCL8 DUSP1 FOS FOSB IL10 IL6 JUNB
Ap4A_vs_Mock@1h	+	NCI_Nature	Calcineurin-regulated NFAT-dependent transcription in lymphocytes	Calcineurin-regulated NFAT-dependent transcription in lymphocytes	Calcineurin-regulated NFAT-dependent transcription in lymphocytes	-2.06129	0.00868385	3	28	30	CXCL8 FOS JUNB
Ap4A_vs_Mock@1h	+	NCI_Nature	S1P3 pathway	S1P3 pathway	S1P3 pathway	-0.560806	0.274912	1	28	23	VEGFA
Ap4A_vs_Mock@1h	+	NCI_Nature	ATF-2 transcription factor network	ATF-2 transcription factor network	ATF-2 transcription factor network	-6.8556	1.39442e-07	8	28	43	ATF3 CXCL8 DUSP1 FOS HES1 IL6 JUNB SOCS3
Ap4A_vs_Mock@1h	+	NCI_Nature	IL12-mediated signaling events	IL12-mediated signaling events	IL12-mediated signaling events	-2.56328	0.00273352	4	28	42	FOS GADD45B IL1B SOCS1
Ap4A_vs_Mock@1h	+	NCI_Nature	TGF-beta receptor signaling	TGF-beta receptor signaling	TGF-beta receptor signaling	0	1	0	28	47
Ap4A_vs_Mock@1h	+	NCI_Nature	Direct p53 effectors	Direct p53 effectors	Direct p53 effectors	-1.71797	0.0191437	5	28	116	ATF3 BTG2 DDIT4 DUSP1 PRDM1
Ap4A_vs_Mock@1h	+	NCI_Nature	HIF-1-alpha transcription factor network	HIF-1-alpha transcription factor network	HIF-1-alpha transcription factor network	-2.22294	0.00598494	4	28	53	BHLHE40 FOS ID2 VEGFA
Ap4A_vs_Mock@1h	+	GO_BP	GO:0006607	NLS-bearing protein import into nucleus	NLS-bearing protein import into nucleus	0	1	0	46	11
Ap4A_vs_Mock@1h	+	GO_BP	GO:0006658	phosphatidylserine metabolic process	phosphatidylserine metabolic process	0	1	0	46	19
Ap4A_vs_Mock@1h	+	GO_BP	GO:0043615	astrocyte cell migration	astrocyte cell migration	0	1	0	46	4
Ap4A_vs_Mock@1h	+	GO_BP	GO:0032728	positive regulation of interferon-beta production	positive regulation of interferon-beta production	0	1	0	46	38
Ap4A_vs_Mock@1h	+	GO_BP	GO:0006478	peptidyl-tyrosine sulfation	peptidyl-tyrosine sulfation	0	1	0	46	2
Ap4A_vs_Mock@1h	+	GO_BP	GO:0032673	regulation of interleukin-4 production	regulation of interleukin-4 production	0	1	0	46	26
Ap4A_vs_Mock@1h	+	GO_BP	GO:0043313	regulation of neutrophil degranulation	regulation of neutrophil degranulation	0	1	0	46	6
Ap4A_vs_Mock@1h	+	GO_BP	GO:0032695	negative regulation of interleukin-12 production	negative regulation of interleukin-12 production	-1.21441	0.0610366	1	46	15	IL10
Ap4A_vs_Mock@1h	+	GO_BP	GO:0006569	tryptophan catabolic process	tryptophan catabolic process	0	1	0	46	6
Ap4A_vs_Mock@1h	+	GO_BP	GO:0019852	L-ascorbic acid metabolic process	L-ascorbic acid metabolic process	0	1	0	46	7
Ap4A_vs_Mock@1h	+	GO_BP	GO:0043484	regulation of RNA splicing	regulation of RNA splicing	0	1	0	46	136
Ap4A_vs_Mock@1h	+	GO_BP	GO:0140507	granzyme-mediated programmed cell death signaling pathway	granzyme-mediated programmed cell death signaling pathway	0	1	0	46	7
Ap4A_vs_Mock@1h	+	GO_BP	GO:0042795	snRNA transcription by RNA polymerase II	snRNA transcription by RNA polymerase II	0	1	0	46	10
Ap4A_vs_Mock@1h	+	GO_BP	GO:1905563	negative regulation of vascular endothelial cell proliferation	negative regulation of vascular endothelial cell proliferation	0	1	0	46	5
Ap4A_vs_Mock@1h	+	GO_BP	GO:0002315	marginal zone B cell differentiation	marginal zone B cell differentiation	0	1	0	46	8
Ap4A_vs_Mock@1h	+	GO_BP	GO:0002037	negative regulation of L-glutamate import across plasma membrane	negative regulation of L-glutamate import across plasma membrane	0	1	0	46	2
Ap4A_vs_Mock@1h	+	GO_BP	GO:0002084	protein depalmitoylation	protein depalmitoylation	0	1	0	46	10
Ap4A_vs_Mock@1h	+	GO_BP	GO:0038028	insulin receptor signaling pathway via phosphatidylinositol 3-kinase	insulin receptor signaling pathway via phosphatidylinositol 3-kinase	0	1	0	46	3
Ap4A_vs_Mock@1h	+	GO_BP	GO:1904058	positive regulation of sensory perception of pain	positive regulation of sensory perception of pain	0	1	0	46	3
Ap4A_vs_Mock@1h	+	GO_BP	GO:0051152	positive regulation of smooth muscle cell differentiation	positive regulation of smooth muscle cell differentiation	0	1	0	46	8
Ap4A_vs_Mock@1h	+	GO_BP	GO:0000079	regulation of cyclin-dependent protein serine/threonine kinase activity	regulation of cyclin-dependent protein serine/threonine kinase activity	0	1	0	46	23
Ap4A_vs_Mock@1h	+	GO_BP	GO:0002605	negative regulation of dendritic cell antigen processing and presentation	negative regulation of dendritic cell antigen processing and presentation	0	1	0	46	4
Ap4A_vs_Mock@1h	+	GO_BP	GO:1902043	positive regulation of extrinsic apoptotic signaling pathway via death domain receptors	positive regulation of extrinsic apoptotic signaling pathway via death domain receptors	-1.45848	0.0347952	1	46	8	ATF3
Ap4A_vs_Mock@1h	+	GO_BP	GO:1903392	negative regulation of adherens junction organization	negative regulation of adherens junction organization	-1.93061	0.0117326	1	46	2	VEGFA
Ap4A_vs_Mock@1h	+	GO_BP	GO:2000503	positive regulation of natural killer cell chemotaxis	positive regulation of natural killer cell chemotaxis	0	1	0	46	4
Ap4A_vs_Mock@1h	+	GO_BP	GO:0051412	response to corticosterone	response to corticosterone	-3.381	0.000415914	2	46	6	FOS FOSB
Ap4A_vs_Mock@1h	+	GO_BP	GO:0061470	T follicular helper cell differentiation	T follicular helper cell differentiation	-1.71043	0.0194794	1	46	4	IL6
Ap4A_vs_Mock@1h	+	GO_BP	GO:0061469	regulation of type B pancreatic cell proliferation	regulation of type B pancreatic cell proliferation	0	1	0	46	9
Ap4A_vs_Mock@1h	+	GO_BP	GO:2000182	regulation of progesterone biosynthetic process	regulation of progesterone biosynthetic process	0	1	0	46	3
Ap4A_vs_Mock@1h	+	GO_BP	GO:1903721	positive regulation of I-kappaB phosphorylation	positive regulation of I-kappaB phosphorylation	0	1	0	46	6
Ap4A_vs_Mock@1h	+	GO_BP	GO:0060212	negative regulation of nuclear-transcribed mRNA poly(A) tail shortening	negative regulation of nuclear-transcribed mRNA poly(A) tail shortening	-1.93061	0.0117326	1	46	2	TOB1
Ap4A_vs_Mock@1h	+	GO_BP	GO:1903753	negative regulation of p38MAPK cascade	negative regulation of p38MAPK cascade	-1.56596	0.0271668	1	46	6	DUSP1
Ap4A_vs_Mock@1h	+	GO_BP	GO:0072272	proximal/distal pattern formation involved in metanephric nephron development	proximal/distal pattern formation involved in metanephric nephron development	0	1	0	46	2
Ap4A_vs_Mock@1h	+	GO_BP	GO:0048245	eosinophil chemotaxis	eosinophil chemotaxis	0	1	0	46	14
Ap4A_vs_Mock@1h	+	GO_BP	GO:0097150	neuronal stem cell population maintenance	neuronal stem cell population maintenance	-1.14226	0.072068	1	46	18	HES1
Ap4A_vs_Mock@1h	+	GO_BP	GO:1990823	response to leukemia inhibitory factor	response to leukemia inhibitory factor	-0.572074	0.267871	1	46	78	SOCS3
Ap4A_vs_Mock@1h	+	GO_BP	GO:0035025	positive regulation of Rho protein signal transduction	positive regulation of Rho protein signal transduction	0	1	0	46	25
Ap4A_vs_Mock@1h	+	GO_BP	GO:2000271	positive regulation of fibroblast apoptotic process	positive regulation of fibroblast apoptotic process	0	1	0	46	7
Ap4A_vs_Mock@1h	+	GO_BP	GO:0072086	specification of loop of Henle identity	specification of loop of Henle identity	0	1	0	46	3
Ap4A_vs_Mock@1h	+	GO_BP	GO:0009214	cyclic nucleotide catabolic process	cyclic nucleotide catabolic process	-1.33603	0.0461282	1	46	11	PDE4B
Ap4A_vs_Mock@1h	+	GO_BP	GO:0035590	purinergic nucleotide receptor signaling pathway	purinergic nucleotide receptor signaling pathway	0	1	0	46	18
Ap4A_vs_Mock@1h	+	GO_BP	GO:0060670	branching involved in labyrinthine layer morphogenesis	branching involved in labyrinthine layer morphogenesis	-3.09105	0.000810864	2	46	9	IL10 SOCS3
Ap4A_vs_Mock@1h	+	GO_BP	GO:0070086	ubiquitin-dependent endocytosis	ubiquitin-dependent endocytosis	0	1	0	46	3
Ap4A_vs_Mock@1h	+	GO_BP	GO:0072344	rescue of stalled ribosome	rescue of stalled ribosome	0	1	0	46	8
Ap4A_vs_Mock@1h	+	GO_BP	GO:2001245	regulation of phosphatidylcholine biosynthetic process	regulation of phosphatidylcholine biosynthetic process	0	1	0	46	5
Ap4A_vs_Mock@1h	+	GO_BP	GO:0001973	G protein-coupled adenosine receptor signaling pathway	G protein-coupled adenosine receptor signaling pathway	0	1	0	46	3
Ap4A_vs_Mock@1h	+	GO_BP	GO:0050930	induction of positive chemotaxis	induction of positive chemotaxis	-3.09105	0.000810864	2	46	9	CXCL8 VEGFA
Ap4A_vs_Mock@1h	+	GO_BP	GO:0048625	myoblast fate commitment	myoblast fate commitment	0	1	0	46	4
Ap4A_vs_Mock@1h	+	GO_BP	GO:0035425	autocrine signaling	autocrine signaling	0	1	0	46	5
Ap4A_vs_Mock@1h	+	GO_BP	GO:0061756	leukocyte adhesion to vascular endothelial cell	leukocyte adhesion to vascular endothelial cell	0	1	0	46	18
Ap4A_vs_Mock@1h	+	GO_BP	GO:0034115	negative regulation of heterotypic cell-cell adhesion	negative regulation of heterotypic cell-cell adhesion	-1.45848	0.0347952	1	46	8	IL10
Ap4A_vs_Mock@1h	+	GO_BP	GO:0070371	ERK1 and ERK2 cascade	ERK1 and ERK2 cascade	0	1	0	46	30
Ap4A_vs_Mock@1h	+	GO_BP	GO:0046697	decidualization	decidualization	-1.21441	0.0610366	1	46	15	JUNB
Ap4A_vs_Mock@1h	+	GO_BP	GO:0060988	lipid tube assembly	lipid tube assembly	0	1	0	46	2
Ap4A_vs_Mock@1h	+	GO_BP	GO:0007187	G protein-coupled receptor signaling pathway, coupled to cyclic nucleotide second messenger	G protein-coupled receptor signaling pathway, coupled to cyclic nucleotide second messenger	0	1	0	46	18
Ap4A_vs_Mock@1h	+	GO_BP	GO:0070427	nucleotide-binding oligomerization domain containing 1 signaling pathway	nucleotide-binding oligomerization domain containing 1 signaling pathway	0	1	0	46	2
Ap4A_vs_Mock@1h	+	GO_BP	GO:0060707	trophoblast giant cell differentiation	trophoblast giant cell differentiation	-5.17611	6.66635e-06	3	46	7	PRDM1 SNAI1 SOCS3
Ap4A_vs_Mock@1h	+	GO_BP	GO:1901898	negative regulation of relaxation of cardiac muscle	negative regulation of relaxation of cardiac muscle	-2.10586	0.00783676	1	46	1	PDE4B
Ap4A_vs_Mock@1h	+	GO_BP	GO:0035767	endothelial cell chemotaxis	endothelial cell chemotaxis	-1.45848	0.0347952	1	46	8	VEGFA
Ap4A_vs_Mock@1h	+	GO_BP	GO:0033209	tumor necrosis factor-mediated signaling pathway	tumor necrosis factor-mediated signaling pathway	0	1	0	46	10
Ap4A_vs_Mock@1h	+	GO_BP	GO:0140374	antiviral innate immune response	antiviral innate immune response	0	1	0	46	15
Ap4A_vs_Mock@1h	+	GO_BP	GO:0045741	positive regulation of epidermal growth factor-activated receptor activity	positive regulation of epidermal growth factor-activated receptor activity	-1.56596	0.0271668	1	46	6	HBEGF
Ap4A_vs_Mock@1h	+	GO_BP	GO:0070778	L-aspartate transmembrane transport	L-aspartate transmembrane transport	0	1	0	46	7
Ap4A_vs_Mock@1h	+	GO_BP	GO:0007623	circadian rhythm	circadian rhythm	-5.5029	3.14121e-06	6	46	99	BHLHE40 ID1 ID2 ID3 KLF10 NFIL3
Ap4A_vs_Mock@1h	+	GO_BP	GO:0140289	protein mono-ADP-ribosylation	protein mono-ADP-ribosylation	0	1	0	46	12
Ap4A_vs_Mock@1h	+	GO_BP	GO:0009914	hormone transport	hormone transport	0	1	0	46	5
Ap4A_vs_Mock@1h	+	GO_BP	GO:0008635	activation of cysteine-type endopeptidase activity involved in apoptotic process by cytochrome c	activation of cysteine-type endopeptidase activity involved in apoptotic process by cytochrome c	0	1	0	46	6
Ap4A_vs_Mock@1h	+	GO_BP	GO:0021557	oculomotor nerve development	oculomotor nerve development	-4.04565	9.0022e-05	2	46	2	ACKR3 HES1
Ap4A_vs_Mock@1h	+	GO_BP	GO:0046886	positive regulation of hormone biosynthetic process	positive regulation of hormone biosynthetic process	0	1	0	46	8
Ap4A_vs_Mock@1h	+	GO_BP	GO:0019262	N-acetylneuraminate catabolic process	N-acetylneuraminate catabolic process	0	1	0	46	6
Ap4A_vs_Mock@1h	+	GO_BP	GO:0021571	rhombomere 5 development	rhombomere 5 development	0	1	0	46	2
Ap4A_vs_Mock@1h	+	GO_BP	GO:0032277	negative regulation of gonadotropin secretion	negative regulation of gonadotropin secretion	0	1	0	46	5
Ap4A_vs_Mock@1h	+	GO_BP	GO:0140214	positive regulation of long-chain fatty acid import into cell	positive regulation of long-chain fatty acid import into cell	0	1	0	46	3
Ap4A_vs_Mock@1h	+	GO_BP	GO:0071878	negative regulation of adenylate cyclase-activating adrenergic receptor signaling pathway	negative regulation of adenylate cyclase-activating adrenergic receptor signaling pathway	-3.82489	0.000149661	2	46	3	ARRDC3 PDE4B
Ap4A_vs_Mock@1h	+	GO_BP	GO:0019441	tryptophan catabolic process to kynurenine	tryptophan catabolic process to kynurenine	0	1	0	46	3
Ap4A_vs_Mock@1h	+	GO_BP	GO:0045602	negative regulation of endothelial cell differentiation	negative regulation of endothelial cell differentiation	-3.27294	0.00053341	2	46	7	ID1 VEGFA
Ap4A_vs_Mock@1h	+	GO_BP	GO:1905320	regulation of mesenchymal stem cell migration	regulation of mesenchymal stem cell migration	-1.93061	0.0117326	1	46	2	ACKR3
Ap4A_vs_Mock@1h	+	GO_BP	GO:1905915	regulation of cell differentiation involved in phenotypic switching	regulation of cell differentiation involved in phenotypic switching	0	1	0	46	3
Ap4A_vs_Mock@1h	+	GO_BP	GO:1903276	regulation of sodium ion export across plasma membrane	regulation of sodium ion export across plasma membrane	0	1	0	46	3
Ap4A_vs_Mock@1h	+	GO_BP	GO:1903207	regulation of hydrogen peroxide-induced neuron death	regulation of hydrogen peroxide-induced neuron death	-1.71043	0.0194794	1	46	4	IL10
Ap4A_vs_Mock@1h	+	GO_BP	GO:0060211	regulation of nuclear-transcribed mRNA poly(A) tail shortening	regulation of nuclear-transcribed mRNA poly(A) tail shortening	-4.60326	2.49309e-05	3	46	12	BTG2 TOB1 ZFP36
Ap4A_vs_Mock@1h	+	GO_BP	GO:0035504	regulation of myosin light chain kinase activity	regulation of myosin light chain kinase activity	-2.10586	0.00783676	1	46	1	IL1B
Ap4A_vs_Mock@1h	+	GO_BP	GO:0070425	negative regulation of nucleotide-binding oligomerization domain containing signaling pathway	negative regulation of nucleotide-binding oligomerization domain containing signaling pathway	0	1	0	46	3
Ap4A_vs_Mock@1h	+	GO_BP	GO:0045168	cell-cell signaling involved in cell fate commitment	cell-cell signaling involved in cell fate commitment	-1.93061	0.0117326	1	46	2	HES1
Ap4A_vs_Mock@1h	+	GO_BP	GO:0006023	aminoglycan biosynthetic process	aminoglycan biosynthetic process	-0.645586	0.226159	1	46	64	IL1B
Ap4A_vs_Mock@1h	+	GO_BP	GO:0003159	morphogenesis of an endothelium	morphogenesis of an endothelium	-1.33603	0.0461282	1	46	11	RHOB
Ap4A_vs_Mock@1h	+	GO_BP	GO:0052646	alditol phosphate metabolic process	alditol phosphate metabolic process	0	1	0	46	9
Ap4A_vs_Mock@1h	+	GO_BP	GO:1904752	regulation of vascular associated smooth muscle cell migration	regulation of vascular associated smooth muscle cell migration	0	1	0	46	17
Ap4A_vs_Mock@1h	+	GO_BP	GO:0097532	stress response to acid chemical	stress response to acid chemical	-2.10586	0.00783676	1	46	1	VEGFA
Ap4A_vs_Mock@1h	+	GO_BP	GO:1902366	regulation of Notch signaling pathway involved in somitogenesis	regulation of Notch signaling pathway involved in somitogenesis	0	1	0	46	2
Ap4A_vs_Mock@1h	+	GO_BP	GO:0010746	regulation of long-chain fatty acid import across plasma membrane	regulation of long-chain fatty acid import across plasma membrane	0	1	0	46	6
Ap4A_vs_Mock@1h	+	GO_BP	GO:0010713	negative regulation of collagen metabolic process	negative regulation of collagen metabolic process	-1.5088	0.0309883	1	46	7	IL6
Ap4A_vs_Mock@1h	+	GO_BP	GO:0010616	negative regulation of cardiac muscle adaptation	negative regulation of cardiac muscle adaptation	0	1	0	46	7
Ap4A_vs_Mock@1h	+	MSIGDB_C2	PID_ERBB_NETWORK_PATHWAY	PID_ERBB_NETWORK_PATHWAY	PID_ERBB_NETWORK_PATHWAY	-1.43077	0.0370878	1	15	4	HBEGF
Ap4A_vs_Mock@1h	+	MSIGDB_C2	PID_GMCSF_PATHWAY	PID_GMCSF_PATHWAY	PID_GMCSF_PATHWAY	0	1	0	15	10
Ap4A_vs_Mock@1h	+	MSIGDB_C2	BIOCARTA_DSP_PATHWAY	BIOCARTA_DSP_PATHWAY	BIOCARTA_DSP_PATHWAY	-1.64957	0.0224095	1	15	2	DUSP2
Ap4A_vs_Mock@1h	+	MSIGDB_C2	BIOCARTA_WNT_PATHWAY	BIOCARTA_WNT_PATHWAY	BIOCARTA_WNT_PATHWAY	0	1	0	15	8
Ap4A_vs_Mock@1h	+	MSIGDB_C2	BIOCARTA_MTA3_PATHWAY	BIOCARTA_MTA3_PATHWAY	BIOCARTA_MTA3_PATHWAY	-1.35311	0.0443496	1	15	5	SNAI1
Ap4A_vs_Mock@1h	+	MSIGDB_C2	BIOCARTA_CCR5_PATHWAY	BIOCARTA_CCR5_PATHWAY	BIOCARTA_CCR5_PATHWAY	0	1	0	15	6
Ap4A_vs_Mock@1h	+	MSIGDB_C2	HALLMARK_KRAS_SIGNALING_UP	HALLMARK_KRAS_SIGNALING_UP	HALLMARK_KRAS_SIGNALING_UP	-1.68527	0.0206408	3	15	78	HBEGF IL1B RGS16
Ap4A_vs_Mock@1h	+	MSIGDB_C2	HALLMARK_TGF_BETA_SIGNALING	HALLMARK_TGF_BETA_SIGNALING	HALLMARK_TGF_BETA_SIGNALING	-3.37395	0.000422714	3	15	18	ID1 ID3 KLF10
Ap4A_vs_Mock@1h	+	MSIGDB_C2	HALLMARK_IL2_STAT5_SIGNALING	HALLMARK_IL2_STAT5_SIGNALING	HALLMARK_IL2_STAT5_SIGNALING	-0.970994	0.106907	2	15	73	RGS16 RHOB
Ap4A_vs_Mock@1h	+	MSIGDB_C2	HALLMARK_HYPOXIA	HALLMARK_HYPOXIA	HALLMARK_HYPOXIA	-1.20515	0.0623519	2	15	53	ACKR3 ATF3
Ap4A_vs_Mock@1h	+	MSIGDB_C2	HALLMARK_TNFA_SIGNALING_VIA_NFKB	HALLMARK_TNFA_SIGNALING_VIA_NFKB	HALLMARK_TNFA_SIGNALING_VIA_NFKB	-9.20111	6.29352e-10	9	15	70	ACKR3 ATF3 BTG2 DUSP2 HBEGF HES1 IL1B KLF10 RHOB
Ap4A_vs_Mock@1h	+	MSIGDB_C2	HALLMARK_UNFOLDED_PROTEIN_RESPONSE	HALLMARK_UNFOLDED_PROTEIN_RESPONSE	HALLMARK_UNFOLDED_PROTEIN_RESPONSE	-0.52046	0.301676	1	15	46	ATF3
Ap4A_vs_Mock@1h	+	MSIGDB_C2	HALLMARK_INTERFERON_GAMMA_RESPONSE	HALLMARK_INTERFERON_GAMMA_RESPONSE	HALLMARK_INTERFERON_GAMMA_RESPONSE	0	1	0	15	79
Ap4A_vs_Mock@1h	+	MSIGDB_C2	HALLMARK_P53_PATHWAY	HALLMARK_P53_PATHWAY	HALLMARK_P53_PATHWAY	-3.54733	0.000283573	5	15	81	ATF3 BTG2 HBEGF RGS16 TOB1
Ap4A_vs_Mock@1h	+	GO_MF	GO:0000079	regulation of cyclin-dependent protein serine/threonine kinase activity	regulation of cyclin-dependent protein serine/threonine kinase activity	0	1	0	48	23
Ap4A_vs_Mock@1h	-	GO_MF	GO:0000079	regulation of cyclin-dependent protein serine/threonine kinase activity	regulation of cyclin-dependent protein serine/threonine kinase activity	0	1	0	2	23
Ap4A_vs_Mock@1h	+	GO_MF	GO:0035589	G protein-coupled purinergic nucleotide receptor signaling pathway	G protein-coupled purinergic nucleotide receptor signaling pathway	0	1	0	48	11
Ap4A_vs_Mock@1h	-	GO_MF	GO:0035589	G protein-coupled purinergic nucleotide receptor signaling pathway	G protein-coupled purinergic nucleotide receptor signaling pathway	0	1	0	2	11
Ap4A_vs_Mock@1h	+	GO_MF	GO:0070848	response to growth factor	response to growth factor	0	1	0	48	22
Ap4A_vs_Mock@1h	-	GO_MF	GO:0070848	response to growth factor	response to growth factor	0	1	0	2	22
Ap4A_vs_Mock@1h	+	GO_MF	GO:0009914	hormone transport	hormone transport	0	1	0	48	5
Ap4A_vs_Mock@1h	-	GO_MF	GO:0009914	hormone transport	hormone transport	0	1	0	2	5
Ap4A_vs_Mock@1h	+	GO_MF	GO:0004879	nuclear receptor activity	nuclear receptor activity	0	1	0	48	36
Ap4A_vs_Mock@1h	-	GO_MF	GO:0004879	nuclear receptor activity	nuclear receptor activity	0	1	0	2	36
Ap4A_vs_Mock@1h	+	GO_MF	GO:0008330	protein tyrosine/threonine phosphatase activity	protein tyrosine/threonine phosphatase activity	-3.2128	0.000612639	2	48	8	DUSP1 DUSP2
Ap4A_vs_Mock@1h	-	GO_MF	GO:0008330	protein tyrosine/threonine phosphatase activity	protein tyrosine/threonine phosphatase activity	0	1	0	2	10
Ap4A_vs_Mock@1h	+	GO_MF	GO:0001784	phosphotyrosine residue binding	phosphotyrosine residue binding	-0.853123	0.140242	1	48	39	SOCS3
Ap4A_vs_Mock@1h	-	GO_MF	GO:0001784	phosphotyrosine residue binding	phosphotyrosine residue binding	0	1	0	2	40
Ap4A_vs_Mock@1h	+	GO_MF	GO:0004843	thiol-dependent deubiquitinase	thiol-dependent deubiquitinase	0	1	0	48	86
Ap4A_vs_Mock@1h	-	GO_MF	GO:0004843	thiol-dependent deubiquitinase	thiol-dependent deubiquitinase	0	1	0	2	86
Ap4A_vs_Mock@1h	+	GO_MF	GO:0035259	glucocorticoid receptor binding	glucocorticoid receptor binding	0	1	0	48	13
Ap4A_vs_Mock@1h	-	GO_MF	GO:0035259	glucocorticoid receptor binding	glucocorticoid receptor binding	0	1	0	2	13
Ap4A_vs_Mock@1h	+	GO_MF	GO:0004115	3',5'-cyclic-AMP phosphodiesterase activity	3',5'-cyclic-AMP phosphodiesterase activity	-1.31991	0.0478728	1	48	12	PDE4B
Ap4A_vs_Mock@1h	-	GO_MF	GO:0004115	3',5'-cyclic-AMP phosphodiesterase activity	3',5'-cyclic-AMP phosphodiesterase activity	0	1	0	2	13
[truncated: 6,380 more rows]
