# Supplementary material for: Systematic P2Y receptor survey identifies P2Y11 as modulator of immune responses and virus replication in macrophages
Source: EMBO J. 2023 Oct 26;42(23):e113279. doi: 10.15252/embj.2022113279 (PMC10690470; doi:10.15252/embj.2022113279)
Supplement: Supplementary file 4 — Dataset EV3 [file EMBJ-42-e113279-s012.xlsx]

## Sheet: Legend
	Dataset EV3: CBA of BLaER1 cells treated with different nucleotides	Analysis of the cytokine release 2, 4, 6 and hours post nucleotide treatment (n=3 biological replicates).
	Sheet	Description
	Std FI	Fluorescence intensity (FI) of the 8 point four fold dilution series (S1-S8) of the individual cytokine standards. The stadard samples were measured in technical duplicates and averaged (Avg.). Aditionally the background (B) was measured.
	Std FI-B	The Avg. background FI subtracted from the Avg. FI of the Standard.
	Std Exp. Conc	The expected concentration of the standard four fold dilution series.
	Std Curve	The plotted standard curves using the values from 'Std FI-B' and 'Std Exp. Conc' fitted with a logistic 5PL regression.
	Std Obs. Conc	The observed concentration of the stadard as calculated by using the regression equations in 'Std curve'
	FI	Fluorescence intensity (FI) of the samples for the individual cytokines measured. The samples are biological triplicates and measured as only one technical replicate.
	FI-B	The Avg. background FI subtracted from the FI of each biological replicate.
	Conc	The cytokine concentration of the samples as calculated by using the regression equations in 'Std curve'

## Sheet: Std FI
	Replicate	IL-1b	IL-2	IL-4	IL-5	IL-6	IL-7	IL-8	IL-10	IL-12(p70)	IL-13	IL-17	G-CSF	GM-CSF	IFN-g	MCP-1	MIP-1b	TNF-a
S1	#1	15973	10734	13170	5776	14059	8636.5	6573.5	6004	8040.5	13586	19207	15546	21559.5	20077.5	7945	10065	12143
	#2	17042	11195	14243.5	6380	16122	9255.5	7202.5	6475	8535.5	14616.5	20221	15261	22430	20739	8859	10851	13172
	Avg.	16507.5	10964.5	13706.8	6078	15090.5	8946	6888	6239.5	8288	14101.2	19714	15403.5	21994.8	20408.2	8402	10458	12657.5
S2	#1	13874	9166	11183	5670	9085.5	9688	7022	4424	5877	8105.5	14942	9931.5	17625.5	16738.5	7902	7756.5	12784.5
	#2	14719	9310	11145	5793.5	9044.5	9919	5486	4638.5	5927.5	8543	14981	9948	18182	17623	7945	8489	12898
	Avg.	14296.5	9238	11164	5731.75	9065	9803.5	6254	4531.25	5902.25	8324.25	14961.5	9939.75	17903.8	17180.8	7923.5	8122.75	12841.2
S3	#1	5675	4572.5	5602	3051	5691.5	5164	2564	1931	2350	2761	7466.5	4750	8639	8645	4246	3891	9015.5
	#2	6427.5	4753	5939	3270	3624	5972	2523	2079	2589	3080	7679.5	4902	9402.5	9755.5	4771.5	4214.5	9853
	Avg.	6051.25	4662.75	5770.5	3160.5	4657.75	5568	2543.5	2005	2469.5	2920.5	7573	4826	9020.75	9200.25	4508.75	4052.75	9434.25
S4	#1	1675	1648	1434	1013	805	1531	801	629.5	718	658	2797	1797	2762.5	2931.5	1422	1243	3726
	#2	1811	1577	1606	1003	847.5	1696	852	654	733	697	2873.5	1502.5	2933	3259	1472	1283.5	3851
	Avg.	1743	1612.5	1520	1008	826.25	1613.5	826.5	641.75	725.5	677.5	2835.25	1649.75	2847.75	3095.25	1447	1263.25	3788.5
S5	#1	406.5	443.5	260	253.5	211.5	267	209	173	185	135	857	464	499.5	745.5	268	297	896.5
	#2	398	458	235.5	252	208.5	279.5	193	168	182	129	833	431	472	720	278.5	274	852
	Avg.	402.25	450.75	247.75	252.75	210	273.25	201	170.5	183.5	132	845	447.5	485.75	732.75	273.25	285.5	874.25
S6	#1	101	122.5	52	74.5	63	74	55	48	53	32.5	228	119	91	175.5	63	74	194
	#2	94	120	49	71.5	63	77	53.5	46	53	32	213	124	79	165.5	53	69	180
	Avg.	97.5	121.25	50.5	73	63	75.5	54.25	47	53	32.25	220.5	121.5	85	170.5	58	71.5	187
S7	#1	32	49.5	19	36.5	26.5	48	25.5	21	22	15	75	51	29.5	55	25	32	60.5
	#2	33.5	44	18	34	24	45	24.5	19	23	14	71.5	42.5	30	51	23	30	57
	Avg.	32.75	46.75	18.5	35.25	25.25	46.5	25	20	22.5	14.5	73.25	46.75	29.75	53	24	31	58.75
S8	#1	15	28	11.5	25	17	36	19	14	15	9	29	21	18.5	23	16	19	24
	#2	16	25	11.5	24.5	18	38	17	13	14	9	26	21	19	22	15	20	22
	Avg.	15.5	26.5	11.5	24.75	17.5	37	18	13.5	14.5	9	27.5	21	18.75	22.5	15.5	19.5	23
B	#1	10	21	9	22	15	33	12	11	11	7	15.5	16	16	14	14	17.5	12
	#2	12	19	9	22	12	37	12.5	12	12	7	14	15	15	13	12	18.5	13
	Avg.	11	20	9	22	13.5	35	12.25	11.5	11.5	7	14.75	15.5	15.5	13.5	13	18	12.5

## Sheet: Std FI-B
	IL-1b	IL-2	IL-4	IL-5	IL-6	IL-7	IL-8	IL-10	IL-12(p70)	IL-13	IL-17	G-CSF	GM-CSF	IFN-g	MCP-1	MIP-1b	TNF-a
S1	16496.5	10944.5	13697.8	6056	15077	8911	6875.75	6228	8276.5	14094.2	19699.2	15388	21979.2	20394.8	8389	10440	12645
S2	14285.5	9218	11155	5709.75	9051.5	9768.5	6241.75	4519.75	5890.75	8317.25	14946.8	9924.25	17888.2	17167.2	7910.5	8104.75	12828.8
S3	6040.25	4642.75	5761.5	3138.5	4644.25	5533	2531.25	1993.5	2458	2913.5	7558.25	4810.5	9005.25	9186.75	4495.75	4034.75	9421.75
S4	1732	1592.5	1511	986	812.75	1578.5	814.25	630.25	714	670.5	2820.5	1634.25	2832.25	3081.75	1434	1245.25	3776
S5	391.25	430.75	238.75	230.75	196.5	238.25	188.75	159	172	125	830.25	432	470.25	719.25	260.25	267.5	861.75
S6	86.5	101.25	41.5	51	49.5	40.5	42	35.5	41.5	25.25	205.75	106	69.5	157	45	53.5	174.5
S7	21.75	26.75	9.5	13.25	11.75	11.5	12.75	8.5	11	7.5	58.5	31.25	14.25	39.5	11	13	46.25
S8	4.5	6.5	2.5	2.75	4	2	5.75	2	3	2	12.75	5.5	3.25	9	2.5	1.5	10.5

## Sheet: Std Exp. Conc
	IL-1b	IL-2	IL-4	IL-5	IL-6	IL-7	IL-8	IL-10	IL-12(p70)	IL-13	IL-17	G-CSF	GM-CSF	IFN-g	MCP-1	MIP-1b	TNF-a
	Exp	Exp	Exp	Exp	Exp	Exp	Exp	Exp	Exp	Exp	Exp	Exp	Exp	Exp	Exp	Exp	Exp
S1	7478	27778	3449	127092	3964	33891	8348	11807	32055	2948	42611	111131	6547	20392	8948	8704	103197
S2	1869.5	6944.5	862.25	31773	991	8472.75	2087	2951.75	8013.75	737	10652.8	27782.8	1636.75	5098	2237	2176	25799.2
S3	467.375	1736.12	215.562	7943.25	247.75	2118.19	521.75	737.938	2003.44	184.25	2663.19	6945.69	409.188	1274.5	559.25	544	6449.81
S4	116.844	434.031	53.8906	1985.81	61.9375	529.547	130.438	184.484	500.859	46.0625	665.797	1736.42	102.297	318.625	139.812	136	1612.45
S5	29.2109	108.508	13.4727	496.453	15.4844	132.387	32.6094	46.1211	125.215	11.5156	166.449	434.105	25.5742	79.6562	34.9531	34	403.113
S6	7.30273	27.127	3.36816	124.113	3.87109	33.0967	8.15234	11.5303	31.3037	2.87891	41.6123	108.526	6.39355	19.9141	8.73828	8.5	100.778
S7	1.82568	6.78174	0.842041	31.0283	0.967773	8.27417	2.03809	2.88257	7.82593	0.719727	10.4031	27.1316	1.59839	4.97852	2.18457	2.125	25.1946
S8	0.456421	1.69543	0.21051	7.75708	0.241943	2.06854	0.509521	0.720642	1.95648	0.179932	2.60077	6.7829	0.399597	1.24463	0.546143	0.53125	6.29865

## Sheet: Std Curve
Regression Type: Logistic - 5PL		Regression Type: Logistic - 5PL
Std. Curve: FI = -0.293735 + (17108.8 + 0.293735) / ((1 + (Conc / 1058.21)^-1.66492))^0.632281		Std. Curve: FI = 0.133214 + (11809.1 - 0.133214) / ((1 + (Conc / 2899.65)^-1.14619))^0.881114
FitProb. = 0.5057, ResVar. = 0.7786		FitProb. = 0.7159, ResVar. = 0.4520
Regression Type: Logistic - 5PL		Regression Type: Logistic - 5PL
Std. Curve: FI = 4.8463 + (14465 - 4.8463) / ((1 + (Conc / 226.715)^-1.12447))^1.27072		Std. Curve: FI = 0.793414 + (6995.46 - 0.793414) / ((1 + (Conc / 10910.3)^-1.25293))^0.876008
FitProb. = 0.6778, ResVar. = 0.3889		FitProb. = 0.8118, ResVar. = 0.2085
Regression Type: Logistic - 5PL		Regression Type: Logistic - 5PL
Std. Curve: FI = 1.96718 + (17611.7 - 1.96718) / ((1 + (Conc / 979.657)^-1.1685))^0.925256		Std. Curve: FI = 8.87603 + (11985.6 - 8.87603) / ((1 + (Conc / 1524.41)^-1.08636))^1.44098
FitProb. = 0.2458, ResVar. = 1.3830		FitProb. = 0.4050, ResVar. = 0.6933
Regression Type: Logistic - 5PL		Regression Type: Logistic - 5PL
Std. Curve: FI = 4.96771 + (23847.6 - 4.96771) / ((1 + (Conc / 923.442)^-0.498371))^2.63508		Std. Curve: FI = 0.0729549 + (7347.85 - 0.0729549) / ((1 + (Conc / 1639.56)^-0.95453))^1.11952
FitProb. = 0.6260, ResVar. = 0.4684		FitProb. = 0.8785, ResVar. = 0.2258
Regression Type: Logistic - 5PL		Regression Type: Logistic - 5PL
Std. Curve: FI = 0.843603 + (9272.1 - 0.843603) / ((1 + (Conc / 5682.45)^-1.16438))^0.894252		Std. Curve: FI = 4.02069 + (18686.6 - 4.02069) / ((1 + (Conc / 543.244)^-0.902251))^1.43393
FitProb. = 0.9686, ResVar. = 0.0844		FitProb. = 0.9780, ResVar. = 0.0222
Regression Type: Logistic - 5PL		Regression Type: Logistic - 5PL
Std. Curve: FI = -1.69409 + (23036.3 + 1.69409) / ((1 + (Conc / 4810.71)^-0.880938))^1.10922		Std. Curve: FI = -0.457968 + (20095.1 + 0.457968) / ((1 + (Conc / 16637)^-0.771859))^1.32884
FitProb. = 0.6941, ResVar. = 0.4830		FitProb. = 0.4265, ResVar. = 0.9272
Regression Type: Logistic - 5PL		Regression Type: Logistic - 5PL
Std. Curve: FI = 7.23218 + (25114.4 - 7.23218) / ((1 + (Conc / 264.541)^-0.843141))^1.89067		Std. Curve: FI = 1.79061 + (21643.7 - 1.79061) / ((1 + (Conc / 1692.67)^-1.13829))^0.968121
FitProb. = 0.4725, ResVar. = 0.7497		FitProb. = 0.7498, ResVar. = 0.4044
Regression Type: Logistic - 5PL		Regression Type: Logistic - 5PL
Std. Curve: FI = 5.9248 + (10212.5 - 5.9248) / ((1 + (Conc / 395.352)^-0.967028))^1.50607		Std. Curve: FI = 0.045602 + (11465 - 0.045602) / ((1 + (Conc / 790.402)^-1.02427))^1.14705
FitProb. = 0.5627, ResVar. = 0.3351		FitProb. = 0.7058, ResVar. = 0.4662
Regression Type: Logistic - 5PL
Std. Curve: FI = 3.47069 + (13407.6 - 3.47069) / ((1 + (Conc / 4401.42)^-1.50601))^0.75585
FitProb. = 0.2285, ResVar. = 1.4763

## Sheet: Std Obs. Conc
				IL-1b	IL-2	IL-4	IL-5	IL-6	IL-7	IL-8	IL-10	IL-12(p70)	IL-13	IL-17	G-CSF	GM-CSF	IFN-g	MCP-1	MIP-1b	TNF-a
			d	-0.293735	0.133214	4.8463	0.793414	1.96718	8.87603	4.96771	0.0729549	0.843603	4.02069	-1.69409	-0.457968	7.23218	1.79061	5.9248	0.045602	3.47069
			a	17108.8	11809.1	14465	6995.46	17611.7	11985.6	23847.6	7347.85	9272.1	18686.6	23036.3	20095.1	25114.4	21643.7	10212.5	11465	13407.6
			c	1058.21	2899.65	226.715	10910.3	979.657	1524.41	923.442	1639.56	5682.45	543.244	4810.71	16637	264.541	1692.67	395.352	790.402	4401.42
			b	-1.66492	-1.14619	-1.12447	-1.25293	-1.1685	-1.08636	-0.498371	-0.95453	-1.16438	-0.902251	-0.880938	-0.771859	-0.843141	-1.13829	-0.967028	-1.02427	-1.50601
			g	0.632281	0.881114	1.27072	0.876008	0.925256	1.44098	2.63508	1.11952	0.894252	1.43393	1.10922	1.32884	1.89067	0.968121	1.50607	1.14705	0.75585
			max	5772.56	23669.7	3658.43	31879.2	4192.54	8600.28	2103.43	11243.4	31635.2	2947.66	40977.7	116639	5887.88	19116.6	2264.13	8763.79	28459.1
			min	0.446537	1.68362	0.816671	6.31672	0.223376	7.02471	0.370237	0.730639	1.84118	0.71316	2.54222	6.06235	1.58533	1.18343	2.14622	0.381393	5.77929
				IL-1b	IL-2	IL-4	IL-5	IL-6	IL-7	IL-8	IL-10	IL-12(p70)	IL-13	IL-17	G-CSF	GM-CSF	IFN-g	MCP-1	MIP-1b	TNF-a
				Obs	Obs	Obs	Obs	Obs	Obs	Obs	Obs	Obs	Obs	Obs	Obs	Obs	Obs	Obs	Obs	Obs
			S1	5772.56	23669.7	3658.43	43073.3	4192.54	5930.02	2544.13	11243.4	31635.2	2947.66	40977.7	116639	5887.88	19116.6	3028.55	8763.79	23435.4
			S2	2059.28	7737.99	847.595	31879.2	936.965	8600.28	2103.43	3105.35	8110.31	737.524	11149.1	26387.6	1820.62	5339.55	2264.13	2184.04	28459.1
			S3	447.604	1667.77	214.483	7906.19	359.675	2086.93	510.23	715.47	1979.14	183.855	2581	7086.14	390.11	1241.08	551.264	537.089	6212.84
			S4	122.13	438.402	54.8723	2001.68	58.637	538.512	134.653	186.339	508.769	46.3022	675.338	1782.52	105.225	327.23	142.05	139.104	1657.85
			S5	29.3028	111.506	13.101	493.933	15.2781	129.514	32.0656	46.9613	124.106	11.4232	170.398	424.49	25.1788	78.976	34.3923	33.4965	400.609
			S6	6.99467	26.1206	3.48463	121.808	4.1283	34.8823	8.03331	11.2347	30.96	2.90639	39.4412	103.072	6.45713	19.2758	8.88664	8.26899	95.6064
			S7	1.90242	6.94506	0.816671	34.1307	0.955584	7.02471	2.25513	2.91159	8.15822	0.71316	10.9964	31.1664	1.58533	5.31652	2.14622	2.45872	28.2503
			S8	0.446537	1.68362	OOR <	6.31672	0.223376	OOR <	0.370237	0.730639	1.84118	OOR <	2.54222	6.06235	OOR <	1.18343	OOR <	0.381393	5.77929
			Outlier

## Sheet: FI
Nucleotide	Replicate	IL-1b	IL-2	IL-4	IL-5	IL-6	IL-7	IL-8	IL-10	IL-12(p70)	IL-13	IL-17	G-CSF	GM-CSF	IFN-g	MCP-1	MIP-1b	TNF-a
Mock 2h	#1	16	24	12	28	249.5	35	8016	117	13	8	17	15	20	21	110	432	61
	#2	16	23	11	28.5	251	35	7206	118	14	8	19	15.5	22	20	101	400	60
	#3	17	27	11	28.5	239	35	8360	116	13	9	17	16	19	19	100.5	395	58
Ap4A 2h	#1	16	24	12	29	352.5	34	6607.5	193	15	10	17	18.5	19	18	97	436	59
	#2	16	25	13	28	340	35	7692	178.5	14	8	16	15	17	19	82	392	55
	#3	17	26.5	11	26.5	327	34	6930	176	15	8	17.5	16	19	17.5	82	377	50
ATP 2h	#1	16	25	12	28	407.5	37	8023.5	334	14	8	17	17	20	18	92.5	590	56.5
	#2	16	24	12	26	391	33	7544	317	15	9	18	17	19.5	17	81	571	52
	#3	16	23	12	31	392	36	8681.5	320	14	8	18	16	18	16	82	569	50
ADP 2h	#1	14	23.5	12	29	533	38	8990.5	321	14	9	17	17	17	19	107	654	52
	#2	18	25	13	32	562	37	8707	366	14	9	18	18	21	18	122	678	63.5
	#3	17	25	13	31	517	36	8655	343	14	8	18	16	19.5	21	118	664	59
UTP 2h	#1	16	27	12	31.5	310	35.5	7189	232	14	8	16	16.5	20	18	124	458.5	57
	#2	16.5	27	13	32.5	302	34	7662	219	14	9	19	15.5	19.5	18	110	444	58
	#3	17	26	13.5	31	322	37	7859	245.5	14	9	17	16	18.5	21	129	484	59
UDP 2h	#1	17	25	12	29	255	37	7888	120	13	8	18	17	20	22	659	874	60
	#2	15	24	12	31	275	34.5	7775	121	12	8	16.5	15	19	22	515	798.5	54
	#3	16	26	10	31	248	36	7860	110.5	14	8	17	17	18	22	562.5	838	57
LPS 2h	#1	28	23	12	30	915	36	9654	117	15	9	17	16	20	27	544	3977	73
	#2	24	24	13	34	769.5	38	8983	123	14	8	15	18	22	25	396.5	3532	67.5
	#3	32	27	14	35	1060	33.5	8010	128.5	13	8	17	17	21	27	661	4158	82
Mock 4h	#1	16	25	12	32	231	38	8355.5	114.5	13.5	8	19	17	18	19	101	421	60
	#2	16	26	13	28	245	35	7307	126	14	9	17	19	19.5	19	101	422	62
	#3	16	25	13	28.5	238	39	7841	122	14	8	17	18	20	18	103	426	62
Ap4A 4h	#1	17	24.5	14	29	499	36	8075	423	13	8	17.5	16	21	18	76	426	58.5
	#2	15	25	12	29	500.5	36	8930.5	421	14	9	19	18	18.5	19	68	407	59
	#3	15	26	13	32	476.5	36	8115	385.5	14	8	16	15.5	19	19	60	375.5	57.5
ATP 4h	#1	18	25.5	13	29	596	35	8191	515.5	13	8	17	16	18	18	69	549	58
	#2	18	23	12.5	30	587	36	6437	503.5	14	9	16	17	19	17.5	63	527	56
	#3	18	26	11	28.5	576	33.5	8490	516	14	9	18	16	18	19	64	531.5	55
ADP 4h	#1	21	24	13	32.5	916	36.5	8376	561.5	13	9	18	17	21	20	99	682	63
	#2	21	26	15	30	926	39	8684.5	544	15	8	18	18.5	21	19.5	84	674	64
	#3	25	26.5	14	31.5	949	36	7920	547	13	9	20.5	18	19	19	92	667.5	62
UTP 4h	#1	15	26	13	30.5	399	36	7976	319	14	7	18	17	19.5	18	117	470.5	63
	#2	16	27	13	29	416	34.5	8725.5	349	14	8	17	16	20	19	107	455	60
	#3	16	26	13	27	394	38	9091	323	14	9	16	16	20	18	101	450.5	62
UDP 4h	#1	16	23	11	29	267	35	8766	125	13	10	17	16	20	25	574	1014	56.5
	#2	17	23	12	29.5	300	36	9280.5	132	15	8	17	15	20	22	502	1020	60
	#3	15.5	24	11	24.5	264	35	6284	117	13.5	9	15.5	15	20	20	600.5	1003	60.5
Mock 6h	#1	15	24	11	33	207.5	36	8670	112	13	8	16	17	18.5	19	83	402.5	56
	#2	14	26	13	32	245	37	7985	134	14	9	16	16	19	18	100	389	62
	#3	18	26.5	11	31.5	251	38	6270.5	139.5	14	9	20	18	21	21	111	472	68
Ap4A 6h	#1	18	26	14	32	627	42	8910	540	14.5	8	17	18	19	19	68	463	64
	#2	18	29	13	31.5	625	39.5	8464.5	518	15	10	18	19	19	19	61	391.5	59
	#3	18	26	13	34	609	39	7497	535.5	14	8	17	17	21	21	63	426	62
ATP 6h	#1	20	24	12.5	31	702.5	36	9326.5	707	13	9	20	17	20	21	58	548	57
	#2	18	24	13	29	702	37	8062	686.5	14	8	20	17	20	21	51	507	56
	#3	22	26	14	30.5	572	42	7990	733.5	18	10	21	20	24	22	57	560	59
ADP 6h	#1	23	25	14	31.5	1083	37	6985	766	14.5	8.5	19	18	21	21	61.5	656	63
	#2	19	24.5	13	30.5	1123	40	9233.5	747	14	8	18	17	20.5	19	57	601	58
	#3	24	26	14	36.5	1243	41.5	8753	778	15	9	21	17	22	21	75	652.5	67
UTP 6h	#1	19	25	12	26.5	457	36	7356	356	13	8	19	17	19	23	97	500	68
	#2	16.5	25	14	29.5	430	35.5	7973	350	14	8	16	15	21	20	76	439	63
	#3	17	24	11	33	428.5	36	9110	341	15	9	18	17	18	19	93	464	63
UDP 6h	#1	18	25	13	29.5	302	37	7829	133	14	9	19	17	21	23	465	1059	65
	#2	19	27	12	31	313	38	7649	129	14	10	17	18.5	21	22	375	990	58
	#3	15	25	12	29	295	40	7622	136	14	9	15	17	22	23	403	948	64.5
LPS 6h	#1	33	27.5	13	31.5	1278	38	8417.5	131.5	13	10	18	16	22	29.5	397	3702.5	78
	#2	30	28	13	31	959	40	8095	138	15	10	19	16	21.5	23	256.5	3078.5	68
	#3	34	25	14	30	1398	36	9324	126.5	14	8	20	17	22	25.5	421.5	3963	73
Mock 10h	#1	15	27	12	31.5	236	40	8682	136	13	10	18	19	19	20	99.5	436	68
	#2	17	24	13	30.5	244	39	7283	134.5	14	8	17	18	19	20	96	409	66
	#3	19	24	13	34	242	38	8021	139	14	9	20	17	21	20	94	417	67
Ap4A 10h	#1	17	25	13	31	574	39	9637	519	13.5	9	19	18.5	22	20	54	402	67
	#2	16	25	13	29	581	39	9586	498	14	9	20	18	19.5	18.5	48	379	62
	#3	17	24	13	31.5	593	39	8529.5	548	13	8	20	19	20	20	56	403	61.5
ATP 10h	#1	20	24	13	29.5	691.5	39	10032	773.5	15	9	18	19	21	22	47	493	63.5
	#2	19	24	14	30.5	659	39	8707	710	15	9	19	19	20	22	43	426	58
	#3	20	24	14	30.5	687	40	8400.5	737.5	15	9	17	17	20	19	44	466	60
ADP 10h	#1	25	23	13	32.5	1005	40.5	10680	772	12	9	20	19.5	20	22	48	560	63
	#2	23	27.5	14	31.5	1055.5	40	8687	794	15	8	18	18	20	24	56	525	67.5
	#3	26	25	14	35	1119	39	8137	789	15	9	20	19	23	20	57	578	67
UTP 10h	#1	16	25	12	27	421	38	7900	367.5	13	9	20	17	22	19	72	449	66
	#2	18	27	13	32	424	37	7826	362	14.5	8	19	19	21	20	68.5	399.5	63
	#3	18	25	13	28	443	40	6974.5	364	15	9	18	17	21	18	70	437	62
UDP 10h	#1	20	27	14	31	308	38	9696	131.5	15	8	17	17	19	22.5	371	745	59
	#2	16	25	13	29.5	325	39	7430	124	13	9	16.5	18.5	21	22.5	302	806.5	60
	#3	16	26	12	27.5	301	38	7049	134	14	10	18	16	19	24	365	746.5	60
B	#1	10	21	9	22	15	33	12	11	11	7	15.5	16	16	14	14	17.5	12
	#2	12	19	9	22	12	37	12.5	12	12	7	14	15	15	13	12	18.5	13
	Avg.	11	20	9	22	13.5	35	12.25	11.5	11.5	7	14.75	15.5	15.5	13.5	13	18	12.5

## Sheet: FI-B
Nucleotide	Replicate	IL-1b (39)	IL-2 (38)	IL-4 (52)	IL-5 (33)	IL-6 (19)	IL-7 (74)	IL-8 (54)	IL-10 (56)	IL-12(p70) (75)	IL-13 (51)	IL-17 (76)	G-CSF (57)	GM-CSF (34)	IFN-g (21)	MCP-1(MCAF) (53)	MIP-1b (18)	TNF-a (36)
Mock 2h	#1	5	4	3	6	236	0	8003.75	105.5	1.5	1	2.25	-0.5	4.5	7.5	97	414	48.5
	#2	5	3	2	6.5	237.5	0	7193.75	106.5	2.5	1	4.25	0	6.5	6.5	88	382	47.5
	#3	6	7	2	6.5	225.5	0	8347.75	104.5	1.5	2	2.25	0.5	3.5	5.5	87.5	377	45.5
Ap4A 2h	#1	5	4	3	7	339	-1	6595.25	181.5	3.5	3	2.25	3	3.5	4.5	84	418	46.5
	#2	5	5	4	6	326.5	0	7679.75	167	2.5	1	1.25	-0.5	1.5	5.5	69	374	42.5
	#3	6	6.5	2	4.5	313.5	-1	6917.75	164.5	3.5	1	2.75	0.5	3.5	4	69	359	37.5
ATP 2h	#1	5	5	3	6	394	2	8011.25	322.5	2.5	1	2.25	1.5	4.5	4.5	79.5	572	44
	#2	5	4	3	4	377.5	-2	7531.75	305.5	3.5	2	3.25	1.5	4	3.5	68	553	39.5
	#3	5	3	3	9	378.5	1	8669.25	308.5	2.5	1	3.25	0.5	2.5	2.5	69	551	37.5
ADP 2h	#1	3	3.5	3	7	519.5	3	8978.25	309.5	2.5	2	2.25	1.5	1.5	5.5	94	636	39.5
	#2	7	5	4	10	548.5	2	8694.75	354.5	2.5	2	3.25	2.5	5.5	4.5	109	660	51
	#3	6	5	4	9	503.5	1	8642.75	331.5	2.5	1	3.25	0.5	4	7.5	105	646	46.5
UTP 2h	#1	5	7	3	9.5	296.5	0.5	7176.75	220.5	2.5	1	1.25	1	4.5	4.5	111	440.5	44.5
	#2	5.5	7	4	10.5	288.5	-1	7649.75	207.5	2.5	2	4.25	0	4	4.5	97	426	45.5
	#3	6	6	4.5	9	308.5	2	7846.75	234	2.5	2	2.25	0.5	3	7.5	116	466	46.5
UDP 2h	#1	6	5	3	7	241.5	2	7875.75	108.5	1.5	1	3.25	1.5	4.5	8.5	646	856	47.5
	#2	4	4	3	9	261.5	-0.5	7762.75	109.5	0.5	1	1.75	-0.5	3.5	8.5	502	780.5	41.5
	#3	5	6	1	9	234.5	1	7847.75	99	2.5	1	2.25	1.5	2.5	8.5	549.5	820	44.5
LPS 2h	#1	17	3	3	8	901.5	1	9641.75	105.5	3.5	2	2.25	0.5	4.5	13.5	531	3959	60.5
	#2	13	4	4	12	756	3	8970.75	111.5	2.5	1	0.25	2.5	6.5	11.5	383.5	3514	55
	#3	21	7	5	13	1046.5	-1.5	7997.75	117	1.5	1	2.25	1.5	5.5	13.5	648	4140	69.5
Mock 4h	#1	5	5	3	10	217.5	3	8343.25	103	2	1	4.25	1.5	2.5	5.5	88	403	47.5
	#2	5	6	4	6	231.5	0	7294.75	114.5	2.5	2	2.25	3.5	4	5.5	88	404	49.5
	#3	5	5	4	6.5	224.5	4	7828.75	110.5	2.5	1	2.25	2.5	4.5	4.5	90	408	49.5
Ap4A 4h	#1	6	4.5	5	7	485.5	1	8062.75	411.5	1.5	1	2.75	0.5	5.5	4.5	63	408	46
	#2	4	5	3	7	487	1	8918.25	409.5	2.5	2	4.25	2.5	3	5.5	55	389	46.5
	#3	4	6	4	10	463	1	8102.75	374	2.5	1	1.25	0	3.5	5.5	47	357.5	45
ATP 4h	#1	7	5.5	4	7	582.5	0	8178.75	504	1.5	1	2.25	0.5	2.5	4.5	56	531	45.5
	#2	7	3	3.5	8	573.5	1	6424.75	492	2.5	2	1.25	1.5	3.5	4	50	509	43.5
	#3	7	6	2	6.5	562.5	-1.5	8477.75	504.5	2.5	2	3.25	0.5	2.5	5.5	51	513.5	42.5
ADP 4h	#1	10	4	4	10.5	902.5	1.5	8363.75	550	1.5	2	3.25	1.5	5.5	6.5	86	664	50.5
	#2	10	6	6	8	912.5	4	8672.25	532.5	3.5	1	3.25	3	5.5	6	71	656	51.5
	#3	14	6.5	5	9.5	935.5	1	7907.75	535.5	1.5	2	5.75	2.5	3.5	5.5	79	649.5	49.5
UTP 4h	#1	4	6	4	8.5	385.5	1	7963.75	307.5	2.5	0	3.25	1.5	4	4.5	104	452.5	50.5
	#2	5	7	4	7	402.5	-0.5	8713.25	337.5	2.5	1	2.25	0.5	4.5	5.5	94	437	47.5
	#3	5	6	4	5	380.5	3	9078.75	311.5	2.5	2	1.25	0.5	4.5	4.5	88	432.5	49.5
UDP 4h	#1	5	3	2	7	253.5	0	8753.75	113.5	1.5	3	2.25	0.5	4.5	11.5	561	996	44
	#2	6	3	3	7.5	286.5	1	9268.25	120.5	3.5	1	2.25	-0.5	4.5	8.5	489	1002	47.5
	#3	4.5	4	2	2.5	250.5	0	6271.75	105.5	2	2	0.75	-0.5	4.5	6.5	587.5	985	48
Mock 6h	#1	4	4	2	11	194	1	8657.75	100.5	1.5	1	1.25	1.5	3	5.5	70	384.5	43.5
	#2	3	6	4	10	231.5	2	7972.75	122.5	2.5	2	1.25	0.5	3.5	4.5	87	371	49.5
	#3	7	6.5	2	9.5	237.5	3	6258.25	128	2.5	2	5.25	2.5	5.5	7.5	98	454	55.5
Ap4A 6h	#1	7	6	5	10	613.5	7	8897.75	528.5	3	1	2.25	2.5	3.5	5.5	55	445	51.5
	#2	7	9	4	9.5	611.5	4.5	8452.25	506.5	3.5	3	3.25	3.5	3.5	5.5	48	373.5	46.5
	#3	7	6	4	12	595.5	4	7484.75	524	2.5	1	2.25	1.5	5.5	7.5	50	408	49.5
ATP 6h	#1	9	4	3.5	9	689	1	9314.25	695.5	1.5	2	5.25	1.5	4.5	7.5	45	530	44.5
	#2	7	4	4	7	688.5	2	8049.75	675	2.5	1	5.25	1.5	4.5	7.5	38	489	43.5
	#3	11	6	5	8.5	558.5	7	7977.75	722	6.5	3	6.25	4.5	8.5	8.5	44	542	46.5
ADP 6h	#1	12	5	5	9.5	1069.5	2	6972.75	754.5	3	1.5	4.25	2.5	5.5	7.5	48.5	638	50.5
	#2	8	4.5	4	8.5	1109.5	5	9221.25	735.5	2.5	1	3.25	1.5	5	5.5	44	583	45.5
	#3	13	6	5	14.5	1229.5	6.5	8740.75	766.5	3.5	2	6.25	1.5	6.5	7.5	62	634.5	54.5
UTP 6h	#1	8	5	3	4.5	443.5	1	7343.75	344.5	1.5	1	4.25	1.5	3.5	9.5	84	482	55.5
	#2	5.5	5	5	7.5	416.5	0.5	7960.75	338.5	2.5	1	1.25	-0.5	5.5	6.5	63	421	50.5
	#3	6	4	2	11	415	1	9097.75	329.5	3.5	2	3.25	1.5	2.5	5.5	80	446	50.5
UDP 6h	#1	7	5	4	7.5	288.5	2	7816.75	121.5	2.5	2	4.25	1.5	5.5	9.5	452	1041	52.5
	#2	8	7	3	9	299.5	3	7636.75	117.5	2.5	3	2.25	3	5.5	8.5	362	972	45.5
	#3	4	5	3	7	281.5	5	7609.75	124.5	2.5	2	0.25	1.5	6.5	9.5	390	930	52
LPS 6h	#1	22	7.5	4	9.5	1264.5	3	8405.25	120	1.5	3	3.25	0.5	6.5	16	384	3684.5	65.5
	#2	19	8	4	9	945.5	5	8082.75	126.5	3.5	3	4.25	0.5	6	9.5	243.5	3060.5	55.5
	#3	23	5	5	8	1384.5	1	9311.75	115	2.5	1	5.25	1.5	6.5	12	408.5	3945	60.5
Mock 10h	#1	4	7	3	9.5	222.5	5	8669.75	124.5	1.5	3	3.25	3.5	3.5	6.5	86.5	418	55.5
	#2	6	4	4	8.5	230.5	4	7270.75	123	2.5	1	2.25	2.5	3.5	6.5	83	391	53.5
	#3	8	4	4	12	228.5	3	8008.75	127.5	2.5	2	5.25	1.5	5.5	6.5	81	399	54.5
Ap4A 10h	#1	6	5	4	9	560.5	4	9624.75	507.5	2	2	4.25	3	6.5	6.5	41	384	54.5
	#2	5	5	4	7	567.5	4	9573.75	486.5	2.5	2	5.25	2.5	4	5	35	361	49.5
	#3	6	4	4	9.5	579.5	4	8517.25	536.5	1.5	1	5.25	3.5	4.5	6.5	43	385	49
ATP 10h	#1	9	4	4	7.5	678	4	10019.8	762	3.5	2	3.25	3.5	5.5	8.5	34	475	51
	#2	8	4	5	8.5	645.5	4	8694.75	698.5	3.5	2	4.25	3.5	4.5	8.5	30	408	45.5
	#3	9	4	5	8.5	673.5	5	8388.25	726	3.5	2	2.25	1.5	4.5	5.5	31	448	47.5
ADP 10h	#1	14	3	4	10.5	991.5	5.5	10667.8	760.5	0.5	2	5.25	4	4.5	8.5	35	542	50.5
	#2	12	7.5	5	9.5	1042	5	8674.75	782.5	3.5	1	3.25	2.5	4.5	10.5	43	507	55
	#3	15	5	5	13	1105.5	4	8124.75	777.5	3.5	2	5.25	3.5	7.5	6.5	44	560	54.5
UTP 10h	#1	5	5	3	5	407.5	3	7887.75	356	1.5	2	5.25	1.5	6.5	5.5	59	431	53.5
	#2	7	7	4	10	410.5	2	7813.75	350.5	3	1	4.25	3.5	5.5	6.5	55.5	381.5	50.5
	#3	7	5	4	6	429.5	5	6962.25	352.5	3.5	2	3.25	1.5	5.5	4.5	57	419	49.5
UDP 10h	#1	9	7	5	9	294.5	3	9683.75	120	3.5	1	2.25	1.5	3.5	9	358	727	46.5
	#2	5	5	4	7.5	311.5	4	7417.75	112.5	1.5	2	1.75	3	5.5	9	289	788.5	47.5
	#3	5	6	3	5.5	287.5	3	7036.75	122.5	2.5	3	3.25	0.5	3.5	10.5	352	728.5	47.5

## Sheet: Conc
				IL-1b	IL-2	IL-4	IL-5	IL-6	IL-7	IL-8	IL-10	IL-12(p70)	IL-13	IL-17	G-CSF	GM-CSF	IFN-g	MCP-1	MIP-1b	TNF-a
			d	-0.293735	0.133214	4.8463	0.793414	1.96718	8.87603	4.96771	0.0729549	0.843603	4.02069	-1.69409	-0.457968	7.23218	1.79061	5.9248	0.045602	3.47069
			a	17108.8	11809.1	14465	6995.46	17611.7	11985.6	23847.6	7347.85	9272.1	18686.6	23036.3	20095.1	25114.4	21643.7	10212.5	11465	13407.6
			c	1058.21	2899.65	226.715	10910.3	979.657	1524.41	923.442	1639.56	5682.45	543.244	4810.71	16637	264.541	1692.67	395.352	790.402	4401.42
			b	-1.66492	-1.14619	-1.12447	-1.25293	-1.1685	-1.08636	-0.498371	-0.95453	-1.16438	-0.902251	-0.880938	-0.771859	-0.843141	-1.13829	-0.967028	-1.02427	-1.50601
			g	0.632281	0.881114	1.27072	0.876008	0.925256	1.44098	2.63508	1.11952	0.894252	1.43393	1.10922	1.32884	1.89067	0.968121	1.50607	1.14705	0.75585
			max	5772.56	23669.7	3658.43	31879.2	4192.54	8600.28	2103.43	11243.4	31635.2	2947.66	40977.7	116639	5887.88	19116.6	2264.13	8763.79	28459.1
			min	0.446537	1.68362	0.816671	6.31672	0.223376	7.02471	0.370237	0.730639	1.84118	0.71316	2.54222	6.06235	1.58533	1.18343	2.14622	0.381393	5.77929
Nucleotide	Replicate	IL-1b	IL-2	IL-4	IL-5	IL-6	IL-7	IL-8	IL-10	IL-12(p70)	IL-13	IL-17	G-CSF	GM-CSF	IFN-g	MCP-1	MIP-1b	TNF-a
Mock 2h	#1	0.49067	1.02747	OOR <	15.4106	18.1536	OOR <	3516.26	31.6419	0.587454	OOR <	0.672742	OOR <	OOR <	0.957617	16.2098	49.4593	29.5522
	#2	0.49067	0.763977	OOR <	16.7538	18.2623	OOR <	2791.75	31.9292	1.4291	OOR <	1.02386	0.495686	OOR <	0.804069	15.0449	46.0078	28.9745
	#3	0.578327	1.81452	OOR <	16.7538	17.3922	OOR <	3870.58	31.3545	0.587454	OOR <	0.672742	1.0182	OOR <	0.647459	14.9792	45.4671	27.8145
Ap4A 2h	#1	0.49067	1.02747	OOR <	18.0866	25.5371	OOR <	2340.9	53.3924	2.24947	OOR <	0.672742	3.56336	OOR <	0.486851	14.5167	49.8898	28.3953
	#2	0.49067	1.29031	OOR <	15.4106	24.6479	OOR <	3209.09	49.2478	1.4291	OOR <	0.498698	OOR <	OOR <	0.647459	12.4689	45.1425	26.0618
	#3	0.578327	1.68362	OOR <	11.3066	23.7215	OOR <	2575.76	48.5333	2.24947	OOR <	0.760185	1.0182	OOR <	0.404568	12.4689	43.5173	23.1036
ATP 2h	#1	0.49067	1.29031	OOR <	15.4106	29.4323	OOR <	3523.67	93.961	1.4291	OOR <	0.672742	2.04522	OOR <	0.486851	13.9141	66.3607	26.9401
	#2	0.49067	1.02747	OOR <	9.90798	28.2665	OOR <	3076.72	89.0295	2.24947	OOR <	0.847866	2.04522	OOR <	0.320529	12.3281	64.3356	24.2928
	#3	0.49067	0.763977	OOR <	23.3306	28.3372	OOR <	4230.51	89.8987	1.4291	OOR <	0.847866	1.0182	OOR <	0.144295	12.4689	64.1223	23.1036
ADP 2h	#1	0.31263	0.895819	OOR <	18.0866	38.2435	OOR <	4605.24	90.1886	1.4291	OOR <	0.672742	2.04522	OOR <	0.647459	15.8249	73.1777	24.2928
	#2	0.665288	1.29031	OOR <	25.9086	40.2688	OOR <	4260.33	103.284	1.4291	OOR <	0.847866	3.05941	OOR <	0.486851	17.7192	75.7338	30.9896
	#3	0.578327	1.29031	OOR <	23.3306	37.1247	OOR <	4199.72	96.5776	1.4291	OOR <	0.847866	1.0182	OOR <	0.957617	17.2212	74.2427	28.3953
UTP 2h	#1	0.49067	1.81452	OOR <	24.6228	22.507	OOR <	2778.02	64.5525	1.4291	OOR <	0.498698	1.53384	OOR <	0.486851	17.9664	52.3078	27.232
	#2	0.534593	1.81452	OOR <	27.1882	21.9343	OOR <	3181.87	60.8294	1.4291	OOR <	1.02386	0.495686	OOR <	0.486851	16.2098	50.7502	27.8145
	#3	0.578327	1.55262	OOR <	23.3306	23.3646	OOR <	3364.35	68.4233	1.4291	OOR <	0.672742	1.0182	OOR <	0.957617	18.5794	55.0419	28.3953
UDP 2h	#1	0.578327	1.29031	OOR <	18.0866	18.5517	OOR <	3391.97	32.5037	0.587454	OOR <	0.847866	2.04522	OOR <	1.10869	70.6324	96.6708	28.9745
	#2	0.402174	1.02747	OOR <	23.3306	19.9951	OOR <	3285.46	32.7908	OOR <	OOR <	0.585568	OOR <	OOR <	1.10869	57.5409	88.5864	25.474
	#3	0.49067	1.55262	OOR <	23.3306	18.045	OOR <	3365.3	29.7728	1.4291	OOR <	0.672742	2.04522	OOR <	1.10869	61.8906	92.812	27.232
LPS 2h	#1	1.51072	0.763977	OOR <	20.7247	64.7957	OOR <	5518.27	31.6419	2.24947	OOR <	0.672742	1.0182	OOR <	1.83801	60.201	522.863	36.3732
	#2	1.17668	1.02747	OOR <	30.9937	54.6992	OOR <	4595.79	33.365	1.4291	OOR <	0.326093	3.05941	OOR <	1.55062	46.471	444.371	33.2708
	#3	1.84088	1.81452	0.0749628	33.5056	74.8713	OOR <	3510.35	34.9428	0.587454	OOR <	0.672742	2.04522	OOR <	1.83801	70.8126	557.308	41.3745
Mock 4h	#1	0.49067	1.29031	OOR <	25.9086	16.8107	OOR <	3865.74	30.9233	1.012	OOR <	1.02386	2.04522	OOR <	0.647459	15.0449	48.2745	28.9745
	#2	0.49067	1.55262	OOR <	15.4106	17.8275	OOR <	2874.46	34.2258	1.4291	OOR <	0.672742	4.06566	OOR <	0.647459	15.0449	48.3822	30.1283
	#3	0.49067	1.29031	OOR <	16.7538	17.3196	OOR <	3347.31	33.0779	1.4291	OOR <	0.672742	3.05941	OOR <	0.486851	15.3064	48.8132	30.1283
Ap4A 4h	#1	0.578327	1.15896	0.0749628	18.0866	35.8647	OOR <	3574.9	120.031	0.587454	OOR <	0.760185	1.0182	OOR <	0.486851	11.6146	48.8132	28.1051
	#2	0.402174	1.29031	OOR <	18.0866	35.9697	OOR <	4530.14	119.44	1.4291	OOR <	1.02386	3.05941	OOR <	0.647459	10.4366	46.7641	28.3953
	#3	0.402174	1.55262	OOR <	25.9086	34.2875	OOR <	3615.14	108.992	1.4291	OOR <	0.498698	0.495686	OOR <	0.647459	9.20467	43.3545	27.5235
ATP 4h	#1	0.665288	1.42152	OOR <	18.0866	42.6397	OOR <	3692.71	147.647	0.587454	OOR <	0.672742	1.0182	OOR <	0.486851	10.5865	61.9892	27.8145
	#2	0.665288	0.763977	OOR <	20.7247	42.0124	OOR <	2223.87	144.031	1.4291	OOR <	0.498698	2.04522	OOR <	0.404568	9.67378	59.6407	26.6478
	#3	0.665288	1.55262	OOR <	16.7538	41.2455	OOR <	4012.61	147.798	1.4291	OOR <	0.847866	1.0182	OOR <	0.647459	9.82817	60.1212	26.0618
ADP 4h	#1	0.922877	1.02747	OOR <	27.1882	64.8651	OOR <	3887.81	161.603	0.587454	OOR <	0.847866	2.04522	OOR <	0.804069	14.7816	76.1598	30.7028
	#2	0.922877	1.55262	0.307388	20.7247	65.5593	OOR <	4234.01	156.275	2.24947	OOR <	0.847866	3.56336	OOR <	0.726194	12.7488	75.3077	31.276
	#3	1.26061	1.68362	0.0749628	24.6228	67.1562	OOR <	3422.67	157.187	0.587454	OOR <	1.28919	3.05941	OOR <	0.647459	13.8466	74.6154	30.1283
UTP 4h	#1	0.402174	1.55262	OOR <	22.0313	28.832	OOR <	3477	89.6089	1.4291	OOR <	0.847866	2.04522	OOR <	0.486851	17.0959	53.5952	30.7028
	#2	0.49067	1.81452	OOR <	18.0866	30.0321	OOR <	4282.09	98.3243	1.4291	OOR <	0.672742	1.0182	OOR <	0.647459	15.8249	51.932	28.9745
	#3	0.49067	1.55262	OOR <	12.6885	28.4786	OOR <	4733.65	90.7684	1.4291	OOR <	0.498698	1.0182	OOR <	0.486851	15.0449	51.4487	30.1283
UDP 4h	#1	0.49067	0.763977	OOR <	18.0866	19.4185	OOR <	4330.07	33.9389	0.587454	OOR <	0.672742	1.0182	OOR <	1.55062	62.9383	111.765	26.9401
	#2	0.578327	0.763977	OOR <	19.41	21.791	OOR <	4985.01	35.9462	2.24947	OOR <	0.672742	OOR <	OOR <	1.10869	56.3433	112.416	28.9745
	#3	0.446537	1.02747	OOR <	5.57692	19.202	OOR <	2122.82	31.6419	1.012	OOR <	0.412183	OOR <	OOR <	0.804069	65.3458	110.573	29.2636
Mock 6h	#1	0.402174	1.02747	OOR <	28.4621	15.095	OOR <	4217.13	30.2044	0.587454	OOR <	0.498698	2.04522	OOR <	0.647459	12.6091	46.278	26.6478
	#2	0.31263	1.55262	OOR <	25.9086	17.8275	OOR <	3485.8	36.5193	1.4291	OOR <	0.498698	1.0182	OOR <	0.486851	14.9134	44.8178	30.1283
	#3	0.665288	1.68362	OOR <	24.6228	18.2623	OOR <	2114.08	38.0947	1.4291	OOR <	1.20058	3.05941	OOR <	0.957617	16.3374	53.756	33.5544
Ap4A 6h	#1	0.665288	1.55262	0.0749628	25.9086	44.7984	OOR <	4504.75	155.061	1.84118	OOR <	0.672742	3.05941	OOR <	0.647459	10.4366	52.7907	31.276
	#2	0.665288	2.33728	OOR <	24.6228	44.6592	OOR <	3984.38	148.401	2.24947	OOR <	0.847866	4.06566	OOR <	0.647459	9.36206	45.0884	28.3953
	#3	0.665288	1.55262	OOR <	30.9937	43.5453	OOR <	3035.67	153.696	1.4291	OOR <	0.672742	2.04522	OOR <	0.957617	9.67378	48.8132	30.1283
ATP 6h	#1	0.837495	1.02747	OOR <	23.3306	50.0475	OOR <	5047.91	206.836	0.587454	OOR <	1.20058	2.04522	OOR <	0.957617	8.88664	61.8825	27.232
	#2	0.665288	1.02747	OOR <	18.0866	50.0128	OOR <	3561.9	200.358	1.4291	OOR <	1.20058	2.04522	OOR <	0.957617	7.73516	57.5033	26.6478
	#3	1.00784	1.55262	0.0749628	22.0313	40.9665	OOR <	3490.7	215.264	4.6492	OOR <	1.37794	5.06621	0.536847	1.10869	8.72593	63.1626	28.3953
ADP 6h	#1	1.09243	1.29031	0.0749628	24.6228	76.4722	OOR <	2617.66	225.686	1.84118	OOR <	1.02386	3.05941	OOR <	0.957617	9.44037	73.3907	30.7028
	#2	0.751652	1.15896	OOR <	22.0313	79.2586	OOR <	4921.51	219.582	1.4291	OOR <	0.847866	2.04522	OOR <	0.647459	8.72593	67.5327	27.8145
	#3	1.17668	1.55262	0.0749628	37.2402	87.6377	OOR <	4314.61	229.558	2.24947	OOR <	1.37794	2.04522	OOR <	0.957617	11.4699	73.0179	32.9868
UTP 6h	#1	0.751652	1.29031	OOR <	11.3066	32.9184	OOR <	2915.32	100.364	0.587454	OOR <	1.02386	2.04522	OOR <	1.2577	14.5167	56.7546	33.5544
	#2	0.534593	1.29031	0.0749628	19.41	31.0189	OOR <	3474.07	98.6156	1.4291	OOR <	0.498698	OOR <	OOR <	0.804069	11.6146	50.2125	30.7028
	#3	0.578327	1.02747	OOR <	28.4621	30.9133	OOR <	4758.3	95.9958	2.24947	OOR <	0.847866	2.04522	OOR <	0.647459	13.9815	52.898	30.7028
UDP 6h	#1	0.665288	1.29031	OOR <	19.41	21.9343	OOR <	3335.99	36.2328	1.4291	OOR <	1.02386	2.04522	OOR <	1.2577	52.9148	116.652	31.8476
	#2	0.751652	1.81452	OOR <	23.3306	22.7216	OOR <	3170.13	35.0862	1.4291	OOR <	0.672742	3.56336	OOR <	1.10869	44.4163	109.166	27.8145
	#3	0.402174	1.29031	OOR <	18.0866	21.4325	OOR <	3145.88	37.0923	1.4291	OOR <	0.326093	2.04522	OOR <	1.2577	47.0888	104.63	31.562
LPS 6h	#1	1.92291	1.94533	OOR <	24.6228	90.0881	OOR <	3932.83	35.8029	0.587454	OOR <	0.847866	1.0182	OOR <	2.19101	46.5186	473.468	39.1625
	#2	1.67622	2.07605	OOR <	23.3306	67.8506	OOR <	3594.97	37.6652	2.24947	OOR <	1.02386	1.0182	OOR <	1.2577	32.6796	372.217	33.5544
	#3	2.00475	1.29031	0.0749628	20.7247	98.5156	OOR <	5044.47	34.3692	1.4291	OOR <	1.20058	2.04522	OOR <	1.62294	48.8394	520.264	36.3732
Mock 10h	#1	0.402174	1.81452	OOR <	24.6228	17.1743	OOR <	4231.09	37.0923	0.587454	OOR <	0.847866	4.06566	OOR <	0.804069	14.8476	49.8898	33.5544
	#2	0.578327	1.02747	OOR <	22.0313	17.755	OOR <	2854.62	36.6626	1.4291	OOR <	0.672742	3.05941	OOR <	0.804069	14.3836	46.98	32.4179
	#3	0.751652	1.02747	OOR <	30.9937	17.61	OOR <	3521.2	37.9515	1.4291	OOR <	1.20058	2.04522	OOR <	0.804069	14.116	47.8432	32.9868
Ap4A 10h	#1	0.578327	1.29031	OOR <	23.3306	41.106	OOR <	5492.85	148.703	1.012	OOR <	1.02386	3.56336	OOR <	0.804069	8.23652	46.2239	32.9868
	#2	0.49067	1.29031	OOR <	18.0866	41.5941	OOR <	5417.26	142.378	1.4291	OOR <	1.20058	3.05941	OOR <	0.567735	7.22032	43.7342	30.1283
	#3	0.578327	1.02747	OOR <	24.6228	42.4306	OOR <	4056.7	157.491	0.587454	OOR <	1.20058	4.06566	OOR <	0.804069	8.56404	46.332	29.8404
ATP 10h	#1	0.837495	1.02747	OOR <	19.41	49.2834	OOR <	6114.22	228.104	2.24947	OOR <	0.847866	4.06566	OOR <	1.10869	7.04539	56.0056	30.9896
	#2	0.751652	1.02747	0.0749628	22.0313	47.0245	OOR <	4260.33	207.787	2.24947	OOR <	1.02386	4.06566	OOR <	1.10869	6.32682	48.8132	27.8145
	#3	0.837495	1.02747	0.0749628	22.0313	48.9707	OOR <	3914.33	216.542	2.24947	OOR <	0.672742	2.04522	OOR <	0.647459	6.50948	53.1126	28.9745
ADP 10h	#1	1.26061	0.763977	OOR <	27.1882	71.0465	OOR <	7288.45	227.62	OOR <	OOR <	1.20058	4.56655	OOR <	1.10869	7.22032	63.1626	30.7028
	#2	1.09243	1.94533	0.0749628	24.6228	74.5582	OOR <	4236.93	234.74	2.24947	OOR <	0.847866	3.05941	OOR <	1.40494	8.56404	59.427	33.2708
	#3	1.34425	1.29031	0.0749628	33.5056	78.9798	OOR <	3637.44	233.118	2.24947	OOR <	1.20058	4.06566	0.201712	0.804069	8.72593	65.0818	32.9868
UTP 10h	#1	0.49067	1.29031	OOR <	12.6885	30.3847	OOR <	3403.45	103.722	0.587454	OOR <	1.20058	2.04522	OOR <	0.647459	11.0316	51.2875	32.4179
	#2	0.665288	1.81452	OOR <	25.9086	30.5962	OOR <	3333.16	102.115	1.84118	OOR <	1.02386	4.06566	OOR <	0.804069	10.5117	45.9537	30.7028
	#3	0.665288	1.29031	OOR <	15.4106	31.934	OOR <	2609.62	102.699	2.24947	OOR <	0.847866	2.04522	OOR <	0.486851	10.7357	49.9974	30.1283
UDP 10h	#1	0.837495	1.81452	0.0749628	23.3306	22.3639	OOR <	5581.57	35.8029	2.24947	OOR <	0.672742	2.04522	OOR <	1.18343	44.032	82.8745	28.3953
	#2	0.49067	1.29031	OOR <	19.41	23.5788	OOR <	2977.97	33.6519	0.587454	OOR <	0.585568	3.56336	OOR <	1.18343	37.2846	89.4416	28.9745
	#3	0.49067	1.55262	OOR <	14.056	21.8627	OOR <	2667.12	36.5193	1.4291	OOR <	0.847866	1.0182	OOR <	1.40494	43.4543	83.0345	28.9745
		Extraploated above the curve range (Max value)
		Extrapolated below the curve range (Min value)
