# Supplementary material for: Systematic P2Y receptor survey identifies P2Y11 as modulator of immune responses and virus replication in macrophages
Source: EMBO J. 2023 Oct 26;42(23):e113279. doi: 10.15252/embj.2022113279 (PMC10690470; doi:10.15252/embj.2022113279)
Supplement: Supplementary file 5 — Dataset EV4 [file EMBJ-42-e113279-s010.xlsx]

## Sheet: Legend
	Dataset EV4: Transcriptomics of P2RY11 KO BLaER1 cells treated with different nucleotides for 2 hours	Statistical analysis of transcriptomic changes between P2RY11 KO and the NTC 2 hours post nucleotide treatment (n=3 independent experiments). The two-sided p-values were calculated using Wald test and then corrected according to the standard DESeq2 algorithm (see materials and methods).
	Data
	Column	Description
	GeneID	Gene name
	is_hit	Transcript was considered as a hit according to material and methods ("Transcriptomic analysis")
	change	Direction of transcript expression change: upregulation (+), downregulation (-), nonsignificant (.)
	log2FoldChange	Log2 fold change in the given comparison, shrunken by ashr
	p_value	P-value in the given comparison
	p_value_adj	Adjusted p-value in the given comparison

## Sheet: Data
GeneID	is_hit.KO_vs_NTC@Mock	change.KO_vs_NTC@Mock	log2FoldChange.KO_vs_NTC@Mock	p_value.KO_vs_NTC@Mock	p_value_adj.KO_vs_NTC@Mock	is_hit.KO_vs_NTC@Ap4A	change.KO_vs_NTC@Ap4A	log2FoldChange.KO_vs_NTC@Ap4A	p_value.KO_vs_NTC@Ap4A	p_value_adj.KO_vs_NTC@Ap4A	is_hit.KO_vs_NTC@ATP	change.KO_vs_NTC@ATP	log2FoldChange.KO_vs_NTC@ATP	p_value.KO_vs_NTC@ATP	p_value_adj.KO_vs_NTC@ATP	is_hit.KO_vs_NTC@ADP	change.KO_vs_NTC@ADP	log2FoldChange.KO_vs_NTC@ADP	p_value.KO_vs_NTC@ADP	p_value_adj.KO_vs_NTC@ADP
A1BG	FALSE	.	0.00237793	0.656018	1	FALSE	.	0.048829	0.346662	1	FALSE	.	0.153627	0.0531561	1	FALSE	.	0.0172403	0.816521	1
A1BG-AS1	FALSE	.	0.00879066	0.644255	1	FALSE	.	-0.0283206	0.699621	0.885485	FALSE	.	0.292237	0.0362458	0.155337	FALSE	.	0.180628	0.14305	0.375423
A2M	FALSE	.	0.100334	0.00219337	1	FALSE	.	0.831676	1.18957e-05	0.000298458	FALSE	.	0.381796	0.00789243	0.0506313	FALSE	.	0.21082	0.0816643	0.266974
A2M-AS1	FALSE	.	0.00812029	0.343327	1	FALSE	.	0.107812	0.120908	1	FALSE	.	0.0448332	0.601061	1	FALSE	.	-0.0491109	0.598473	1
AAAS	FALSE	.	-0.0767126	0.0188407	1	FALSE	.	-0.0461797	0.560494	0.816058	FALSE	.	-0.112554	0.239437	0.508372	FALSE	.	-0.342689	0.00892616	0.0550813
AACS	FALSE	.	0.00244457	0.884477	1	FALSE	.	0.0220241	0.761555	0.910724	FALSE	.	0.00554135	0.952908	0.98075	FALSE	.	-0.287653	0.048542	0.189316
AADAT	FALSE	.	-0.00281096	0.662131	1	FALSE	.	-0.00999983	0.810941	1	FALSE	.	0.00844925	0.899121	1	FALSE	.	-0.0761879	0.403566	1
AAGAB	FALSE	.	-0.00597613	0.81991	1	FALSE	.	0.113491	0.179399	0.490753	FALSE	.	0.203815	0.0667657	0.235669	FALSE	.	0.0592787	0.54847	0.785363
AAK1	FALSE	.	-0.0586786	0.109999	0.503249	FALSE	.	0.176907	0.0297601	0.169774	FALSE	.	0.181047	0.047366	0.186167	FALSE	.	0.093394	0.290434	0.568825
AAMDC	FALSE	.	0.00456449	0.879236	1	FALSE	.	0.318933	0.00437297	0.0419655	FALSE	.	0.0782184	0.400324	0.673255	FALSE	.	0.0780901	0.423001	0.691915
AAMP	FALSE	.	0.0173604	0.655881	0.900257	FALSE	.	0.0667903	0.36024	0.678234	FALSE	.	0.26608	0.00224433	0.0187363	FALSE	.	0.243173	0.00723381	0.046615
AAR2	FALSE	.	-0.0160447	0.657765	0.900617	FALSE	.	-0.037743	0.623727	0.848768	FALSE	.	0.143842	0.09948	0.303653	FALSE	.	0.366939	0.000831099	0.00789178
AARS1	FALSE	.	-0.0701299	0.0186678	1	FALSE	.	-0.0875936	0.284253	0.606783	FALSE	.	-0.141722	0.167893	0.417972	FALSE	.	-0.122996	0.247757	0.515527
AARS2	FALSE	.	0.00504318	0.719265	1	FALSE	.	-0.0246791	0.721687	1	FALSE	.	0.255936	0.0488358	1	FALSE	.	0.0595928	0.56529	0.7957
AARSD1P1	FALSE	.	0.00419757	0.235402	1	FALSE	.	0.000494503	0.988187	1	FALSE	.	-0.0297789	0.551989	1	FALSE	.	0.0542286	0.373689	1
AASDH	FALSE	.	-0.0177316	0.251916	1	FALSE	.	-0.188101	0.0551023	0.251135	FALSE	.	0.124	0.23011	0.497791	FALSE	.	0.0848004	0.423759	0.692524
AASDHPPT	FALSE	.	0.0238049	0.477573	1	FALSE	.	-0.0778069	0.330839	0.654026	FALSE	.	-0.0239324	0.787218	0.917268	FALSE	.	0.0464404	0.61933	0.823326
AASS	FALSE	.	-0.0024823	0.807103	1	FALSE	.	-0.0243495	0.711364	1	FALSE	.	-0.00457375	0.95942	1	FALSE	.	0.0481337	0.629844	1
AATBC	FALSE	.	-0.00828906	0.331758	1	FALSE	.	0.133325	0.0677063	1	FALSE	.	-0.0113535	0.886838	1	FALSE	.	0.00312255	0.969801	1
AATF	FALSE	.	-0.0713929	0.0666411	0.418159	FALSE	.	-0.177403	0.0222041	0.1386	FALSE	.	-0.0400789	0.607919	0.820816	FALSE	.	0.0699111	0.371269	0.644384
AATK	FALSE	.	-0.00268516	0.844663	1	FALSE	.	-0.593599	0.00108085	0.0137997	FALSE	.	-0.173752	0.120624	0.34243	FALSE	.	-0.234543	0.0690269	0.23991
AB019441.29	FALSE	.	-0.0186906	0.475233	1	FALSE	.	-0.0841033	0.302246	0.625195	FALSE	.	-0.0694249	0.46895	0.73125	FALSE	.	-0.0742925	0.46353	0.723162
ABALON	FALSE	.	-0.00163802	0.661557	1	FALSE	.	0.0145354	0.701485	1	FALSE	.	-0.00770194	0.874311	1	FALSE	.	-0.0170543	0.764132	1
ABAT	FALSE	.	0.00975177	0.391388	1	FALSE	.	0.0773054	0.275878	1	FALSE	.	0.0527021	0.55817	1	FALSE	.	-0.0390318	0.695433	1
ABC10-44372100G24.1	FALSE	.	-0.0075085	0.113273	1	FALSE	.	-0.0408581	0.360062	1	FALSE	.	-0.0399972	0.54885	1	FALSE	.	0.000932473	0.990283	1
ABC12-46663800M24.2	FALSE	.	0.0055021	0.414575	1	FALSE	.	0.00935144	0.846757	1	FALSE	.	0.0588034	0.448274	1	FALSE	.	-0.0459383	0.59165	1
ABCA1	FALSE	.	0.0791663	0.0444004	0.345997	FALSE	.	-0.244539	0.0018473	0.0213913	FALSE	.	-0.213103	0.00929842	0.0570993	FALSE	.	-0.569965	1.2932e-08	3.71032e-07
ABCA10	FALSE	.	0.00114177	0.755734	1	FALSE	.	0.00368125	0.918126	1	FALSE	.	-0.0317572	0.550663	1	FALSE	.	-0.0953975	0.170339	1
ABCA11P	FALSE	.	0.0025551	0.46436	1	FALSE	.	-0.0340383	0.317111	1	FALSE	.	-0.00798704	0.87471	1	FALSE	.	0.0073826	0.894123	1
ABCA17P	FALSE	.	-0.00384551	0.417686	1	FALSE	.	-0.0299575	0.504045	1	FALSE	.	-0.120487	0.146547	1	FALSE	.	-0.025356	0.752494	1
ABCA2	FALSE	.	-0.0306525	0.0582438	1	FALSE	.	-0.0719945	0.350827	0.670928	FALSE	.	-0.289621	0.0375475	0.158762	FALSE	.	-0.0389771	0.706661	0.871639
ABCA3	FALSE	.	-0.00590113	0.580306	1	FALSE	.	0.0368461	0.581228	1	FALSE	.	-0.118553	0.240448	1	FALSE	.	0.0130267	0.892993	1
ABCA4	FALSE	.	-0.00346559	0.504818	1	FALSE	.	-0.0639928	0.157342	1	FALSE	.	-0.0140811	0.827394	1	FALSE	.	-0.00457718	0.948737	1
ABCA5	FALSE	.	-0.000596546	0.963723	1	FALSE	.	0.0115221	0.864747	1	FALSE	.	-0.0601424	0.522876	0.767877	FALSE	.	-0.0583665	0.567375	0.79644
ABCA6	FALSE	.	-0.00506733	0.525837	1	FALSE	.	-0.0129449	0.824453	1	FALSE	.	-0.0430038	0.583078	1	FALSE	.	0.0722502	0.4358	1
ABCA7	FALSE	.	-0.00542067	0.727315	1	FALSE	.	0.0104153	0.885017	0.960742	FALSE	.	0.160897	0.151149	0.391816	FALSE	.	-0.16054	0.180992	0.431176
ABCA9	FALSE	.	0.00377337	0.561288	1	FALSE	.	0.0229779	0.625235	1	FALSE	.	0.00148422	0.982585	1	FALSE	.	0.0671293	0.404344	1
ABCB10	FALSE	.	0.0174402	0.296827	1	FALSE	.	0.0108283	0.879711	0.959322	FALSE	.	-0.0664415	0.495268	0.750811	FALSE	.	-0.0120772	0.906137	0.966929
ABCB4	FALSE	.	0.00566723	0.472139	1	FALSE	.	0.12186	0.0736768	1	FALSE	.	0.261792	0.0169878	1	FALSE	.	0.105708	0.297049	1
ABCB7	FALSE	.	0.00997666	0.744033	1	FALSE	.	-0.0831812	0.303574	0.626187	FALSE	.	-0.164544	0.099706	0.303783	FALSE	.	-0.175872	0.101533	0.303376
ABCB8	FALSE	.	-0.00660137	0.788694	1	FALSE	.	-0.0769419	0.338615	0.66244	FALSE	.	-0.0259897	0.783084	0.91487	FALSE	.	0.0490823	0.629389	0.830368
ABCB9	FALSE	.	0.00635212	0.607563	1	FALSE	.	-0.0352352	0.602294	1	FALSE	.	0.0144797	0.874622	1	FALSE	.	0.0390198	0.697211	1
ABCC1	FALSE	.	-0.0153775	0.444008	1	FALSE	.	-0.00772819	0.918888	0.972075	FALSE	.	0.0233137	0.806146	0.925736	FALSE	.	-0.00439869	0.965457	0.98763
ABCC10	FALSE	.	0.0114221	0.371628	1	FALSE	.	-0.0658703	0.355907	1	FALSE	.	-0.150896	0.164862	1	FALSE	.	-0.113983	0.297308	1
ABCC4	FALSE	.	-0.00687149	0.671542	1	FALSE	.	0.0715556	0.352173	0.67208	FALSE	.	0.0737457	0.452524	0.718403	FALSE	.	-0.0625432	0.552534	0.787409
ABCC5	FALSE	.	0.0294797	0.255402	1	FALSE	.	0.148189	0.0979998	0.353082	FALSE	.	0.0504452	0.594955	0.814022	FALSE	.	0.151121	0.175072	0.422402
ABCD1	FALSE	.	-0.011965	0.658295	1	FALSE	.	0.028953	0.711449	0.891044	FALSE	.	-0.077778	0.417239	0.688713	FALSE	.	-0.100816	0.330885	0.610829
ABCD2	FALSE	.	0.000378135	0.911253	1	FALSE	.	0.00301572	0.917398	1	FALSE	.	0.026666	0.559312	1	FALSE	.	-0.0343641	0.511986	1
ABCD3	FALSE	.	0.02942	0.130808	1	FALSE	.	-0.00830917	0.908992	0.968402	FALSE	.	0.14199	0.191736	0.452093	FALSE	.	0.00731203	0.943133	0.980319
ABCD4	FALSE	.	-0.0222347	0.46805	1	FALSE	.	0.014654	0.85206	0.951244	FALSE	.	-0.0877666	0.34553	0.622055	FALSE	.	-0.0626227	0.518301	0.76214
ABCE1	FALSE	.	0.0255162	0.357624	1	FALSE	.	0.475572	0.00142222	0.0173866	TRUE	+	1.26971	1.02177e-08	3.41474e-07	TRUE	+	1.40353	1.33887e-09	4.47733e-08
ABCF1	FALSE	.	-0.0164512	0.601939	1	FALSE	.	0.082954	0.304701	0.627187	FALSE	.	0.0898446	0.32573	0.601864	FALSE	.	0.238761	0.0322863	0.141325
ABCF2	FALSE	.	0.0119953	0.666601	1	FALSE	.	-0.0602511	0.45076	0.749937	FALSE	.	0.443139	0.00217366	0.0182339	FALSE	.	0.311448	0.0156527	0.0838966
ABCF2-H2BE1	FALSE	.	-0.00569778	0.199048	1	FALSE	.	-0.0117754	0.74766	1	FALSE	.	-0.0514855	0.451668	1	FALSE	.	0.0924455	0.20444	1
ABCF3	FALSE	.	0.000445992	0.988891	1	FALSE	.	0.0379862	0.630723	0.851835	FALSE	.	0.206105	0.0503913	0.194965	FALSE	.	0.285041	0.0177064	0.0918534
ABCG1	FALSE	.	0.0450761	0.239419	0.664992	FALSE	.	-0.658112	7.21426e-10	3.89107e-08	FALSE	.	-0.675811	1.28881e-10	5.22897e-09	FALSE	.	-0.974804	1.97577e-18	1.51965e-16
ABCG2	FALSE	.	0.0105243	0.308206	1	FALSE	.	0.036572	0.555028	1	FALSE	.	0.158999	0.105348	1	FALSE	.	0.0612576	0.538871	1
ABHD1	FALSE	.	-0.00162622	0.6799	1	FALSE	.	0.00256114	0.94222	1	FALSE	.	0.0321588	0.555091	1	FALSE	.	-0.0218196	0.727579	1
ABHD10	FALSE	.	0.0342772	0.156774	1	FALSE	.	0.34112	0.00831348	0.0680598	FALSE	.	0.114743	0.267973	0.541083	FALSE	.	0.068407	0.516896	0.761171
ABHD11	FALSE	.	0.00971655	0.729478	1	FALSE	.	0.039338	0.616839	0.845272	FALSE	.	-0.00929648	0.920337	0.970464	FALSE	.	-0.0482122	0.62536	0.828277
ABHD11-AS1	FALSE	.	0.015049	0.244301	1	FALSE	.	-0.0645076	0.339202	1	FALSE	.	-0.0619025	0.502869	1	FALSE	.	-0.0192499	0.844471	1
ABHD12	FALSE	.	-0.0230325	0.50025	0.833672	FALSE	.	-0.122901	0.131659	0.418303	FALSE	.	-0.0502151	0.56553	0.795613	FALSE	.	-0.100349	0.274154	0.548745
ABHD12B	FALSE	.	-0.035771	0.334416	0.74205	FALSE	.	0.0412005	0.585006	0.830517	FALSE	.	-0.0840447	0.312865	0.587722	FALSE	.	-0.0560737	0.498853	0.750022
ABHD13	FALSE	.	0.0347421	0.289201	1	FALSE	.	-0.00115002	0.988306	0.995214	FALSE	.	0.345077	0.00367211	0.0275245	FALSE	.	0.288955	0.0132372	0.0740071
ABHD14A	FALSE	.	0.00850221	0.779698	1	FALSE	.	0.109791	0.186766	0.500457	FALSE	.	-0.0129547	0.886758	0.957901	FALSE	.	0.0154533	0.870259	0.950242
ABHD14B	FALSE	.	-0.0641897	0.106564	0.496062	FALSE	.	-0.143583	0.049604	0.234885	FALSE	.	-0.0818893	0.283067	0.557736	FALSE	.	-0.056803	0.452385	0.714339
ABHD15	FALSE	.	-0.0205517	0.330737	1	TRUE	-	-1.10141	2.29781e-07	8.48928e-06	FALSE	.	-0.71376	0.000362356	0.00412027	TRUE	-	-1.40727	1.3775e-07	3.29991e-06
ABHD16A	FALSE	.	0.00112008	0.758004	1	FALSE	.	-0.00144219	0.971607	1	FALSE	.	-0.008425	0.867773	1	FALSE	.	-0.0475903	0.442444	1
ABHD17A	FALSE	.	0.00185938	0.960079	0.989353	FALSE	.	-0.155969	0.0476689	0.229474	FALSE	.	-0.126101	0.134501	0.365356	FALSE	.	0.0176398	0.826259	0.930082
ABHD17AP3	FALSE	.	0.0042933	0.466274	1	FALSE	.	-0.00182924	0.968971	1	FALSE	.	0.0764682	0.226631	1	FALSE	.	-0.061492	0.437269	1
ABHD17B	FALSE	.	0.010116	0.728231	1	FALSE	.	-0.176573	0.0504017	0.237436	FALSE	.	-0.774673	2.5837e-06	5.53189e-05	FALSE	.	-0.704839	2.65172e-05	0.000403011
ABHD17C	FALSE	.	-0.0370883	0.315115	0.730678	FALSE	.	-0.832755	6.02464e-17	5.94964e-15	FALSE	.	-0.45476	7.99346e-08	2.23453e-06	FALSE	.	-0.597813	2.41401e-11	9.77221e-10
ABHD18	FALSE	.	0.00637948	0.733961	1	FALSE	.	-0.113758	0.179495	0.490753	FALSE	.	-0.00999886	0.915805	0.968094	FALSE	.	-0.199379	0.115513	0.32906
ABHD2	FALSE	.	0.0359607	0.204393	1	FALSE	.	0.0445527	0.573859	0.825905	FALSE	.	-0.0698709	0.457834	0.723802	FALSE	.	-0.132819	0.206646	0.465223
ABHD3	FALSE	.	0.0305533	0.175677	1	FALSE	.	-0.0674272	0.397611	0.712183	FALSE	.	0.0894467	0.364109	0.639777	FALSE	.	0.224898	0.074262	0.25178
ABHD4	FALSE	.	-0.0501784	0.0940939	1	FALSE	.	-0.0181482	0.817313	0.936393	FALSE	.	-0.0598319	0.521745	0.767117	FALSE	.	-0.304981	0.0192943	0.0979541
ABHD5	FALSE	.	-0.0221886	0.431827	1	FALSE	.	-0.0418199	0.597354	0.838102	FALSE	.	-0.0936613	0.324471	0.600541	FALSE	.	-0.0646622	0.508584	0.756414
ABHD6	FALSE	.	-0.00212628	0.91733	1	FALSE	.	-0.496518	0.00112221	0.0142015	FALSE	.	-0.316231	0.00955683	0.0582062	FALSE	.	-0.271034	0.0247927	0.118023
ABHD8	FALSE	.	-0.0195326	0.518404	1	FALSE	.	0.118235	0.161826	0.46748	FALSE	.	0.16327	0.117089	0.336372	FALSE	.	0.163293	0.140786	0.371928
ABI1	FALSE	.	0.0196974	0.6131	0.879859	FALSE	.	-0.0224115	0.756684	0.909394	FALSE	.	-0.129435	0.104069	0.311006	FALSE	.	0.0147877	0.845405	0.94029
ABI2	FALSE	.	0.0164743	0.546699	1	FALSE	.	0.062498	0.434886	0.738196	FALSE	.	-0.107444	0.269253	0.542407	FALSE	.	0.0116515	0.903538	0.965821
ABI3	FALSE	.	-0.00162637	0.944945	1	FALSE	.	-0.125252	0.149514	0.448408	FALSE	.	0.0548023	0.569812	0.798173	FALSE	.	0.155217	0.181669	0.431801
ABITRAM	FALSE	.	7.52174e-05	0.997673	1	FALSE	.	-0.0108527	0.888819	0.962232	FALSE	.	-0.14508	0.157124	0.401893	FALSE	.	0.143274	0.185983	0.437454
ABL1	FALSE	.	-0.00291214	0.90045	1	FALSE	.	-0.0539541	0.494767	0.7755	FALSE	.	-0.290149	0.0226137	0.111381	FALSE	.	-0.64092	0.000477443	0.00497205
ABL2	FALSE	.	0.0201357	0.392751	1	FALSE	.	-0.0684026	0.394722	0.710275	FALSE	.	0.775694	1.89615e-05	0.000328425	FALSE	.	0.136027	0.195835	0.450878
ABLIM3	FALSE	.	0.00863252	0.602633	1	FALSE	.	-0.0333956	0.649117	0.86023	FALSE	.	0.00129602	0.988958	0.995414	FALSE	.	-0.100559	0.361015	0.636831
ABR	FALSE	.	-0.0675276	0.0351265	1	FALSE	.	-0.0259324	0.741266	0.905134	FALSE	.	-0.0414467	0.64329	0.842468	FALSE	.	-0.0577112	0.537766	0.777573
ABRACL	FALSE	.	0.018239	0.637923	0.891487	FALSE	.	0.278119	0.000826089	0.011065	FALSE	.	0.0126417	0.870553	0.951192	FALSE	.	-0.012412	0.869953	0.950242
ABRAXAS1	FALSE	.	0.00498489	0.855667	1	FALSE	.	-0.00973968	0.900825	0.965744	FALSE	.	-0.145878	0.15329	0.395179	FALSE	.	0.0159507	0.871173	0.950242
ABRAXAS2	FALSE	.	0.04427	0.132576	1	FALSE	.	0.179632	0.0539308	0.247543	FALSE	.	0.898262	4.75908e-06	9.59824e-05	FALSE	.	0.0940802	0.36256	0.638438
ABT1	FALSE	.	-0.0111658	0.747892	0.932824	FALSE	.	-0.100766	0.201265	0.519988	FALSE	.	-0.0192961	0.817037	0.931354	FALSE	.	-0.0915762	0.289979	0.568233
ABTB1	FALSE	.	-0.0285402	0.412878	0.78985	FALSE	.	-0.0369759	0.635092	0.853617	FALSE	.	-0.0756738	0.390859	0.665078	FALSE	.	-0.156069	0.108305	0.315538
ABTB2	FALSE	.	0.00237002	0.830397	1	FALSE	.	-0.0208096	0.740501	1	FALSE	.	-0.139293	0.18378	1	FALSE	.	-0.00548626	0.955825	1
AC000068.10	FALSE	.	0.00119743	0.750014	1	FALSE	.	-0.0575852	0.154013	1	FALSE	.	-0.0572159	0.321443	1	FALSE	.	-0.0280696	0.687647	1
AC000089.3	FALSE	.	-0.00317638	0.616914	1	FALSE	.	-0.0495811	0.382335	1	FALSE	.	0.00296626	0.968814	1	FALSE	.	0.0244551	0.766951	1
AC000123.2	FALSE	.	0.00151963	0.794349	1	FALSE	.	0.0549467	0.236043	1	FALSE	.	0.0892369	0.184238	1	FALSE	.	0.0905501	0.23763	1
AC000403.4	FALSE	.	-0.00166418	0.677589	1	FALSE	.	-0.0109329	0.754047	1	FALSE	.	0.0467509	0.410775	1	FALSE	.	0.00760841	0.901181	1
AC002044.1	FALSE	.	-0.00269234	0.459475	1	FALSE	.	0.0163666	0.597652	1	FALSE	.	0.0132468	0.784308	1	FALSE	.	0.00714076	0.896094	1
AC002044.4	FALSE	.	-0.0129883	0.287426	1	FALSE	.	0.0433636	0.543162	1	FALSE	.	-0.121422	0.23979	1	FALSE	.	-0.063381	0.540827	0.78002
AC002056.3	FALSE	.	-0.00214579	0.554159	1	FALSE	.	-0.00685565	0.828154	1	FALSE	.	-0.0230787	0.651073	1	FALSE	.	0.00722807	0.895381	1
AC002075.4	FALSE	.	-0.0397814	0.210484	1	FALSE	.	-0.0823466	0.306246	0.628725	FALSE	.	-0.0876914	0.342827	0.620121	FALSE	.	-0.00371975	0.967482	0.987891
AC002116.7	FALSE	.	-0.00123803	0.822387	1	FALSE	.	-0.0123789	0.74016	1	FALSE	.	0.045041	0.48372	1	FALSE	.	-0.00261779	0.970344	1
AC002117.1	FALSE	.	-0.00109406	0.899744	1	FALSE	.	0.058616	0.366145	1	FALSE	.	-0.0765494	0.38753	1	FALSE	.	-0.00805001	0.925763	1
AC002127.4	FALSE	.	-0.00146487	0.687789	1	FALSE	.	-0.0469528	0.190761	1	FALSE	.	0.0364766	0.468045	1	FALSE	.	-0.0164582	0.768709	1
AC002310.12	FALSE	.	0.00241392	0.808568	1	FALSE	.	0.0525959	0.362366	1	FALSE	.	0.123144	0.15715	1	FALSE	.	-0.00609187	0.943623	1
AC002398.11	FALSE	.	0.0080306	0.214446	1	FALSE	.	-0.0129567	0.799949	1	FALSE	.	0.027892	0.716151	1	FALSE	.	-0.0357725	0.678305	1
AC002451.3	FALSE	.	-0.00320459	0.64844	1	FALSE	.	0.045261	0.401521	1	FALSE	.	-0.190228	0.0236306	1	FALSE	.	-0.0374203	0.628652	1
AC002467.7	FALSE	.	0.0133679	0.398285	1	FALSE	.	-0.0928097	0.237931	0.559126	FALSE	.	0.063541	0.50843	0.758702	FALSE	.	-0.0223157	0.826685	0.930464
AC002480.3	FALSE	.	-0.0131522	0.0135811	1	FALSE	.	-0.0765675	0.16995	1	FALSE	.	0.0269606	0.715243	1	FALSE	.	0.0209548	0.796349	1
AC002480.4	FALSE	.	0.00193066	0.803876	1	FALSE	.	0.0632593	0.328906	1	FALSE	.	-0.0191198	0.822101	1	FALSE	.	0.0432879	0.646028	1
AC002543.2	FALSE	.	0.000980866	0.773177	1	FALSE	.	0.0237716	0.528058	1	FALSE	.	0.0133787	0.787451	1	FALSE	.	-0.0165937	0.767665	1
AC003092.1	FALSE	.	0.00249963	0.467639	1	FALSE	.	-0.0117025	0.72442	1	FALSE	.	0.0406582	0.445052	1	FALSE	.	0.0234087	0.696504	1
AC004067.5	FALSE	.	-0.00251519	0.654654	1	FALSE	.	0.0548289	0.199585	1	FALSE	.	0.00480622	0.941452	1	FALSE	.	-0.0594934	0.380339	1
AC004069.2	FALSE	.	0.00304483	0.827081	1	FALSE	.	0.0575845	0.436924	1	FALSE	.	-0.182946	0.116066	0.334528	FALSE	.	0.035623	0.72937	0.884531
AC004461.4	FALSE	.	0.0009375	0.778141	1	FALSE	.	-0.0186258	0.574062	1	FALSE	.	-0.00719807	0.878992	1	FALSE	.	-0.0930364	0.139131	1
AC004540.4	FALSE	.	-0.000194108	0.966225	1	FALSE	.	0.0195695	0.560815	1	FALSE	.	-0.00839791	0.868013	1	FALSE	.	-0.0185928	0.752586	1
AC004540.5	FALSE	.	0.00692489	0.506763	1	FALSE	.	0.0351055	0.55192	1	FALSE	.	0.0571985	0.503613	1	FALSE	.	0.0565151	0.562867	1
AC004951.5	FALSE	.	-0.000455077	0.908952	1	FALSE	.	-0.0282684	0.436869	1	FALSE	.	-0.044593	0.488102	1	FALSE	.	0.0297973	0.650271	1
AC004951.6	FALSE	.	0.00281274	0.440907	1	FALSE	.	0.015444	0.693426	1	FALSE	.	0.0324831	0.552859	1	FALSE	.	0.0271766	0.667305	1
AC004967.7	FALSE	.	0.0020282	0.66199	1	FALSE	.	0.0825667	0.0589314	1	FALSE	.	-0.0141924	0.799064	1	FALSE	.	0.0321777	0.643737	1
AC004980.7	FALSE	.	-0.005833	0.162156	1	FALSE	.	-0.0432865	0.249657	1	FALSE	.	-0.037312	0.514037	1	FALSE	.	0.00755967	0.901504	1
AC005019.2	FALSE	.	-0.0129358	0.136844	1	FALSE	.	-0.0161354	0.790797	1	FALSE	.	-0.0314944	0.692614	1	FALSE	.	0.0249615	0.765687	1
AC005037.3	FALSE	.	-0.0060554	0.320426	1	FALSE	.	0.058206	0.18581	1	FALSE	.	0.10418	0.13873	1	FALSE	.	-0.0504588	0.546205	1
AC005062.2	FALSE	.	0.00142272	0.730141	1	FALSE	.	0.0176588	0.685665	1	FALSE	.	-0.100106	0.110309	1	FALSE	.	-0.00316261	0.962321	1
AC005076.5	FALSE	.	0.0175052	0.239645	1	FALSE	.	0.0130522	0.851265	0.951026	FALSE	.	0.329848	0.026251	0.123855	FALSE	.	0.0556392	0.593619	0.811657
AC005083.1	FALSE	.	0.00143689	0.73673	1	FALSE	.	-0.0478493	0.230205	1	FALSE	.	0.025631	0.701601	1	FALSE	.	-0.00499396	0.941732	1
AC005094.2	FALSE	.	-0.000513535	0.891944	1	FALSE	.	0.0183424	0.624845	1	FALSE	.	-0.0184257	0.734903	1	FALSE	.	0.0249615	0.690358	1
AC005229.7	FALSE	.	0.00217762	0.49793	1	FALSE	.	-0.00898796	0.765996	1	FALSE	.	0.0224644	0.643166	1	FALSE	.	0.0210144	0.710341	1
AC005253.2	FALSE	.	0.00214002	0.50168	1	FALSE	.	-0.000476565	0.987939	1	FALSE	.	-0.0102537	0.839137	1	FALSE	.	0.00671234	0.89963	1
AC005253.4	FALSE	.	-0.00101812	0.906536	1	FALSE	.	-0.0121659	0.851741	1	FALSE	.	-0.0606585	0.503938	1	FALSE	.	0.0496302	0.620341	1
AC005262.2	FALSE	.	0.00911193	0.159387	1	FALSE	.	-0.0426696	0.435166	1	FALSE	.	-0.00810355	0.917348	1	FALSE	.	-0.160202	0.140523	1
AC005262.4	FALSE	.	0.00305644	0.705114	1	FALSE	.	0.0504847	0.389415	1	FALSE	.	0.0156528	0.839513	1	FALSE	.	0.102239	0.239686	1
AC005301.9	FALSE	.	0.0303746	0.0524258	1	FALSE	.	-0.0977296	0.21967	0.54052	FALSE	.	-0.0557734	0.562055	0.794257	FALSE	.	0.0936631	0.38955	0.662166
AC005329.7	FALSE	.	-0.00475999	0.699546	1	FALSE	.	0.0521437	0.461217	1	FALSE	.	-0.0488489	0.595135	1	FALSE	.	0.234231	0.0747267	1
AC005339.2	FALSE	.	0.0023816	0.487364	1	FALSE	.	-0.0339467	0.313355	1	FALSE	.	0.0126164	0.789229	1	FALSE	.	0.0325129	0.582727	1
AC005523.2	FALSE	.	0.0213407	0.246637	1	FALSE	.	0.183631	0.0633205	0.274688	FALSE	.	0.144726	0.182805	0.439397	FALSE	.	-0.0311902	0.761741	0.901362
AC005532.5	FALSE	.	-0.0031327	0.382189	1	FALSE	.	0.0152564	0.633202	1	FALSE	.	-0.0250058	0.608475	1	FALSE	.	-0.0159486	0.772669	1
AC005534.6	FALSE	.	-0.000516995	0.892741	1	FALSE	.	0.00419499	0.906613	1	FALSE	.	-0.0133693	0.806295	1	FALSE	.	-0.048539	0.437432	1
AC005562.1	FALSE	.	-0.00608141	0.15614	1	FALSE	.	0.00609834	0.878248	1	FALSE	.	-0.00887789	0.863766	1	FALSE	.	0.0704843	0.311167	1
AC005593.2	FALSE	.	0.000795752	0.887	1	FALSE	.	0.00185857	0.969326	1	FALSE	.	-0.195348	0.0235118	1	FALSE	.	-0.16297	0.0620328	1
AC005606.14	FALSE	.	-0.00348084	0.524206	1	FALSE	.	0.00933288	0.855975	1	FALSE	.	-0.0214619	0.766774	1	FALSE	.	-0.00142535	0.987038	1
AC005606.15	FALSE	.	-0.00349517	0.507891	1	FALSE	.	-0.124431	0.0251273	1	FALSE	.	0.0319169	0.621478	1	FALSE	.	0.0552426	0.44652	1
AC005618.6	FALSE	.	0.00224792	0.57074	1	FALSE	.	0.0318599	0.332543	1	FALSE	.	-0.0518013	0.305444	1	FALSE	.	-0.0160459	0.771911	1
AC005785.2	FALSE	.	-0.00845954	0.210549	1	FALSE	.	0.0350032	0.550258	1	FALSE	.	-0.0457828	0.571056	1	FALSE	.	0.113988	0.198962	1
AC005786.3	FALSE	.	-0.000622184	0.871851	1	FALSE	.	-0.00720503	0.854777	1	FALSE	.	-0.0127018	0.846797	1	FALSE	.	-0.00195215	0.977167	1
AC005786.7	FALSE	.	-0.00270923	0.627916	1	FALSE	.	-0.0365337	0.511065	1	FALSE	.	0.104113	0.246739	1	FALSE	.	0.0576769	0.519716	1
AC005795.1	FALSE	.	-0.0041457	0.49826	1	FALSE	.	-0.0261215	0.613993	1	FALSE	.	-0.0826742	0.316672	1	FALSE	.	-0.0236444	0.779032	1
AC005943.6	FALSE	.	0.000357117	0.938189	1	FALSE	.	-0.0241443	0.531248	1	FALSE	.	-0.0150169	0.811898	1	FALSE	.	0.0266219	0.727793	1
AC005944.2	FALSE	.	0.0291199	0.206697	1	FALSE	.	0.0728149	0.363868	0.681264	FALSE	.	-0.0301759	0.75016	0.900003	FALSE	.	-0.013604	0.892542	0.961371
AC006033.22	FALSE	.	0.00489102	0.402274	1	FALSE	.	0.0822875	0.174338	1	FALSE	.	0.0394094	0.585162	1	FALSE	.	-0.204751	0.0342073	1
AC006077.3	FALSE	.	-0.00414164	0.637155	1	FALSE	.	0.0668871	0.310804	1	FALSE	.	-0.0436754	0.612725	1	FALSE	.	-0.00260439	0.977525	1
AC006077.4	FALSE	.	0.00263889	0.396175	1	FALSE	.	-0.0169075	0.569551	1	FALSE	.	0.0102105	0.812133	1	FALSE	.	0.00584443	0.907047	1
AC006129.2	FALSE	.	-0.0117019	0.380687	1	FALSE	.	0.0280116	0.674958	1	FALSE	.	0.0969501	0.321182	1	FALSE	.	0.204463	0.097803	1
AC006277.2	FALSE	.	-0.00639521	0.215729	1	FALSE	.	0.0229494	0.676678	1	FALSE	.	0.0363122	0.627731	1	FALSE	.	0.0144335	0.868842	1
AC006369.2	FALSE	.	-0.00341483	0.832461	1	FALSE	.	0.179264	0.0490045	0.232922	FALSE	.	0.825781	0.0010673	0.0102758	FALSE	.	0.612057	0.00509081	0.0354872
AC006445.7	FALSE	.	-0.00676205	0.160191	1	FALSE	.	0.00430181	0.911228	1	FALSE	.	-0.0415235	0.531524	1	FALSE	.	0.101203	0.191361	1
AC006460.2	FALSE	.	0.00133873	0.7361	1	FALSE	.	0.00283984	0.946705	1	FALSE	.	0.00853371	0.893929	1	FALSE	.	0.0715684	0.355239	1
AC006483.5	FALSE	.	-0.00173943	0.846861	1	FALSE	.	0.0283327	0.624097	1	FALSE	.	-0.0356136	0.675391	1	FALSE	.	-0.0121362	0.897774	1
AC006486.10	FALSE	.	-0.00307802	0.339694	1	FALSE	.	0.0136789	0.631792	1	FALSE	.	0.00397866	0.931576	1	FALSE	.	0.0226611	0.66168	1
AC006547.13	FALSE	.	0.000172152	0.97157	1	FALSE	.	0.0336821	0.490021	1	FALSE	.	-0.00920923	0.885687	1	FALSE	.	-0.11092	0.175259	1
AC006547.15	FALSE	.	0.00163838	0.862733	1	FALSE	.	0.0452099	0.460366	1	FALSE	.	0.0228377	0.786819	1	FALSE	.	0.09994	0.324188	1
AC006978.6	FALSE	.	0.000350285	0.970288	1	FALSE	.	0.0388717	0.544907	1	FALSE	.	-0.0408677	0.611322	1	FALSE	.	0.112034	0.276677	1
AC007016.3	FALSE	.	-0.000437888	0.910321	1	FALSE	.	0.00338733	0.925482	1	FALSE	.	-0.00967624	0.875195	1	FALSE	.	0.0639075	0.337021	1
AC007040.8	FALSE	.	0.00406562	0.499032	1	FALSE	.	-0.0704823	0.112016	1	FALSE	.	0.021483	0.744776	1	FALSE	.	-0.0576785	0.391796	1
AC007161.5	FALSE	.	-0.00392478	0.594884	1	FALSE	.	-0.0799553	0.208058	1	FALSE	.	0.0505695	0.547569	1	FALSE	.	0.000452567	0.996177	1
AC007191.4	FALSE	.	0.00106041	0.766474	1	FALSE	.	0.0168689	0.59162	1	FALSE	.	0.0517668	0.331602	1	FALSE	.	-0.0401729	0.475054	1
AC007193.8	FALSE	.	-0.00322975	0.467121	1	FALSE	.	0.0200729	0.615752	1	FALSE	.	-0.029854	0.64083	1	FALSE	.	0.00835087	0.896426	1
AC007238.1	FALSE	.	0.014187	0.245418	1	FALSE	.	-0.0267276	0.696515	1	FALSE	.	-0.123123	0.224658	1	FALSE	.	0.146307	0.183342	1
AC007292.3	FALSE	.	-0.00220869	0.621819	1	FALSE	.	-0.0327393	0.452731	1	FALSE	.	0.00806958	0.900959	1	FALSE	.	-0.00871986	0.912444	1
AC007292.6	FALSE	.	-0.00529357	0.215875	1	FALSE	.	0.0044124	0.898228	1	FALSE	.	0.0184113	0.766795	1	FALSE	.	-0.0230851	0.721104	1
AC007308.7	FALSE	.	-0.00183559	0.595773	1	FALSE	.	0.0352155	0.309308	1	FALSE	.	0.0511604	0.324464	1	FALSE	.	-0.0696471	0.243141	1
AC007365.3	FALSE	.	0.000829607	0.791031	1	FALSE	.	0.0363367	0.255854	1	FALSE	.	0.0113853	0.800716	1	FALSE	.	-0.0128308	0.815896	1
AC007383.3	FALSE	.	-0.0117109	0.10099	1	FALSE	.	-0.0142248	0.811223	1	FALSE	.	-0.041745	0.598563	1	FALSE	.	0.0292989	0.74477	1
AC007383.4	FALSE	.	0.00885059	0.169691	1	FALSE	.	0.0401864	0.488438	1	FALSE	.	-0.062961	0.455589	1	FALSE	.	-0.0129597	0.882613	1
AC007405.6	FALSE	.	-0.00206292	0.562078	1	FALSE	.	-0.00891325	0.785118	1	FALSE	.	0.0573043	0.284437	1	FALSE	.	-0.00576763	0.925002	1
AC007566.10	FALSE	.	-3.15287e-05	0.99482	1	FALSE	.	0.0203391	0.622527	1	FALSE	.	0.0157552	0.769369	1	FALSE	.	-0.0495165	0.42265	1
AC007618.3	FALSE	.	-0.00635371	0.194721	1	FALSE	.	0.00507854	0.915708	1	FALSE	.	0.0724837	0.322039	1	FALSE	.	-0.00255685	0.971437	1
AC007620.3	FALSE	.	-0.0060566	0.278541	1	FALSE	.	0.0336841	0.512024	1	FALSE	.	-0.0737947	0.331313	1	FALSE	.	-0.0134443	0.862599	1
AC007879.2	FALSE	.	-0.00135621	0.800678	1	FALSE	.	0.0497149	0.335577	1	FALSE	.	-0.0447675	0.580283	1	FALSE	.	-0.0252659	0.778739	1
AC007950.1	FALSE	.	-0.00665247	0.205324	1	FALSE	.	-0.00616487	0.879663	1	FALSE	.	-0.0696013	0.241149	1	FALSE	.	0.00641164	0.932643	1
AC007950.2	FALSE	.	-0.00188304	0.656877	1	FALSE	.	-0.0101978	0.777444	1	FALSE	.	0.180522	0.0220457	1	FALSE	.	0.0308294	0.664421	1
AC008079.10	FALSE	.	0.000515442	0.818918	1	FALSE	.	0.0121439	0.582297	1	FALSE	.	-0.0246753	0.467299	1	FALSE	.	-0.0163822	0.674958	1
AC008269.2	FALSE	.	-0.00564896	0.238978	1	FALSE	.	0.0440317	0.32187	1	FALSE	.	-0.0500649	0.491646	1	FALSE	.	-0.0223062	0.726041	1
AC008440.5	FALSE	.	0.0411074	0.119285	1	FALSE	.	0.345289	0.00443882	0.0424527	FALSE	.	0.000937267	0.991731	0.996606	FALSE	.	-0.125124	0.207281	0.465776
AC008592.5	FALSE	.	0.00253641	0.464374	1	FALSE	.	-0.0135961	0.704112	1	FALSE	.	-0.0481602	0.365687	1	FALSE	.	-0.0427343	0.459899	1
AC008753.3	FALSE	.	-0.00284106	0.775507	1	FALSE	.	-0.000448841	0.994361	1	FALSE	.	0.0240356	0.783533	1	FALSE	.	-0.116526	0.279924	1
AC008850.3	FALSE	.	0.000979425	0.850679	1	FALSE	.	0.0329979	0.490593	1	FALSE	.	-0.0149641	0.82917	1	FALSE	.	-0.00386358	0.955704	1
AC008982.2	FALSE	.	0.00415452	0.400687	1	FALSE	.	0.0771409	0.166745	1	FALSE	.	0.0313539	0.661768	1	FALSE	.	-0.11213	0.201828	1
AC008984.2	FALSE	.	0.000881992	0.784673	1	FALSE	.	-0.0148802	0.640802	1	FALSE	.	-0.00659474	0.891338	1	FALSE	.	-0.0465253	0.43705	1
AC009120.6	FALSE	.	-0.0154035	0.415586	1	FALSE	.	-0.12422	0.152236	0.453202	FALSE	.	0.0453655	0.636826	0.83907	FALSE	.	0.693432	0.00240022	0.0190041
AC009133.12	FALSE	.	0.0549156	0.030585	1	FALSE	.	0.148316	0.0996293	0.356713	FALSE	.	-0.0892917	0.363142	0.639123	FALSE	.	-0.184814	0.112168	0.32338
AC009133.15	FALSE	.	0.000849861	0.788542	1	FALSE	.	0.0482447	0.152674	1	FALSE	.	0.00896681	0.846761	1	FALSE	.	0.0272353	0.617893	1
AC009228.1	FALSE	.	0.000138076	0.974691	1	FALSE	.	0.00390199	0.921359	1	FALSE	.	-0.0554605	0.332936	1	FALSE	.	-0.0196255	0.745029	1
AC009245.3	FALSE	.	0.00983362	0.329375	1	FALSE	.	0.0443792	0.485673	1	FALSE	.	0.0371961	0.65982	1	FALSE	.	-0.109015	0.294457	1
AC009303.1	FALSE	.	0.000395402	0.937926	1	FALSE	.	0.00720828	0.869945	1	FALSE	.	-0.0282207	0.658726	1	FALSE	.	-0.0533138	0.403432	1
AC009303.2	FALSE	.	-0.0192905	0.184041	1	FALSE	.	-0.0163743	0.804331	1	FALSE	.	0.010183	0.909412	1	FALSE	.	-0.0855209	0.411461	1
AC009362.2	FALSE	.	0.00500343	0.732696	1	FALSE	.	-0.0291655	0.681689	1	FALSE	.	-0.0409619	0.663403	0.855379	FALSE	.	0.152458	0.194486	0.448922
AC009403.2	FALSE	.	-0.00604468	0.649737	1	FALSE	.	-0.0615828	0.390744	1	FALSE	.	-0.0112671	0.90311	0.963507	FALSE	.	-0.0917021	0.397452	0.668817
AC009404.2	FALSE	.	-0.000504003	0.903149	1	FALSE	.	-0.00368107	0.932127	1	FALSE	.	-0.0389728	0.551094	1	FALSE	.	0.0299383	0.680003	1
AC009480.3	FALSE	.	-0.000256768	0.934999	1	FALSE	.	0.0143277	0.623238	1	FALSE	.	0.0576166	0.242579	1	FALSE	.	0.0278635	0.601994	1
AC009501.4	FALSE	.	-0.000336332	0.952324	1	FALSE	.	0.0228766	0.650075	1	FALSE	.	-0.0447803	0.511651	1	FALSE	.	-0.0351371	0.642183	1
AC009506.1	FALSE	.	0.00116061	0.92782	1	FALSE	.	-0.0332455	0.621465	1	FALSE	.	0.0397427	0.661972	1	FALSE	.	0.0478298	0.629119	1
AC009517.2	FALSE	.	0.00305759	0.322448	1	FALSE	.	-0.00682266	0.81514	1	FALSE	.	0.0260937	0.561173	1	FALSE	.	-0.0701142	0.208024	1
AC009784.3	FALSE	.	-0.00362359	0.384915	1	FALSE	.	0.0026816	0.940113	1	FALSE	.	0.0129834	0.804445	1	FALSE	.	0.0275053	0.665134	1
AC009950.2	FALSE	.	0.00547787	0.410388	1	FALSE	.	0.0452763	0.41361	1	FALSE	.	0.134214	0.0989965	1	FALSE	.	0.137737	0.109783	1
AC009961.3	FALSE	.	0.00498494	0.434446	1	FALSE	.	-0.0439716	0.413278	1	FALSE	.	0.0373741	0.635041	1	FALSE	.	0.0500196	0.567038	1
AC010095.6	FALSE	.	-0.00609459	0.199336	1	FALSE	.	-0.0225691	0.588653	1	FALSE	.	0.0359807	0.540411	1	FALSE	.	0.0849406	0.256354	1
AC010226.4	FALSE	.	0.00022055	0.980528	1	FALSE	.	0.000141162	0.997998	1	FALSE	.	0.0700697	0.40878	1	FALSE	.	0.334062	0.00764538	1
AC010518.2	FALSE	.	-0.0128009	0.616526	1	FALSE	.	-0.136951	0.119806	0.394889	FALSE	.	-0.0101164	0.913554	0.967069	FALSE	.	0.0590146	0.559854	0.791957
AC010547.9	FALSE	.	-0.000551019	0.879389	1	FALSE	.	-0.0133101	0.739546	1	FALSE	.	-0.00584306	0.913612	1	FALSE	.	0.0347464	0.569773	1
AC010677.5	FALSE	.	0.0071931	0.292897	1	FALSE	.	-0.0955931	0.0601695	1	FALSE	.	0.0457076	0.492559	1	FALSE	.	-0.0372142	0.628033	1
AC010761.10	FALSE	.	-0.00307269	0.483996	1	FALSE	.	0.0488787	0.230144	1	FALSE	.	-0.0343208	0.589196	1	FALSE	.	-0.111358	0.136556	1
AC010761.13	FALSE	.	-0.000439539	0.898929	1	FALSE	.	0.0248364	0.455515	1	FALSE	.	0.0100435	0.835794	1	FALSE	.	-0.0399089	0.476653	1
AC010761.6	FALSE	.	-0.00388804	0.337476	1	FALSE	.	-0.0424799	0.277128	1	FALSE	.	-0.0821491	0.162824	1	FALSE	.	0.0262075	0.681489	1
AC010761.8	FALSE	.	0.0100971	0.53415	1	FALSE	.	-0.163533	0.0831966	0.325493	FALSE	.	0.00626199	0.946727	0.978153	FALSE	.	-0.035812	0.729442	0.884531
AC010883.5	FALSE	.	-0.00360913	0.744847	1	FALSE	.	0.00691989	0.913865	1	FALSE	.	0.0773892	0.399514	1	FALSE	.	0.0517537	0.589626	1
AC010894.3	FALSE	.	-0.00396876	0.494934	1	FALSE	.	0.0578999	0.213864	1	FALSE	.	-0.0547707	0.396426	1	FALSE	.	-0.00965025	0.898824	1
AC010970.2	FALSE	.	-0.000486841	0.894358	1	FALSE	.	0.0148446	0.681415	1	FALSE	.	-0.057433	0.280115	1	FALSE	.	0.0592253	0.362079	1
AC011380.8	FALSE	.	-0.0312928	0.401628	0.782818	FALSE	.	-0.00506841	0.945929	0.980841	FALSE	.	-0.112155	0.179133	0.434558	FALSE	.	0.010893	0.893395	0.961816
AC012314.8	FALSE	.	-0.00167236	0.600923	1	FALSE	.	0.026582	0.382853	1	FALSE	.	-0.0266615	0.58305	1	FALSE	.	0.00638948	0.902351	1
AC012358.8	FALSE	.	-0.00445726	0.500027	1	FALSE	.	0.0336711	0.559413	1	FALSE	.	-0.0295875	0.722105	1	FALSE	.	-0.0146706	0.867229	1
AC012668.2	FALSE	.	-0.00558451	0.570992	1	FALSE	.	-0.0367232	0.556392	1	FALSE	.	0.0242753	0.770941	1	FALSE	.	0.0821089	0.404694	1
AC015849.19	FALSE	.	0.000847529	0.788835	1	FALSE	.	0.0074242	0.817956	1	FALSE	.	-0.0325288	0.496814	1	FALSE	.	-0.0145643	0.78368	1
AC015971.2	FALSE	.	0.0118773	0.244841	1	FALSE	.	0.0262667	0.666309	1	FALSE	.	-0.175204	0.101105	1	FALSE	.	0.0212552	0.824559	1
AC015987.1	FALSE	.	-0.00658836	0.137342	1	FALSE	.	0.0537015	0.259184	1	FALSE	.	0.0725111	0.271786	1	FALSE	.	-0.0457033	0.510842	1
AC016722.4	FALSE	.	0.00407185	0.247414	1	FALSE	.	0.00361053	0.908896	1	FALSE	.	-0.072893	0.178434	1	FALSE	.	0.00464437	0.935296	1
AC016739.2	FALSE	.	-0.0581263	0.107497	0.49788	FALSE	.	-0.119212	0.131813	0.418303	FALSE	.	-0.181014	0.0503016	0.194762	FALSE	.	-0.421301	0.000360787	0.00390448
AC016747.3	FALSE	.	-0.00539093	0.588139	1	FALSE	.	0.0865891	0.163978	1	FALSE	.	0.0101271	0.904522	1	FALSE	.	-0.0274484	0.750145	1
AC016894.1	FALSE	.	-0.00188561	0.805953	1	FALSE	.	-0.0673662	0.222792	1	FALSE	.	-0.253148	0.00964357	1	FALSE	.	-0.0634214	0.494604	1
AC018755.16	FALSE	.	0.000624621	0.901224	1	FALSE	.	0.0332813	0.456804	1	FALSE	.	0.0406609	0.515095	1	FALSE	.	-0.0865536	0.223318	1
AC018816.3	FALSE	.	-0.00111481	0.911574	1	FALSE	.	0.0164408	0.794503	1	FALSE	.	-0.00719352	0.933178	1	FALSE	.	0.106818	0.29047	1
AC019129.1	FALSE	.	-0.00533808	0.53701	1	FALSE	.	0.0538245	0.378912	1	FALSE	.	0.0542806	0.522441	1	FALSE	.	0.00577519	0.949124	1
AC019181.3	FALSE	.	-0.00303	0.480868	1	FALSE	.	-0.0596128	0.157942	1	FALSE	.	-0.0377409	0.495327	1	FALSE	.	-0.0262344	0.73128	1
AC020983.5	FALSE	.	0.00131637	0.749037	1	FALSE	.	-0.028583	0.481061	1	FALSE	.	-0.0424996	0.473863	1	FALSE	.	0.0307801	0.63659	1
AC021188.4	FALSE	.	0.00363287	0.318331	1	FALSE	.	-0.00991687	0.753501	1	FALSE	.	0.0131211	0.784644	1	FALSE	.	0.0283969	0.652373	1
AC022007.5	FALSE	.	0.00176267	0.696701	1	FALSE	.	-0.0362618	0.34663	1	FALSE	.	0.00389697	0.945626	1	FALSE	.	-0.0515813	0.417038	1
AC022201.5	FALSE	.	0.0024954	0.521463	1	FALSE	.	0.0037061	0.907583	1	FALSE	.	0.0102498	0.836415	1	FALSE	.	-0.0443443	0.454723	1
AC023481.1	FALSE	.	0.00183448	0.777049	1	FALSE	.	-0.00462945	0.92912	1	FALSE	.	-0.00966722	0.888697	1	FALSE	.	-0.0350881	0.64876	1
AC024082.4	FALSE	.	-0.00169944	0.665911	1	FALSE	.	-0.0223418	0.53423	1	FALSE	.	-0.0297389	0.570589	1	FALSE	.	0.0248739	0.690987	1
AC024560.3	FALSE	.	0.0104893	0.367641	1	FALSE	.	0.0114059	0.86311	1	FALSE	.	-0.00246657	0.978472	1	FALSE	.	0.0137726	0.889944	0.960212
AC025171.1	FALSE	.	-0.00945943	0.497193	1	FALSE	.	0.183587	0.0600969	1	FALSE	.	-0.112688	0.271914	0.544506	FALSE	.	-0.0150944	0.879386	0.954545
AC025750.7	FALSE	.	-0.00260122	0.441143	1	FALSE	.	-0.00760735	0.803534	1	FALSE	.	-0.0066202	0.884496	1	FALSE	.	-0.0146624	0.782884	1
AC026202.3	FALSE	.	1.79698e-05	0.996276	1	FALSE	.	-0.00911041	0.782422	1	FALSE	.	-0.0077174	0.87417	1	FALSE	.	-0.0417959	0.505562	1
AC026271.5	FALSE	.	0.000160985	0.970676	1	FALSE	.	-0.035875	0.359361	1	FALSE	.	-0.0341532	0.533605	1	FALSE	.	0.0241612	0.729465	1
AC034243.1	FALSE	.	-0.000118732	0.985458	1	FALSE	.	0.0362889	0.481317	1	FALSE	.	-0.0224133	0.733081	1	FALSE	.	-0.00328301	0.96361	1
AC046143.3	FALSE	.	0.005385	0.507468	1	FALSE	.	0.0405068	0.514987	1	FALSE	.	0.119962	0.219993	1	FALSE	.	0.244667	0.0678479	1
AC053503.6	FALSE	.	0.00426632	0.334582	1	FALSE	.	0.0439237	0.23996	1	FALSE	.	-0.0975542	0.11449	1	FALSE	.	0.0495155	0.485335	1
AC058791.1	FALSE	.	0.00133651	0.736312	1	FALSE	.	0.0387986	0.331862	1	FALSE	.	-0.0306388	0.669041	1	FALSE	.	-0.0204889	0.800668	1
AC061992.2	FALSE	.	0.0010206	0.778976	1	FALSE	.	0.00199489	0.952391	1	FALSE	.	0.00974474	0.852593	1	FALSE	.	0.0297701	0.607512	1
AC068499.10	FALSE	.	-0.00891025	0.496914	1	FALSE	.	-0.0180184	0.791782	1	FALSE	.	-0.281019	0.0404889	1	FALSE	.	-0.100228	0.358912	0.634192
AC068522.4	FALSE	.	0.00344795	0.517352	1	FALSE	.	0.0737841	0.0865892	1	FALSE	.	0.0501082	0.426736	1	FALSE	.	0.033107	0.620067	1
AC068580.6	FALSE	.	-0.0128012	0.185192	1	FALSE	.	0.060002	0.405112	1	FALSE	.	0.0899336	0.35598	1	FALSE	.	0.05332	0.602221	1
AC068831.15	FALSE	.	-0.00252968	0.624794	1	FALSE	.	-0.0459103	0.355505	1	FALSE	.	-0.0574947	0.384005	1	FALSE	.	0.00764449	0.908119	1
AC073063.10	FALSE	.	0.00102532	0.852533	1	FALSE	.	0.0178199	0.723326	1	FALSE	.	-0.0647108	0.298012	1	FALSE	.	0.00594405	0.939163	1
AC073072.7	FALSE	.	-0.00547792	0.226491	1	FALSE	.	-0.0150263	0.726561	1	FALSE	.	-0.0398479	0.506472	1	FALSE	.	0.0106584	0.86723	1
AC073257.2	FALSE	.	0.00122179	0.747559	1	FALSE	.	-0.0732716	0.0888013	1	FALSE	.	-0.13655	0.0528477	1	FALSE	.	-0.139973	0.0880499	1
AC073343.13	FALSE	.	0.0022582	0.673983	1	FALSE	.	0.038298	0.400227	1	FALSE	.	-0.0645759	0.316412	1	FALSE	.	-0.0949982	0.173375	1
AC073621.2	FALSE	.	0.00131023	0.738846	1	FALSE	.	-0.0779494	0.082952	1	FALSE	.	-0.0452354	0.49703	1	FALSE	.	-0.115789	0.185858	1
AC073641.2	FALSE	.	0.00347441	0.586756	1	FALSE	.	-0.0480708	0.306266	1	FALSE	.	-0.0952905	0.233459	1	FALSE	.	0.0368852	0.630159	1
AC074117.10	FALSE	.	0.00226942	0.664392	1	FALSE	.	-0.0314606	0.481382	1	FALSE	.	-0.0181208	0.791396	1	FALSE	.	-0.0626734	0.430138	1
AC074212.5	FALSE	.	-0.00124378	0.82643	1	FALSE	.	0.0207298	0.646665	1	FALSE	.	-0.107306	0.119146	1	FALSE	.	-0.0418945	0.597203	1
AC074286.1	FALSE	.	-0.000318472	0.954106	1	FALSE	.	0.0566532	0.218592	1	FALSE	.	-0.0130425	0.837761	1	FALSE	.	0.070411	0.340259	1
AC074289.1	FALSE	.	-0.0176398	0.107918	1	FALSE	.	-0.0312652	0.64638	1	FALSE	.	0.07644	0.42731	1	FALSE	.	0.0842867	0.428197	1
AC079250.1	FALSE	.	0.00457712	0.793989	1	FALSE	.	-0.0611583	0.423836	0.730987	FALSE	.	-0.199892	0.0958397	0.29682	FALSE	.	-0.0234432	0.819941	0.928157
AC079305.10	FALSE	.	-0.00410485	0.716765	1	FALSE	.	-0.0478806	0.497187	1	FALSE	.	-0.257651	0.0505271	1	FALSE	.	0.0206663	0.838433	0.937291
AC079305.8	FALSE	.	-0.000624727	0.89531	1	FALSE	.	-0.0249378	0.537364	1	FALSE	.	-0.0362514	0.503679	1	FALSE	.	-0.0193651	0.746921	1
AC079354.5	FALSE	.	0.00154109	0.725048	1	FALSE	.	0.0502625	0.182058	1	FALSE	.	-0.0350528	0.510615	1	FALSE	.	-0.0186801	0.751942	1
AC079741.2	FALSE	.	-0.0023416	0.611052	1	FALSE	.	-0.0140427	0.771288	1	FALSE	.	0.0428043	0.519454	1	FALSE	.	-0.0887591	0.308557	1
AC079742.4	FALSE	.	-0.0112872	0.0267129	1	FALSE	.	0.006539	0.893407	1	FALSE	.	0.0364254	0.598077	1	FALSE	.	-0.0871028	0.328592	1
AC079807.2	FALSE	.	0.0081563	0.356394	1	FALSE	.	0.0469349	0.434301	1	FALSE	.	-0.0228225	0.785586	1	FALSE	.	0.091915	0.349273	1
AC079807.4	FALSE	.	-0.00212059	0.784918	1	FALSE	.	0.0315776	0.576826	1	FALSE	.	-0.0179564	0.80899	1	FALSE	.	-0.0612187	0.505221	1
AC079922.2	FALSE	.	0.00727957	0.486308	1	FALSE	.	-0.0286455	0.638142	1	FALSE	.	0.00796115	0.927151	1	FALSE	.	-0.00596961	0.950901	1
AC079922.3	FALSE	.	0.0113675	0.322517	1	FALSE	.	-0.0198564	0.756663	1	FALSE	.	0.0568458	0.529815	1	FALSE	.	0.151286	0.180741	1
AC083864.3	FALSE	.	0.00548605	0.277875	1	FALSE	.	-0.000483432	0.992249	1	FALSE	.	-0.0171459	0.818896	1	FALSE	.	-0.0416462	0.614876	1
AC083884.8	FALSE	.	0.00189149	0.552635	1	FALSE	.	-0.0137154	0.656467	1	FALSE	.	-0.026888	0.564116	1	FALSE	.	0.00645731	0.901773	1
AC083900.1	FALSE	.	-0.00113006	0.781052	1	FALSE	.	0.0326273	0.353166	1	FALSE	.	-0.00864905	0.866116	1	FALSE	.	0.0336575	0.567793	1
AC084219.4	FALSE	.	0.00112759	0.821317	1	FALSE	.	0.0505286	0.198975	1	FALSE	.	-0.0535574	0.342064	1	FALSE	.	0.0673782	0.310362	1
AC087650.1	FALSE	.	-0.000432368	0.899655	1	FALSE	.	-0.0103917	0.74538	1	FALSE	.	0.0349234	0.478192	1	FALSE	.	-0.0157847	0.773954	1
AC090602.2	FALSE	.	8.75468e-05	0.994083	1	FALSE	.	-0.0835492	0.255347	1	FALSE	.	-0.019477	0.827693	1	FALSE	.	-0.120142	0.27891	1
AC090616.2	FALSE	.	-0.00453142	0.635846	1	FALSE	.	0.0116476	0.849014	1	FALSE	.	0.241632	0.0232003	1	FALSE	.	0.024567	0.795792	1
AC091133.1	FALSE	.	0.000714988	0.911374	1	FALSE	.	0.0621345	0.19358	1	FALSE	.	0.058292	0.392265	1	FALSE	.	0.0366726	0.601308	1
AC091177.1	FALSE	.	-0.000345595	0.919574	1	FALSE	.	0.00299324	0.917732	1	FALSE	.	0.0296322	0.518797	1	FALSE	.	-0.013749	0.790348	1
AC091492.2	FALSE	.	0.00180179	0.537697	1	FALSE	.	-0.00678065	0.819299	1	FALSE	.	0.0100419	0.813813	1	FALSE	.	0.0355925	0.496602	1
AC091633.2	FALSE	.	-0.0127511	0.161006	1	FALSE	.	0.0181411	0.768891	1	FALSE	.	-0.302399	0.0248553	1	FALSE	.	-0.149501	0.182309	1
AC092620.2	FALSE	.	-0.00109843	0.73841	1	FALSE	.	-0.00580715	0.8453	1	FALSE	.	-0.00635179	0.887112	1	FALSE	.	0.0396992	0.472981	1
AC092835.2	FALSE	.	-0.000340571	0.958941	1	FALSE	.	0.00750369	0.873754	1	FALSE	.	-0.0621153	0.355763	1	FALSE	.	-0.0289267	0.678456	1
AC093106.4	FALSE	.	-0.00734136	0.157566	1	FALSE	.	0.0012414	0.981911	1	FALSE	.	0.0741029	0.350091	1	FALSE	.	0.0816209	0.371268	1
AC093106.6	FALSE	.	0.0024536	0.480879	1	FALSE	.	0.0173661	0.592841	1	FALSE	.	-0.0278396	0.56284	1	FALSE	.	0.00738257	0.897179	1
AC093107.7	FALSE	.	0.00228923	0.652184	1	FALSE	.	-0.0012889	0.976565	1	FALSE	.	0.0236739	0.720027	1	FALSE	.	-0.185792	0.0333945	1
AC093142.2	FALSE	.	-0.0205324	0.248045	1	FALSE	.	-0.106223	0.200789	0.519139	FALSE	.	0.0311019	0.744003	0.896017	FALSE	.	-0.0906088	0.404575	0.675316
AC093323.3	FALSE	.	0.00710434	0.671196	1	FALSE	.	-0.0275471	0.698193	0.885227	FALSE	.	0.21859	0.0771376	0.25837	FALSE	.	0.143137	0.218379	0.480094
AC093388.3	FALSE	.	-0.000497464	0.894522	1	FALSE	.	0.0191378	0.578589	1	FALSE	.	0.0289311	0.590495	1	FALSE	.	0.0580208	0.379316	1
AC093627.10	FALSE	.	-0.000957184	0.90629	1	FALSE	.	0.0267292	0.575047	1	FALSE	.	-0.0481235	0.527854	1	FALSE	.	0.00369209	0.96327	1
AC093627.9	FALSE	.	-0.0013267	0.788805	1	FALSE	.	0.00637434	0.882382	1	FALSE	.	0.0997486	0.145485	1	FALSE	.	0.0853256	0.258776	1
AC093673.5	FALSE	.	-0.00250145	0.939018	1	FALSE	.	0.335584	0.00425058	0.0411726	TRUE	+	1.00778	1.78374e-08	5.65321e-07	FALSE	.	0.941028	2.6581e-07	6.12899e-06
AC093690.1	FALSE	.	0.000840336	0.789717	1	FALSE	.	0.0172686	0.597327	1	FALSE	.	-0.0274242	0.560207	1	FALSE	.	-0.0358946	0.501885	1
AC093802.1	FALSE	.	0.0106386	0.21441	1	FALSE	.	-0.0549932	0.369185	1	FALSE	.	0.121867	0.132714	1	FALSE	.	-0.022243	0.810519	1
AC093818.1	FALSE	.	-0.00451464	0.78117	1	FALSE	.	0.121126	0.154904	0.457219	FALSE	.	-0.0803001	0.419283	0.690177	FALSE	.	0.015961	0.876572	0.952757
AC097721.2	FALSE	.	0.00191117	0.693606	1	FALSE	.	-0.0106098	0.789441	1	FALSE	.	-0.0347556	0.533466	1	FALSE	.	-0.00103335	0.988021	1
AC097724.3	FALSE	.	-0.0095006	0.314164	1	FALSE	.	0.0860049	0.211679	1	FALSE	.	-0.0965169	0.304136	1	FALSE	.	0.190418	0.0984116	1
AC098614.1	FALSE	.	0.00129891	0.748843	1	FALSE	.	0.00440658	0.903757	1	FALSE	.	0.0343535	0.540245	1	FALSE	.	0.00188387	0.977501	1
AC098614.2	FALSE	.	-0.00970514	0.0519139	1	FALSE	.	-0.0577165	0.256867	1	FALSE	.	0.0523691	0.461422	1	FALSE	.	-0.0905116	0.326638	1
AC098820.4	FALSE	.	0.00140056	0.730453	1	FALSE	.	-0.0413988	0.292107	1	FALSE	.	-0.0308564	0.595973	1	FALSE	.	0.0641937	0.335835	1
AC099535.4	FALSE	.	-0.00511204	0.170345	1	FALSE	.	0.016694	0.593712	1	FALSE	.	-0.00721296	0.878848	1	FALSE	.	0.0044333	0.93731	1
AC099850.1	FALSE	.	0.00113719	0.657663	1	FALSE	.	0.0196692	0.41904	1	FALSE	.	0.016978	0.64618	1	FALSE	.	0.0140458	0.738267	1
AC104306.1	FALSE	.	-0.00538564	0.366861	1	FALSE	.	-0.0458395	0.348939	1	FALSE	.	-0.0186142	0.791493	1	FALSE	.	-0.0968929	0.194511	1
AC104389.32	FALSE	.	-0.000358275	0.907751	1	FALSE	.	-0.0320344	0.300077	1	FALSE	.	-0.00597766	0.890824	1	FALSE	.	0.00603706	0.905372	1
AC104530.1	FALSE	.	0.00148319	0.896535	1	FALSE	.	0.0196109	0.762931	1	FALSE	.	0.119654	0.213214	1	FALSE	.	0.0908675	0.348005	1
AC104532.4	FALSE	.	0.00432834	0.279427	1	FALSE	.	0.00683655	0.862262	1	FALSE	.	-0.0501117	0.36937	1	FALSE	.	-0.048664	0.436768	1
AC104623.2	FALSE	.	0.00510435	0.197346	1	FALSE	.	0.00395961	0.904154	1	FALSE	.	-0.0975114	0.10345	1	FALSE	.	-0.0233683	0.705605	1
AC104653.1	FALSE	.	0.0016276	0.583267	1	FALSE	.	-0.00749043	0.787391	1	FALSE	.	-0.0288943	0.516214	1	FALSE	.	0.0214075	0.67194	1
AC104667.3	FALSE	.	0.0072964	0.117207	1	FALSE	.	-0.0108994	0.822959	1	FALSE	.	-0.118525	0.0931592	1	FALSE	.	-0.0605639	0.437483	1
AC104843.3	FALSE	.	0.005715	0.521396	1	FALSE	.	-0.0507259	0.411834	1	FALSE	.	0.00034413	0.996532	1	FALSE	.	-0.117307	0.243436	1
AC104843.4	FALSE	.	-0.00485783	0.584327	1	FALSE	.	-0.00888312	0.873061	1	FALSE	.	0.00667976	0.93441	1	FALSE	.	-0.164494	0.128011	1
AC104978.1	FALSE	.	-0.0030381	0.624016	1	FALSE	.	-0.0192442	0.72529	1	FALSE	.	0.00622924	0.92714	1	FALSE	.	-0.0253014	0.759345	1
AC105760.2	FALSE	.	0.0001379	0.975616	1	FALSE	.	-0.0133212	0.714823	1	FALSE	.	-0.0535996	0.389487	1	FALSE	.	0.04637	0.495545	1
AC107081.5	FALSE	.	-0.0129903	0.351633	1	FALSE	.	-0.0926617	0.240641	1	FALSE	.	-0.00789992	0.932023	0.975234	FALSE	.	0.00922821	0.927612	0.97515
AC107983.4	FALSE	.	-0.00154195	0.779631	1	FALSE	.	0.00720998	0.852328	1	FALSE	.	0.0432987	0.504047	1	FALSE	.	-0.0321665	0.666373	1
AC111155.1	FALSE	.	-0.00259514	0.507915	1	FALSE	.	-0.0151963	0.711556	1	FALSE	.	-0.0109811	0.85736	1	FALSE	.	-0.0194968	0.745962	1
AC113189.5	FALSE	.	-0.00650266	0.729834	1	FALSE	.	0.0489001	0.520443	0.792781	FALSE	.	0.0449183	0.640488	0.841635	FALSE	.	0.0623614	0.554097	0.787819
AC114271.2	FALSE	.	-0.00508186	0.716534	1	FALSE	.	-0.0532941	0.46059	0.756457	FALSE	.	-0.113295	0.266418	0.54014	FALSE	.	0.0193363	0.849674	0.941092
AC114730.2	FALSE	.	-0.00231609	0.549229	1	FALSE	.	0.00210082	0.960141	1	FALSE	.	-0.0682316	0.24622	1	FALSE	.	0.0364355	0.558774	1
AC115617.2	FALSE	.	0.00139229	0.851507	1	FALSE	.	0.0379411	0.470741	1	FALSE	.	0.0440851	0.573115	1	FALSE	.	-0.245524	0.0432833	1
AC124789.1	FALSE	.	-0.00838312	0.654545	1	FALSE	.	0.0111167	0.881536	0.959652	FALSE	.	0.0348144	0.71563	0.881705	FALSE	.	0.0352539	0.733545	0.887044
AC127904.2	FALSE	.	-0.00461333	0.300687	1	FALSE	.	0.0522902	0.277314	1	FALSE	.	0.0209823	0.752482	1	FALSE	.	0.0460144	0.540118	1
AC131056.3	FALSE	.	-0.0250635	0.0999964	1	FALSE	.	0.0525365	0.468988	1	FALSE	.	-0.0117387	0.898409	0.96158	FALSE	.	-0.104848	0.341437	0.6199
AC135048.13	FALSE	.	0.00429814	0.808277	1	FALSE	.	-0.258258	0.0258873	0.154588	FALSE	.	-0.0381475	0.690218	0.869406	FALSE	.	-0.111927	0.315817	0.596545
AC137932.4	FALSE	.	-0.00421924	0.317243	1	FALSE	.	-0.0191308	0.632597	1	FALSE	.	0.0354749	0.563775	1	FALSE	.	-0.15852	0.0478395	1
AC137932.5	FALSE	.	-0.000487611	0.886531	1	FALSE	.	0.0138785	0.693426	1	FALSE	.	0.0134735	0.786698	1	FALSE	.	0.0330369	0.571754	1
AC139085.2	FALSE	.	0.00288226	0.451244	1	FALSE	.	0.00418904	0.901121	1	FALSE	.	-0.0357203	0.50673	1	FALSE	.	-0.0488212	0.49117	1
AC139099.4	FALSE	.	-0.00529793	0.612746	1	FALSE	.	-0.113099	0.161983	1	FALSE	.	0.137815	0.20023	0.463028	FALSE	.	0.350797	0.0288961	0.131067
AC140076.1	FALSE	.	0.00107187	0.783941	1	FALSE	.	0.00405844	0.902842	1	FALSE	.	-0.0274019	0.625848	1	FALSE	.	-0.138253	0.0610161	1
AC141586.5	FALSE	.	0.0126069	0.228738	1	FALSE	.	-0.00300178	0.96268	1	FALSE	.	-0.0588211	0.518621	1	FALSE	.	-0.193944	0.112535	1
AC142472.6	FALSE	.	-0.00117656	0.872593	1	FALSE	.	-0.00442211	0.927581	1	FALSE	.	-0.0625409	0.386954	1	FALSE	.	-0.00424387	0.953334	1
AC142528.1	FALSE	.	0.00296878	0.688555	1	FALSE	.	0.0357452	0.516859	1	FALSE	.	0.0362352	0.640464	1	FALSE	.	-0.0141206	0.872821	1
AC144530.1	FALSE	.	-0.000942328	0.939591	1	FALSE	.	0.00082373	0.990501	1	FALSE	.	-0.0259586	0.778007	0.912555	FALSE	.	-0.249559	0.0696821	0.241266
AC144831.1	FALSE	.	-0.00108102	0.90031	1	FALSE	.	0.0682601	0.288295	1	FALSE	.	0.0290368	0.716981	1	FALSE	.	0.0948681	0.334108	1
AC144831.3	FALSE	.	-0.00244114	0.726021	1	FALSE	.	0.0122062	0.823329	1	FALSE	.	0.0693828	0.412932	1	FALSE	.	0.122943	0.148525	1
AC145124.2	FALSE	.	-0.000501801	0.894121	1	FALSE	.	0.0181903	0.597456	1	FALSE	.	-0.0262508	0.639553	1	FALSE	.	0.0741739	0.264764	1
AC156455.1	FALSE	.	-0.00340941	0.800131	1	FALSE	.	0.0431564	0.54773	0.808744	FALSE	.	-0.102972	0.313698	0.588614	FALSE	.	-0.180663	0.144651	0.377954
AC226118.1	FALSE	.	-0.00171396	0.663819	1	FALSE	.	0.0723285	0.0765163	1	FALSE	.	-0.00837304	0.868235	1	FALSE	.	-0.0232488	0.71102	1
ACAA1	FALSE	.	-0.0600216	0.127962	0.527041	FALSE	.	-0.393773	1.39221e-05	0.000338358	FALSE	.	-0.109699	0.158449	0.40377	FALSE	.	-0.106349	0.173623	0.420317
ACAA2	FALSE	.	-0.0339973	0.398424	0.782108	FALSE	.	-0.0989276	0.149222	0.448065	FALSE	.	-0.0070325	0.921654	0.970954	FALSE	.	0.00122638	0.98592	0.993804
ACACA	FALSE	.	-0.00332032	0.867829	1	FALSE	.	0.0255179	0.734349	0.901381	FALSE	.	0.0677324	0.489924	0.746411	FALSE	.	-0.00845051	0.93406	0.97718
ACACB	FALSE	.	0.00094543	0.777219	1	FALSE	.	0.0209143	0.543568	1	FALSE	.	0.0550102	0.292756	1	FALSE	.	-0.0671839	0.256037	1
ACAD10	FALSE	.	-0.0151115	0.318834	1	FALSE	.	0.0547958	0.454967	1	FALSE	.	-0.0556438	0.558992	0.793053	FALSE	.	0.19954	0.116138	0.330006
ACAD11	FALSE	.	-0.00219243	0.550338	1	FALSE	.	-0.00800316	0.810152	1	FALSE	.	0.0424488	0.435885	1	FALSE	.	-0.0179544	0.768501	1
ACAD8	FALSE	.	0.00656408	0.795757	1	FALSE	.	0.0401404	0.608155	0.8418	FALSE	.	0.0827871	0.395455	0.669162	FALSE	.	-0.0980054	0.34853	0.625721
ACAD9	FALSE	.	-0.0229979	0.415027	1	FALSE	.	-0.11723	0.16522	0.472607	FALSE	.	0.00464612	0.959607	0.98284	FALSE	.	-0.080253	0.420254	0.689917
ACADM	FALSE	.	0.0574378	0.112932	0.50774	FALSE	.	-0.174364	0.0370725	0.195881	FALSE	.	0.163839	0.0730518	0.249414	FALSE	.	0.0570134	0.509168	0.756655
ACADS	FALSE	.	0.0386076	0.206916	1	FALSE	.	-0.0988498	0.228758	0.550168	FALSE	.	-0.356064	0.00556816	0.0384243	FALSE	.	-0.178265	0.104087	0.308012
ACADSB	FALSE	.	0.016507	0.293715	1	FALSE	.	0.0710918	0.357309	0.675251	FALSE	.	-0.00582577	0.950695	0.980278	FALSE	.	-0.105051	0.342005	0.620066
ACADVL	FALSE	.	-0.0024469	0.950927	0.987191	FALSE	.	-0.126952	0.0754657	0.306219	FALSE	.	-0.258883	0.00145909	0.0131846	FALSE	.	-0.142268	0.0669709	0.234747
ACAP1	FALSE	.	-0.0653266	0.0557408	1	FALSE	.	-0.304596	0.00275963	0.0294224	FALSE	.	-0.591937	1.44271e-05	0.000259813	FALSE	.	-0.695903	2.69969e-06	5.0557e-05
ACAP2	FALSE	.	0.0365974	0.338063	0.744607	FALSE	.	-0.00475113	0.948791	0.981515	FALSE	.	-0.0178287	0.824901	0.933946	FALSE	.	-0.190745	0.033066	0.144304
ACAP3	FALSE	.	-0.0442785	0.134756	1	FALSE	.	-0.113443	0.175996	0.488034	FALSE	.	-0.0773582	0.415118	0.687632	FALSE	.	-0.142816	0.183726	0.434615
ACAT1	FALSE	.	-0.0179004	0.595268	1	FALSE	.	-0.143916	0.0834177	0.325721	FALSE	.	-0.00102478	0.990566	0.996077	FALSE	.	0.00391585	0.96442	0.987286
ACAT2	FALSE	.	0.0388388	0.210672	1	FALSE	.	-0.0164619	0.834164	0.942864	FALSE	.	-0.0933111	0.312367	0.587231	FALSE	.	0.0923381	0.333346	0.612851
ACBD3	FALSE	.	0.0209451	0.559609	0.858471	FALSE	.	-0.127998	0.107118	0.371906	FALSE	.	-0.00133552	0.987248	0.994689	FALSE	.	-0.0238117	0.773799	0.907627
ACBD4	FALSE	.	-0.0253646	0.260625	1	FALSE	.	-0.00200354	0.979004	0.993144	FALSE	.	-0.0505781	0.599585	0.816918	FALSE	.	-0.0861605	0.418463	0.688533
ACBD5	FALSE	.	-0.0186527	0.427638	1	FALSE	.	-0.0401833	0.605278	0.841582	FALSE	.	-0.116112	0.261563	0.534806	FALSE	.	-0.201464	0.103074	0.306265
ACBD6	FALSE	.	-0.00523269	0.861856	1	FALSE	.	-0.00273404	0.972244	0.990144	FALSE	.	0.0869789	0.35137	0.627352	FALSE	.	-0.020971	0.822467	0.928483
ACBD7	FALSE	.	0.00206667	0.509213	1	FALSE	.	-0.0252687	0.405908	1	FALSE	.	0.0253725	0.573062	1	FALSE	.	-0.0166405	0.756728	1
ACD	FALSE	.	0.00879838	0.773732	1	FALSE	.	-0.0937948	0.251581	0.573822	FALSE	.	-0.111941	0.243107	0.512984	FALSE	.	0.0214312	0.820412	0.928157
ACE	FALSE	.	-0.00331901	0.886594	1	FALSE	.	0.0703613	0.381209	0.69818	FALSE	.	-0.0461847	0.628421	0.8344	FALSE	.	-0.199743	0.097747	0.296825
ACER3	FALSE	.	0.00301505	0.892649	1	FALSE	.	0.0447833	0.566479	0.819599	FALSE	.	0.00679055	0.942485	0.977396	FALSE	.	0.0142128	0.887108	0.95886
ACHE	FALSE	.	0.00116782	0.753034	1	FALSE	.	0.00425358	0.900279	1	FALSE	.	0.00705415	0.909297	1	FALSE	.	0.0598253	0.377706	1
ACIN1	FALSE	.	0.00739988	0.825789	0.95009	FALSE	.	-0.158162	0.0580321	0.25994	FALSE	.	-0.431774	0.000339733	0.00390692	FALSE	.	-0.663652	1.31487e-06	2.64152e-05
ACKR2	FALSE	.	-0.00111845	0.804294	1	FALSE	.	0.0351789	0.358247	1	FALSE	.	0.0517367	0.380838	1	FALSE	.	-0.00250773	0.970335	1
ACKR3	FALSE	.	-0.00243594	0.878777	1	TRUE	-	-1.67267	4.26899e-26	6.72767e-24	TRUE	-	-1.7566	7.79169e-31	1.04159e-28	TRUE	-	-1.82657	5.37035e-32	7.05218e-30
ACLY	FALSE	.	-0.0123177	0.700928	1	FALSE	.	-0.0559428	0.479611	0.76589	FALSE	.	-0.0564692	0.527993	0.77117	FALSE	.	0.0822312	0.383909	0.657119
ACO1	FALSE	.	0.0106514	0.607232	1	FALSE	.	0.0648224	0.409054	0.721136	FALSE	.	0.0122855	0.896772	0.96089	FALSE	.	0.0639902	0.541893	0.780824
ACO2	FALSE	.	-0.0786985	0.0464088	0.350299	FALSE	.	-0.162751	0.0310344	0.174703	FALSE	.	-0.154125	0.0516332	0.198517	FALSE	.	0.00715593	0.924649	0.973943
ACOT11	FALSE	.	0.00354058	0.727478	1	FALSE	.	-0.0245734	0.694207	1	FALSE	.	0.0618842	0.487211	1	FALSE	.	0.0199202	0.82996	1
ACOT13	FALSE	.	0.0327335	0.380159	0.767981	FALSE	.	0.0410174	0.587518	0.83242	FALSE	.	0.0441444	0.592145	0.812621	FALSE	.	-0.1191	0.171853	0.418005
ACOT2	FALSE	.	0.00610518	0.752524	1	FALSE	.	0.0500777	0.511865	0.786997	FALSE	.	0.218154	0.0765833	0.257177	FALSE	.	0.0643939	0.542465	0.781162
ACOT7	FALSE	.	-0.0267342	0.377555	0.765306	FALSE	.	-0.571359	9.19658e-06	0.000240302	FALSE	.	-0.833901	3.49575e-09	1.22728e-07	FALSE	.	-0.79542	1.79599e-08	4.95877e-07
ACOT8	FALSE	.	-0.0308793	0.3625	1	FALSE	.	0.00900084	0.908256	0.968253	FALSE	.	-0.0547604	0.531903	0.774492	FALSE	.	-0.0255981	0.774208	0.907739
ACOT9	FALSE	.	-0.00750358	0.835602	0.953372	FALSE	.	0.0542523	0.481137	0.766747	FALSE	.	0.270106	0.00656603	0.043859	FALSE	.	0.359928	0.00121914	0.0108853
ACOX1	FALSE	.	-0.00603098	0.846724	1	FALSE	.	0.104714	0.200258	0.518163	FALSE	.	-0.0846426	0.360373	0.636883	FALSE	.	-0.10411	0.283847	0.561071
ACOX2	FALSE	.	-0.00792535	0.456437	1	FALSE	.	0.169547	0.0587724	1	FALSE	.	0.0260879	0.776484	1	FALSE	.	-0.0792865	0.45161	1
ACOX3	FALSE	.	0.0229996	0.302316	1	FALSE	.	-0.0223634	0.769405	0.913935	FALSE	.	-0.0713812	0.464994	0.728633	FALSE	.	0.0567677	0.581621	0.806403
ACOXL	FALSE	.	0.00293898	0.688848	1	FALSE	.	0.00256634	0.963646	1	FALSE	.	0.00740446	0.922198	1	FALSE	.	-0.00301635	0.971548	1
ACP1	FALSE	.	0.0144547	0.718293	0.922397	FALSE	.	0.0566412	0.40408	0.717527	FALSE	.	-0.160811	0.0286141	0.131777	FALSE	.	-0.0534382	0.445685	0.709722
ACP2	FALSE	.	-0.0126164	0.666266	1	FALSE	.	0.107455	0.197189	0.515171	FALSE	.	0.0189327	0.837324	0.940663	FALSE	.	0.0523945	0.591962	0.811161
ACP3	FALSE	.	0.0203056	0.48913	1	FALSE	.	-0.00945146	0.904171	0.966633	FALSE	.	-0.0933445	0.32823	0.604045	FALSE	.	0.00365752	0.969742	0.988918
ACP5	FALSE	.	0.0107263	0.579033	1	FALSE	.	-0.0460369	0.542479	0.80631	FALSE	.	0.150754	0.171443	0.423409	FALSE	.	0.0860587	0.426369	0.693612
ACP6	FALSE	.	0.00115749	0.927551	1	FALSE	.	-0.040673	0.563592	1	FALSE	.	0.0832095	0.394295	1	FALSE	.	-0.0185283	0.85596	0.944459
ACRBP	FALSE	.	0.00192566	0.795027	1	FALSE	.	-0.0162674	0.754973	1	FALSE	.	0.0853367	0.242543	1	FALSE	.	0.051687	0.511471	1
ACSBG1	FALSE	.	0.00510388	0.393971	1	FALSE	.	0.0101886	0.84372	1	FALSE	.	-0.017821	0.825675	1	FALSE	.	0.0867941	0.353015	1
ACSF2	FALSE	.	-0.0866922	0.0142851	1	FALSE	.	-0.280475	0.00522385	0.0482931	FALSE	.	-0.325859	0.00414018	0.0303045	FALSE	.	-0.224621	0.0382652	0.160612
ACSF3	FALSE	.	0.0300738	0.372732	1	FALSE	.	-0.0987879	0.218037	0.538509	FALSE	.	-0.354577	0.00176717	0.0154148	FALSE	.	-0.437722	0.000571517	0.00574612
ACSL1	FALSE	.	-0.00858622	0.830021	0.95161	FALSE	.	-0.17649	0.0105172	0.0814097	FALSE	.	-0.0905378	0.19336	0.45397	FALSE	.	-0.194425	0.00882043	0.0545226
ACSL3	FALSE	.	0.0789819	0.0350866	0.316897	FALSE	.	-0.306976	0.000756965	0.0103733	FALSE	.	-0.486189	2.30865e-06	5.01507e-05	FALSE	.	-0.614816	8.81779e-09	2.6157e-07
ACSL4	FALSE	.	0.0941501	0.0184221	0.236538	FALSE	.	-0.0939132	0.20776	0.527417	FALSE	.	0.210735	0.0137737	0.0765962	FALSE	.	0.324306	0.000647887	0.00636462
ACSL5	FALSE	.	0.00540273	0.844424	1	FALSE	.	-0.0964238	0.240889	0.562539	FALSE	.	-0.0593712	0.52179	0.767117	FALSE	.	-0.00462487	0.96073	0.986018
ACSM3	FALSE	.	-0.00364092	0.377466	1	FALSE	.	0.0173347	0.615031	1	FALSE	.	-0.0106837	0.858606	1	FALSE	.	0.0084827	0.885424	1
ACSM5	FALSE	.	-1.90521e-05	0.997685	1	FALSE	.	-0.00868212	0.876304	1	FALSE	.	-0.0238359	0.753008	1	FALSE	.	0.0381404	0.647659	1
ACSS1	FALSE	.	-0.000854681	0.968691	1	FALSE	.	0.0121761	0.873122	0.958863	FALSE	.	-0.0291137	0.759611	0.904886	FALSE	.	-0.184759	0.126963	0.34885
ACSS2	FALSE	.	-0.0246303	0.437223	1	FALSE	.	-0.0282728	0.719668	0.89422	FALSE	.	-0.106087	0.251028	0.522449	FALSE	.	-0.12335	0.2144	0.474786
ACTA2	FALSE	.	-0.0504096	0.148314	0.557995	FALSE	.	0.0845017	0.28754	0.609809	FALSE	.	0.0713966	0.417979	0.689273	FALSE	.	0.0190795	0.829648	0.932823
ACTA2-AS1	FALSE	.	0.0125907	0.0830099	1	FALSE	.	0.039547	0.486815	1	FALSE	.	0.0365939	0.649467	1	FALSE	.	-0.0375091	0.685639	1
ACTB	FALSE	.	-0.00108205	0.978648	0.995206	FALSE	.	-0.0987694	0.13667	0.426898	FALSE	.	-0.00922567	0.893042	0.960126	FALSE	.	-0.0380265	0.563086	0.793959
ACTBP2	FALSE	.	-0.00193429	0.585659	1	FALSE	.	-0.00789157	0.820242	1	FALSE	.	0.0506632	0.350585	1	FALSE	.	0.00558561	0.923101	1
ACTG1	FALSE	.	-0.068559	0.085648	0.460534	FALSE	.	-0.0554524	0.316178	0.637871	FALSE	.	0.0306186	0.587611	0.810442	FALSE	.	0.0966643	0.0830177	0.269147
ACTG1P17	FALSE	.	0.00288383	0.48106	1	FALSE	.	0.00398512	0.909478	1	FALSE	.	0.056966	0.303395	1	FALSE	.	0.0372678	0.541847	1
ACTL10	FALSE	.	0.00624613	0.524661	1	FALSE	.	0.0425798	0.405862	1	FALSE	.	0.235992	0.0164721	1	FALSE	.	0.123121	0.151361	1
ACTL6A	FALSE	.	0.013891	0.574783	1	FALSE	.	0.101603	0.223247	0.544147	FALSE	.	0.28029	0.0304243	0.137227	FALSE	.	0.188747	0.113653	0.325656
ACTN1	FALSE	.	0.00605179	0.877788	0.965567	FALSE	.	0.0633112	0.373135	0.691174	FALSE	.	0.0313082	0.677267	0.863495	FALSE	.	-0.0131355	0.857129	0.945265
ACTN4	FALSE	.	-0.00780502	0.839556	0.955089	FALSE	.	0.0152641	0.831464	0.942286	FALSE	.	-0.279533	0.0012211	0.0114398	FALSE	.	-0.22524	0.00950439	0.0577558
ACTR10	FALSE	.	0.0130176	0.714263	0.920038	FALSE	.	-0.0189119	0.80536	0.93056	FALSE	.	0.190444	0.0421214	0.171809	FALSE	.	0.291234	0.00656003	0.0432304
ACTR1A	FALSE	.	-0.0606863	0.130095	0.529779	FALSE	.	-0.07562	0.284424	0.606875	FALSE	.	-0.10875	0.147123	0.385783	FALSE	.	0.0578282	0.429628	0.696198
ACTR1B	FALSE	.	-0.0102859	0.733824	1	FALSE	.	0.0341315	0.665525	0.869292	FALSE	.	0.0575877	0.527019	0.771107	FALSE	.	-0.267147	0.0214865	0.10618
ACTR2	FALSE	.	0.179671	6.35497e-05	0.0109184	FALSE	.	0.111775	0.0741782	0.303665	FALSE	.	0.0951195	0.144959	0.381881	FALSE	.	-0.0388227	0.535412	0.776369
ACTR3	FALSE	.	-0.0524352	0.197164	0.623107	FALSE	.	0.0617177	0.348374	0.66953	FALSE	.	0.187832	0.00767577	0.0496805	FALSE	.	0.350784	8.00758e-06	0.000136433
ACTR3B	FALSE	.	0.00642943	0.510895	1	FALSE	.	0.117791	0.100398	1	FALSE	.	-0.0854956	0.352127	1	FALSE	.	0.0336054	0.722878	1
ACTR5	FALSE	.	0.005163	0.738244	1	FALSE	.	-0.0427813	0.542954	0.806684	FALSE	.	0.100643	0.317727	0.592973	FALSE	.	0.028191	0.783046	0.911797
ACTR6	FALSE	.	-0.0177137	0.508336	1	FALSE	.	0.0493424	0.533598	0.799921	FALSE	.	-0.0448168	0.633622	0.837159	FALSE	.	-0.00896928	0.927021	0.975077
ACTR8	FALSE	.	0.0115187	0.663717	1	FALSE	.	-0.107932	0.199031	0.51658	FALSE	.	-0.189065	0.0857187	0.275946	FALSE	.	-0.019226	0.847735	0.940699
ACVR1	FALSE	.	-0.00154085	0.937062	1	FALSE	.	0.0558765	0.473114	0.762599	FALSE	.	0.521448	0.00296213	0.0232927	FALSE	.	0.299095	0.0348921	0.149836
ACVR1B	FALSE	.	0.00602298	0.819264	1	FALSE	.	0.144991	0.100404	0.358159	FALSE	.	0.141417	0.162003	0.409428	FALSE	.	0.0638485	0.517092	0.761287
ACVR1C	FALSE	.	0.000816298	0.88359	1	FALSE	.	-0.0457247	0.361556	1	FALSE	.	0.0685649	0.351807	1	FALSE	.	-0.0492499	0.558174	1
ACVR2A	FALSE	.	0.00651786	0.69865	1	FALSE	.	0.125994	0.14837	0.446971	FALSE	.	0.0784793	0.429251	0.699672	FALSE	.	0.536942	0.0058954	0.0396018
ACVR2B	FALSE	.	0.00848332	0.517154	1	FALSE	.	-0.00376592	0.956169	1	FALSE	.	-0.0279951	0.761174	1	FALSE	.	-0.0601504	0.55885	0.791468
ACVRL1	FALSE	.	-0.00175156	0.939894	1	FALSE	.	-0.0259064	0.737456	0.903103	FALSE	.	-0.252169	0.0388958	0.162032	FALSE	.	-0.184931	0.117896	0.333028
ACY1	FALSE	.	0.00206186	0.667453	1	FALSE	.	-0.0242472	0.580706	1	FALSE	.	-0.0308685	0.601146	1	FALSE	.	0.00945205	0.878033	1
ACYP1	FALSE	.	-0.0243509	0.227032	1	FALSE	.	0.0323032	0.664943	0.868864	FALSE	.	0.00677138	0.942899	0.977396	FALSE	.	0.0582288	0.579971	0.804992
ACYP2	FALSE	.	0.00447822	0.874952	1	FALSE	.	-0.0282676	0.719748	0.89422	FALSE	.	-0.150206	0.134516	0.365356	FALSE	.	-0.0460053	0.630025	0.830368
AD000864.6	FALSE	.	0.0012816	0.947342	1	FALSE	.	-0.0113863	0.879567	0.959268	FALSE	.	-0.0124768	0.895247	0.960407	FALSE	.	0.0131661	0.897457	0.963779
AD001527.4	FALSE	.	-0.00291154	0.646114	1	FALSE	.	-0.00651515	0.905586	1	FALSE	.	-0.151039	0.0731181	1	FALSE	.	-0.127358	0.145075	1
ADA	FALSE	.	-0.0484316	0.094738	1	FALSE	.	-0.0379883	0.630726	0.851835	FALSE	.	-0.305326	0.0114292	0.0666139	FALSE	.	-0.250457	0.036061	0.15348
ADA2	FALSE	.	-0.0194866	0.366088	1	FALSE	.	0.0984384	0.235492	0.557161	FALSE	.	0.111181	0.279525	0.554003	FALSE	.	0.00897188	0.929411	0.975901
ADAL	FALSE	.	-0.00686114	0.684749	1	FALSE	.	0.0591045	0.42561	0.731918	FALSE	.	0.0420987	0.658045	0.851528	FALSE	.	0.173508	0.155971	0.396295
ADAM10	FALSE	.	0.0615559	0.12183	0.520271	FALSE	.	0.11665	0.102604	0.362664	FALSE	.	0.0147998	0.843247	0.942193	FALSE	.	-0.189621	0.0204169	0.102066
ADAM15	FALSE	.	-0.0355596	0.372559	0.762357	FALSE	.	-0.0308019	0.659879	0.866718	FALSE	.	-0.108737	0.144509	0.381024	FALSE	.	-0.0927429	0.215292	0.475746
ADAM17	FALSE	.	0.0951968	0.0114655	0.193306	FALSE	.	0.438998	0.000155583	0.00266873	FALSE	.	0.582742	3.11852e-06	6.54261e-05	FALSE	.	0.97661	1.56354e-12	7.58389e-11
ADAM19	FALSE	.	-0.0150679	0.205693	1	FALSE	.	0.185895	0.0611842	0.267979	FALSE	.	0.471569	0.00676561	0.0449046	FALSE	.	0.309661	0.036775	0.155535
ADAM22	FALSE	.	0.00287258	0.609409	1	FALSE	.	-0.0048408	0.909999	1	FALSE	.	0.0578121	0.344498	1	FALSE	.	-0.0569495	0.39157	1
ADAM23	FALSE	.	0.0152262	0.373629	1	FALSE	.	0.0503135	0.497328	0.776851	FALSE	.	-0.0516895	0.592085	0.812621	FALSE	.	0.155243	0.192002	0.446232
ADAM28	FALSE	.	0.00243201	0.834892	1	FALSE	.	0.0317407	0.631343	1	FALSE	.	-0.0343226	0.711367	1	FALSE	.	-0.0187122	0.8507	1
ADAM32	FALSE	.	0.00498998	0.136381	1	FALSE	.	0.0146495	0.61907	1	FALSE	.	0.0199661	0.670624	1	FALSE	.	-0.059655	0.281427	1
ADAM33	FALSE	.	-0.00586422	0.236339	1	FALSE	.	-0.00717635	0.886985	1	FALSE	.	-0.083077	0.237861	1	FALSE	.	0.0766678	0.311544	1
ADAM8	FALSE	.	-0.011242	0.538444	1	FALSE	.	-0.380906	0.0081093	0.0669316	FALSE	.	-0.119382	0.254166	0.527155	FALSE	.	0.104741	0.342107	0.620066
ADAM9	FALSE	.	0.0624652	0.0325757	1	FALSE	.	-0.0545018	0.493824	0.7755	FALSE	.	0.0783938	0.405038	0.677279	FALSE	.	0.046073	0.631951	0.831889
ADAMDEC1	FALSE	.	0.0039511	0.419547	1	FALSE	.	-0.0148299	0.746663	1	FALSE	.	0.000173642	0.998055	1	FALSE	.	-0.00413796	0.959276	1
ADAMTS1	FALSE	.	-0.00203792	0.63559	1	FALSE	.	0.00463727	0.895361	1	FALSE	.	0.0540665	0.39865	1	FALSE	.	-0.00336517	0.960899	1
ADAMTS10	FALSE	.	-0.0137851	0.187576	1	FALSE	.	-0.171697	0.0568101	1	FALSE	.	-0.081756	0.389493	1	FALSE	.	0.0680312	0.498501	1
ADAMTS13	FALSE	.	-0.00103475	0.746954	1	FALSE	.	-0.0141291	0.639934	1	FALSE	.	0.0115231	0.798566	1	FALSE	.	-0.0135109	0.792324	1
ADAMTS17	FALSE	.	-0.0103412	0.278553	1	FALSE	.	-0.12674	0.126859	1	FALSE	.	0.0253764	0.784022	1	FALSE	.	0.0785335	0.454946	0.716204
ADAMTS2	FALSE	.	-0.00285394	0.712031	1	FALSE	.	0.0335119	0.583005	1	FALSE	.	0.0219855	0.760211	1	FALSE	.	-0.0686225	0.464968	1
ADAMTS5	FALSE	.	0.00611127	0.157592	1	FALSE	.	0.0500392	0.216286	1	FALSE	.	-0.00544667	0.928327	1	FALSE	.	0.0451581	0.504383	1
ADAMTS6	FALSE	.	-0.00442155	0.305947	1	FALSE	.	-0.00482654	0.904423	1	FALSE	.	-0.0184959	0.78179	1	FALSE	.	-0.0346789	0.632392	1
ADAMTS7	FALSE	.	0.00828778	0.298705	1	FALSE	.	-0.0138664	0.804695	1	FALSE	.	0.0626427	0.427191	1	FALSE	.	-0.0274058	0.768209	1
ADAMTS9	FALSE	.	0.00436439	0.444636	1	FALSE	.	-0.000460612	0.99292	1	FALSE	.	0.0428757	0.546547	1	FALSE	.	-0.0481523	0.571005	1
ADAMTSL4	FALSE	.	-0.00227962	0.913617	1	FALSE	.	0.0462014	0.552402	0.811335	FALSE	.	-0.0957096	0.33937	0.616482	FALSE	.	-0.174944	0.140061	0.370488
ADAMTSL4-AS1	FALSE	.	0.00108218	0.76203	1	FALSE	.	-0.0506661	0.18152	1	FALSE	.	-0.0502062	0.358902	1	FALSE	.	0.0242116	0.695765	1
ADAP1	FALSE	.	-0.00936304	0.798787	0.943071	FALSE	.	-0.115994	0.138388	0.430004	FALSE	.	-0.240545	0.00984196	0.0595256	FALSE	.	-0.0279702	0.734771	0.887124
ADAP2	FALSE	.	0.0822713	0.0287335	0.294123	FALSE	.	0.711622	5.5865e-08	2.28119e-06	FALSE	.	0.700047	1.75354e-07	4.70029e-06	FALSE	.	0.283756	0.00869131	0.0541598
ADAR	FALSE	.	0.0441815	0.157651	0.569953	FALSE	.	0.122978	0.141067	0.434633	FALSE	.	0.313187	0.0088561	0.0549331	FALSE	.	0.062822	0.510432	0.757191
ADARB1	FALSE	.	-0.00121588	0.956291	1	FALSE	.	-0.0395663	0.607296	0.8418	FALSE	.	0.0960203	0.337272	0.614062	FALSE	.	0.0650408	0.527948	0.771677
ADARB2	FALSE	.	-0.000461754	0.88957	1	FALSE	.	0.0256909	0.440284	1	FALSE	.	-0.0631711	0.224787	1	FALSE	.	-0.0399012	0.486501	1
ADAT1	FALSE	.	-0.0124399	0.527959	1	FALSE	.	0.0649578	0.406425	0.719789	FALSE	.	0.1045	0.30821	0.582767	FALSE	.	-0.00196173	0.98472	0.993507
ADAT2	FALSE	.	-0.00357425	0.706215	1	FALSE	.	0.0376576	0.563046	1	FALSE	.	-0.0290539	0.740546	1	FALSE	.	-0.0476045	0.63564	1
ADAT3	FALSE	.	0.00289139	0.512871	1	FALSE	.	-0.0375845	0.341384	1	FALSE	.	-0.0255924	0.681263	1	FALSE	.	-0.00324092	0.961893	1
ADCK1	FALSE	.	0.0194787	0.135492	1	FALSE	.	0.0472249	0.490495	1	FALSE	.	0.00915955	0.919401	1	FALSE	.	-0.0548806	0.587243	1
ADCK2	FALSE	.	-0.00102824	0.967069	1	FALSE	.	0.0476151	0.543443	0.806927	FALSE	.	-0.171163	0.116761	0.335853	FALSE	.	-0.00128084	0.989798	0.995996
ADCK5	FALSE	.	0.0286451	0.290084	1	FALSE	.	-0.0359316	0.648002	0.85974	FALSE	.	-0.12377	0.217327	0.483596	FALSE	.	-0.203538	0.0808911	0.265884
ADCY1	FALSE	.	0.00687351	0.312404	1	FALSE	.	0.0574748	0.286244	1	FALSE	.	-0.017665	0.819943	1	FALSE	.	-0.00303562	0.966957	1
ADCY3	FALSE	.	0.0265992	0.173314	1	FALSE	.	-0.0964876	0.239677	0.561009	FALSE	.	0.0860721	0.390199	0.664378	FALSE	.	0.0200894	0.845066	0.94029
ADCY4	FALSE	.	0.0108602	0.143478	1	FALSE	.	0.042836	0.403165	1	FALSE	.	0.0194183	0.786354	1	FALSE	.	-0.0251206	0.75864	1
ADCY6	FALSE	.	0.0182398	0.239438	1	FALSE	.	-0.02146	0.763839	0.911257	FALSE	.	-0.0127894	0.891335	0.959842	FALSE	.	0.229444	0.0866931	0.276842
ADCY7	FALSE	.	0.0465119	0.131005	1	FALSE	.	0.0399402	0.613713	0.843359	FALSE	.	-0.00102103	0.991064	0.996319	FALSE	.	-0.0702854	0.467898	0.72606
ADCY9	FALSE	.	-0.00936622	0.589366	1	FALSE	.	-0.0200461	0.784993	0.921169	FALSE	.	-0.0758471	0.443307	0.711203	FALSE	.	-0.0931819	0.392132	0.664433
ADD1	FALSE	.	0.064499	0.0948462	0.480126	FALSE	.	0.016707	0.82107	0.938432	FALSE	.	-0.0836407	0.305619	0.58077	FALSE	.	0.0496662	0.535973	0.776619
ADD2	FALSE	.	0.0122915	0.583987	1	FALSE	.	0.00845923	0.911579	0.969136	FALSE	.	0.0138026	0.884011	0.956571	FALSE	.	-0.115644	0.291405	0.569968
ADD3	FALSE	.	-0.00353345	0.930478	0.97994	FALSE	.	-0.0498223	0.417933	0.727629	FALSE	.	-0.0623371	0.333503	0.609162	FALSE	.	-0.158709	0.0188117	0.0962299
ADD3-AS1	FALSE	.	-0.000493345	0.885864	1	FALSE	.	0.0221618	0.539885	1	FALSE	.	-0.0256386	0.608562	1	FALSE	.	0.00681876	0.906535	1
ADGRA2	FALSE	.	0.0274876	0.14977	1	FALSE	.	0.0155301	0.83449	0.942864	FALSE	.	0.0188106	0.842736	0.941924	FALSE	.	0.0480841	0.645089	0.838547
ADGRA3	FALSE	.	-0.00174486	0.823057	1	FALSE	.	-0.0661025	0.253258	1	FALSE	.	-0.00194896	0.980926	1	FALSE	.	-0.0511219	0.559177	1
ADGRB1	FALSE	.	-0.00593317	0.186672	1	FALSE	.	0.00284849	0.94085	1	FALSE	.	0.0444753	0.481933	1	FALSE	.	-0.056974	0.452659	1
ADGRB2	FALSE	.	-0.000438001	0.892451	1	FALSE	.	0.0392628	0.236753	1	FALSE	.	0.068534	0.193996	1	FALSE	.	-0.0362845	0.515595	1
ADGRD1	FALSE	.	0.00258593	0.761187	1	FALSE	.	-0.0406292	0.504127	1	FALSE	.	-0.0822023	0.371401	1	FALSE	.	-0.159057	0.159791	1
ADGRE1	FALSE	.	-0.0746916	0.0484013	0.357852	FALSE	.	-0.103013	0.182576	0.494656	FALSE	.	-0.248946	0.00811609	0.0516015	FALSE	.	-0.132455	0.136567	0.365174
ADGRE2	FALSE	.	-0.0106554	0.672323	1	FALSE	.	-0.0839619	0.302974	0.625804	FALSE	.	0.119676	0.232154	0.500138	FALSE	.	0.0891046	0.385289	0.658069
ADGRE3	FALSE	.	0.0153313	0.451536	1	FALSE	.	0.0413372	0.590367	0.833253	FALSE	.	-0.0513633	0.593615	0.81346	FALSE	.	-0.0806024	0.44641	0.709975
ADGRE5	FALSE	.	-0.0863414	0.0165313	0.22337	FALSE	.	-0.081906	0.301778	0.624719	FALSE	.	-0.442625	0.000193995	0.00243415	FALSE	.	-0.0277011	0.745495	0.892848
ADGRG1	FALSE	.	-0.0123941	0.30426	1	FALSE	.	-0.048828	0.489763	1	FALSE	.	0.0870289	0.373069	1	FALSE	.	-0.224247	0.0906901	0.283799
ADGRG3	FALSE	.	-0.0544007	0.0736968	1	FALSE	.	-0.154637	0.0772765	0.310399	FALSE	.	-0.155838	0.118074	0.338185	FALSE	.	-0.0320776	0.735541	0.88743
ADGRG5	FALSE	.	-0.00204241	0.787894	1	FALSE	.	0.0382997	0.511823	1	FALSE	.	-0.0422103	0.581311	1	FALSE	.	-0.087042	0.356637	1
ADGRL1	FALSE	.	-0.00560655	0.783865	1	FALSE	.	-0.0200396	0.791635	0.923777	FALSE	.	-0.116498	0.258587	0.531706	FALSE	.	-0.12007	0.27979	0.55484
ADGRL1-AS1	FALSE	.	-0.00388659	0.829246	1	FALSE	.	0.0945098	0.242853	0.564268	FALSE	.	0.0357509	0.70739	0.877359	FALSE	.	0.0291155	0.777918	0.908988
ADH5	FALSE	.	-0.0212793	0.58815	0.86969	FALSE	.	0.0263261	0.709394	0.889992	FALSE	.	-0.0298253	0.694427	0.871005	FALSE	.	-0.0656273	0.384981	0.65778
ADH5P4	FALSE	.	-0.00366036	0.30867	1	FALSE	.	0.016374	0.597563	1	FALSE	.	-0.0105132	0.831834	1	FALSE	.	0.0622379	0.304498	1
ADHFE1	FALSE	.	-0.00673679	0.557981	1	FALSE	.	-0.00122786	0.984852	1	FALSE	.	0.0831707	0.385386	1	FALSE	.	-0.175777	0.151149	0.388348
ADI1	FALSE	.	0.136375	0.00143335	0.060134	FALSE	.	0.292424	0.000116729	0.0021099	FALSE	.	0.0673071	0.349185	0.626217	FALSE	.	-0.00404881	0.953716	0.984074
ADIPOR1	FALSE	.	0.0232942	0.561739	0.858471	FALSE	.	-0.298215	8.13669e-05	0.00154261	FALSE	.	-0.0843526	0.23701	0.505276	FALSE	.	-0.154807	0.0386466	0.161799
ADIPOR2	FALSE	.	0.0116955	0.696483	1	FALSE	.	-0.192348	0.0357375	0.191728	FALSE	.	-0.0672006	0.460066	0.72551	FALSE	.	-0.112113	0.250161	0.519024
ADIRF	FALSE	.	-0.00300153	0.407187	1	FALSE	.	-0.0448975	0.206381	1	FALSE	.	0.0137794	0.780142	1	FALSE	.	0.00743163	0.896875	1
ADIRF-AS1	FALSE	.	-0.00338077	0.630317	1	FALSE	.	0.00761379	0.878289	1	FALSE	.	-0.0221087	0.759712	1	FALSE	.	0.117865	0.179797	1
ADK	FALSE	.	0.0051528	0.893782	0.970257	FALSE	.	-0.0806308	0.270114	0.594825	FALSE	.	0.0258534	0.738756	0.894165	FALSE	.	-0.188395	0.0271276	0.125534
ADM	FALSE	.	0.0156662	0.607004	0.877542	FALSE	.	0.475675	0.000186921	0.00311154	TRUE	+	1.36627	4.99792e-20	4.45413e-18	TRUE	+	1.10444	1.00098e-13	5.38929e-12
ADM2	FALSE	.	-0.00643691	0.522699	1	FALSE	.	0.0121912	0.841761	1	FALSE	.	0.464259	0.00571832	1	FALSE	.	0.473046	0.00828916	1
ADM5	FALSE	.	-0.00252373	0.527643	1	FALSE	.	0.0040217	0.903331	1	FALSE	.	0.0289136	0.59063	1	FALSE	.	0.0264493	0.672157	1
ADNP	FALSE	.	0.0240702	0.435318	1	FALSE	.	0.0852442	0.292324	0.614333	FALSE	.	0.0152964	0.866538	0.950094	FALSE	.	-0.0384628	0.688137	0.86101
ADNP-AS1	FALSE	.	-0.0104566	0.184221	1	FALSE	.	-0.0104613	0.855338	1	FALSE	.	0.0465894	0.575568	1	FALSE	.	0.0611457	0.522918	1
ADNP2	FALSE	.	0.0255224	0.203461	1	FALSE	.	-0.0196935	0.795313	0.925434	FALSE	.	0.0907503	0.364762	0.640084	FALSE	.	0.0723114	0.492713	0.745055
ADO	FALSE	.	-0.0101979	0.707706	1	FALSE	.	0.701419	0.000138211	0.00243317	TRUE	+	1.48737	5.38206e-11	2.29995e-09	TRUE	+	1.47704	3.83541e-09	1.19363e-07
ADORA2A-AS1	FALSE	.	-0.0023319	0.547808	1	FALSE	.	0.0376921	0.299042	1	FALSE	.	0.0706163	0.242903	1	FALSE	.	0.0597681	0.379675	1
ADORA2B	FALSE	.	0.02489	0.400003	1	FALSE	.	0.0143797	0.854923	0.952645	FALSE	.	0.703595	1.39475e-06	3.18927e-05	FALSE	.	0.749284	3.32089e-07	7.48481e-06
ADORA3	FALSE	.	0.0244287	0.3209	1	FALSE	.	0.695322	0.000477375	0.00696788	FALSE	.	-0.0117481	0.901208	0.962895	FALSE	.	0.232761	0.0822827	0.268336
ADPGK	FALSE	.	0.0513263	0.155463	0.568873	FALSE	.	-0.133646	0.0910334	0.338317	FALSE	.	-0.0785296	0.349164	0.626217	FALSE	.	-0.0194518	0.814081	0.925467
ADPGK-AS1	FALSE	.	0.00240891	0.823417	1	FALSE	.	0.00226092	0.971265	1	FALSE	.	-0.193101	0.0772723	1	FALSE	.	-0.0886069	0.38832	1
ADPRH	FALSE	.	-0.00375711	0.615399	1	FALSE	.	0.0387783	0.510321	1	FALSE	.	-0.0201684	0.798832	1	FALSE	.	0.00763044	0.931931	1
ADPRHL1	FALSE	.	-0.00450416	0.831423	0.952914	FALSE	.	-0.929499	3.11384e-08	1.32516e-06	FALSE	.	-0.908371	2.60573e-09	9.30477e-08	FALSE	.	-0.902432	2.7832e-09	8.89302e-08
ADPRM	FALSE	.	-0.0205045	0.361923	1	FALSE	.	-0.0348502	0.651681	0.861569	FALSE	.	0.000543906	0.995406	0.99837	FALSE	.	-0.145813	0.206423	0.465012
ADPRS	FALSE	.	0.0131991	0.707654	0.918484	FALSE	.	0.0700816	0.375883	0.693335	FALSE	.	0.570069	2.13358e-05	0.000365301	FALSE	.	0.886672	2.81215e-09	8.95895e-08
ADRA2C	FALSE	.	-0.0111392	0.165299	1	FALSE	.	0.169518	0.0482713	1	FALSE	.	0.159534	0.119362	1	FALSE	.	0.756939	0.000292158	1
ADRB1	FALSE	.	0.047247	0.0679493	1	TRUE	+	1.52065	6.99607e-07	2.37584e-05	FALSE	.	0.284882	0.033592	0.146422	FALSE	.	0.264399	0.058295	0.214385
ADRB2	FALSE	.	0.00306878	0.929228	1	TRUE	+	1.10422	5.76964e-08	2.34647e-06	FALSE	.	0.956119	1.03759e-08	3.45653e-07	TRUE	+	1.35717	6.51154e-12	2.86189e-10
ADRM1	FALSE	.	0.00978616	0.808834	0.947286	FALSE	.	-0.00980178	0.881474	0.959652	FALSE	.	0.203156	0.00430257	0.0312634	FALSE	.	0.282125	0.000204535	0.00240178
ADSL	FALSE	.	-0.000132085	0.995007	1	FALSE	.	0.0209844	0.781033	0.918914	FALSE	.	-0.133175	0.208485	0.472068	FALSE	.	0.0775188	0.463803	0.723162
ADSS1	FALSE	.	0.00481983	0.719262	1	FALSE	.	0.0283669	0.682196	1	FALSE	.	0.0959658	0.332677	0.608227	FALSE	.	0.0332371	0.743667	0.892013
ADSS2	FALSE	.	-0.000822525	0.979197	1	FALSE	.	-0.133811	0.112883	0.383088	FALSE	.	0.0992175	0.283982	0.559023	FALSE	.	-0.0178281	0.845381	0.94029
AEBP1	FALSE	.	-0.0237652	0.200787	1	FALSE	.	0.0470277	0.537857	0.802413	FALSE	.	-0.0923587	0.360112	0.636725	FALSE	.	-0.0900414	0.406484	0.676567
AEBP2	FALSE	.	0.0912933	0.00730624	1	FALSE	.	0.033114	0.674887	0.873869	FALSE	.	0.157115	0.108405	0.319581	FALSE	.	0.0665238	0.477235	0.733286
AEN	FALSE	.	-0.0246126	0.404784	1	FALSE	.	-0.135364	0.113723	0.38474	FALSE	.	0.0536696	0.557549	0.792004	FALSE	.	0.0166988	0.857503	0.945447
AF064858.8	FALSE	.	-0.00211033	0.567557	1	FALSE	.	0.0405087	0.273671	1	FALSE	.	-0.00811796	0.870525	1	FALSE	.	0.0423078	0.506522	1
AF124730.4	FALSE	.	-0.00137605	0.791355	1	FALSE	.	0.0364971	0.348363	1	FALSE	.	-0.0359585	0.504419	1	FALSE	.	-0.052148	0.455893	1
AF127577.10	FALSE	.	0.000294646	0.962756	1	FALSE	.	-0.037602	0.479697	1	FALSE	.	0.0965739	0.198333	1	FALSE	.	0.132688	0.109717	1
AF127936.3	FALSE	.	-0.00174961	0.770987	1	FALSE	.	-0.0172755	0.702614	1	FALSE	.	-0.185235	0.0222714	1	FALSE	.	-0.0222417	0.726489	1
AF127936.9	FALSE	.	0.014115	0.150816	1	FALSE	.	0.0067421	0.914589	1	FALSE	.	-0.0793805	0.398958	1	FALSE	.	0.0377248	0.702147	1
AF131216.7	FALSE	.	0.000258862	0.965291	1	FALSE	.	0.0320743	0.454584	1	FALSE	.	0.00203727	0.975318	1	FALSE	.	-0.0616811	0.433539	1
AF131216.8	FALSE	.	-0.00287174	0.494276	1	FALSE	.	0.00431425	0.899494	1	FALSE	.	-0.0156992	0.79956	1	FALSE	.	-0.120267	0.106014	1
AF196972.9	FALSE	.	0.00150905	0.720627	1	FALSE	.	0.0379429	0.331002	1	FALSE	.	0.0218345	0.740285	1	FALSE	.	-0.015756	0.82777	1
AF230666.2	FALSE	.	0.00222689	0.657815	1	FALSE	.	-0.00051688	0.990944	1	FALSE	.	-0.121443	0.0840049	1	FALSE	.	0.136464	0.0920023	1
AFAP1	FALSE	.	0.00254122	0.642435	1	FALSE	.	-0.0224594	0.666974	1	FALSE	.	-0.140227	0.0832072	1	FALSE	.	-0.008777	0.91561	1
AFAP1L1	FALSE	.	0.0293545	0.196515	1	FALSE	.	-0.0277017	0.717393	0.893526	FALSE	.	-0.0715853	0.463686	0.727922	FALSE	.	0.0336573	0.742343	0.891242
AFAP1L2	FALSE	.	-0.00289111	0.583421	1	FALSE	.	0.00455889	0.896355	1	FALSE	.	0.0392354	0.526562	1	FALSE	.	-0.0509263	0.467704	1
AFDN	FALSE	.	-0.00880396	0.814347	0.948125	FALSE	.	-0.0805535	0.28752	0.609809	FALSE	.	0.0929952	0.261709	0.534806	FALSE	.	-0.131196	0.129199	0.352475
AFDN-DT	FALSE	.	0.00456167	0.446904	1	FALSE	.	0.0474123	0.33508	1	FALSE	.	0.0315437	0.62398	1	FALSE	.	-0.00538493	0.946983	1
AFF1	FALSE	.	0.0241554	0.413635	1	FALSE	.	-0.00962205	0.902544	0.966149	FALSE	.	-0.183687	0.0771617	0.25837	FALSE	.	-0.678647	5.66912e-05	0.000783634
AFF2	FALSE	.	-0.0104236	0.374424	1	FALSE	.	-0.135343	0.101969	1	FALSE	.	-0.300197	0.0305418	1	FALSE	.	-0.130433	0.24516	1
AFF3	FALSE	.	0.0144423	0.431878	1	FALSE	.	0.0231714	0.754204	0.909394	FALSE	.	0.0901627	0.369764	0.644731	FALSE	.	-0.071487	0.501636	0.75157
AFF4	FALSE	.	-0.000645237	0.985168	0.996212	FALSE	.	-0.148398	0.066189	0.281918	FALSE	.	-0.0642582	0.443351	0.711203	FALSE	.	-0.097268	0.257396	0.528098
AFG1L	FALSE	.	0.00898751	0.606776	1	FALSE	.	-0.211569	0.044255	0.219016	FALSE	.	0.00611537	0.948278	0.979174	FALSE	.	-0.131945	0.250309	0.519231
AFG3L1P	FALSE	.	-0.0144003	0.282831	1	FALSE	.	-0.0774822	0.295988	1	FALSE	.	0.0623534	0.510099	1	FALSE	.	0.0842981	0.425204	0.693444
AFG3L2	FALSE	.	0.0435878	0.253795	0.680579	FALSE	.	0.0419952	0.575702	0.826644	FALSE	.	0.0154306	0.849588	0.944156	FALSE	.	-0.171266	0.0592428	0.216613
AFMID	FALSE	.	-0.0129929	0.59994	1	FALSE	.	-0.343547	0.00395542	0.0389593	FALSE	.	-0.144365	0.147438	0.386208	FALSE	.	-0.521718	0.000700499	0.00682004
AFTPH	FALSE	.	0.0178022	0.587845	1	FALSE	.	-0.109656	0.182742	0.494728	FALSE	.	0.369828	0.00220036	0.0184282	FALSE	.	0.650358	1.59954e-05	0.000257072
AGA	FALSE	.	-0.0328986	0.233644	1	FALSE	.	0.0406835	0.605992	0.8418	FALSE	.	-0.139145	0.167094	0.416617	FALSE	.	0.0759656	0.450366	0.713064
AGAP1	FALSE	.	0.00631072	0.659686	1	FALSE	.	-0.163814	0.0757208	1	FALSE	.	-0.0114361	0.901516	0.963058	FALSE	.	-0.177614	0.149499	0.385743
AGAP2	FALSE	.	-0.000122375	0.99275	1	FALSE	.	-0.0827595	0.259379	1	FALSE	.	-0.211944	0.0803148	1	FALSE	.	-0.151161	0.199684	0.455693
AGAP3	FALSE	.	-0.0572321	0.0847222	1	FALSE	.	-0.0474422	0.547743	0.808744	FALSE	.	-0.120081	0.200413	0.463145	FALSE	.	0.0351566	0.699626	0.867822
AGAP9	FALSE	.	0.00313234	0.413088	1	FALSE	.	0.00275974	0.943282	1	FALSE	.	0.015564	0.766959	1	FALSE	.	-0.00534047	0.934011	1
AGBL3	FALSE	.	-0.00327118	0.463764	1	FALSE	.	-0.011941	0.74559	1	FALSE	.	0.0378259	0.571868	1	FALSE	.	0.0496053	0.475099	1
AGBL5	FALSE	.	-0.00688918	0.794051	1	FALSE	.	-0.0126595	0.87084	0.958391	FALSE	.	0.015753	0.865908	0.949703	FALSE	.	0.0523662	0.599538	0.813534
AGER	FALSE	.	-6.90022e-05	0.989592	1	FALSE	.	-0.0124687	0.721544	1	FALSE	.	0.0546123	0.360509	1	FALSE	.	0.00569192	0.938227	1
AGFG1	FALSE	.	0.0960818	0.0165918	0.22337	FALSE	.	-0.0177982	0.806234	0.930824	FALSE	.	-0.0608002	0.431352	0.701717	FALSE	.	0.0525932	0.490243	0.743408
AGFG2	FALSE	.	-0.00407159	0.768775	1	FALSE	.	0.0024303	0.971547	1	FALSE	.	-0.0418927	0.652227	1	FALSE	.	0.0748678	0.464352	1
AGGF1	FALSE	.	0.0215348	0.346513	1	FALSE	.	0.0210656	0.779488	0.918126	FALSE	.	0.169396	0.134728	0.365454	FALSE	.	0.105637	0.339939	0.618322
AGK	FALSE	.	0.0498879	0.0612667	1	FALSE	.	0.0056766	0.941493	0.978454	FALSE	.	0.03946	0.676175	0.863307	FALSE	.	0.208563	0.084448	0.271931
AGL	FALSE	.	-0.00430477	0.727858	1	FALSE	.	0.0517302	0.468346	1	FALSE	.	-0.052001	0.575918	1	FALSE	.	-0.0347292	0.733377	1
AGMAT	FALSE	.	0.0218615	0.229417	1	FALSE	.	0.230328	0.0353962	0.190403	FALSE	.	-0.0563677	0.560946	0.794177	FALSE	.	0.0553486	0.598015	0.813087
AGO1	FALSE	.	0.0101483	0.685427	1	FALSE	.	0.113517	0.180535	0.492128	FALSE	.	0.00990562	0.915525	0.968094	FALSE	.	-0.0562552	0.579912	0.804992
AGO2	FALSE	.	-0.016268	0.606718	0.877542	FALSE	.	0.00995808	0.897609	0.963833	FALSE	.	-0.00945801	0.909543	0.965568	FALSE	.	-0.0554396	0.508951	0.756472
AGO3	FALSE	.	0.0128219	0.539162	1	FALSE	.	-0.0102108	0.892746	0.963044	FALSE	.	0.0346325	0.716516	0.882304	FALSE	.	0.031752	0.754786	0.897574
AGO4	FALSE	.	0.00311405	0.901621	1	FALSE	.	-0.126539	0.143028	0.437104	FALSE	.	-0.075582	0.434704	0.704267	FALSE	.	-0.0450516	0.654588	0.842569
AGPAT1	FALSE	.	0.0283048	0.410248	0.787668	FALSE	.	0.143729	0.0814007	0.321082	FALSE	.	0.15504	0.096248	0.297533	FALSE	.	0.0198536	0.821567	0.928483
AGPAT2	FALSE	.	0.0406736	0.315497	0.731094	FALSE	.	0.033718	0.574816	0.826514	FALSE	.	-0.113555	0.0697918	0.242192	FALSE	.	-0.0764099	0.212415	0.471896
AGPAT3	FALSE	.	-0.0192849	0.534762	1	FALSE	.	0.0543136	0.49437	0.7755	FALSE	.	0.00335506	0.970147	0.987684	FALSE	.	0.0446891	0.632546	0.83203
AGPAT4	FALSE	.	-0.0215059	0.201978	1	FALSE	.	-0.0669718	0.384998	0.701187	FALSE	.	-0.191528	0.102002	0.307038	FALSE	.	0.0445045	0.667144	0.848227
AGPAT5	FALSE	.	0.0257949	0.315837	1	FALSE	.	0.0772296	0.338714	0.66244	FALSE	.	0.174919	0.112066	0.326765	FALSE	.	0.253734	0.0502576	0.194178
AGPS	FALSE	.	0.0182294	0.495548	1	FALSE	.	0.00267537	0.972719	0.99033	FALSE	.	0.0120284	0.896843	0.96089	FALSE	.	0.270033	0.0344002	0.148278
AGRN	FALSE	.	-1.40665e-05	0.998652	1	FALSE	.	0.000841187	0.988389	1	FALSE	.	-0.00811034	0.922082	1	FALSE	.	-0.0085503	0.925774	1
AGRP	FALSE	.	-0.00495951	0.900786	0.973072	FALSE	.	-0.0778227	0.2682	0.592955	FALSE	.	-0.0174713	0.813593	0.929491	FALSE	.	-0.120799	0.115903	0.329735
AGT	FALSE	.	0.00477617	0.373081	1	FALSE	.	0.00456079	0.896329	1	FALSE	.	-0.0342123	0.565276	1	FALSE	.	-0.0206948	0.737353	1
AGTPBP1	FALSE	.	0.0428286	0.257957	0.682784	FALSE	.	-0.141223	0.066574	0.282961	FALSE	.	-0.040396	0.614426	0.825383	FALSE	.	-0.18127	0.0437801	0.17698
AGTRAP	FALSE	.	-0.0173641	0.668049	0.903418	FALSE	.	0.0476481	0.46856	0.760908	FALSE	.	-0.14538	0.0378113	0.159157	FALSE	.	-0.107077	0.124878	0.345781
AHCTF1	FALSE	.	-0.0110114	0.665499	1	FALSE	.	-0.345788	0.00485217	0.0456946	FALSE	.	-0.0837102	0.378458	0.651184	FALSE	.	-0.189097	0.0908369	0.283967
AHCY	FALSE	.	-0.00347121	0.925657	0.97994	FALSE	.	0.0749989	0.325021	0.647219	FALSE	.	-0.119603	0.154555	0.397323	FALSE	.	-0.152176	0.0873988	0.278106
AHCYL1	FALSE	.	0.003261	0.933925	0.980961	FALSE	.	-0.0494619	0.492132	0.774359	FALSE	.	0.0859705	0.264841	0.538199	FALSE	.	0.0902752	0.245055	0.512677
AHCYL2	FALSE	.	0.00620081	0.745568	1	FALSE	.	-0.0266548	0.725029	0.896958	FALSE	.	-0.026292	0.781948	0.914158	FALSE	.	-0.0739539	0.48242	0.737465
AHDC1	FALSE	.	-0.00249261	0.917195	1	FALSE	.	0.430152	0.00406382	0.0399101	FALSE	.	0.772435	0.000150262	0.00197328	TRUE	+	1.32142	4.34365e-07	9.68373e-06
AHI1	FALSE	.	-0.00270508	0.896958	1	FALSE	.	0.0875872	0.283856	0.606177	FALSE	.	-0.221396	0.0623811	0.225585	FALSE	.	-0.262493	0.0457062	0.182206
AHNAK	FALSE	.	-0.0375161	0.349325	0.750137	FALSE	.	0.0163832	0.810492	0.93275	FALSE	.	-0.114334	0.12665	0.352625	FALSE	.	-0.170402	0.0306332	0.136984
AHNAK2	FALSE	.	0.00738957	0.412138	1	FALSE	.	0.024718	0.697559	1	FALSE	.	0.0725179	0.431022	1	FALSE	.	0.0927327	0.320164	1
AHSA1	FALSE	.	-0.0232152	0.463763	0.813248	FALSE	.	-0.134427	0.110384	0.376477	FALSE	.	-0.0336074	0.707386	0.877359	FALSE	.	0.152647	0.134087	0.360975
AHSA2P	FALSE	.	0.0129302	0.385697	1	FALSE	.	0.00687285	0.921339	0.973032	FALSE	.	-0.0971731	0.334216	0.609776	FALSE	.	-0.0190028	0.851181	0.942175
AICDA	FALSE	.	0.00466646	0.211485	1	FALSE	.	-0.020844	0.555671	1	FALSE	.	-0.0081557	0.870188	1	FALSE	.	-0.0706008	0.274656	1
AIDA	FALSE	.	0.00716353	0.554207	1	FALSE	.	-0.00388848	0.953635	1	FALSE	.	-0.0727845	0.441609	1	FALSE	.	0.0104896	0.913773	0.969569
AIF1	FALSE	.	0.157602	0.000197164	0.0192261	FALSE	.	0.299686	2.07396e-06	6.36208e-05	FALSE	.	0.104814	0.0880216	0.281275	FALSE	.	0.103618	0.0886104	0.280401
AIF1L	FALSE	.	-0.00344284	0.501657	1	FALSE	.	-0.112835	0.0287433	1	FALSE	.	-0.0558596	0.385907	1	FALSE	.	0.0469067	0.532829	1
AIFM1	FALSE	.	-0.00947087	0.774975	1	FALSE	.	-0.0639679	0.418988	0.728074	FALSE	.	-0.144719	0.121421	0.343862	FALSE	.	-0.199426	0.0523887	0.200114
AIFM2	FALSE	.	-0.0138154	0.615476	1	FALSE	.	-0.124376	0.145767	0.441505	FALSE	.	-0.0216853	0.81379	0.929499	FALSE	.	-0.0105325	0.91333	0.969322
AIFM3	FALSE	.	-0.000750443	0.861805	1	FALSE	.	0.0545731	0.168064	1	FALSE	.	0.0590395	0.293819	1	FALSE	.	-0.0789007	0.219478	1
AIG1	FALSE	.	0.00222826	0.91775	1	FALSE	.	0.0454681	0.553272	0.811445	FALSE	.	0.0390469	0.682987	0.866528	FALSE	.	-0.0157879	0.876372	0.952757
AIMP1	FALSE	.	-0.0253621	0.521623	0.842416	FALSE	.	-0.122148	0.0904029	0.337455	FALSE	.	0.108909	0.15541	0.399019	FALSE	.	0.0124887	0.86526	0.9485
AIMP2	FALSE	.	-0.0272041	0.433569	0.800715	FALSE	.	0.058638	0.455633	0.752337	FALSE	.	0.158704	0.0910915	0.287512	FALSE	.	0.0342234	0.697878	0.867454
AIP	FALSE	.	-0.00577902	0.88355	0.968068	FALSE	.	-0.0970032	0.173724	0.485711	FALSE	.	-0.38962	2.40269e-05	0.000407364	FALSE	.	-0.053608	0.484125	0.738813
AJ011931.1	FALSE	.	0.000136411	0.914604	1	FALSE	.	0.0089911	0.492178	1	FALSE	.	-0.00344014	0.865256	1	FALSE	.	-0.0101741	0.666055	1
AJAP1	FALSE	.	-0.00455082	0.299811	1	FALSE	.	-0.00846684	0.84947	1	FALSE	.	-0.0522166	0.465996	1	FALSE	.	-0.00351467	0.959714	1
AJM1	FALSE	.	0.00337117	0.510247	1	FALSE	.	0.0076508	0.867427	1	FALSE	.	0.00958709	0.872097	1	FALSE	.	0.0436217	0.506446	1
AJUBA	FALSE	.	-0.000838507	0.854308	1	FALSE	.	-0.0303566	0.407242	1	FALSE	.	0.066221	0.276566	1	FALSE	.	0.0296199	0.651404	1
AK1	FALSE	.	0.00346788	0.698076	1	FALSE	.	-0.0331453	0.592777	1	FALSE	.	0.0503916	0.566441	1	FALSE	.	0.174543	0.118387	1
AK2	FALSE	.	0.0458708	0.235018	0.660851	FALSE	.	0.0933539	0.206587	0.525949	FALSE	.	-0.0399556	0.608693	0.821049	FALSE	.	-0.014129	0.853736	0.94313
AK3	FALSE	.	0.0254182	0.46493	1	FALSE	.	0.164554	0.0498332	0.235749	FALSE	.	0.115215	0.205025	0.46833	FALSE	.	0.0583044	0.517653	0.761903
AK4	FALSE	.	-0.00763975	0.745906	1	FALSE	.	0.07828	0.332704	0.655661	FALSE	.	-0.0525294	0.581391	0.807104	FALSE	.	0.249392	0.0559455	0.208675
AK6	FALSE	.	0.0170791	0.629645	0.889677	FALSE	.	0.453637	9.31688e-05	0.00173057	FALSE	.	0.485161	7.65923e-05	0.00111075	FALSE	.	0.749178	5.06631e-08	1.28665e-06
AK8	FALSE	.	0.00400933	0.691457	1	FALSE	.	-0.00803031	0.892807	1	FALSE	.	-0.0109174	0.899773	1	FALSE	.	-0.131302	0.222178	1
AK9	FALSE	.	-0.00068584	0.955404	1	FALSE	.	-0.0557153	0.423382	1	FALSE	.	-0.154448	0.152556	1	FALSE	.	-0.126503	0.255908	1
AKAP1	FALSE	.	-0.00424677	0.79691	1	FALSE	.	-0.118045	0.164935	0.471925	FALSE	.	-0.0433184	0.65152	0.847797	FALSE	.	-0.178342	0.14834	0.383605
AKAP1-DT	FALSE	.	9.3565e-05	0.9957	1	FALSE	.	0.00167892	0.981307	0.993966	FALSE	.	0.0305845	0.747612	0.898186	FALSE	.	0.0600874	0.568373	0.797529
AKAP10	FALSE	.	0.0181332	0.427599	1	FALSE	.	-0.0521093	0.503366	0.781309	FALSE	.	-0.123734	0.237599	0.505912	FALSE	.	0.0150374	0.883208	0.956902
AKAP11	FALSE	.	0.0348023	0.253285	1	FALSE	.	0.0458086	0.563577	0.817876	FALSE	.	0.0520879	0.573319	0.800606	FALSE	.	0.0018311	0.984534	0.993483
AKAP12	FALSE	.	-0.0248526	0.32074	0.732682	FALSE	.	-0.875589	3.58997e-06	0.000104649	FALSE	.	-0.356495	0.00667549	0.0444479	TRUE	-	-1.16705	1.1312e-09	3.83043e-08
AKAP13	FALSE	.	-0.0124582	0.741376	0.931702	FALSE	.	-0.157942	0.0377009	0.197944	FALSE	.	-0.298749	0.00117955	0.0111304	FALSE	.	-0.643756	1.25763e-08	3.63061e-07
AKAP7	FALSE	.	-0.0205932	0.228317	1	FALSE	.	-0.00083368	0.990731	0.996262	FALSE	.	-0.12629	0.232957	0.501558	FALSE	.	-0.112622	0.313545	0.59427
AKAP8	FALSE	.	-0.0150904	0.627756	1	FALSE	.	-0.16794	0.0589979	0.262369	FALSE	.	-0.0551495	0.540613	0.780311	FALSE	.	-0.029519	0.748302	0.894309
AKAP8L	FALSE	.	-0.0397921	0.255611	0.680876	FALSE	.	-0.0646196	0.408245	0.720938	FALSE	.	-0.0462939	0.591726	0.812367	FALSE	.	-0.143619	0.127809	0.350457
AKAP9	FALSE	.	0.00656335	0.863933	0.962735	FALSE	.	0.0184611	0.800294	0.927136	FALSE	.	-0.0811226	0.309458	0.584233	FALSE	.	-0.128315	0.125278	0.34643
AKIP1	FALSE	.	0.0129974	0.718598	0.922397	FALSE	.	0.0202698	0.790961	0.923777	FALSE	.	-0.106288	0.228585	0.49583	FALSE	.	-0.0537217	0.537931	0.777606
AKIRIN1	FALSE	.	0.0143166	0.703401	0.916861	FALSE	.	0.013504	0.854619	0.952452	FALSE	.	0.331762	0.000273625	0.00326068	FALSE	.	0.208775	0.0155347	0.0835968
AKIRIN2	FALSE	.	-0.0484264	0.223168	0.65049	FALSE	.	0.280726	0.000642632	0.00902728	FALSE	.	0.332431	0.000135811	0.00181288	FALSE	.	0.395438	2.53609e-05	0.000390681
AKNA	FALSE	.	0.0443557	0.162966	1	FALSE	.	-0.0340685	0.66433	0.868864	FALSE	.	-0.459913	0.000338611	0.00390132	FALSE	.	-0.419369	0.00117769	0.0105943
AKR1A1	FALSE	.	0.0522551	0.19757	0.623107	FALSE	.	0.306028	2.88667e-06	8.63165e-05	FALSE	.	0.103187	0.101722	0.306549	FALSE	.	0.101865	0.107159	0.313642
AKR1B1	FALSE	.	0.0185986	0.643179	0.891487	FALSE	.	0.074048	0.28052	0.603927	FALSE	.	-0.0493778	0.494043	0.749838	FALSE	.	0.0160099	0.818402	0.92711
AKR1C2	FALSE	.	-0.00471426	0.458269	1	FALSE	.	-0.0401862	0.46881	1	FALSE	.	-0.0989396	0.179314	1	FALSE	.	-0.0460222	0.577636	1
AKR1C3	FALSE	.	0.00249886	0.941334	0.984089	FALSE	.	-0.005039	0.948248	0.9815	FALSE	.	0.07407	0.398688	0.671912	FALSE	.	0.0642522	0.473438	0.730055
AKR1C6P	FALSE	.	0.00234284	0.498618	1	FALSE	.	-0.00975276	0.75567	1	FALSE	.	-0.0846728	0.126915	1	FALSE	.	-0.0697943	0.242562	1
AKR7A2	FALSE	.	-0.0145501	0.710777	0.920038	FALSE	.	0.102876	0.154459	0.456719	FALSE	.	0.00813716	0.914991	0.967848	FALSE	.	-0.062411	0.412936	0.683761
AKR7A3	FALSE	.	0.00125475	0.744265	1	FALSE	.	-0.0102769	0.806384	1	FALSE	.	0.100873	0.128444	1	FALSE	.	-0.165267	0.0427865	1
AKT1	FALSE	.	-0.0543614	0.176798	0.594489	FALSE	.	-0.0149154	0.827469	0.9411	FALSE	.	0.0281711	0.696038	0.87172	FALSE	.	0.0343896	0.623359	0.82654
AKT1S1	FALSE	.	-0.029611	0.374904	1	FALSE	.	-0.0468046	0.553938	0.811841	FALSE	.	0.0594828	0.513012	0.761571	FALSE	.	0.170753	0.107279	0.313662
AKT2	FALSE	.	-0.0256848	0.439796	0.802276	FALSE	.	0.170724	0.0458724	0.223988	FALSE	.	0.0393995	0.652618	0.848486	FALSE	.	0.0091156	0.918116	0.970726
AKT3	FALSE	.	0.0097778	0.654271	1	FALSE	.	0.00632065	0.934138	0.975764	FALSE	.	0.0103186	0.912913	0.966783	FALSE	.	-0.0306672	0.762301	0.901362
AKTIP	FALSE	.	-0.0076257	0.653774	1	FALSE	.	0.0118666	0.869785	0.958334	FALSE	.	-0.0154484	0.869977	0.951015	FALSE	.	0.0728087	0.494829	0.746158
AL022237.3	FALSE	.	-0.00131883	0.809394	1	FALSE	.	-0.0122988	0.741149	1	FALSE	.	0.01117	0.853687	1	FALSE	.	0.0637245	0.404696	1
AL022341.3	FALSE	.	0.00206296	0.791702	1	FALSE	.	-0.0562927	0.292421	1	FALSE	.	0.00737204	0.924428	1	FALSE	.	-0.00437342	0.958803	1
AL022344.7	FALSE	.	0.00468707	0.244771	1	FALSE	.	0.0490601	0.208758	1	FALSE	.	-0.00856366	0.866541	1	FALSE	.	0.0275106	0.665097	1
AL022345.12	FALSE	.	0.00375061	0.437632	1	FALSE	.	-0.0411281	0.3601	1	FALSE	.	-0.0712692	0.287566	1	FALSE	.	0.0344189	0.664357	1
AL121657.4	FALSE	.	-0.00177191	0.591456	1	FALSE	.	-0.0285549	0.386828	1	FALSE	.	0.0118054	0.796748	1	FALSE	.	-0.0799034	0.177997	1
AL133243.1	FALSE	.	0.000140017	0.974143	1	FALSE	.	-0.0213551	0.561857	1	FALSE	.	0.0431646	0.474902	1	FALSE	.	-0.0254109	0.693346	1
AL133243.2	FALSE	.	0.00040305	0.936895	1	FALSE	.	0.0868548	0.141934	1	FALSE	.	-0.0965019	0.261398	1	FALSE	.	0.0388331	0.639049	1
AL136419.6	FALSE	.	0.0030846	0.358274	1	FALSE	.	0.00316125	0.915261	1	FALSE	.	0.0454666	0.35295	1	FALSE	.	-0.0344264	0.528028	1
AL163953.3	FALSE	.	0.00172981	0.808011	1	FALSE	.	0.00741213	0.87696	1	FALSE	.	-0.0976358	0.212535	1	FALSE	.	-0.0444431	0.590209	1
ALAD	FALSE	.	0.0129444	0.67069	1	FALSE	.	-0.0186735	0.812427	0.933154	FALSE	.	-0.0142598	0.875453	0.953072	FALSE	.	-0.0652477	0.496323	0.747847
ALAS1	FALSE	.	0.00597346	0.871871	0.963253	FALSE	.	0.158669	0.0477067	0.229474	FALSE	.	0.103411	0.210218	0.474857	FALSE	.	0.184168	0.0378813	0.159214
ALCAM	FALSE	.	0.055944	0.0427813	1	FALSE	.	0.17076	0.0679349	0.286811	FALSE	.	0.0029606	0.974805	0.989199	FALSE	.	0.17637	0.130171	0.35405
ALDH16A1	FALSE	.	-0.0031799	0.926355	0.97994	FALSE	.	0.016663	0.830298	0.941993	FALSE	.	-0.0612305	0.480971	0.739821	FALSE	.	-0.14192	0.136644	0.365288
ALDH18A1	FALSE	.	-0.0136826	0.386762	1	FALSE	.	-0.00514384	0.942445	0.97914	FALSE	.	0.193626	0.102929	0.308937	FALSE	.	-0.0733731	0.491583	0.744182
ALDH1A1	FALSE	.	-0.00200123	0.858897	1	FALSE	.	0.0225947	0.729988	1	FALSE	.	-0.070472	0.451617	1	FALSE	.	-0.0564158	0.582135	1
ALDH1A2	FALSE	.	0.00168502	0.847774	1	FALSE	.	0.0303617	0.606727	1	FALSE	.	-0.0116474	0.890488	1	FALSE	.	-0.05052	0.589128	1
ALDH1B1	FALSE	.	0.00208037	0.897971	1	FALSE	.	0.0893606	0.267024	0.592174	FALSE	.	0.2093	0.0853931	0.275146	FALSE	.	0.140622	0.224482	0.48823
ALDH2	FALSE	.	-0.10522	0.00606281	0.136716	FALSE	.	-0.358317	0.000811752	0.0109603	FALSE	.	-0.231666	0.021185	0.106149	FALSE	.	-0.0623996	0.489434	0.743017
ALDH3A2	FALSE	.	-0.00487312	0.846903	1	FALSE	.	0.143066	0.107615	0.372174	FALSE	.	0.0873349	0.373002	0.646894	FALSE	.	-0.0500287	0.619476	0.823418
ALDH3B1	FALSE	.	-0.0163543	0.675566	0.906226	FALSE	.	-0.0816097	0.261858	0.586197	FALSE	.	-0.226436	0.00753018	0.0488595	FALSE	.	-0.160725	0.0569673	0.211089
ALDH4A1	FALSE	.	-0.0177347	0.278637	1	FALSE	.	0.070473	0.35658	0.674672	FALSE	.	0.101681	0.319548	0.595093	FALSE	.	0.0569755	0.584683	0.808198
ALDH5A1	FALSE	.	-0.00457114	0.744875	1	FALSE	.	0.0121839	0.861443	1	FALSE	.	0.12724	0.222464	1	FALSE	.	0.00981434	0.921582	0.972711
ALDH6A1	FALSE	.	0.0516144	0.0711483	1	FALSE	.	0.0468306	0.553853	0.811841	FALSE	.	-0.0212427	0.818293	0.931417	FALSE	.	-0.257941	0.0394295	0.164282
ALDH7A1	FALSE	.	-0.00539399	0.755063	1	FALSE	.	-0.00228642	0.974963	0.990872	FALSE	.	-0.048074	0.617712	0.826354	FALSE	.	-0.0416407	0.688565	0.861246
ALDH9A1	FALSE	.	-0.0091321	0.806596	0.946909	FALSE	.	-0.156966	0.0475696	0.229234	FALSE	.	-0.0337564	0.683151	0.866528	FALSE	.	-0.192702	0.0388911	0.16257
ALDOA	FALSE	.	-0.016063	0.444842	1	FALSE	.	0.0458921	0.55467	0.811841	FALSE	.	-0.00701197	0.940817	0.977374	FALSE	.	-0.132288	0.240136	0.506781
ALDOAP1	FALSE	.	0.00674233	0.193343	1	FALSE	.	0.0551544	0.273239	1	FALSE	.	0.0717603	0.300255	1	FALSE	.	0.0327966	0.63667	1
ALDOAP2	FALSE	.	-0.00756816	0.11356	1	FALSE	.	-0.0150988	0.750689	1	FALSE	.	-0.039984	0.587007	1	FALSE	.	0.00746395	0.909701	1
ALDOC	FALSE	.	-0.00329919	0.91523	1	FALSE	.	-0.121528	0.145768	0.441505	FALSE	.	-0.262761	0.0173691	0.0915147	FALSE	.	-0.131644	0.192293	0.446484
ALG1	FALSE	.	-0.00193549	0.93596	1	FALSE	.	-0.0292308	0.70425	0.887432	FALSE	.	0.00703975	0.94041	0.977374	FALSE	.	0.349757	0.0195833	0.0991877
ALG10	FALSE	.	0.000225204	0.983678	1	FALSE	.	-0.0201888	0.753797	1	FALSE	.	0.024573	0.779176	1	FALSE	.	0.0547372	0.582531	1
ALG10B	FALSE	.	-0.00457957	0.718826	1	FALSE	.	-0.0420472	0.544006	1	FALSE	.	-0.0348607	0.703929	1	FALSE	.	0.0969955	0.363533	0.639002
ALG11	FALSE	.	-0.00178678	0.896907	1	FALSE	.	0.325568	0.0113908	1	FALSE	.	0.104091	0.293871	1	FALSE	.	0.334441	0.0277797	1
ALG12	FALSE	.	0.0143291	0.620635	1	FALSE	.	-0.157039	0.0771349	0.310151	FALSE	.	0.0335004	0.716914	0.882304	FALSE	.	0.0599739	0.536017	0.776619
ALG13	FALSE	.	0.0148939	0.573251	1	FALSE	.	-0.590286	0.000114397	0.00207147	FALSE	.	-0.378897	0.00220943	0.0184745	FALSE	.	-0.276253	0.0165436	0.0874052
ALG14	FALSE	.	0.000736556	0.974487	1	FALSE	.	0.100474	0.226983	0.548741	FALSE	.	0.23315	0.0616852	0.22384	FALSE	.	0.259267	0.0549077	0.206225
ALG1L2	FALSE	.	-0.00280732	0.415125	1	FALSE	.	-0.0227351	0.470805	1	FALSE	.	0.012761	0.788205	1	FALSE	.	-0.0150554	0.779728	1
ALG2	FALSE	.	-0.00486713	0.878083	1	FALSE	.	1.79569e-05	0.999818	0.999868	FALSE	.	0.395452	0.00171789	0.015044	FALSE	.	0.342878	0.00532783	0.0367506
ALG3	FALSE	.	-0.00133835	0.967991	1	FALSE	.	0.0297561	0.704307	0.887432	FALSE	.	0.0463355	0.599129	0.816602	FALSE	.	0.136896	0.161408	0.405433
ALG5	FALSE	.	-0.0309143	0.398348	0.782108	FALSE	.	0.199385	0.0163518	0.111339	FALSE	.	0.062807	0.449989	0.716451	FALSE	.	0.0105242	0.897845	0.963792
ALG6	FALSE	.	-0.0225615	0.317913	1	FALSE	.	0.0481677	0.535965	0.801575	FALSE	.	0.205063	0.0777352	0.259614	FALSE	.	0.165518	0.153716	0.39279
ALG8	FALSE	.	0.0570178	0.0664128	1	FALSE	.	0.269109	0.0105871	0.0817	FALSE	.	0.192201	0.066585	0.23527	FALSE	.	0.323234	0.0126842	0.0716093
ALG9	FALSE	.	0.00218503	0.822064	1	FALSE	.	-0.0421219	0.511841	1	FALSE	.	-0.133959	0.17816	1	FALSE	.	0.0267793	0.777124	1
ALK	FALSE	.	0.0135122	0.362462	1	FALSE	.	-0.0472872	0.494506	1	FALSE	.	-0.0061034	0.945687	1	FALSE	.	-0.090769	0.39021	1
ALKAL2	FALSE	.	-0.00066282	0.867738	1	FALSE	.	-0.031833	0.457695	1	FALSE	.	-0.102518	0.15151	1	FALSE	.	-0.0834226	0.27233	1
ALKBH1	FALSE	.	0.0123683	0.603478	1	FALSE	.	-0.124218	0.149024	0.447819	FALSE	.	-0.338355	0.012187	0.069744	FALSE	.	-0.0583551	0.562214	0.793333
ALKBH2	FALSE	.	-0.0250974	0.150494	1	FALSE	.	-0.0373963	0.61287	0.843055	FALSE	.	-0.152439	0.16849	0.418972	FALSE	.	-0.0779785	0.467071	0.725328
ALKBH3	FALSE	.	0.0116697	0.634568	1	FALSE	.	-0.0777596	0.335143	0.658534	FALSE	.	-0.19251	0.0850181	0.274368	FALSE	.	-0.0952888	0.365382	0.640743
ALKBH4	FALSE	.	0.00983317	0.726017	1	FALSE	.	0.116087	0.170982	0.482242	FALSE	.	0.337191	0.0134779	0.0753128	FALSE	.	0.462355	0.00526842	0.0363889
ALKBH5	FALSE	.	0.00103677	0.97702	0.99512	FALSE	.	0.0645783	0.399981	0.7141	FALSE	.	-0.167426	0.0592167	0.218335	FALSE	.	-0.0728193	0.394504	0.666879
ALKBH6	FALSE	.	-0.0179105	0.423872	1	FALSE	.	-0.115108	0.177486	0.489494	FALSE	.	0.0870068	0.379782	0.652739	FALSE	.	0.0480714	0.636915	0.835157
ALKBH7	FALSE	.	-0.0937166	0.0206371	0.247371	FALSE	.	-0.0654615	0.357163	0.675251	FALSE	.	-0.219237	0.00729326	0.0477681	FALSE	.	-0.138586	0.0826239	0.269033
ALKBH8	FALSE	.	-0.00215487	0.839554	1	FALSE	.	0.0241185	0.700769	1	FALSE	.	0.0121853	0.880655	1	FALSE	.	0.123731	0.222047	1
ALMS1	FALSE	.	0.00934911	0.42114	1	FALSE	.	-0.0638672	0.36493	1	FALSE	.	-0.14257	0.173209	1	FALSE	.	-0.0514477	0.606215	1
ALMS1-IT1	FALSE	.	-0.00205603	0.62628	1	FALSE	.	-0.0279217	0.495354	1	FALSE	.	0.0327864	0.56347	1	FALSE	.	0.0317442	0.630945	1
ALOX12-AS1	FALSE	.	0.0102462	0.560095	1	FALSE	.	0.105223	0.206	0.525604	FALSE	.	0.0331934	0.727828	0.888754	FALSE	.	0.118647	0.291851	0.570057
ALOX15	FALSE	.	0.001022	0.768583	1	FALSE	.	-0.00534414	0.880127	1	FALSE	.	-0.0922603	0.111506	1	FALSE	.	-0.0429331	0.458748	1
ALOX15B	FALSE	.	-0.00496533	0.194033	1	FALSE	.	0.00354025	0.91568	1	FALSE	.	0.0406167	0.427333	1	FALSE	.	0.0075691	0.89602	1
ALOX5	FALSE	.	-0.0386127	0.340702	0.744607	FALSE	.	-0.12459	0.0603114	0.266331	FALSE	.	-0.21744	0.00235912	0.0194763	FALSE	.	-0.208743	0.00488618	0.0343212
ALOX5AP	FALSE	.	0.0722672	0.0753552	0.436832	FALSE	.	0.369362	4.62544e-08	1.91198e-06	FALSE	.	0.188315	0.00327727	0.0252939	FALSE	.	0.187361	0.00469058	0.0332141
ALPK1	FALSE	.	0.00235648	0.923241	1	FALSE	.	0.00371262	0.961358	0.985661	FALSE	.	-0.031443	0.740198	0.89495	FALSE	.	0.271515	0.0456331	0.182206
ALS2	FALSE	.	-0.00158479	0.928434	1	FALSE	.	0.0136137	0.851547	0.951235	FALSE	.	0.0668607	0.494636	0.750517	FALSE	.	-0.0367998	0.722544	0.880429
ALS2CL	FALSE	.	-0.00487344	0.476699	1	FALSE	.	0.0552678	0.374072	1	FALSE	.	0.0065643	0.938781	1	FALSE	.	-0.0328665	0.723238	1
ALYREF	FALSE	.	-0.0134878	0.724165	0.925941	FALSE	.	-0.0831185	0.266553	0.591811	FALSE	.	0.121846	0.132822	0.363145	FALSE	.	0.158627	0.0611127	0.2209
AMACR	FALSE	.	-0.000470673	0.903275	1	FALSE	.	-0.0078348	0.800253	1	FALSE	.	-0.0257682	0.579268	1	FALSE	.	-0.0150388	0.779862	1
AMBRA1	FALSE	.	0.00677834	0.680727	1	FALSE	.	0.0568496	0.454655	0.75187	FALSE	.	-0.0808828	0.415854	0.687668	FALSE	.	-0.139168	0.230017	0.49487
AMD1	FALSE	.	-0.150405	0.000802326	0.0431005	FALSE	.	0.0153931	0.838487	0.944492	FALSE	.	0.221718	0.0132683	0.0745414	FALSE	.	0.534788	4.76382e-06	8.45087e-05
AMDHD1	FALSE	.	0.000227981	0.981321	1	FALSE	.	0.051943	0.403274	1	FALSE	.	-0.02227	0.797111	1	FALSE	.	-0.0522178	0.595052	1
AMDHD2	FALSE	.	0.0234213	0.506761	0.837945	FALSE	.	0.0659421	0.397982	0.712645	FALSE	.	-0.0730183	0.39774	0.671449	FALSE	.	0.0512162	0.559055	0.791468
AMER1	FALSE	.	-0.00131577	0.842731	1	FALSE	.	-0.0213586	0.621956	1	FALSE	.	0.0409531	0.558301	1	FALSE	.	0.0906934	0.243591	1
AMFR	FALSE	.	0.025966	0.463291	0.813012	FALSE	.	0.0944512	0.230207	0.551513	FALSE	.	-0.154586	0.0888428	0.283362	FALSE	.	-0.0719122	0.411449	0.682242
AMIGO2	FALSE	.	-0.000146179	0.987123	1	FALSE	.	-0.119779	0.126966	1	FALSE	.	0.203104	0.0794805	1	FALSE	.	-0.00411448	0.966139	1
AMMECR1	FALSE	.	0.00223255	0.888463	1	FALSE	.	0.0306092	0.664127	1	FALSE	.	0.232497	0.064944	0.23167	FALSE	.	-0.0157238	0.876576	0.952757
AMMECR1L	FALSE	.	-0.0146882	0.301515	1	FALSE	.	-0.0153195	0.829505	0.941747	FALSE	.	0.0692097	0.479911	0.739256	FALSE	.	0.111376	0.318584	0.598415
AMN	FALSE	.	-0.00983171	0.372517	1	FALSE	.	0.0128295	0.843412	1	FALSE	.	0.186281	0.096345	1	FALSE	.	-0.0572307	0.570199	1
AMN1	FALSE	.	-0.00150343	0.927023	1	FALSE	.	0.372286	0.00875044	0.0708891	FALSE	.	-0.000665044	0.99433	0.997967	FALSE	.	0.0654072	0.535832	0.776619
AMOT	FALSE	.	-0.00449186	0.640358	1	FALSE	.	-0.00808741	0.892532	1	FALSE	.	0.00848851	0.918506	1	FALSE	.	-0.0180947	0.845482	1
AMOTL1	FALSE	.	0.00190241	0.925792	1	FALSE	.	0.100393	0.225827	0.547522	FALSE	.	0.00940014	0.920928	0.970758	FALSE	.	-0.0229715	0.823105	0.928841
AMOTL2	FALSE	.	0.00226281	0.489612	1	FALSE	.	0.0158003	0.617256	1	FALSE	.	0.0123413	0.791757	1	FALSE	.	-0.0496802	0.41605	1
AMPD2	FALSE	.	-0.0270087	0.222448	1	FALSE	.	-0.451822	0.00216295	0.024159	TRUE	-	-1.00042	1.15858e-06	2.68456e-05	FALSE	.	-0.795936	7.39962e-05	0.000996796
AMPD3	FALSE	.	0.0205829	0.198484	1	FALSE	.	-0.0184232	0.795452	0.925463	FALSE	.	0.0648794	0.501599	0.754062	FALSE	.	0.18138	0.141552	0.373037
AMY2B	FALSE	.	0.000926944	0.896819	1	FALSE	.	-0.015061	0.788046	1	FALSE	.	-0.0642944	0.429593	1	FALSE	.	0.0239322	0.772371	1
AMZ1	FALSE	.	0.00135852	0.734225	1	FALSE	.	-0.0471341	0.301931	1	FALSE	.	-0.0721073	0.307961	1	FALSE	.	-0.170451	0.0495593	1
AMZ2	FALSE	.	-0.00253932	0.938636	1	FALSE	.	-0.0919414	0.249305	0.571864	FALSE	.	-0.0721294	0.415716	0.687668	FALSE	.	-0.0417293	0.640542	0.836902
AMZ2P1	FALSE	.	0.0190078	0.319843	1	FALSE	.	-0.0850025	0.294217	0.615874	FALSE	.	-0.0385311	0.686723	0.867529	FALSE	.	0.00681926	0.946597	0.981428
AMZ2P2	FALSE	.	0.00662671	0.138908	1	FALSE	.	0.00502758	0.903362	1	FALSE	.	0.0139453	0.829086	1	FALSE	.	-0.173411	0.0391747	1
ANAPC1	FALSE	.	0.00890925	0.487786	1	FALSE	.	-0.0545629	0.434458	1	FALSE	.	0.000333162	0.997067	1	FALSE	.	0.0541512	0.594454	0.811657
ANAPC10	FALSE	.	0.00778544	0.773324	1	FALSE	.	0.129455	0.132599	0.419115	FALSE	.	0.153643	0.143326	0.379474	FALSE	.	-0.0736272	0.468319	0.72606
ANAPC11	FALSE	.	0.0828358	0.0412644	0.335709	FALSE	.	0.224759	0.000227463	0.00368841	FALSE	.	0.0868589	0.155687	0.399052	FALSE	.	0.095928	0.113388	0.32527
ANAPC13	FALSE	.	0.0271904	0.481927	0.823569	FALSE	.	0.284027	0.000897214	0.0118292	FALSE	.	0.233652	0.00889888	0.0551499	FALSE	.	0.157373	0.0791869	0.262122
ANAPC15	FALSE	.	0.0372699	0.304998	0.72424	FALSE	.	0.0310987	0.685341	0.878647	FALSE	.	0.112683	0.194431	0.455272	FALSE	.	0.0227812	0.785903	0.913494
ANAPC16	FALSE	.	0.012423	0.75884	0.933035	FALSE	.	0.0536364	0.413494	0.726189	FALSE	.	-0.0698714	0.312032	0.586855	FALSE	.	-0.0160453	0.809367	0.923081
ANAPC2	FALSE	.	-0.0138767	0.313769	1	FALSE	.	-0.00195915	0.977525	1	FALSE	.	0.0518775	0.586266	0.809593	FALSE	.	0.086911	0.420306	0.689917
ANAPC4	FALSE	.	-0.00484193	0.848728	1	FALSE	.	0.128898	0.138381	0.430004	FALSE	.	0.012982	0.88967	0.95892	FALSE	.	0.0550501	0.589081	0.809161
ANAPC5	FALSE	.	0.000908684	0.981259	0.995206	FALSE	.	0.0533786	0.464895	0.758756	FALSE	.	-0.102898	0.196134	0.457925	FALSE	.	0.0977094	0.225571	0.489313
ANAPC7	FALSE	.	-0.00624012	0.755839	1	FALSE	.	-0.021895	0.768585	0.913347	FALSE	.	-0.0189654	0.841627	0.941265	FALSE	.	0.478481	0.009751	0.0589549
ANG	FALSE	.	0.0119103	0.509418	1	FALSE	.	0.0166445	0.819573	0.937516	FALSE	.	-0.266913	0.0457938	0.182179	FALSE	.	0.102834	0.351702	0.628892
ANGEL1	FALSE	.	-0.00366386	0.768708	1	FALSE	.	0.0648803	0.355115	1	FALSE	.	0.0916535	0.335398	1	FALSE	.	-0.0351933	0.727093	1
ANGEL2	FALSE	.	0.0121732	0.617246	1	FALSE	.	0.157545	0.0853147	0.328348	FALSE	.	-0.130535	0.206639	0.470296	FALSE	.	-0.23808	0.0591335	0.216508
ANGPT1	FALSE	.	-0.00345135	0.606499	1	FALSE	.	-0.0319215	0.515255	1	FALSE	.	-0.00351793	0.960635	1	FALSE	.	0.0237933	0.769538	1
ANGPT2	FALSE	.	-0.0065846	0.321431	1	FALSE	.	0.0479162	0.428035	1	FALSE	.	0.0382938	0.614234	1	FALSE	.	-0.0241409	0.786667	1
ANGPT4	FALSE	.	-0.00476759	0.53257	1	FALSE	.	0.000381055	0.994859	1	FALSE	.	-0.170626	0.0688615	1	FALSE	.	0.0239976	0.772675	1
ANGPTL4	FALSE	.	0.00157933	0.714165	1	FALSE	.	0.00897255	0.857199	1	FALSE	.	-0.15695	0.124366	1	FALSE	.	0.053129	0.587069	1
ANGPTL6	FALSE	.	0.00165804	0.786566	1	FALSE	.	0.0119317	0.80305	1	FALSE	.	-0.0585065	0.431502	1	FALSE	.	0.0365513	0.631977	1
ANK1	FALSE	.	0.00751733	0.710127	1	FALSE	.	-0.275375	0.0176754	0.11814	FALSE	.	0.00650487	0.94521	0.977831	FALSE	.	-0.172134	0.146349	0.380297
ANK2	FALSE	.	0.00733621	0.169351	1	FALSE	.	0.0518833	0.351018	1	FALSE	.	-0.0456636	0.531531	1	FALSE	.	-0.0608926	0.420431	1
ANK3	FALSE	.	0.00174128	0.701229	1	FALSE	.	-0.00674307	0.857609	1	FALSE	.	0.0610202	0.286415	1	FALSE	.	-0.0194058	0.746625	1
ANKAR	FALSE	.	-0.00440506	0.679933	1	FALSE	.	-0.0182767	0.773797	1	FALSE	.	-0.148593	0.105226	1	FALSE	.	-0.0517779	0.584457	1
ANKDD1A	FALSE	.	0.0104323	0.272921	1	FALSE	.	0.0444896	0.480413	1	FALSE	.	-0.0498948	0.556646	1	FALSE	.	0.0125086	0.886001	1
ANKEF1	FALSE	.	0.0089708	0.278606	1	FALSE	.	-0.0157902	0.787892	1	FALSE	.	0.176365	0.0698275	1	FALSE	.	0.0208468	0.82031	1
ANKFY1	FALSE	.	0.0147838	0.417335	1	FALSE	.	0.0119372	0.871228	0.958391	FALSE	.	-0.0306808	0.747425	0.898064	FALSE	.	-0.159166	0.180288	0.42988
ANKH	FALSE	.	0.0522118	0.147218	0.557995	FALSE	.	0.028086	0.712443	0.891674	FALSE	.	0.603078	6.44244e-07	1.55859e-05	FALSE	.	0.942936	1.00142e-12	4.96924e-11
ANKHD1	FALSE	.	-0.00604395	0.801384	1	FALSE	.	-0.147758	0.0952193	0.346834	FALSE	.	-0.418463	0.0019779	0.0168493	FALSE	.	-0.23778	0.0398284	0.165524
ANKHD1-EIF4EBP3	FALSE	.	0.00308593	0.419447	1	FALSE	.	0.0190361	0.626013	1	FALSE	.	-0.0592224	0.312589	1	FALSE	.	-0.0299636	0.672545	1
ANKIB1	FALSE	.	0.0456091	0.113322	1	FALSE	.	0.0339959	0.6662	0.869292	FALSE	.	0.0217475	0.813657	0.929491	FALSE	.	-0.184751	0.0992802	0.29937
ANKLE1	FALSE	.	-0.00705401	0.391856	1	FALSE	.	-0.0678076	0.222891	1	FALSE	.	0.012655	0.874729	1	FALSE	.	-0.033684	0.716016	1
ANKLE2	FALSE	.	0.0119347	0.698973	1	FALSE	.	-0.00904221	0.9084	0.968253	FALSE	.	0.0846343	0.350779	0.626952	FALSE	.	0.0110509	0.900797	0.964864
ANKMY1	FALSE	.	0.0111573	0.425886	1	FALSE	.	-0.101703	0.202468	0.521021	FALSE	.	-0.214257	0.0792773	0.261689	FALSE	.	-0.0747226	0.480401	0.73605
ANKMY2	FALSE	.	0.00570597	0.788727	1	FALSE	.	0.0760249	0.33966	0.66276	FALSE	.	-0.0379746	0.69164	0.869895	FALSE	.	0.146348	0.207758	0.466477
ANKRA2	FALSE	.	0.0221462	0.3126	1	FALSE	.	0.00888914	0.906785	0.967916	FALSE	.	-0.068965	0.482191	0.740643	FALSE	.	-0.325447	0.0297002	0.133778
ANKRD10	FALSE	.	-0.0078221	0.797278	1	FALSE	.	-0.047231	0.551684	0.811335	FALSE	.	-0.0147567	0.870915	0.951192	FALSE	.	0.0972481	0.327756	0.607065
ANKRD10-IT1	FALSE	.	0.000154683	0.972502	1	FALSE	.	0.0322743	0.460155	1	FALSE	.	0.0575418	0.339528	1	FALSE	.	-0.0548644	0.401323	1
ANKRD11	FALSE	.	0.018195	0.64818	0.894657	FALSE	.	0.130571	0.0561968	0.254513	FALSE	.	-0.242868	0.00132711	0.012235	FALSE	.	-0.460322	1.30519e-07	3.13711e-06
ANKRD12	FALSE	.	0.00177385	0.96154	0.989728	FALSE	.	0.166052	0.0371136	0.195881	FALSE	.	-0.0306291	0.711231	0.87997	FALSE	.	-0.113631	0.192363	0.446511
ANKRD13A	FALSE	.	-0.018235	0.501765	1	FALSE	.	-0.129891	0.13259	0.419115	FALSE	.	-0.0128892	0.889374	0.958797	FALSE	.	-0.0940248	0.356378	0.631996
ANKRD13B	FALSE	.	-0.00159651	0.7929	1	FALSE	.	-0.0874702	0.16305	1	FALSE	.	-0.0680719	0.387588	1	FALSE	.	-0.00662329	0.936571	1
ANKRD13C	FALSE	.	0.0405191	0.0777482	1	FALSE	.	0.0671153	0.398012	0.712645	FALSE	.	-0.0631307	0.514885	0.762912	FALSE	.	0.0478971	0.641032	0.836902
ANKRD13D	FALSE	.	0.00393177	0.906782	0.975833	FALSE	.	-0.722106	7.92199e-08	3.109e-06	FALSE	.	-0.373739	0.000913625	0.00900413	FALSE	.	-0.556683	2.73128e-05	0.000412488
ANKRD16	FALSE	.	0.00901956	0.527442	1	FALSE	.	0.0491739	0.480553	1	FALSE	.	0.0164812	0.85527	1	FALSE	.	0.159712	0.166489	0.410804
ANKRD17	FALSE	.	0.0259954	0.414995	1	FALSE	.	-0.0109957	0.888669	0.962232	FALSE	.	0.0146308	0.87087	0.951192	FALSE	.	-0.162716	0.118898	0.335119
ANKRD18DP	FALSE	.	-0.00148673	0.635316	1	FALSE	.	0.0142243	0.624588	1	FALSE	.	0.036027	0.4521	1	FALSE	.	0.0672681	0.24332	1
ANKRD22	FALSE	.	-0.00132755	0.956943	1	FALSE	.	0.175309	0.0668242	0.283665	FALSE	.	0.238758	0.0463582	0.183584	FALSE	.	0.0746427	0.470671	0.727979
ANKRD24	FALSE	.	-0.00181122	0.654289	1	FALSE	.	-0.026916	0.499432	1	FALSE	.	0.00584275	0.917356	1	FALSE	.	-0.0476362	0.475636	1
ANKRD26	FALSE	.	0.0115564	0.634782	1	FALSE	.	0.0401177	0.607716	0.8418	FALSE	.	-0.124354	0.227879	0.495498	FALSE	.	-0.309918	0.0294187	0.132903
ANKRD27	FALSE	.	-0.00421735	0.840691	1	FALSE	.	0.14813	0.1037	0.365577	FALSE	.	0.343858	0.0176597	0.0927645	FALSE	.	0.118229	0.284209	0.561225
ANKRD28	FALSE	.	0.0124236	0.696711	0.915416	FALSE	.	0.237695	0.0135511	0.0974171	FALSE	.	0.333925	0.00288014	0.0228722	FALSE	.	0.798659	1.88069e-08	5.17936e-07
ANKRD33B	FALSE	.	-0.00282505	0.577336	1	FALSE	.	-0.0550636	0.427725	1	FALSE	.	-0.332852	0.0228178	1	FALSE	.	-0.234071	0.0809773	1
ANKRD36	FALSE	.	-0.00371127	0.603301	1	FALSE	.	0.0753839	0.213755	1	FALSE	.	-0.170319	0.0956943	1	FALSE	.	-0.0131554	0.880517	1
ANKRD36B	FALSE	.	0.0123935	0.215157	1	FALSE	.	-0.00537943	0.928849	1	FALSE	.	-0.0399385	0.634998	1	FALSE	.	-0.25199	0.0443208	1
ANKRD36BP1	FALSE	.	0.0344738	0.209012	1	FALSE	.	0.0771615	0.3405	0.663385	FALSE	.	0.00126701	0.989018	0.995414	FALSE	.	0.0271195	0.778312	0.908988
ANKRD36C	FALSE	.	-0.00303534	0.830426	1	FALSE	.	-0.0890523	0.253385	0.575948	FALSE	.	-0.358511	0.0205359	0.103694	FALSE	.	-0.313516	0.0396429	0.165008
ANKRD37	FALSE	.	-0.0376582	0.083034	1	FALSE	.	-0.992548	2.96958e-07	1.07738e-05	TRUE	-	-1.18708	2.34642e-08	7.17482e-07	FALSE	.	-0.394684	0.00754725	0.048288
ANKRD39	FALSE	.	-0.00734207	0.76578	1	FALSE	.	-0.0206148	0.789968	0.923635	FALSE	.	0.0254207	0.787893	0.917303	FALSE	.	0.02601	0.795754	0.917914
ANKRD40	FALSE	.	0.0722063	0.0136169	1	FALSE	.	0.180625	0.0573706	0.258143	FALSE	.	-0.0603571	0.525202	0.769898	FALSE	.	0.0965921	0.35163	0.628892
ANKRD42	FALSE	.	-0.00188808	0.89457	1	FALSE	.	-0.014766	0.832099	0.942544	FALSE	.	0.0155574	0.867206	0.950245	FALSE	.	-0.00317822	0.975115	0.990539
ANKRD44	FALSE	.	0.0513502	0.0847822	1	FALSE	.	-0.00400898	0.959287	0.984689	FALSE	.	0.00183261	0.984098	0.993616	FALSE	.	-0.0806566	0.418504	0.688533
ANKRD46	FALSE	.	0.0277543	0.0956379	1	FALSE	.	0.101097	0.212796	0.533579	FALSE	.	0.101984	0.317014	0.592702	FALSE	.	-0.0151623	0.882483	0.956283
ANKRD49	FALSE	.	0.0181519	0.535304	1	FALSE	.	0.140417	0.104473	0.366893	FALSE	.	0.727147	6.66452e-05	0.000981511	FALSE	.	0.930102	9.11702e-06	0.000154359
ANKRD50	FALSE	.	0.0107222	0.681294	1	FALSE	.	-0.0858273	0.292983	0.614675	FALSE	.	0.029614	0.752257	0.900964	FALSE	.	0.000468855	0.996233	0.997716
ANKRD52	FALSE	.	0.0304611	0.0528414	1	FALSE	.	-0.0074799	0.91652	0.970704	FALSE	.	0.0966063	0.339701	0.616869	FALSE	.	0.0750408	0.48196	0.737076
ANKRD54	FALSE	.	-0.0331097	0.171251	1	FALSE	.	-0.11318	0.183447	0.495829	FALSE	.	0.119276	0.247537	0.517766	FALSE	.	0.198472	0.103549	0.307251
ANKRD55	FALSE	.	0.00595428	0.657573	1	FALSE	.	-0.0196991	0.768714	1	FALSE	.	0.0912082	0.353706	1	FALSE	.	-0.0439378	0.667778	0.848362
ANKRD6	FALSE	.	0.00133592	0.799966	1	FALSE	.	0.00618244	0.869029	1	FALSE	.	-0.064112	0.262551	1	FALSE	.	-0.0530996	0.413855	1
ANKRD9	FALSE	.	0.00806275	0.74478	1	FALSE	.	-0.174323	0.060943	0.267532	FALSE	.	0.0125078	0.892834	0.960047	FALSE	.	-0.106698	0.303424	0.58252
ANKS1A	FALSE	.	0.0155955	0.473996	1	FALSE	.	0.0581583	0.461098	0.756682	FALSE	.	0.100717	0.318762	0.59397	FALSE	.	-0.0750524	0.471919	0.728889
ANKS1B	FALSE	.	0.0048897	0.639221	1	FALSE	.	0.0197069	0.761311	1	FALSE	.	0.0144845	0.869149	1	FALSE	.	-0.0412679	0.673612	1
ANKS3	FALSE	.	0.00226317	0.866563	1	FALSE	.	0.0387641	0.569013	1	FALSE	.	0.0666481	0.483698	1	FALSE	.	0.0648604	0.525427	1
ANKS6	FALSE	.	0.0025314	0.861111	1	FALSE	.	0.00811636	0.90716	1	FALSE	.	-0.0144012	0.874696	0.952826	FALSE	.	-0.31118	0.0405509	0.167492
ANKUB1	FALSE	.	-0.000392189	0.916707	1	FALSE	.	-0.011498	0.738929	1	FALSE	.	-0.0526592	0.342784	1	FALSE	.	-0.136094	0.0637495	1
ANKZF1	FALSE	.	0.0130473	0.509763	1	FALSE	.	-0.293898	0.0172808	0.116393	FALSE	.	-0.811819	0.000556863	0.00587693	FALSE	.	-0.0890768	0.410645	0.68154
ANLN	FALSE	.	0.00212956	0.906768	1	FALSE	.	0.0343332	0.641575	0.856188	FALSE	.	0.086438	0.387573	0.661195	FALSE	.	0.127505	0.263978	0.536057
ANO1	FALSE	.	0.00122057	0.747677	1	FALSE	.	-0.0433915	0.278019	1	FALSE	.	-0.0962506	0.155602	1	FALSE	.	0.00798706	0.898721	1
ANO10	FALSE	.	0.000913782	0.970484	1	FALSE	.	-0.21626	0.0359853	0.192006	FALSE	.	0.0226496	0.809231	0.926473	FALSE	.	-0.210133	0.0846054	0.272275
ANO5	FALSE	.	-0.0195621	0.277859	1	FALSE	.	-0.0163794	0.824552	0.939513	FALSE	.	-0.0338227	0.723131	0.886296	FALSE	.	0.123667	0.275412	0.550044
ANO6	FALSE	.	-0.0303894	0.258749	1	FALSE	.	-0.0356475	0.650041	0.860408	FALSE	.	-0.0294745	0.75276	0.901358	FALSE	.	-0.0564065	0.572477	0.79998
ANO7	FALSE	.	-0.000201217	0.982045	1	FALSE	.	0.00671728	0.914942	1	FALSE	.	-0.022493	0.799415	1	FALSE	.	0.10329	0.320626	1
ANO7L1	FALSE	.	-0.00045483	0.937673	1	FALSE	.	0.0309574	0.552348	1	FALSE	.	-0.0106017	0.872442	1	FALSE	.	-0.0703499	0.422141	1
ANO8	FALSE	.	-0.00507317	0.442521	1	FALSE	.	0.00238694	0.968285	1	FALSE	.	0.00588828	0.942337	1	FALSE	.	-0.103159	0.309834	1
ANP32A	FALSE	.	0.0248517	0.52646	0.844584	FALSE	.	0.118574	0.107695	0.372246	FALSE	.	0.119165	0.135884	0.366968	FALSE	.	0.0611071	0.431941	0.69816
ANP32B	FALSE	.	-0.105026	0.0112095	0.191899	FALSE	.	-0.162316	0.0136301	0.0977063	FALSE	.	-0.234718	0.00101962	0.00988986	FALSE	.	-0.176042	0.0153207	0.0826934
ANP32BP1	FALSE	.	-0.00316636	0.386163	1	FALSE	.	-0.022352	0.511953	1	FALSE	.	0.010401	0.832218	1	FALSE	.	0.0926171	0.159054	1
ANP32E	FALSE	.	0.0604226	0.0646705	1	FALSE	.	0.0128934	0.86955	0.958334	FALSE	.	0.0677818	0.455682	0.722096	FALSE	.	-0.0756082	0.420284	0.689917
ANPEP	FALSE	.	-0.0604812	0.0888007	0.465832	FALSE	.	-0.361751	0.000568118	0.0081162	FALSE	.	-0.0768965	0.375752	0.648563	FALSE	.	-0.184204	0.0595468	0.217503
ANTKMT	FALSE	.	-0.0288209	0.425199	0.798271	FALSE	.	-0.0408013	0.596498	0.837922	FALSE	.	0.114923	0.192063	0.452371	FALSE	.	0.045001	0.603795	0.815255
ANTXR1	FALSE	.	0.000570739	0.954011	1	FALSE	.	-0.12152	0.111152	1	FALSE	.	0.0664938	0.460089	1	FALSE	.	0.0426508	0.660231	1
ANTXR2	FALSE	.	-0.00509387	0.873504	1	FALSE	.	0.0299052	0.702926	0.887018	FALSE	.	0.192842	0.0530846	0.202529	FALSE	.	-0.133796	0.168352	0.412849
ANXA1	FALSE	.	0.067991	0.0893586	0.466579	FALSE	.	0.133017	0.0181312	0.120036	FALSE	.	-0.187137	0.0013862	0.0126567	FALSE	.	0.0131904	0.805132	0.921325
ANXA11	FALSE	.	-0.0736141	0.0668438	0.418238	FALSE	.	-0.233222	0.00210957	0.0237854	FALSE	.	-0.158966	0.0398307	0.164723	FALSE	.	-0.0628485	0.394116	0.666511
ANXA2	FALSE	.	0.0319506	0.406346	0.784538	FALSE	.	0.0287327	0.572715	0.824611	FALSE	.	-0.130651	0.0127504	0.0722939	FALSE	.	-0.0630729	0.208233	0.467331
ANXA2P2	FALSE	.	0.0130204	0.408567	1	FALSE	.	-0.0690643	0.361769	0.679733	FALSE	.	-0.102965	0.31206	0.586855	FALSE	.	-0.047994	0.643182	0.837704
ANXA2P3	FALSE	.	0.00303782	0.480384	1	FALSE	.	-0.0208847	0.593017	1	FALSE	.	0.0306129	0.579747	1	FALSE	.	0.0104235	0.866748	1
ANXA2R	FALSE	.	-0.0202768	0.11523	1	FALSE	.	-0.0635539	0.386121	1	FALSE	.	-0.0409121	0.655476	1	FALSE	.	0.112908	0.301388	0.580252
ANXA3	FALSE	.	0.00208013	0.865705	1	FALSE	.	0.112112	0.165307	1	FALSE	.	-0.0145474	0.873894	1	FALSE	.	0.101523	0.350063	0.62724
ANXA4	FALSE	.	-0.0599295	0.13757	0.543331	FALSE	.	-0.0739833	0.274796	0.598033	FALSE	.	-0.188254	0.0122696	0.0701015	FALSE	.	-0.072996	0.307443	0.587166
ANXA5	FALSE	.	0.0259994	0.521705	0.842416	FALSE	.	0.0317667	0.618421	0.846552	FALSE	.	-0.158801	0.0195276	0.0999833	FALSE	.	-0.0653405	0.311135	0.591509
ANXA6	FALSE	.	-0.112717	0.00672362	0.147382	FALSE	.	-0.114173	0.0932112	0.342363	FALSE	.	-0.235043	0.00196619	0.0167907	FALSE	.	-0.252474	0.00146572	0.012677
ANXA7	FALSE	.	0.0148497	0.709528	0.919532	FALSE	.	-0.266411	0.000561364	0.00803109	FALSE	.	-0.0145559	0.841531	0.941265	FALSE	.	0.0956355	0.198097	0.453178
ANXA9	FALSE	.	0.00100835	0.866594	1	FALSE	.	0.00768573	0.857173	1	FALSE	.	-0.0124075	0.843032	1	FALSE	.	0.103813	0.170766	1
AOAH	FALSE	.	-0.0190978	0.45142	1	FALSE	.	-0.24513	0.024142	0.147395	FALSE	.	-0.073077	0.449853	0.716384	FALSE	.	0.0204266	0.838496	0.937291
AOC1	FALSE	.	-0.0778591	0.0092009	1	FALSE	.	0.0234159	0.763952	0.911257	FALSE	.	-0.0307604	0.742922	0.895694	FALSE	.	0.0302987	0.759401	0.900014
AOPEP	FALSE	.	-0.00707653	0.495455	1	FALSE	.	-0.0650926	0.349946	1	FALSE	.	-0.0269528	0.759561	1	FALSE	.	-0.0810387	0.427584	1
AOX1	FALSE	.	-0.00607796	0.199541	1	FALSE	.	0.0639386	0.174057	1	FALSE	.	-0.167603	0.0294571	1	FALSE	.	-0.0343636	0.641569	1
AP000240.9	FALSE	.	0.000437471	0.925786	1	FALSE	.	0.075083	0.119005	1	FALSE	.	0.107147	0.120237	1	FALSE	.	-0.0826054	0.274866	1
AP000251.3	FALSE	.	0.0179862	0.544901	1	FALSE	.	-0.107443	0.193699	0.509825	FALSE	.	-0.0821359	0.383847	0.656989	FALSE	.	-0.340087	0.00922497	0.0564721
AP000254.8	FALSE	.	-0.00665202	0.388052	1	FALSE	.	0.00390246	0.94542	1	FALSE	.	-0.0477644	0.546887	1	FALSE	.	0.0848188	0.282704	1
AP000281.1	FALSE	.	-0.0261084	0.181901	1	FALSE	.	-0.0310471	0.679304	0.876277	FALSE	.	-0.00359363	0.96971	0.98743	FALSE	.	0.0441594	0.670967	0.850565
AP000318.2	FALSE	.	-0.00174797	0.593938	1	FALSE	.	0.00319229	0.914814	1	FALSE	.	0.0544372	0.278476	1	FALSE	.	-0.0834834	0.161	1
AP000331.1	FALSE	.	-0.00242234	0.539762	1	FALSE	.	0.00607411	0.869709	1	FALSE	.	-0.0259019	0.655346	1	FALSE	.	0.0610793	0.376508	1
AP000347.2	FALSE	.	0.00418913	0.279283	1	FALSE	.	-0.00552264	0.885757	1	FALSE	.	-0.00812855	0.870432	1	FALSE	.	0.033403	0.578705	1
AP000354.2	FALSE	.	-0.00236028	0.723818	1	FALSE	.	0.0163646	0.767339	1	FALSE	.	-0.0621478	0.433522	1	FALSE	.	0.00316004	0.971306	1
AP000357.4	FALSE	.	0.00243321	0.473639	1	FALSE	.	-0.0379464	0.288635	1	FALSE	.	0.0331739	0.505726	1	FALSE	.	0.0353257	0.559993	1
AP000361.2	FALSE	.	0.00261286	0.474024	1	FALSE	.	0.00171231	0.963234	1	FALSE	.	-0.0303608	0.543742	1	FALSE	.	0.0245868	0.706633	1
AP000437.3	FALSE	.	-0.000465929	0.889075	1	FALSE	.	0.0150063	0.678146	1	FALSE	.	0.00307691	0.952415	1	FALSE	.	-0.0160551	0.771839	1
AP000442.1	FALSE	.	0.00277881	0.733951	1	FALSE	.	-0.0571203	0.290108	1	FALSE	.	-0.0567149	0.503286	1	FALSE	.	-0.0173749	0.851543	1
AP000487.5	FALSE	.	-0.00616446	0.183895	1	FALSE	.	-0.00524639	0.90585	1	FALSE	.	-0.0552356	0.395375	1	FALSE	.	-0.0864407	0.292803	1
AP000560.3	FALSE	.	-0.00447771	0.457694	1	FALSE	.	0.0397573	0.40469	1	FALSE	.	-0.0464468	0.517535	1	FALSE	.	0.133213	0.106137	1
AP000580.1	FALSE	.	0.00654604	0.141357	1	FALSE	.	-0.0355985	0.40628	1	FALSE	.	0.0312341	0.611101	1	FALSE	.	-0.0552564	0.434444	1
AP000648.5	FALSE	.	-0.00179459	0.600071	1	FALSE	.	0.0273365	0.41368	1	FALSE	.	0.00943684	0.844758	1	FALSE	.	0.0312888	0.583141	1
AP000692.10	FALSE	.	-0.00577636	0.407444	1	FALSE	.	-0.0348288	0.473987	1	FALSE	.	-0.144115	0.0593214	1	FALSE	.	-0.0162572	0.834319	1
AP000695.4	FALSE	.	-0.00253092	0.505708	1	FALSE	.	0.00370265	0.907633	1	FALSE	.	-0.0185343	0.725459	1	FALSE	.	0.0665762	0.291596	1
AP000696.2	FALSE	.	-0.00109892	0.821229	1	FALSE	.	0.0746559	0.0995682	1	FALSE	.	0.00498639	0.934194	1	FALSE	.	-0.0259958	0.701829	1
AP000704.5	FALSE	.	-0.00282298	0.50676	1	FALSE	.	-0.04009	0.336718	1	FALSE	.	-0.0594325	0.415037	1	FALSE	.	0.0862965	0.327406	1
AP000797.1	FALSE	.	0.00105003	0.765504	1	FALSE	.	0.0146325	0.683569	1	FALSE	.	-0.0598028	0.303835	1	FALSE	.	0.0326021	0.584114	1
AP000936.1	FALSE	.	-0.00753981	0.719687	1	FALSE	.	-0.0415441	0.588974	0.833253	FALSE	.	-0.0783519	0.427583	0.698372	FALSE	.	-0.0457059	0.659077	0.844928
AP001057.1	FALSE	.	0.002263	0.724384	1	FALSE	.	-0.115672	0.0435556	1	FALSE	.	-0.0806396	0.248833	1	FALSE	.	-0.0231923	0.719945	1
AP001062.7	FALSE	.	-0.00120841	0.854421	1	FALSE	.	-0.00039302	0.994029	1	FALSE	.	-0.0234037	0.760613	1	FALSE	.	0.0100071	0.905327	1
AP001347.6	FALSE	.	-0.00634109	0.423681	1	FALSE	.	0.0739296	0.201969	1	FALSE	.	0.00279315	0.968066	1	FALSE	.	0.0231856	0.778393	1
AP001372.2	FALSE	.	0.00159425	0.882971	1	FALSE	.	-0.14023	0.0462079	1	FALSE	.	-0.0437185	0.546412	1	FALSE	.	0.0195624	0.801242	1
AP001469.9	FALSE	.	-0.000399554	0.897272	1	FALSE	.	0.0270837	0.390596	1	FALSE	.	0.0113564	0.804298	1	FALSE	.	0.00637736	0.902453	1
AP001505.10	FALSE	.	-0.00614935	0.416197	1	FALSE	.	0.0399844	0.504287	1	FALSE	.	0.140328	0.151166	1	FALSE	.	0.134435	0.19193	1
AP001610.5	FALSE	.	0.00614107	0.114746	1	FALSE	.	-0.0180515	0.628618	1	FALSE	.	-0.0456811	0.398401	1	FALSE	.	0.0326886	0.58693	1
AP002381.2	FALSE	.	0.00678397	0.429103	1	FALSE	.	-0.0210597	0.717342	1	FALSE	.	0.00832327	0.916625	1	FALSE	.	0.0608493	0.453315	1
AP002954.4	FALSE	.	0.0146244	0.35812	1	FALSE	.	0.0207757	0.772588	0.915254	FALSE	.	0.103282	0.312884	0.587722	FALSE	.	0.0332754	0.747394	0.894011
AP003068.23	FALSE	.	-0.00955761	0.52263	1	FALSE	.	0.026193	0.705589	1	FALSE	.	0.0904717	0.363173	0.639123	FALSE	.	-0.106313	0.33561	0.614353
AP003068.9	FALSE	.	-0.0049685	0.502063	1	FALSE	.	-0.0242777	0.693876	1	FALSE	.	0.0518142	0.536494	1	FALSE	.	-0.00881507	0.922427	1
AP003774.1	FALSE	.	0.00496773	0.532666	1	FALSE	.	0.00245493	0.965889	1	FALSE	.	-0.0908433	0.285772	1	FALSE	.	-0.0509077	0.584798	1
AP006621.5	FALSE	.	-0.0159148	0.204096	1	FALSE	.	0.0942213	0.194889	1	FALSE	.	0.00245062	0.977366	1	FALSE	.	0.0938066	0.371312	1
AP006621.8	FALSE	.	-0.00224606	0.556369	1	FALSE	.	0.0188309	0.590019	1	FALSE	.	-0.0323699	0.593791	1	FALSE	.	0.0283282	0.656606	1
AP1AR	FALSE	.	0.061176	0.0346018	1	FALSE	.	0.0123381	0.873579	0.958863	FALSE	.	0.1579	0.138281	0.371591	FALSE	.	0.201799	0.0935205	0.289127
AP1B1	FALSE	.	0.0204936	0.589691	0.86983	FALSE	.	0.115325	0.119038	0.393773	FALSE	.	-0.119415	0.135496	0.366365	FALSE	.	-0.0607616	0.441831	0.70693
AP1G1	FALSE	.	0.0164196	0.589144	1	FALSE	.	0.0536159	0.499928	0.778489	FALSE	.	0.0400773	0.655099	0.849995	FALSE	.	-0.0728631	0.440258	0.705358
AP1G2	FALSE	.	-0.0501869	0.155894	0.569134	FALSE	.	0.0135203	0.860986	0.954867	FALSE	.	-0.192138	0.0386465	0.161316	FALSE	.	0.035913	0.678777	0.855363
AP1M1	FALSE	.	-0.0345712	0.339223	0.744607	FALSE	.	0.0134896	0.860668	0.954867	FALSE	.	0.0270575	0.748739	0.899021	FALSE	.	0.0780125	0.371314	0.644384
AP1S1	FALSE	.	0.0296802	0.251405	0.678943	FALSE	.	0.276332	0.014413	0.102129	FALSE	.	0.13181	0.198022	0.460373	FALSE	.	0.241318	0.0519168	0.198674
AP1S2	FALSE	.	0.0110856	0.781526	0.936171	FALSE	.	0.0965537	0.0911278	0.338317	FALSE	.	-0.043127	0.46163	0.726005	FALSE	.	-0.0644134	0.257311	0.528059
AP1S3	FALSE	.	0.000201062	0.968943	1	FALSE	.	-0.119409	0.0469455	1	FALSE	.	-0.0875045	0.301712	1	FALSE	.	0.0455568	0.627673	1
AP2A1	FALSE	.	0.00792027	0.778501	1	FALSE	.	-0.0608805	0.446256	0.745682	FALSE	.	-0.199152	0.0623946	0.225585	FALSE	.	-0.136632	0.191456	0.445461
AP2A2	FALSE	.	-0.0593768	0.100199	0.4882	FALSE	.	0.120547	0.120909	0.397485	FALSE	.	-0.299801	0.00259599	0.0210485	FALSE	.	-0.257687	0.0106748	0.0630186
AP2B1	FALSE	.	0.0404823	0.284281	0.708343	FALSE	.	-0.0297378	0.688803	0.880182	FALSE	.	0.0544262	0.501551	0.754062	FALSE	.	0.0204603	0.798543	0.918934
AP2B1P1	FALSE	.	-0.0045076	0.253317	1	FALSE	.	-0.0108264	0.741743	1	FALSE	.	0.0326764	0.564497	1	FALSE	.	-0.01791	0.757665	1
AP2M1	FALSE	.	0.025372	0.530529	0.846074	FALSE	.	0.126287	0.0380202	0.19869	FALSE	.	-0.151834	0.0169856	0.0901775	FALSE	.	-0.128224	0.0434405	0.176051
AP2S1	FALSE	.	-0.00307456	0.938293	0.983545	FALSE	.	0.01112	0.841877	0.945903	FALSE	.	-0.0680106	0.23601	0.504284	FALSE	.	-0.0287704	0.59976	0.813603
AP3B1	FALSE	.	0.0371358	0.277097	1	FALSE	.	0.0504049	0.521707	0.793058	FALSE	.	-0.0168376	0.848187	0.943826	FALSE	.	0.0218186	0.810052	0.923226
AP3B2	FALSE	.	0.0012233	0.7474	1	FALSE	.	-0.0347389	0.372461	1	FALSE	.	0.00683453	0.910956	1	FALSE	.	-0.0812624	0.238907	1
AP3D1	FALSE	.	-0.027127	0.475158	0.819097	FALSE	.	-0.0819618	0.272025	0.596444	FALSE	.	-0.0283653	0.716517	0.882304	FALSE	.	-0.169692	0.0500841	0.193577
AP3M1	FALSE	.	-0.0205837	0.435552	1	FALSE	.	0.162181	0.0781186	0.313157	FALSE	.	0.187562	0.0897804	0.284963	FALSE	.	0.265289	0.0395665	0.164753
AP3M2	FALSE	.	-0.00922083	0.630601	1	FALSE	.	0.0267602	0.719145	0.89422	FALSE	.	0.0415951	0.664692	0.856175	FALSE	.	0.0207006	0.840256	0.938234
AP3S1	FALSE	.	0.0606116	0.128746	0.528457	FALSE	.	0.248162	0.00104964	0.0135207	FALSE	.	-0.00535959	0.941501	0.977396	FALSE	.	0.0160558	0.822477	0.928483
AP3S2	FALSE	.	0.0281719	0.113797	1	FALSE	.	0.0546892	0.465345	0.758869	FALSE	.	-0.149381	0.174941	0.429052	FALSE	.	-0.0710959	0.502798	0.752066
AP4B1	FALSE	.	0.00225063	0.890445	1	FALSE	.	-0.278885	0.0208443	0.132603	FALSE	.	-0.0652972	0.503813	0.755973	FALSE	.	-0.166647	0.167691	0.412259
AP4E1	FALSE	.	-0.00803283	0.680458	1	FALSE	.	0.0575881	0.457347	0.753602	FALSE	.	0.0427642	0.656058	0.85073	FALSE	.	-0.02121	0.836238	0.935835
AP4M1	FALSE	.	0.00445509	0.835937	1	FALSE	.	0.0669554	0.39479	0.710275	FALSE	.	0.051115	0.596391	0.814909	FALSE	.	0.0295591	0.77334	0.907522
AP4S1	FALSE	.	-0.0123474	0.382682	1	FALSE	.	0.00263855	0.970357	0.989472	FALSE	.	-0.112494	0.276748	0.550196	FALSE	.	0.0566408	0.588049	0.809161
AP5B1	FALSE	.	-0.00331047	0.924676	0.97994	FALSE	.	-0.00912336	0.906565	0.967916	FALSE	.	0.173594	0.062709	0.22633	FALSE	.	0.329429	0.00419125	0.0302895
AP5M1	FALSE	.	0.0228225	0.391108	1	FALSE	.	0.0640952	0.42147	0.728941	FALSE	.	0.139241	0.182995	0.43955	FALSE	.	0.654481	0.000979688	0.00904741
AP5S1	FALSE	.	-0.0316956	0.341465	1	FALSE	.	0.03193	0.685338	0.878647	FALSE	.	0.111806	0.239424	0.508372	FALSE	.	0.125805	0.216217	0.4769
AP5Z1	FALSE	.	-0.0675757	0.0728988	0.43125	FALSE	.	-0.318071	0.000759743	0.0103972	FALSE	.	-0.128815	0.135047	0.366191	FALSE	.	-0.0578821	0.494103	0.745586
APAF1	FALSE	.	0.0545337	0.0337387	1	FALSE	.	-0.194036	0.0501327	0.236516	FALSE	.	0.00297159	0.974683	0.989198	FALSE	.	-0.0453122	0.653971	0.842569
APBA1	FALSE	.	0.00596396	0.384897	1	FALSE	.	-0.00622371	0.916779	1	FALSE	.	-0.0781159	0.366384	1	FALSE	.	-0.0792044	0.426425	1
APBA2	FALSE	.	-0.00577124	0.60124	1	FALSE	.	0.0893311	0.220721	1	FALSE	.	-0.0340498	0.706133	1	FALSE	.	-0.0606355	0.551707	1
APBA3	FALSE	.	-0.00464206	0.850727	1	FALSE	.	0.221899	0.0314081	0.175842	FALSE	.	0.0931835	0.34286	0.620121	FALSE	.	0.119919	0.261002	0.531983
APBB1	FALSE	.	-0.00817177	0.569133	1	FALSE	.	-0.0583679	0.431171	0.736833	FALSE	.	0.0807389	0.411375	0.683897	FALSE	.	-0.024354	0.811342	0.923883
APBB1IP	FALSE	.	-0.0347465	0.392299	0.777994	FALSE	.	0.0462346	0.471017	0.76206	FALSE	.	-0.106762	0.112536	0.327861	FALSE	.	-0.122669	0.0718401	0.245735
APBB2	FALSE	.	-0.00800776	0.640123	1	FALSE	.	-0.0327751	0.659206	0.866654	FALSE	.	-0.00222124	0.981221	0.991971	FALSE	.	-0.0180267	0.860848	0.94654
APBB3	FALSE	.	0.033989	0.276301	1	FALSE	.	-0.20925	0.0225297	0.139645	FALSE	.	0.206756	0.0433199	0.175826	FALSE	.	-0.0057978	0.948729	0.981922
APC	FALSE	.	0.0104182	0.688936	1	FALSE	.	0.143362	0.107358	0.372099	FALSE	.	0.0717004	0.458066	0.723816	FALSE	.	0.0255988	0.796827	0.917966
APC2	FALSE	.	-0.0013526	0.796739	1	FALSE	.	0.00092612	0.985462	1	FALSE	.	0.0285183	0.698064	1	FALSE	.	0.0402627	0.626446	1
APCDD1	FALSE	.	-0.00544528	0.656154	1	FALSE	.	0.047749	0.472057	1	FALSE	.	0.293178	0.0305393	1	FALSE	.	0.0978226	0.352206	1
APCDD1L-DT	FALSE	.	-0.000394406	0.897932	1	FALSE	.	-0.0174169	0.572629	1	FALSE	.	0.0266166	0.559723	1	FALSE	.	0.00441133	0.933488	1
APEH	FALSE	.	-0.0334845	0.383884	0.772479	FALSE	.	0.0592257	0.417482	0.727629	FALSE	.	-0.0746664	0.340781	0.618052	FALSE	.	-0.220717	0.0131982	0.0738275
APEX1	FALSE	.	-0.0813108	0.0424493	0.339595	FALSE	.	-0.0481668	0.499496	0.778399	FALSE	.	-0.112943	0.146951	0.385478	FALSE	.	0.0295969	0.696817	0.866736
APEX2	FALSE	.	-0.0151715	0.605697	1	FALSE	.	-0.0211859	0.786986	0.922471	FALSE	.	0.0110093	0.904879	0.963784	FALSE	.	0.194736	0.0895868	0.281985
APH1A	FALSE	.	0.0133986	0.739089	0.930789	FALSE	.	-0.0478638	0.480226	0.766146	FALSE	.	-0.0552038	0.440507	0.709309	FALSE	.	-0.0724934	0.310644	0.590887
APH1B	FALSE	.	-0.0329122	0.328734	1	FALSE	.	0.132389	0.111227	0.378358	FALSE	.	0.0417071	0.637916	0.839736	FALSE	.	0.163858	0.102473	0.305066
API5	FALSE	.	0.00525194	0.852324	1	FALSE	.	0.152784	0.0867823	0.331925	FALSE	.	0.412106	0.00387149	0.0286705	FALSE	.	0.127423	0.226043	0.489648
APIP	FALSE	.	0.00500859	0.862578	1	FALSE	.	-0.137964	0.109508	0.375423	FALSE	.	0.105456	0.271335	0.544296	FALSE	.	0.0264178	0.780738	0.910635
APLF	FALSE	.	0.0504696	0.0286661	1	FALSE	.	-0.0502116	0.51061	0.786584	FALSE	.	0.162735	0.147216	0.385879	FALSE	.	0.0168913	0.869344	0.950172
APLP1	FALSE	.	-0.000269193	0.934122	1	FALSE	.	-0.0226824	0.466313	1	FALSE	.	0.0116499	0.79821	1	FALSE	.	-0.0339805	0.558142	1
APLP2	FALSE	.	0.0877118	0.0305034	0.299066	FALSE	.	-0.0640367	0.270525	0.594966	FALSE	.	0.133981	0.0270332	0.126252	FALSE	.	-0.0908919	0.12501	0.345781
APMAP	FALSE	.	0.0305536	0.431261	0.800715	FALSE	.	0.281292	0.000831408	0.0111215	FALSE	.	0.307823	0.000831911	0.0083247	FALSE	.	0.510428	2.67142e-06	5.01147e-05
APOA1	FALSE	.	0.000463854	0.952264	1	FALSE	.	0.0340517	0.563875	1	FALSE	.	-0.0586443	0.447627	1	FALSE	.	-0.16783	0.0996866	1
APOBEC3A	FALSE	.	0.0280862	0.484015	0.823779	TRUE	-	-1.01152	2.99555e-29	6.2944e-27	FALSE	.	-0.712876	8.17767e-16	5.76139e-14	FALSE	.	-0.770107	4.52857e-18	3.41004e-16
APOBEC3B	FALSE	.	-0.00276227	0.836955	1	FALSE	.	-0.128508	0.126825	1	FALSE	.	-0.048655	0.608523	0.821049	FALSE	.	-0.089754	0.408109	0.677852
APOBEC3B-AS1	FALSE	.	0.00373579	0.267852	1	FALSE	.	0.0163866	0.60395	1	FALSE	.	-0.0341005	0.487635	1	FALSE	.	0.0278736	0.617398	1
APOBEC3C	FALSE	.	0.0658311	0.106868	0.496062	FALSE	.	0.135399	0.035847	0.192006	FALSE	.	-0.0047418	0.942995	0.977396	FALSE	.	-0.0204128	0.748287	0.894309
APOBEC3D	FALSE	.	0.00212192	0.5035	1	FALSE	.	0.0264463	0.410233	1	FALSE	.	-0.0626832	0.212427	1	FALSE	.	0.0319283	0.563259	1
APOBEC3F	FALSE	.	-0.00983566	0.605043	1	FALSE	.	0.0845836	0.291646	0.613983	FALSE	.	0.0381055	0.690637	0.869587	FALSE	.	-0.0402652	0.697263	0.867043
APOBEC3G	FALSE	.	-0.0533653	0.124255	0.524343	FALSE	.	-0.0132582	0.863839	0.956071	FALSE	.	-0.0012319	0.988569	0.995414	FALSE	.	0.0618314	0.484846	0.739328
APOBEC3H	FALSE	.	0.0266477	0.232732	1	FALSE	.	0.0380858	0.619494	0.846916	FALSE	.	0.0304494	0.748976	0.899202	FALSE	.	0.234212	0.070433	0.242618
APOBR	FALSE	.	-0.0697066	0.0458765	1	FALSE	.	-0.143701	0.0835525	0.325721	FALSE	.	0.189902	0.0508241	0.195912	FALSE	.	0.0448802	0.618159	0.822379
APOC1	FALSE	.	0.019417	0.460833	1	FALSE	.	-0.0210119	0.787873	0.92281	FALSE	.	-0.132104	0.193724	0.454537	FALSE	.	-0.0736107	0.467888	0.72606
APOC1P1	FALSE	.	-0.00921178	0.0771785	1	FALSE	.	0.0626844	0.196556	1	FALSE	.	-0.0583093	0.446572	1	FALSE	.	-0.0157178	0.840566	1
APOD	FALSE	.	-0.000351335	0.969105	1	FALSE	.	0.017859	0.765424	1	FALSE	.	-0.0616742	0.471951	1	FALSE	.	-0.0972456	0.327127	1
APOE	FALSE	.	0.00388071	0.828532	1	FALSE	.	0.00338573	0.962703	0.98637	FALSE	.	0.25106	0.0546498	0.206536	FALSE	.	0.0595045	0.572073	0.799803
APOL1	FALSE	.	0.0146396	0.542208	1	FALSE	.	0.0252626	0.742781	0.905231	FALSE	.	0.185354	0.100877	0.305617	FALSE	.	-0.0128767	0.899091	0.964577
APOL2	FALSE	.	0.0135651	0.595441	1	FALSE	.	0.133018	0.131401	0.418079	FALSE	.	0.291727	0.0285204	0.131527	FALSE	.	0.0367041	0.721269	0.879572
APOL3	FALSE	.	-0.0130189	0.54389	1	FALSE	.	0.0279901	0.71334	0.891784	FALSE	.	0.11107	0.281522	0.555848	FALSE	.	-0.0385126	0.709535	0.872874
APOL4	FALSE	.	-0.010366	0.602237	1	FALSE	.	0.0708932	0.356601	0.674672	FALSE	.	-0.0581479	0.544839	0.782943	FALSE	.	-0.122953	0.275788	0.550451
APOL6	FALSE	.	-0.0370318	0.25716	1	FALSE	.	-0.00168725	0.982847	0.994581	FALSE	.	0.367333	0.00357362	0.0270277	FALSE	.	0.671244	3.09274e-05	0.000459981
APOLD1	FALSE	.	-0.00681518	0.642012	1	TRUE	-	-1.51525	7.78256e-10	4.17526e-08	TRUE	-	-1.56472	8.89372e-09	2.99145e-07	TRUE	-	-1.60853	6.82274e-09	2.04644e-07
APOM	FALSE	.	0.00294846	0.835188	1	FALSE	.	0.0253438	0.720421	0.89422	FALSE	.	0.00488213	0.958332	0.982742	FALSE	.	-0.101246	0.356854	0.632252
APOO	FALSE	.	-0.00505604	0.845017	1	FALSE	.	-0.136138	0.120668	0.396909	FALSE	.	-0.199836	0.0733218	0.250009	FALSE	.	0.00826285	0.933289	0.976833
APOOL	FALSE	.	0.00895586	0.589263	1	FALSE	.	-0.0109698	0.879183	0.9591	FALSE	.	0.0556743	0.565152	0.795613	FALSE	.	-0.0428353	0.680472	0.856396
APP	FALSE	.	0.0891245	0.0161725	0.220715	FALSE	.	0.214444	0.0139928	0.0995988	FALSE	.	0.0498059	0.563827	0.795538	FALSE	.	-0.0837277	0.354007	0.630908
APPBP2	FALSE	.	-0.0305757	0.325503	1	FALSE	.	0.209108	0.0267831	0.158081	FALSE	.	0.0180795	0.841695	0.941265	FALSE	.	0.0100974	0.915145	0.969826
APPL1	FALSE	.	0.0325594	0.367942	0.761819	FALSE	.	0.243609	0.0068473	0.0589024	FALSE	.	0.0605516	0.482015	0.740642	FALSE	.	0.055113	0.526745	0.770839
APPL2	FALSE	.	0.0311169	0.183131	1	FALSE	.	-0.0576009	0.462879	0.757027	FALSE	.	0.167343	0.13507	0.366191	FALSE	.	0.068138	0.51486	0.760254
APRT	FALSE	.	0.046996	0.244741	0.670483	FALSE	.	0.151918	0.0121609	0.0904595	FALSE	.	0.0125115	0.83828	0.941265	FALSE	.	-0.0194832	0.739063	0.889462
APTR	FALSE	.	-0.00118451	0.926855	1	FALSE	.	0.0393588	0.573184	1	FALSE	.	0.0731857	0.429446	1	FALSE	.	0.0413225	0.680245	1
APTX	FALSE	.	0.00842424	0.755466	1	FALSE	.	0.0301519	0.699638	0.885485	FALSE	.	0.221493	0.0535202	0.203521	FALSE	.	0.240678	0.0499105	0.193045
AQP1	FALSE	.	0.00321011	0.714087	1	FALSE	.	0.0378639	0.535397	1	FALSE	.	-0.00126075	0.98845	1	FALSE	.	0.0367419	0.703257	1
AQP3	FALSE	.	-0.0103324	0.69953	1	FALSE	.	-0.175161	0.0625789	0.272644	FALSE	.	0.0244315	0.793617	0.920574	FALSE	.	0.159971	0.15264	0.390874
AQP7	FALSE	.	-0.0199383	0.226767	1	FALSE	.	-0.0982408	0.22551	0.54728	FALSE	.	-0.155306	0.162714	0.410365	FALSE	.	-0.0759439	0.477797	0.733661
AQP9	FALSE	.	-0.00260596	0.932436	1	FALSE	.	-0.0403638	0.609774	0.842511	FALSE	.	0.175902	0.0762608	0.25659	FALSE	.	-0.0833916	0.379995	0.653639
AQR	FALSE	.	0.0109971	0.685246	1	FALSE	.	-0.057198	0.472496	0.762421	FALSE	.	0.0759947	0.427378	0.698146	FALSE	.	0.0216119	0.824797	0.929339
AR	FALSE	.	-0.0592958	0.0305076	1	FALSE	.	0.109523	0.193556	0.509582	FALSE	.	0.0228602	0.807665	0.925892	FALSE	.	-0.0551688	0.588245	0.809161
ARAF	FALSE	.	0.00361643	0.91693	0.977455	FALSE	.	-0.124047	0.119725	0.394837	FALSE	.	-0.48883	1.91528e-05	0.000331188	FALSE	.	-0.181591	0.0507703	0.195458
ARAP1	FALSE	.	-0.0431562	0.156808	1	FALSE	.	0.000807157	0.991796	0.996936	FALSE	.	-0.185592	0.0678212	0.237558	FALSE	.	-0.101103	0.304266	0.583082
ARAP1-AS1	FALSE	.	0.00706653	0.377473	1	FALSE	.	0.0223366	0.708196	1	FALSE	.	-0.0307213	0.711207	1	FALSE	.	0.0313494	0.732993	1
ARAP2	FALSE	.	0.0442232	0.16975	1	FALSE	.	0.00866067	0.911795	0.969209	FALSE	.	-0.192162	0.0545632	0.206408	FALSE	.	-0.402488	0.00187659	0.0155081
ARAP3	FALSE	.	-0.0120574	0.514152	1	FALSE	.	0.02548	0.730005	0.898998	FALSE	.	-0.0606185	0.533251	0.775558	FALSE	.	-0.00227014	0.982334	0.993191
ARC	FALSE	.	-0.0397987	0.106172	1	FALSE	.	0.215908	0.0327401	0.180921	FALSE	.	0.638593	2.63761e-06	5.63573e-05	FALSE	.	0.488585	0.00015891	0.0019248
ARCN1	FALSE	.	0.0415711	0.246319	0.673273	FALSE	.	-0.0217848	0.777054	0.917378	FALSE	.	0.209908	0.0239313	0.116115	FALSE	.	0.158621	0.0880905	0.279557
AREG	FALSE	.	0.0017497	0.699745	0.915716	TRUE	-	-1.29774	2.74206e-20	3.21586e-18	TRUE	-	-2.22025	1.4132e-60	4.21011e-58	TRUE	-	-2.19585	1.02144e-61	3.43715e-59
AREL1	FALSE	.	-0.00286634	0.883524	1	FALSE	.	-0.130388	0.138279	0.430004	FALSE	.	-0.015848	0.867277	0.950245	FALSE	.	-0.0272113	0.79166	0.915729
ARF1	FALSE	.	-0.00495084	0.8984	0.972234	FALSE	.	-0.199341	0.000161204	0.00275111	FALSE	.	-0.104231	0.0490341	0.190562	FALSE	.	-0.0414709	0.413543	0.68445
ARF3	FALSE	.	-0.0162201	0.688246	0.911932	FALSE	.	0.0860763	0.188605	0.502632	FALSE	.	-0.0179563	0.791718	0.92001	FALSE	.	-0.0383972	0.563189	0.793959
ARF4	FALSE	.	-0.0405708	0.295591	0.718594	FALSE	.	-0.135957	0.0640758	0.276538	FALSE	.	-0.050374	0.498251	0.751424	FALSE	.	-0.00496907	0.944697	0.980839
ARF4-AS1	FALSE	.	-0.0147074	0.168537	1	FALSE	.	0.101984	0.19098	1	FALSE	.	0.107115	0.283217	1	FALSE	.	-0.0327824	0.745123	1
ARF5	FALSE	.	-0.054139	0.106372	1	FALSE	.	-0.102309	0.207012	0.526189	FALSE	.	-0.0822973	0.360644	0.637033	FALSE	.	0.0140493	0.875678	0.952641
ARF6	FALSE	.	0.0390063	0.332134	0.740253	FALSE	.	0.196573	0.00643056	0.0561547	FALSE	.	0.407407	2.07614e-06	4.52886e-05	FALSE	.	0.539068	3.33102e-09	1.04878e-07
ARFGAP1	FALSE	.	-0.0453716	0.130496	1	FALSE	.	-0.136177	0.113183	0.383591	FALSE	.	0.0396199	0.666606	0.857582	FALSE	.	0.073636	0.451984	0.714255
ARFGAP2	FALSE	.	-0.000727777	0.984558	0.995875	FALSE	.	-0.0406251	0.59002	0.833253	FALSE	.	-0.0298161	0.7173	0.882304	FALSE	.	0.0357704	0.667549	0.848261
ARFGAP3	FALSE	.	0.0222989	0.449468	1	FALSE	.	-0.185309	0.0412237	0.208464	FALSE	.	-0.0872757	0.338766	0.615707	FALSE	.	0.0732463	0.429824	0.696411
ARFGEF1	FALSE	.	0.0161389	0.643412	0.891487	FALSE	.	-0.0610615	0.433393	0.738127	FALSE	.	0.024185	0.778171	0.912555	FALSE	.	-0.0972343	0.27782	0.552357
ARFGEF2	FALSE	.	0.00865291	0.731388	1	FALSE	.	-0.148436	0.0994629	0.356244	FALSE	.	-0.00381147	0.967632	0.986843	FALSE	.	0.088677	0.397216	0.668817
ARFIP1	FALSE	.	0.00727867	0.808675	1	FALSE	.	0.0205134	0.794338	0.925293	FALSE	.	-0.164097	0.107611	0.318158	FALSE	.	0.00862056	0.927834	0.975199
ARFIP2	FALSE	.	0.0128475	0.68358	1	FALSE	.	-0.116174	0.161453	0.46709	FALSE	.	0.0304985	0.733564	0.891684	FALSE	.	0.05235	0.57429	0.801215
ARFRP1	FALSE	.	-0.00762904	0.81751	1	FALSE	.	-0.0137733	0.860546	0.954867	FALSE	.	0.135862	0.148857	0.388609	FALSE	.	0.198593	0.0609729	0.220617
ARG1	FALSE	.	0.00252073	0.784926	1	FALSE	.	-0.0477118	0.451899	1	FALSE	.	-0.0926211	0.311257	1	FALSE	.	-0.14198	0.201693	1
ARG2	FALSE	.	0.0184143	0.364968	1	FALSE	.	-0.0279334	0.709139	0.889966	FALSE	.	-0.171652	0.126551	0.352538	FALSE	.	0.062679	0.550093	0.785702
ARGFXP2	FALSE	.	0.000869497	0.786168	1	FALSE	.	0.00212287	0.949683	1	FALSE	.	0.0445599	0.366957	1	FALSE	.	-0.0169993	0.762408	1
ARGLU1	FALSE	.	0.015425	0.676833	0.906226	FALSE	.	-0.138662	0.0812488	0.320734	FALSE	.	0.158821	0.0674063	0.236945	FALSE	.	0.105885	0.217216	0.478418
ARHGAP1	FALSE	.	-0.0173941	0.621922	1	FALSE	.	0.0331406	0.668671	0.869653	FALSE	.	-0.18996	0.0476753	0.186673	FALSE	.	-0.080551	0.37702	0.649769
ARHGAP10	FALSE	.	0.0051698	0.824203	1	FALSE	.	0.0649757	0.414161	0.726534	FALSE	.	-0.121411	0.236816	0.505149	FALSE	.	-0.0847841	0.417591	0.687767
ARHGAP11A	FALSE	.	0.00263744	0.885526	1	FALSE	.	-0.0347303	0.639132	0.855359	FALSE	.	0.0210098	0.823919	0.933739	FALSE	.	0.0159255	0.876781	0.952885
ARHGAP11B	FALSE	.	0.00288399	0.487547	1	FALSE	.	0.0151092	0.706688	1	FALSE	.	-0.0290855	0.58039	1	FALSE	.	0.00852345	0.885106	1
ARHGAP12	FALSE	.	0.0115727	0.524292	1	FALSE	.	0.0737145	0.343533	0.666202	FALSE	.	0.137678	0.2025	0.465697	FALSE	.	0.0659485	0.532153	0.774969
ARHGAP15	FALSE	.	-0.0662763	0.0441036	1	FALSE	.	-0.00704189	0.92839	0.975371	FALSE	.	-0.18606	0.0618218	0.224214	FALSE	.	-0.128579	0.194693	0.448965
ARHGAP17	FALSE	.	-0.0140095	0.634267	1	FALSE	.	0.442019	0.00160037	0.0190796	FALSE	.	0.0773997	0.422283	0.693082	FALSE	.	0.0462132	0.640506	0.836902
ARHGAP18	FALSE	.	0.00707533	0.861472	0.962288	FALSE	.	-0.127695	0.0429111	0.214368	FALSE	.	0.0416677	0.522927	0.767877	FALSE	.	-0.105317	0.114524	0.327316
ARHGAP19	FALSE	.	0.00583128	0.771512	1	FALSE	.	0.0570683	0.462637	0.756879	FALSE	.	-0.10628	0.300825	0.575868	FALSE	.	-0.0967263	0.375141	0.648307
ARHGAP20	FALSE	.	0.0125435	0.17364	1	FALSE	.	0.0256759	0.656446	1	FALSE	.	0.0531238	0.534936	1	FALSE	.	-0.0226866	0.799812	1
ARHGAP21	FALSE	.	0.00858927	0.722027	1	FALSE	.	-0.121855	0.154603	0.456879	FALSE	.	0.04955	0.600863	0.817401	FALSE	.	-0.281872	0.0314617	0.139072
ARHGAP22	FALSE	.	0.00683068	0.707303	1	FALSE	.	-0.0381544	0.608691	0.841888	FALSE	.	-0.0292658	0.75767	0.904122	FALSE	.	0.0957168	0.38165	0.65523
ARHGAP23	FALSE	.	0.0083032	0.605139	1	FALSE	.	0.131904	0.134721	0.422915	FALSE	.	0.430303	0.0091882	0.056656	FALSE	.	0.615278	0.00272554	0.0210385
ARHGAP25	FALSE	.	-0.0258537	0.431669	1	FALSE	.	0.079113	0.322879	0.645413	FALSE	.	-0.199115	0.0565639	0.211395	FALSE	.	-0.178633	0.104183	0.308012
ARHGAP26	FALSE	.	0.0446432	0.244228	0.670082	FALSE	.	0.0172876	0.812773	0.933154	FALSE	.	-0.101594	0.213292	0.478793	FALSE	.	-0.248994	0.00857492	0.0536518
ARHGAP27	FALSE	.	0.0109608	0.648847	1	FALSE	.	-0.1272	0.143188	0.437104	FALSE	.	-0.0592577	0.539075	0.779585	FALSE	.	0.089679	0.397397	0.668817
ARHGAP27P1-BPTFP1-KPNA2P3	FALSE	.	0.00137539	0.742955	1	FALSE	.	-0.0370958	0.347038	1	FALSE	.	-0.113414	0.0828439	1	FALSE	.	-0.0249299	0.702986	1
ARHGAP29	FALSE	.	-0.000670967	0.866932	1	FALSE	.	0.0403506	0.40458	1	FALSE	.	-0.105932	0.14141	1	FALSE	.	-0.0592871	0.446448	1
ARHGAP30	FALSE	.	0.0471579	0.244028	0.670082	FALSE	.	-0.0629137	0.358207	0.676188	FALSE	.	-0.119377	0.103285	0.309648	FALSE	.	-0.223188	0.00575636	0.0389203
ARHGAP31	FALSE	.	0.00191732	0.889881	1	FALSE	.	-0.00349398	0.960044	0.984942	FALSE	.	0.143739	0.180175	0.435772	FALSE	.	0.0188621	0.853848	0.94313
ARHGAP32	FALSE	.	0.00483437	0.732957	1	FALSE	.	0.00662427	0.92334	1	FALSE	.	-0.0335079	0.719376	1	FALSE	.	-0.169736	0.157483	0.398537
ARHGAP33	FALSE	.	0.00333424	0.401253	1	FALSE	.	-0.0287928	0.466632	1	FALSE	.	0.0271411	0.693083	1	FALSE	.	-0.14243	0.0986588	1
ARHGAP35	FALSE	.	0.00718251	0.792804	1	FALSE	.	0.107933	0.197469	0.515171	FALSE	.	-0.218672	0.0523661	0.200596	FALSE	.	0.000867551	0.992907	0.996609
ARHGAP4	FALSE	.	-0.0156322	0.68008	0.90778	FALSE	.	-0.00454816	0.950711	0.981722	FALSE	.	-0.187211	0.0270745	0.126368	FALSE	.	-0.0736607	0.367104	0.641991
ARHGAP42	FALSE	.	0.00349562	0.703708	1	FALSE	.	0.0530157	0.368779	1	FALSE	.	-0.129366	0.149417	1	FALSE	.	0.0554484	0.523417	1
ARHGAP44	FALSE	.	0.000245181	0.953398	1	FALSE	.	0.00387695	0.919667	1	FALSE	.	0.00955223	0.866245	1	FALSE	.	-0.117782	0.0974119	1
ARHGAP45	FALSE	.	0.027546	0.47041	0.817156	FALSE	.	-0.0546464	0.459873	0.755789	FALSE	.	-0.178131	0.0388676	0.162015	FALSE	.	-0.10607	0.212123	0.471695
ARHGAP5	FALSE	.	0.211045	0.000204209	0.0193891	FALSE	.	0.563704	6.08531e-05	0.00119876	FALSE	.	-0.0142834	0.872084	0.951771	FALSE	.	-0.161354	0.108767	0.316395
ARHGAP5-AS1	FALSE	.	-0.00318465	0.799944	1	FALSE	.	0.12052	0.138386	1	FALSE	.	0.0572457	0.548177	0.78513	FALSE	.	0.000494816	0.996093	0.997716
ARHGAP8	FALSE	.	0.000804142	0.794205	1	FALSE	.	-0.0295159	0.345687	1	FALSE	.	0.0110688	0.803745	1	FALSE	.	0.0581266	0.308312	1
ARHGAP9	FALSE	.	0.0184597	0.620482	0.884862	FALSE	.	-0.0307191	0.683752	0.878513	FALSE	.	-0.464913	3.0833e-05	0.000506292	FALSE	.	-0.239146	0.0164949	0.0872812
ARHGDIA	FALSE	.	-0.0143048	0.723116	0.925835	FALSE	.	0.0900517	0.178222	0.4896	FALSE	.	0.133736	0.0579555	0.215207	FALSE	.	0.0900216	0.190388	0.443649
ARHGDIB	FALSE	.	0.0208792	0.596114	0.8743	FALSE	.	0.0650016	0.231298	0.551893	FALSE	.	-0.127623	0.022861	0.112175	FALSE	.	-0.0911682	0.0953615	0.292218
ARHGEF1	FALSE	.	-0.0546363	0.111278	1	FALSE	.	-0.17151	0.0427035	0.213751	FALSE	.	-0.207363	0.0331611	0.145343	FALSE	.	-0.0903804	0.31725	0.598065
ARHGEF10	FALSE	.	0.00220987	0.753603	1	FALSE	.	-0.0389966	0.562546	1	FALSE	.	-0.0409978	0.639006	1	FALSE	.	-0.103008	0.332794	1
ARHGEF10L	FALSE	.	0.033428	0.281602	1	FALSE	.	-0.0400807	0.612412	0.843017	FALSE	.	-0.127246	0.194317	0.455272	FALSE	.	0.0145216	0.8796	0.954545
ARHGEF11	FALSE	.	-0.00922428	0.715871	1	FALSE	.	0.0514989	0.515282	0.789085	FALSE	.	-0.153162	0.147717	0.386414	FALSE	.	-0.519884	0.00229953	0.0183554
ARHGEF12	FALSE	.	-0.0146871	0.513059	1	FALSE	.	0.0769185	0.339041	0.662449	FALSE	.	0.00873085	0.92631	0.973126	FALSE	.	-0.0908724	0.392559	0.664738
ARHGEF16	FALSE	.	-0.000709001	0.937267	1	FALSE	.	-0.0311128	0.591671	1	FALSE	.	-0.104698	0.261194	1	FALSE	.	0.0390923	0.675782	1
ARHGEF17	FALSE	.	-0.000355875	0.95955	1	FALSE	.	0.0228681	0.667144	1	FALSE	.	-0.142704	0.12051	1	FALSE	.	-0.124829	0.151485	1
ARHGEF18	FALSE	.	-0.00336375	0.883764	1	FALSE	.	-0.0859598	0.29143	0.613983	FALSE	.	0.0167075	0.859167	0.948161	FALSE	.	-0.0718293	0.48925	0.742994
ARHGEF19	FALSE	.	-0.0056022	0.723213	1	FALSE	.	-0.0205852	0.772344	0.915254	FALSE	.	-0.00951182	0.918837	0.969708	FALSE	.	-0.0209681	0.837831	0.937131
ARHGEF2	FALSE	.	0.0061651	0.843023	1	FALSE	.	0.228203	0.0181376	0.120036	FALSE	.	0.340797	0.00667408	0.0444479	FALSE	.	0.377985	0.00677268	0.0442525
ARHGEF3	FALSE	.	0.033578	0.124928	1	FALSE	.	0.314608	0.0145003	0.102488	FALSE	.	-0.00479624	0.959465	0.98284	FALSE	.	0.25607	0.0665791	0.23383
ARHGEF37	FALSE	.	-0.0038162	0.587128	1	FALSE	.	0.041064	0.421534	1	FALSE	.	0.024872	0.731919	1	FALSE	.	-0.0628986	0.437228	1
ARHGEF38	FALSE	.	0.00440275	0.263219	1	FALSE	.	0.00403264	0.903182	1	FALSE	.	-0.00886982	0.867346	1	FALSE	.	0.00736471	0.902797	1
ARHGEF39	FALSE	.	-0.00894445	0.410282	1	FALSE	.	-0.012586	0.846098	1	FALSE	.	-0.244429	0.0523388	1	FALSE	.	-0.00206	0.983415	1
ARHGEF40	FALSE	.	-0.0221859	0.352259	1	FALSE	.	0.14776	0.0981395	0.35326	FALSE	.	-0.0784509	0.420092	0.690794	FALSE	.	-0.0108354	0.91402	0.969576
ARHGEF5	FALSE	.	-0.00198353	0.639448	1	FALSE	.	-0.0576306	0.173018	1	FALSE	.	0.0115901	0.843371	1	FALSE	.	-0.0300749	0.672317	1
ARHGEF6	FALSE	.	0.0273811	0.352943	1	FALSE	.	-0.00495368	0.949738	0.981515	FALSE	.	-0.0464334	0.613203	0.824164	FALSE	.	-0.102478	0.305634	0.584766
ARHGEF7	FALSE	.	-0.00639415	0.782248	1	FALSE	.	0.031769	0.68308	0.878513	FALSE	.	0.0306606	0.745448	0.896953	FALSE	.	0.0530093	0.602555	0.814807
ARHGEF9	FALSE	.	0.0247115	0.232767	1	FALSE	.	-0.133844	0.13108	0.417847	FALSE	.	0.277272	0.0378703	0.159159	FALSE	.	0.00451099	0.96484	0.987492
ARID1A	FALSE	.	0.00621741	0.838213	1	FALSE	.	0.0120993	0.877688	0.9591	FALSE	.	0.101214	0.290567	0.564199	FALSE	.	0.00389014	0.967452	0.987891
ARID1B	FALSE	.	-0.0034743	0.897729	1	FALSE	.	0.0706139	0.380175	0.697551	FALSE	.	-0.0885256	0.350992	0.626952	FALSE	.	-0.396599	0.00477816	0.0337385
ARID2	FALSE	.	0.00690323	0.799191	1	FALSE	.	0.0751284	0.352549	0.672234	FALSE	.	0.136875	0.181677	0.437797	FALSE	.	0.00713375	0.941823	0.979955
ARID3A	FALSE	.	0.00602717	0.852802	1	FALSE	.	-0.0121958	0.874653	0.958863	FALSE	.	0.141751	0.131413	0.360402	FALSE	.	0.0119445	0.893108	0.961699
ARID3B	FALSE	.	-0.00869538	0.478049	1	FALSE	.	-0.177409	0.0669258	0.283977	FALSE	.	-0.0299064	0.751421	0.900685	FALSE	.	-0.178712	0.147153	0.381634
ARID4A	FALSE	.	0.0690917	0.0717039	0.429341	FALSE	.	-0.056499	0.447147	0.746094	FALSE	.	-0.0433987	0.598001	0.816253	FALSE	.	-0.296418	0.00445738	0.0318917
ARID4B	FALSE	.	-0.00558155	0.886291	0.968263	FALSE	.	-0.0893769	0.210547	0.531425	FALSE	.	-0.0922778	0.215131	0.480601	FALSE	.	-0.444197	1.94125e-06	3.77316e-05
ARID5A	FALSE	.	0.112912	0.00617636	0.138412	FALSE	.	0.322955	7.12164e-05	0.00138399	FALSE	.	-0.0521628	0.453462	0.719358	FALSE	.	-0.101547	0.150155	0.386719
ARID5B	FALSE	.	-0.0556434	0.168805	0.583379	FALSE	.	-0.064687	0.324693	0.64687	FALSE	.	-0.325978	1.20813e-05	0.00022023	FALSE	.	-0.291356	0.000115703	0.0014606
ARIH1	FALSE	.	-0.017988	0.5542	1	FALSE	.	-0.265733	0.00768778	0.0645083	FALSE	.	-0.748805	3.16585e-07	8.09078e-06	FALSE	.	-0.620569	2.28933e-05	0.000356841
ARIH2	FALSE	.	0.0780722	0.0244122	1	FALSE	.	-0.0163905	0.834424	0.942864	FALSE	.	0.0857054	0.345529	0.622055	FALSE	.	0.15283	0.126211	0.348025
ARIH2OS	FALSE	.	-0.00242174	0.673261	1	FALSE	.	0.00385371	0.938473	1	FALSE	.	-0.0350628	0.575181	1	FALSE	.	-0.0961763	0.196244	1
ARL1	FALSE	.	-0.0126479	0.672455	1	FALSE	.	0.184735	0.04438	0.219313	FALSE	.	0.0886425	0.345411	0.622055	FALSE	.	0.078356	0.419204	0.689054
ARL10	FALSE	.	0.00316277	0.666825	1	FALSE	.	-0.00930861	0.86796	1	FALSE	.	0.0619535	0.44414	1	FALSE	.	0.114189	0.241519	1
ARL11	FALSE	.	-0.00310405	0.908691	1	FALSE	.	0.00623224	0.936187	0.975772	FALSE	.	-0.0158559	0.865743	0.949666	FALSE	.	-0.230807	0.0694955	0.24093
ARL13B	FALSE	.	-0.00794072	0.68471	1	FALSE	.	0.130982	0.137185	0.427317	FALSE	.	0.0115359	0.90301	0.963507	FALSE	.	0.0202712	0.842386	0.939127
ARL14EP	FALSE	.	0.016481	0.620399	1	FALSE	.	0.147988	0.0812221	0.320734	FALSE	.	0.382558	0.00263618	0.0212751	FALSE	.	0.230879	0.0406081	0.167613
ARL15	FALSE	.	0.0265175	0.182196	1	FALSE	.	0.0628286	0.418491	0.727629	FALSE	.	0.0908316	0.367425	0.642266	FALSE	.	-0.0484754	0.641079	0.836902
ARL16	FALSE	.	-0.00176205	0.956524	1	FALSE	.	-0.0308626	0.694358	0.883139	FALSE	.	0.0324071	0.712477	0.88063	FALSE	.	-0.0573158	0.528958	0.771973
ARL17B	FALSE	.	0.00185926	0.808429	1	FALSE	.	0.00865303	0.876229	1	FALSE	.	-0.0365293	0.651394	1	FALSE	.	0.0419216	0.632001	1
ARL2	FALSE	.	0.0602889	0.105444	0.496062	FALSE	.	0.0634277	0.411455	0.723859	FALSE	.	0.202125	0.03065	0.137659	FALSE	.	0.0757455	0.388673	0.661592
ARL2BP	FALSE	.	-0.0423336	0.268214	0.693493	FALSE	.	0.153875	0.0489194	0.232685	FALSE	.	0.0993387	0.228396	0.495604	FALSE	.	0.104339	0.218299	0.480017
ARL3	FALSE	.	-0.0306234	0.388951	0.775919	FALSE	.	-0.125918	0.115045	0.38758	FALSE	.	-0.0791858	0.355157	0.631206	FALSE	.	-0.0771661	0.376427	0.649162
ARL4C	FALSE	.	0.10659	0.0101266	0.179984	FALSE	.	-0.846623	1.07572e-38	3.2878e-36	TRUE	-	-1.38855	1.57438e-91	9.65651e-89	TRUE	-	-1.49022	1.20573e-100	1.08194e-97
ARL4D	FALSE	.	0.0216128	0.384692	1	FALSE	.	0.0846802	0.29903	0.621271	FALSE	.	-0.857094	2.46908e-05	0.000416587	FALSE	.	-0.114474	0.287696	0.565414
ARL5A	FALSE	.	0.000542204	0.985999	1	FALSE	.	0.330723	0.002767	0.0294699	FALSE	.	-0.0658378	0.471106	0.732701	FALSE	.	0.0833652	0.386306	0.658812
ARL5B	FALSE	.	0.0382316	0.0774254	1	FALSE	.	-0.178501	0.0580393	0.25994	FALSE	.	-0.930471	1.51089e-06	3.43974e-05	FALSE	.	-0.919033	3.21158e-06	5.93179e-05
ARL5C	FALSE	.	0.00105555	0.7649	1	FALSE	.	0.033023	0.356562	1	FALSE	.	-0.00799637	0.871626	1	FALSE	.	-0.0229	0.708637	1
ARL6	FALSE	.	-0.000789881	0.881602	1	FALSE	.	0.00504482	0.895316	1	FALSE	.	0.0208959	0.748427	1	FALSE	.	0.138344	0.0882572	1
ARL6IP1	FALSE	.	0.0675603	0.0979223	0.483673	FALSE	.	0.173006	0.006826	0.0588436	FALSE	.	-0.0097456	0.879773	0.955566	FALSE	.	0.140038	0.0363089	0.15417
ARL6IP1P2	FALSE	.	-0.00348545	0.68355	1	FALSE	.	-0.0201636	0.720447	1	FALSE	.	0.0408119	0.607978	1	FALSE	.	-0.0118462	0.89567	1
ARL6IP1P3	FALSE	.	0.00838661	0.0780058	1	FALSE	.	0.0256375	0.505173	1	FALSE	.	-0.0742827	0.299508	1	FALSE	.	0.0348025	0.641081	1
ARL6IP5	FALSE	.	0.101293	0.0135291	0.205096	FALSE	.	0.571426	5.60623e-14	4.59711e-12	FALSE	.	0.29589	2.77934e-05	0.000462942	FALSE	.	0.217856	0.00212778	0.0172529
ARL6IP6	FALSE	.	-0.027718	0.278039	1	FALSE	.	-0.366625	0.00534388	0.0491255	FALSE	.	-0.0312979	0.740508	0.895074	FALSE	.	0.108365	0.30846	0.5885
ARL8A	FALSE	.	-0.00244453	0.949214	0.986395	FALSE	.	0.122536	0.103834	0.365923	FALSE	.	0.334166	0.000332903	0.00384832	FALSE	.	0.391809	9.66942e-05	0.00124994
ARL8B	FALSE	.	-0.0312435	0.420292	0.796727	FALSE	.	-0.160933	0.0320018	0.178227	FALSE	.	0.0688361	0.366621	0.642027	FALSE	.	0.0728802	0.333647	0.613091
ARL9	FALSE	.	0.011027	0.182567	1	FALSE	.	-0.0799616	0.132806	1	FALSE	.	-0.0462678	0.550205	1	FALSE	.	-0.132711	0.160885	1
ARMC1	FALSE	.	-0.0131961	0.680417	1	FALSE	.	0.03868	0.624164	0.848768	FALSE	.	0.092904	0.326442	0.602231	FALSE	.	0.015767	0.867881	0.949248
ARMC10	FALSE	.	-0.0218443	0.434538	1	FALSE	.	0.101271	0.221576	0.54232	FALSE	.	0.0761465	0.419563	0.690356	FALSE	.	0.0750061	0.451815	0.714255
ARMC12	FALSE	.	-0.00328817	0.385057	1	FALSE	.	-0.0291687	0.415421	1	FALSE	.	0.0112026	0.824299	1	FALSE	.	-0.0174996	0.760752	1
ARMC2	FALSE	.	-0.00192691	0.898093	1	FALSE	.	-0.0463691	0.531773	0.798299	FALSE	.	-0.0382287	0.687369	0.867804	FALSE	.	-0.0568265	0.588585	0.809161
ARMC5	FALSE	.	0.00786806	0.695849	1	FALSE	.	0.0424913	0.57603	0.826644	FALSE	.	-0.0909477	0.365738	0.64104	FALSE	.	-0.122996	0.274351	0.548766
ARMC6	FALSE	.	-0.0342007	0.25674	1	FALSE	.	0.044966	0.569903	0.822069	FALSE	.	0.227511	0.0428795	0.174378	FALSE	.	0.335201	0.0140385	0.0774802
ARMC7	FALSE	.	0.00355766	0.87357	1	FALSE	.	0.117704	0.170137	0.480807	FALSE	.	0.301271	0.0296076	0.134811	FALSE	.	0.269337	0.0535173	0.202633
ARMC8	FALSE	.	-0.0323898	0.244902	1	FALSE	.	-0.0324638	0.680433	0.877213	FALSE	.	0.211754	0.0512097	0.197107	FALSE	.	0.178496	0.107365	0.313817
ARMC9	FALSE	.	0.00919184	0.581346	1	FALSE	.	0.140363	0.11838	0.392886	FALSE	.	0.27278	0.0435186	0.176448	FALSE	.	0.185151	0.136731	0.365339
ARMCX3	FALSE	.	0.0292764	0.411577	0.788427	FALSE	.	-0.318933	0.000890228	0.0117524	FALSE	.	0.0871109	0.292608	0.566684	FALSE	.	0.0283608	0.728066	0.884056
ARMCX4	FALSE	.	-0.00463607	0.497135	1	FALSE	.	0.0902585	0.178235	1	FALSE	.	0.0357239	0.673733	1	FALSE	.	-0.0779447	0.426352	1
ARMCX5	FALSE	.	0.0124287	0.560777	1	FALSE	.	0.185626	0.0609041	0.267532	FALSE	.	0.146703	0.180502	0.435772	FALSE	.	-0.0156529	0.878797	0.954305
ARMCX6	FALSE	.	0.000967334	0.865519	1	FALSE	.	0.0688811	0.112167	1	FALSE	.	0.0208337	0.753218	1	FALSE	.	-0.0105986	0.888499	1
ARMH1	FALSE	.	0.00599601	0.798043	1	FALSE	.	-0.22873	0.0322544	0.17914	FALSE	.	-0.00804209	0.931997	0.975234	FALSE	.	-0.173819	0.142669	0.374867
ARMH3	FALSE	.	-0.0310353	0.223478	1	FALSE	.	-0.0196487	0.800667	0.927221	FALSE	.	0.104723	0.288339	0.562176	FALSE	.	0.0208748	0.832625	0.934512
ARMH4	FALSE	.	-0.0020961	0.661318	1	FALSE	.	0.00461573	0.895634	1	FALSE	.	-0.0324623	0.589371	1	FALSE	.	0.0461851	0.500447	1
ARMT1	FALSE	.	0.0315673	0.436579	0.801889	FALSE	.	0.460015	1.60827e-09	8.25374e-08	FALSE	.	0.194281	0.00483424	0.0340586	FALSE	.	0.295272	8.04601e-05	0.00106699
ARNT	FALSE	.	0.00403505	0.896843	1	FALSE	.	-0.0367562	0.641433	0.856188	FALSE	.	-0.170602	0.0868968	0.278833	FALSE	.	-0.110871	0.260534	0.53113
ARNT2	FALSE	.	-0.00278266	0.833145	1	FALSE	.	-0.148636	0.0962685	1	FALSE	.	-0.0892126	0.370718	0.645322	FALSE	.	-0.0519299	0.618825	0.822858
ARNTL	FALSE	.	0.0178088	0.523421	1	FALSE	.	0.00814775	0.91727	0.971289	FALSE	.	-0.00504955	0.95681	0.982051	FALSE	.	0.166518	0.139825	0.370298
ARNTL2	FALSE	.	-0.000949427	0.835274	1	FALSE	.	-0.0782303	0.0742729	1	FALSE	.	0.0720234	0.228084	1	FALSE	.	0.0151627	0.825339	1
ARPC1A	FALSE	.	-0.0684822	0.0755496	0.436832	FALSE	.	0.0882585	0.243745	0.565621	FALSE	.	0.656614	5.17031e-09	1.77338e-07	FALSE	.	0.525857	2.38949e-06	4.50614e-05
ARPC1B	FALSE	.	-0.0149944	0.711503	0.920038	FALSE	.	-0.0608605	0.341501	0.664168	FALSE	.	0.00380019	0.954562	0.981907	FALSE	.	0.0766181	0.249848	0.518757
ARPC2	FALSE	.	0.082048	0.0331394	0.309801	FALSE	.	0.189554	0.000217385	0.00355356	FALSE	.	0.150653	0.00387641	0.0286866	FALSE	.	0.118223	0.0223685	0.10889
ARPC3	FALSE	.	-0.0298725	0.461868	0.812441	FALSE	.	-0.0469378	0.45882	0.75492	FALSE	.	-0.154613	0.02185	0.108305	FALSE	.	-0.102189	0.120446	0.33754
ARPC3P3	FALSE	.	0.00960395	0.363703	1	FALSE	.	-0.069285	0.317013	1	FALSE	.	-0.00767715	0.929791	1	FALSE	.	0.212036	0.0905269	1
ARPC3P5	FALSE	.	-0.000560256	0.920915	1	FALSE	.	0.0383885	0.332679	1	FALSE	.	-0.0289498	0.630132	1	FALSE	.	-0.0232941	0.762344	1
ARPC4	FALSE	.	-0.057396	0.157984	0.569953	FALSE	.	-0.0616033	0.314913	0.637374	FALSE	.	-0.0557563	0.377117	0.649843	FALSE	.	-0.00202759	0.973202	0.98956
ARPC5	FALSE	.	0.0981721	0.0127474	0.20084	FALSE	.	0.132023	0.0129094	0.0938074	FALSE	.	-0.0064071	0.905711	0.964094	FALSE	.	0.0356255	0.491165	0.744025
ARPC5L	FALSE	.	0.0665705	0.087076	0.462696	FALSE	.	0.265172	0.00202329	0.0230066	FALSE	.	0.846474	1.31276e-15	9.1254e-14	FALSE	.	0.800523	7.22277e-14	4.00901e-12
ARPP19	FALSE	.	0.0414141	0.233894	0.660252	FALSE	.	-0.0559133	0.47276	0.762421	FALSE	.	-0.00426075	0.960007	0.98284	FALSE	.	0.120359	0.192823	0.446905
ARPP21	FALSE	.	0.00192668	0.691641	1	FALSE	.	0.0449906	0.242852	1	FALSE	.	-0.0691535	0.315552	1	FALSE	.	-0.0523687	0.457445	1
ARRB1	FALSE	.	-0.00995447	0.755484	1	FALSE	.	-0.0218978	0.780817	0.918914	FALSE	.	-0.083392	0.368253	0.643282	FALSE	.	-0.43711	0.00203771	0.0166102
ARRB2	FALSE	.	0.0132497	0.740251	0.931575	FALSE	.	-0.212882	0.000215151	0.00352275	FALSE	.	-0.1777	0.00283962	0.0226193	FALSE	.	-0.204788	0.000982028	0.00906114
ARRDC1	FALSE	.	0.0168144	0.638907	0.891487	FALSE	.	-0.11919	0.131661	0.418303	FALSE	.	-0.396932	0.000317093	0.00369423	FALSE	.	-0.181781	0.0558693	0.208596
ARRDC1-AS1	FALSE	.	0.00900263	0.691892	1	FALSE	.	0.16002	0.0876767	0.333072	FALSE	.	0.191625	0.104535	0.312139	FALSE	.	0.257608	0.0618781	0.222694
ARRDC2	FALSE	.	-0.0156489	0.665955	0.902273	FALSE	.	-0.191438	0.0167234	0.113355	FALSE	.	-0.132654	0.1228	0.346531	FALSE	.	-0.0900011	0.29358	0.571968
ARRDC3	FALSE	.	0.107913	0.00451985	0.114842	TRUE	-	-1.1486	5.94376e-28	1.13111e-25	TRUE	-	-1.42989	1.52511e-42	3.05814e-40	TRUE	-	-1.49246	2.30632e-45	5.28393e-43
ARRDC3-AS1	FALSE	.	0.00143818	0.812649	1	FALSE	.	-0.00461148	0.928495	1	FALSE	.	-0.0475044	0.514251	1	FALSE	.	-0.0134495	0.862087	1
ARRDC4	FALSE	.	0.0315917	0.264369	1	FALSE	.	0.498035	0.000425852	0.00627028	TRUE	+	1.22416	4.88324e-12	2.35729e-10	TRUE	+	1.30748	3.90811e-13	1.99443e-11
ARRDC5	FALSE	.	2.30671e-05	0.997992	1	FALSE	.	0.0120394	0.839785	1	FALSE	.	-0.0178971	0.794896	1	FALSE	.	-0.000688055	0.993753	1
ARSA	FALSE	.	-0.044705	0.180859	0.599761	FALSE	.	0.046839	0.551337	0.811335	FALSE	.	-0.0591046	0.503289	0.755667	FALSE	.	-0.0268634	0.763234	0.901943
ARSB	FALSE	.	0.016162	0.493656	1	FALSE	.	0.050343	0.521298	0.79284	FALSE	.	0.0537032	0.57493	0.801765	FALSE	.	0.0195806	0.844433	0.940247
ARSD	FALSE	.	0.0188554	0.567728	1	FALSE	.	0.0704138	0.373413	0.691392	FALSE	.	0.177256	0.06747	0.237032	FALSE	.	0.0831558	0.369913	0.643533
ARSD-AS1	FALSE	.	0.00111058	0.853988	1	FALSE	.	-0.0475205	0.417153	1	FALSE	.	0.0561222	0.48538	1	FALSE	.	-0.0374502	0.675968	1
ARSG	FALSE	.	-0.0143536	0.434366	1	FALSE	.	-0.0354277	0.642935	0.856737	FALSE	.	-0.043927	0.647435	0.846071	FALSE	.	-0.485065	0.00585197	0.0394169
ARSK	FALSE	.	-0.00151041	0.884015	1	FALSE	.	0.00629202	0.913986	1	FALSE	.	-0.0279302	0.729914	1	FALSE	.	-0.152616	0.174299	1
ARSL	FALSE	.	-0.00299083	0.739289	1	FALSE	.	-0.00904557	0.883311	1	FALSE	.	0.120822	0.216694	1	FALSE	.	-0.0110777	0.909298	1
ARSLP1	FALSE	.	0.00207252	0.677637	1	FALSE	.	0.00426494	0.908941	1	FALSE	.	0.0134011	0.803059	1	FALSE	.	-0.020053	0.741943	1
ART3	FALSE	.	0.0019277	0.599485	1	FALSE	.	-0.00814578	0.79582	1	FALSE	.	0.0123951	0.791263	1	FALSE	.	0.00920523	0.870088	1
ARV1	FALSE	.	-0.00210962	0.940262	1	FALSE	.	0.285299	0.0124272	0.0915567	FALSE	.	0.202496	0.0730384	0.249414	FALSE	.	0.0801993	0.433134	0.699547
ARVCF	FALSE	.	0.00121729	0.857721	1	FALSE	.	-0.0199115	0.712491	1	FALSE	.	0.0494213	0.468878	1	FALSE	.	-0.0935276	0.28038	1
ASAH1	FALSE	.	0.011651	0.772178	0.934647	FALSE	.	0.0363973	0.532019	0.798503	FALSE	.	-0.0766122	0.203523	0.466609	FALSE	.	-0.0263165	0.64569	0.839101
ASAP1	FALSE	.	0.0182467	0.636697	0.891207	FALSE	.	-0.0237142	0.744063	0.905321	FALSE	.	-0.00148767	0.984856	0.993784	FALSE	.	-0.154365	0.0708391	0.243705
ASAP1-IT2	FALSE	.	-0.00369227	0.426293	1	FALSE	.	0.0271751	0.568728	1	FALSE	.	0.0540456	0.437355	1	FALSE	.	0.0367104	0.643054	1
ASAP2	FALSE	.	0.00706682	0.599411	1	FALSE	.	0.126415	0.133694	1	FALSE	.	0.00153271	0.986491	1	FALSE	.	0.111348	0.313983	0.594612
ASAP3	FALSE	.	-0.00541023	0.444279	1	FALSE	.	0.0394171	0.486656	1	FALSE	.	-0.0184551	0.809551	1	FALSE	.	-0.0210589	0.811731	1
ASB1	FALSE	.	0.005774	0.755354	1	FALSE	.	-0.0810093	0.303739	0.626228	FALSE	.	-0.0142891	0.879966	0.955672	FALSE	.	0.144695	0.215296	0.475746
ASB12	FALSE	.	0.00140105	0.722848	1	FALSE	.	0.00410589	0.902215	1	FALSE	.	0.0100048	0.864776	1	FALSE	.	0.0381232	0.536862	1
ASB13	FALSE	.	-0.0149057	0.367119	1	FALSE	.	0.101848	0.21048	0.53139	FALSE	.	-0.140939	0.191021	0.451342	FALSE	.	0.0545839	0.599573	0.813534
ASB16	FALSE	.	-0.00394933	0.363621	1	FALSE	.	0.0323591	0.390766	1	FALSE	.	0.0990691	0.128972	1	FALSE	.	-0.020035	0.742071	1
ASB16-AS1	FALSE	.	0.0182983	0.330612	1	FALSE	.	-0.0211561	0.773622	0.915254	FALSE	.	0.0024024	0.979741	0.991441	FALSE	.	0.140568	0.227264	0.491598
ASB3	FALSE	.	0.0418434	0.101391	1	FALSE	.	0.0400574	0.607648	0.8418	FALSE	.	-0.092323	0.351543	0.627423	FALSE	.	0.0191544	0.849835	0.941173
ASB6	FALSE	.	0.0523356	0.0692283	1	FALSE	.	-0.0326329	0.678938	0.876277	FALSE	.	0.0805841	0.39209	0.666284	FALSE	.	0.153092	0.146389	0.380297
ASB7	FALSE	.	-0.00802723	0.689857	1	FALSE	.	-0.300851	0.0131307	0.0949361	FALSE	.	-0.0349768	0.713364	0.880892	FALSE	.	-0.191128	0.114729	0.327779
ASB8	FALSE	.	0.0203631	0.545315	0.84869	FALSE	.	-0.0506215	0.520495	0.792781	FALSE	.	0.0280373	0.753308	0.901601	FALSE	.	0.0701686	0.459477	0.719524
ASCC1	FALSE	.	-0.0259893	0.34371	1	FALSE	.	0.0236346	0.763211	0.911128	FALSE	.	-0.117553	0.235701	0.504284	FALSE	.	-0.145125	0.177997	0.426591
ASCC2	FALSE	.	0.0137915	0.675828	1	FALSE	.	-0.127625	0.119138	0.393847	FALSE	.	-0.0769032	0.385621	0.65862	FALSE	.	-0.144898	0.136941	0.365537
ASCC3	FALSE	.	0.0282407	0.305135	1	FALSE	.	-0.0263982	0.736419	0.902494	FALSE	.	-0.0468006	0.617164	0.826278	FALSE	.	0.114328	0.274957	0.549506
ASCL1	FALSE	.	0.00177208	0.790391	1	FALSE	.	0.0555517	0.227419	1	FALSE	.	-0.00989818	0.854973	1	FALSE	.	-0.0551809	0.394373	1
ASCL2	FALSE	.	-0.00307761	0.650114	1	FALSE	.	0.0343545	0.492094	1	FALSE	.	0.0444017	0.470077	1	FALSE	.	0.128529	0.115985	1
ASF1A	FALSE	.	0.015446	0.647234	1	FALSE	.	0.134534	0.106005	0.369698	FALSE	.	-0.00438864	0.960808	0.983154	FALSE	.	0.070258	0.458752	0.718947
ASF1B	FALSE	.	-0.0155088	0.62525	1	FALSE	.	-0.0294783	0.708575	0.889942	FALSE	.	0.00798885	0.929778	0.974572	FALSE	.	-0.00999441	0.916419	0.970209
ASGR1	FALSE	.	-0.0192923	0.262563	1	FALSE	.	-0.233711	0.0335363	0.183553	FALSE	.	-0.340702	0.0234687	0.114564	FALSE	.	0.0404822	0.696082	0.866021
ASGR2	FALSE	.	-0.052951	0.176174	0.593403	FALSE	.	-0.110965	0.13097	0.417847	FALSE	.	-0.353024	0.000116873	0.00160346	FALSE	.	-0.186468	0.0275851	0.126614
ASH1L	FALSE	.	0.0458479	0.128001	1	FALSE	.	0.0175578	0.823402	0.938966	FALSE	.	0.0750074	0.416894	0.688353	FALSE	.	0.172633	0.109077	0.317014
ASH1L-AS1	FALSE	.	0.00310082	0.750012	1	FALSE	.	0.0328182	0.594449	1	FALSE	.	0.0757131	0.338665	1	FALSE	.	0.074047	0.409659	1
ASH2L	FALSE	.	-0.0146075	0.685902	0.910215	FALSE	.	-0.0743661	0.338883	0.66244	FALSE	.	0.0189843	0.823935	0.933739	FALSE	.	-0.0164929	0.847748	0.940699
ASIC1	FALSE	.	0.00341212	0.603801	1	FALSE	.	-0.0247809	0.569646	1	FALSE	.	0.0613014	0.337681	1	FALSE	.	0.120155	0.14476	1
ASIC2	FALSE	.	-0.00334293	0.453824	1	FALSE	.	0.0484533	0.236964	1	FALSE	.	0.0270632	0.65871	1	FALSE	.	0.0502463	0.496808	1
ASIC3	FALSE	.	0.00347623	0.290886	1	FALSE	.	0.0150836	0.626127	1	FALSE	.	-0.0230506	0.625087	1	FALSE	.	0.0291712	0.597407	1
ASIP	FALSE	.	0.00026089	0.954344	1	FALSE	.	0.00465952	0.89508	1	FALSE	.	-0.0309062	0.629615	1	FALSE	.	-0.0765993	0.299431	1
ASL	FALSE	.	0.0299087	0.364133	1	FALSE	.	0.0361099	0.645513	0.85852	FALSE	.	0.00845696	0.923271	0.97191	FALSE	.	0.00174726	0.984512	0.993483
ASNS	FALSE	.	-0.000625252	0.86924	1	FALSE	.	0.0422607	0.262997	1	FALSE	.	0.00614045	0.91226	1	FALSE	.	0.0378011	0.538731	1
ASNSD1	FALSE	.	0.0121458	0.640153	1	FALSE	.	-0.0549284	0.487706	0.771125	FALSE	.	0.0348075	0.712098	0.880563	FALSE	.	-0.0371717	0.710172	0.873469
ASPG	FALSE	.	-0.00500013	0.275235	1	FALSE	.	-0.0599241	0.165441	1	FALSE	.	0.0329139	0.602551	1	FALSE	.	-0.055484	0.434956	1
ASPH	FALSE	.	0.0838074	0.0172488	1	FALSE	.	0.144981	0.0871904	0.332226	FALSE	.	0.19973	0.0475779	0.186501	FALSE	.	0.103018	0.274332	0.548766
ASPHD1	FALSE	.	0.00869019	0.535744	1	FALSE	.	0.119324	0.141789	0.436131	FALSE	.	0.250068	0.0552729	0.207998	FALSE	.	0.420119	0.0173295	0.0905643
ASPHD2	FALSE	.	0.014275	0.497437	1	FALSE	.	0.0745903	0.342383	0.664859	FALSE	.	0.926559	0.000205537	0.00255024	FALSE	.	0.277616	0.0502792	0.194192
ASPM	FALSE	.	-0.0266297	0.294197	1	FALSE	.	-0.0576361	0.464927	0.758756	FALSE	.	-0.148724	0.165461	0.414528	FALSE	.	-0.272758	0.0419279	0.171665
ASPSCR1	FALSE	.	0.0156109	0.63877	1	FALSE	.	0.00962211	0.902217	0.966004	FALSE	.	-0.145983	0.126288	0.351993	FALSE	.	-0.0442274	0.628765	0.830028
ASRGL1	FALSE	.	0.0532247	0.170894	0.587225	FALSE	.	0.0849587	0.257969	0.581947	FALSE	.	0.16017	0.0559103	0.209704	FALSE	.	0.0916705	0.261648	0.532897
ASS1	FALSE	.	-0.6332	5.51955e-09	1.99145e-05	FALSE	.	-0.777268	1.11853e-10	6.51102e-09	FALSE	.	-0.842801	3.17488e-12	1.5542e-10	FALSE	.	-0.856287	9.63073e-12	4.08282e-10
ASS1P3	FALSE	.	-0.000651935	0.872566	1	FALSE	.	0.00385289	0.90559	1	FALSE	.	0.0383734	0.459001	1	FALSE	.	-0.0444904	0.459668	1
ASTE1	FALSE	.	0.0046134	0.773662	1	FALSE	.	0.598241	0.00176023	0.0205959	FALSE	.	0.0301797	0.744703	0.896447	FALSE	.	0.261105	0.0635182	0.226628
ASTL	FALSE	.	-0.000791337	0.85552	1	FALSE	.	-0.0236118	0.669287	1	FALSE	.	-0.0467374	0.586727	1	FALSE	.	-0.129073	0.241371	1
ASTN2	FALSE	.	-0.000409782	0.97961	1	FALSE	.	-0.0607392	0.421691	0.728941	FALSE	.	-0.0621943	0.52116	0.766884	FALSE	.	-0.000722403	0.994369	0.996996
ASXL1	FALSE	.	-0.0253273	0.393452	1	FALSE	.	0.0481765	0.543586	0.806978	FALSE	.	-0.0158235	0.861194	0.948163	FALSE	.	-0.00587159	0.950199	0.982901
ASXL2	FALSE	.	-0.00978454	0.726847	1	FALSE	.	0.0188763	0.809528	0.932289	FALSE	.	0.0549943	0.560506	0.793968	FALSE	.	0.0384782	0.695893	0.865986
ATAD1	FALSE	.	-0.00319165	0.904762	1	FALSE	.	0.037699	0.631507	0.852086	FALSE	.	0.0673442	0.479201	0.739251	FALSE	.	0.0827865	0.41945	0.689203
ATAD2	FALSE	.	-0.0039851	0.872977	1	FALSE	.	-0.171595	0.0692742	0.290023	FALSE	.	0.0716114	0.460088	0.72551	FALSE	.	-0.304177	0.0264163	0.123513
ATAD2B	FALSE	.	-0.0178955	0.363731	1	FALSE	.	0.023453	0.757961	0.909394	FALSE	.	0.0951325	0.344591	0.621742	FALSE	.	-0.129705	0.246867	0.515068
ATAD3A	FALSE	.	-0.0090244	0.717236	1	FALSE	.	-0.16563	0.0731922	0.300945	FALSE	.	-0.0879453	0.365393	0.640651	FALSE	.	-0.00475298	0.961581	0.986018
ATAD3B	FALSE	.	-0.0331537	0.0427555	1	FALSE	.	-0.309862	0.0141401	0.100364	FALSE	.	-0.180213	0.102566	0.308426	FALSE	.	-0.143294	0.194796	0.44898
ATAD3C	FALSE	.	-0.0144934	0.39102	1	FALSE	.	-0.0466607	0.528249	0.796515	FALSE	.	0.0212079	0.822327	0.933116	FALSE	.	-0.0518093	0.620628	0.824544
ATAD5	FALSE	.	0.0125419	0.518285	1	FALSE	.	-0.00241211	0.973425	0.990351	FALSE	.	0.0444645	0.643495	0.842468	FALSE	.	-0.138395	0.2313	0.49644
ATAT1	FALSE	.	-0.00187528	0.883149	1	FALSE	.	-0.0630047	0.383251	1	FALSE	.	0.085462	0.380822	1	FALSE	.	0.0828108	0.434075	0.700558
ATE1	FALSE	.	0.0479323	0.092762	1	FALSE	.	0.00145284	0.985145	0.99511	FALSE	.	-0.227048	0.0474428	0.186252	FALSE	.	-0.116736	0.271046	0.545434
ATE1-AS1	FALSE	.	0.0098759	0.167668	1	FALSE	.	0.0114659	0.848141	1	FALSE	.	0.0474055	0.579077	1	FALSE	.	-0.146381	0.17326	1
ATF1	FALSE	.	0.0144204	0.638972	1	FALSE	.	0.0680435	0.396917	0.711826	FALSE	.	0.142915	0.147359	0.386154	FALSE	.	0.274348	0.0235082	0.113159
ATF2	FALSE	.	0.0292902	0.26902	1	FALSE	.	0.0709856	0.377403	0.694798	FALSE	.	-0.0267457	0.774757	0.911722	FALSE	.	-0.158077	0.154456	0.393932
ATF3	FALSE	.	0.00627493	0.768609	0.933956	TRUE	-	-1.42123	1.16208e-28	2.34414e-26	TRUE	-	-1.60252	5.05744e-39	8.93795e-37	TRUE	-	-1.59622	1.06045e-33	1.60831e-31
ATF4	FALSE	.	-0.221043	8.90791e-05	0.0130867	FALSE	.	-0.236015	0.00517143	0.0480093	FALSE	.	0.107838	0.184926	0.442151	FALSE	.	0.347135	0.000488375	0.00507119
ATF4P4	FALSE	.	-0.002213	0.478837	1	FALSE	.	0.0284213	0.339148	1	FALSE	.	0.0184794	0.681675	1	FALSE	.	0.0373895	0.481715	1
ATF5	FALSE	.	-0.0448334	0.139598	1	FALSE	.	-0.147812	0.0864129	0.33114	FALSE	.	0.0852015	0.358451	0.635209	FALSE	.	0.149021	0.147807	0.382777
ATF6	FALSE	.	-0.0225222	0.542194	0.848452	FALSE	.	-0.114767	0.139984	0.432676	FALSE	.	0.108403	0.200806	0.463847	FALSE	.	-0.0978949	0.256422	0.526837
ATF6B	FALSE	.	-0.00235274	0.945366	0.984556	FALSE	.	-0.00293265	0.969727	0.989323	FALSE	.	-0.132466	0.138808	0.372069	FALSE	.	-0.181056	0.0628118	0.224928
ATF7	FALSE	.	-0.0102737	0.692594	1	FALSE	.	0.0920739	0.262789	0.587136	FALSE	.	0.0549912	0.557483	0.792004	FALSE	.	0.00186218	0.984741	0.993507
ATF7IP	FALSE	.	0.0016182	0.957724	1	FALSE	.	0.462901	0.000749179	0.0102946	FALSE	.	0.0720511	0.449379	0.716135	FALSE	.	-0.028529	0.773592	0.907585
ATF7IP2	FALSE	.	0.0201257	0.243987	1	FALSE	.	0.0666477	0.388613	0.704904	FALSE	.	0.0644854	0.508785	0.758775	FALSE	.	-0.163542	0.173542	0.42031
ATG10	FALSE	.	-0.020023	0.560232	0.858471	FALSE	.	0.0230768	0.765568	0.911955	FALSE	.	-0.207375	0.0305929	0.137497	FALSE	.	0.00247538	0.977286	0.99058
ATG101	FALSE	.	-0.0513284	0.156794	0.569953	FALSE	.	-0.0425305	0.575847	0.826644	FALSE	.	0.422517	3.65245e-05	0.000582326	FALSE	.	0.497423	3.47098e-06	6.36722e-05
ATG12	FALSE	.	0.0590841	0.120717	0.518289	FALSE	.	0.133379	0.0836824	0.325873	FALSE	.	0.0738072	0.363612	0.639304	FALSE	.	-0.0135791	0.864407	0.948338
ATG12P1	FALSE	.	0.00130105	0.709911	1	FALSE	.	0.0033471	0.912591	1	FALSE	.	0.0124036	0.795391	1	FALSE	.	0.0197822	0.728931	1
ATG13	FALSE	.	-0.00388337	0.902547	1	FALSE	.	0.050796	0.520818	0.792781	FALSE	.	0.00599446	0.94635	0.978153	FALSE	.	0.0381442	0.681173	0.856977
ATG14	FALSE	.	0.0529216	0.0474001	1	FALSE	.	0.109578	0.19025	0.505629	FALSE	.	-0.601617	0.000367817	0.0041672	FALSE	.	-0.603587	0.000565088	0.00569023
ATG16L1	FALSE	.	0.0104573	0.502807	1	FALSE	.	-0.195217	0.0524128	0.243112	FALSE	.	-0.2588	0.0448558	0.180305	FALSE	.	-0.287242	0.0411609	0.169092
ATG16L2	FALSE	.	-0.0110451	0.761288	0.933035	FALSE	.	-0.175267	0.0296875	0.169551	FALSE	.	-0.439909	8.49655e-05	0.00121195	FALSE	.	-0.372586	0.000807587	0.00768886
ATG2A	FALSE	.	0.00297764	0.864542	1	FALSE	.	-0.0758428	0.338966	0.66244	FALSE	.	-0.0629959	0.518874	0.765387	FALSE	.	-0.303415	0.0400629	0.166114
ATG2B	FALSE	.	0.00127514	0.930522	1	FALSE	.	-0.00433078	0.950849	0.981722	FALSE	.	-0.0351577	0.711445	0.879993	FALSE	.	0.0699503	0.510219	0.75712
ATG3	FALSE	.	-0.0698688	0.0870224	0.462696	FALSE	.	-0.152776	0.0222067	0.1386	FALSE	.	-0.138405	0.0449806	0.180528	FALSE	.	-0.286404	0.000182519	0.00216928
ATG4A	FALSE	.	0.0145463	0.496747	1	FALSE	.	0.0199393	0.793764	0.925079	FALSE	.	-0.00885017	0.925384	0.972527	FALSE	.	0.035133	0.730571	0.884819
ATG4B	FALSE	.	-0.0500662	0.15831	0.569953	FALSE	.	-0.0408694	0.596115	0.83773	FALSE	.	-0.00834817	0.921043	0.970758	FALSE	.	0.15518	0.0948767	0.291573
ATG4C	FALSE	.	0.0270598	0.385224	1	FALSE	.	0.0906212	0.266947	0.592172	FALSE	.	-0.164618	0.113244	0.329278	FALSE	.	-0.0897414	0.380317	0.653776
ATG4D	FALSE	.	0.0338575	0.251996	1	FALSE	.	-0.122739	0.145196	0.440763	FALSE	.	-0.141873	0.149846	0.389831	FALSE	.	-0.105078	0.290839	0.569409
ATG5	FALSE	.	0.0507113	0.109351	1	FALSE	.	0.082644	0.306254	0.628725	FALSE	.	0.0107157	0.904446	0.963784	FALSE	.	0.0361233	0.695429	0.865609
ATG7	FALSE	.	0.0173957	0.589423	1	FALSE	.	0.0181081	0.817067	0.936293	FALSE	.	-0.0068074	0.938568	0.977009	FALSE	.	-0.0101439	0.911065	0.968356
ATG9A	FALSE	.	0.000485534	0.937124	1	FALSE	.	0.0315135	0.521943	1	FALSE	.	-0.117283	0.120733	1	FALSE	.	-0.0310254	0.684682	1
ATIC	FALSE	.	-0.0487018	0.135267	1	FALSE	.	-0.0112136	0.886364	0.961483	FALSE	.	-0.0963264	0.297595	0.57167	FALSE	.	0.0162795	0.85952	0.946334
ATL1	FALSE	.	-0.00555738	0.599662	1	FALSE	.	-0.0775503	0.285112	1	FALSE	.	-0.126841	0.219049	1	FALSE	.	0.0130377	0.896268	1
ATL2	FALSE	.	0.0266006	0.130596	1	FALSE	.	-0.000297193	0.996779	0.998491	FALSE	.	0.020658	0.827798	0.934694	FALSE	.	-0.221934	0.0859455	0.274781
ATL3	FALSE	.	0.00706371	0.827972	1	FALSE	.	-0.00664676	0.932295	0.97573	FALSE	.	-0.103258	0.261735	0.534806	FALSE	.	-0.182416	0.075159	0.253619
ATM	FALSE	.	0.00980062	0.740463	1	FALSE	.	0.132564	0.119729	0.394837	FALSE	.	0.00876139	0.923844	0.972148	FALSE	.	-0.0805049	0.412708	0.683761
ATMIN	FALSE	.	0.0359625	0.210271	1	FALSE	.	0.0907837	0.267496	0.592342	FALSE	.	0.121795	0.217992	0.484339	FALSE	.	-0.0126452	0.896235	0.963307
ATN1	FALSE	.	0.0483997	0.0523358	1	FALSE	.	0.0112419	0.883119	0.960145	FALSE	.	-0.0148846	0.874372	0.952772	FALSE	.	-0.0570481	0.579709	0.804992
ATOH8	FALSE	.	0.00486327	0.657035	1	FALSE	.	-0.161994	0.0644305	1	FALSE	.	-0.141	0.185581	1	FALSE	.	-0.082145	0.433917	1
ATOX1	FALSE	.	-0.00698265	0.863254	0.962735	FALSE	.	0.0481385	0.450111	0.749517	FALSE	.	0.0135407	0.838728	0.941265	FALSE	.	0.0547125	0.40005	0.671825
ATP10A	FALSE	.	-0.00467239	0.608101	1	FALSE	.	-0.0195044	0.732221	1	FALSE	.	-0.0252517	0.756553	1	FALSE	.	-0.0467968	0.631565	1
ATP10D	FALSE	.	0.00553834	0.784621	1	FALSE	.	0.00814287	0.91298	0.969775	FALSE	.	-0.0350756	0.713643	0.88092	FALSE	.	-0.0455138	0.65934	0.844928
ATP11A	FALSE	.	0.0126855	0.594978	1	FALSE	.	-0.0660914	0.408765	0.721136	FALSE	.	-0.138574	0.178874	0.434254	FALSE	.	-0.0246208	0.804589	0.921094
ATP11B	FALSE	.	0.0242309	0.385486	1	FALSE	.	0.117294	0.164733	0.471691	FALSE	.	-0.0971265	0.315751	0.590765	FALSE	.	-0.129018	0.219467	0.481579
ATP11C	FALSE	.	0.0305589	0.171856	1	FALSE	.	0.0293628	0.700967	0.886267	FALSE	.	0.0574038	0.552683	0.788563	FALSE	.	0.0588685	0.571722	0.799758
ATP13A1	FALSE	.	0.0154007	0.564169	1	FALSE	.	-0.0196944	0.801271	0.927642	FALSE	.	-0.00614756	0.947302	0.978456	FALSE	.	0.047126	0.634899	0.833122
ATP13A2	FALSE	.	0.0122977	0.58698	1	FALSE	.	0.154808	0.0912344	0.338317	FALSE	.	0.0488846	0.609657	0.821431	FALSE	.	0.030456	0.764006	0.902261
ATP13A3	FALSE	.	0.0175	0.376789	1	FALSE	.	-0.0968339	0.241495	0.563199	FALSE	.	0.186558	0.10022	0.304783	FALSE	.	0.154287	0.171552	0.417702
ATP1A1	FALSE	.	0.000254204	0.99392	0.99857	FALSE	.	0.00443372	0.954459	0.982864	FALSE	.	-0.0213826	0.804726	0.925736	FALSE	.	0.135123	0.156168	0.396607
ATP1A1-AS1	FALSE	.	-0.0127787	0.386077	1	FALSE	.	-0.0235093	0.744201	0.905321	FALSE	.	0.139258	0.19816	0.460591	FALSE	.	0.0937169	0.389628	0.66217
ATP1A3	FALSE	.	0.000351694	0.940469	1	FALSE	.	-0.0487973	0.247705	1	FALSE	.	-0.0148564	0.831358	1	FALSE	.	0.0315643	0.641645	1
ATP1B1	FALSE	.	0.0896824	0.0144179	0.21197	FALSE	.	-0.0460418	0.548061	0.80886	FALSE	.	-0.478077	3.59596e-05	0.000576163	FALSE	.	-0.621567	3.16043e-07	7.14948e-06
ATP1B2	FALSE	.	0.000904213	0.865199	1	FALSE	.	-0.0401033	0.333821	1	FALSE	.	-0.00943494	0.892583	1	FALSE	.	-0.00421008	0.952589	1
ATP1B3	FALSE	.	-0.0587858	0.144126	0.552673	FALSE	.	-0.489083	2.79266e-08	1.20371e-06	FALSE	.	-0.279046	0.000410221	0.00453592	FALSE	.	-0.515627	6.62696e-09	1.99885e-07
ATP1B3-AS1	FALSE	.	-0.000443019	0.891827	1	FALSE	.	-0.0317048	0.349379	1	FALSE	.	-0.0307684	0.552726	1	FALSE	.	-0.038168	0.48738	1
ATP1B3P1	FALSE	.	0.000925157	0.779576	1	FALSE	.	0.00174293	0.957085	1	FALSE	.	-0.00308898	0.950289	1	FALSE	.	-0.0899325	0.14802	1
ATP23	FALSE	.	-0.0209065	0.301682	1	FALSE	.	0.0246108	0.742768	0.905231	FALSE	.	-0.083648	0.402031	0.674576	FALSE	.	0.0350441	0.734887	0.887124
ATP2A1	FALSE	.	-0.00405814	0.268599	1	FALSE	.	-0.0395997	0.251702	1	FALSE	.	-0.00855159	0.870669	1	FALSE	.	-0.0160116	0.772176	1
ATP2A1-AS1	FALSE	.	-0.00241578	0.825324	1	FALSE	.	-0.021979	0.728819	1	FALSE	.	-0.0121656	0.889952	1	FALSE	.	-0.0710445	0.475203	1
ATP2A2	FALSE	.	-0.00459062	0.876374	1	FALSE	.	-0.00844222	0.914467	0.970058	FALSE	.	0.0268344	0.765983	0.907809	FALSE	.	0.0523056	0.578292	0.803698
ATP2A3	FALSE	.	0.00307472	0.899124	1	FALSE	.	-0.0343071	0.660367	0.866883	FALSE	.	-0.158529	0.135521	0.366365	FALSE	.	-0.169845	0.135362	0.363124
ATP2B1	FALSE	.	0.0254338	0.530243	0.846074	FALSE	.	-0.122832	0.0448026	0.220862	FALSE	.	0.217972	0.000477551	0.00517612	FALSE	.	0.36357	4.12841e-08	1.06351e-06
ATP2B1-AS1	FALSE	.	0.0334803	0.290859	1	FALSE	.	0.953531	1.82683e-08	8.1169e-07	FALSE	.	-0.114315	0.225461	0.493468	FALSE	.	-0.261989	0.0273839	0.12612
ATP2B2	FALSE	.	-0.00340799	0.604435	1	FALSE	.	-0.0681934	0.225864	1	FALSE	.	-0.0603977	0.470675	1	FALSE	.	-0.140378	0.186063	1
ATP2B3	FALSE	.	0.00242059	0.822004	1	FALSE	.	0.0856873	0.234659	1	FALSE	.	0.0194645	0.82519	1	FALSE	.	-0.0159375	0.868366	1
ATP2B4	FALSE	.	0.00371397	0.911878	1	FALSE	.	0.0753173	0.339583	0.662738	FALSE	.	0.0587734	0.505784	0.756971	FALSE	.	-0.066793	0.463863	0.723162
ATP2C1	FALSE	.	0.0195028	0.423878	1	FALSE	.	-0.0173211	0.822803	0.938853	FALSE	.	-0.163563	0.128213	0.355176	FALSE	.	0.10373	0.331712	0.611535
ATP5F1A	FALSE	.	-0.0337592	0.405845	0.784538	FALSE	.	0.0368595	0.556128	0.812678	FALSE	.	-0.0225062	0.729228	0.889503	FALSE	.	-0.0555389	0.380229	0.65373
ATP5F1AP2	FALSE	.	0.000135091	0.974558	1	FALSE	.	-0.0130391	0.711618	1	FALSE	.	0.0152961	0.772732	1	FALSE	.	-0.0204161	0.750198	1
ATP5F1AP3	FALSE	.	-0.000492627	0.878469	1	FALSE	.	0.0122573	0.682319	1	FALSE	.	-0.0241219	0.592852	1	FALSE	.	0.0190043	0.729158	1
ATP5F1B	FALSE	.	-0.119653	0.00296323	0.0930608	FALSE	.	-0.248021	1.21732e-05	0.000303157	FALSE	.	-0.158389	0.00536576	0.0372743	FALSE	.	-0.108609	0.0533888	0.202362
ATP5F1C	FALSE	.	-0.0432664	0.282641	0.70792	FALSE	.	0.0175885	0.758906	0.909496	FALSE	.	-0.147543	0.0143527	0.0792247	FALSE	.	-0.0884465	0.134159	0.360975
ATP5F1CP1	FALSE	.	-0.00461332	0.577504	1	FALSE	.	-0.0302055	0.637189	1	FALSE	.	0.0333379	0.705062	1	FALSE	.	0.00654746	0.945033	1
ATP5F1D	FALSE	.	-0.0769217	0.0603074	0.400717	FALSE	.	-0.0857164	0.181833	0.493811	FALSE	.	-0.0203053	0.759091	0.904859	FALSE	.	-0.0135398	0.830871	0.933387
ATP5F1E	FALSE	.	0.0203647	0.57528	0.865238	FALSE	.	0.0920409	0.0446586	0.220473	FALSE	.	0.000996808	0.982908	0.992963	FALSE	.	0.0481992	0.285055	0.561968
ATP5F1EP2	FALSE	.	-0.0196304	0.28393	1	FALSE	.	0.000994051	0.989046	0.995492	FALSE	.	0.0858195	0.389885	0.664269	FALSE	.	0.115639	0.303189	0.58252
ATP5IF1	FALSE	.	0.0499051	0.22003	0.649759	FALSE	.	0.0610539	0.330273	0.653804	FALSE	.	-0.0544093	0.406899	0.679209	FALSE	.	-0.0286901	0.647963	0.84023
ATP5MC1	FALSE	.	0.0328647	0.411695	0.788427	FALSE	.	0.223339	0.00267496	0.0287323	FALSE	.	0.19953	0.0104555	0.0623681	FALSE	.	0.264796	0.00182056	0.0151381
ATP5MC2	FALSE	.	-0.0553181	0.173996	0.591128	FALSE	.	-0.062747	0.309481	0.632088	FALSE	.	-0.169428	0.00977588	0.059229	FALSE	.	-0.231942	0.000788144	0.00753706
ATP5MC2P1	FALSE	.	-0.00133598	0.807056	1	FALSE	.	0.0215654	0.564929	1	FALSE	.	0.00865631	0.897448	1	FALSE	.	-0.0822196	0.278421	1
ATP5MC2P4	FALSE	.	0.000734736	0.925474	1	FALSE	.	0.0647704	0.28248	1	FALSE	.	-0.0436627	0.607806	1	FALSE	.	-0.0211716	0.813501	1
ATP5MC3	FALSE	.	-0.0685186	0.0868657	0.462696	FALSE	.	-0.00791697	0.88754	0.962143	FALSE	.	-0.0223966	0.695399	0.871442	FALSE	.	-0.0562805	0.312762	0.593345
ATP5MDP1	FALSE	.	0.00028459	0.961601	1	FALSE	.	0.0112019	0.821648	1	FALSE	.	-0.00500848	0.943348	1	FALSE	.	0.0838805	0.268625	1
ATP5ME	FALSE	.	0.0501349	0.210738	0.638645	FALSE	.	0.235199	6.57855e-05	0.00128837	FALSE	.	0.0102752	0.860947	0.948163	FALSE	.	-0.000206527	0.997026	0.998155
ATP5MF	FALSE	.	0.067844	0.0944616	0.480126	FALSE	.	0.161256	0.00775251	0.0648356	FALSE	.	0.0681793	0.270108	0.542975	FALSE	.	0.0865468	0.155752	0.395925
ATP5MFP2	FALSE	.	0.000940218	0.936063	1	FALSE	.	0.0155719	0.816851	1	FALSE	.	0.0985742	0.31625	1	FALSE	.	0.00723407	0.941986	1
ATP5MFP4	FALSE	.	0.0075591	0.108058	1	FALSE	.	0.0853362	0.0937667	1	FALSE	.	-0.060775	0.357151	1	FALSE	.	0.0336854	0.626129	1
ATP5MFP5	FALSE	.	-0.00236429	0.683159	1	FALSE	.	0.0305272	0.546573	1	FALSE	.	0.0790342	0.284658	1	FALSE	.	0.0761786	0.341076	1
ATP5MG	FALSE	.	0.0510817	0.205151	0.631019	FALSE	.	0.0752351	0.197569	0.515171	FALSE	.	-0.0928351	0.124502	0.349443	FALSE	.	-0.104364	0.081225	0.26625
ATP5MGL	FALSE	.	-0.0082571	0.359382	1	FALSE	.	0.00826646	0.891614	1	FALSE	.	-0.066485	0.465778	1	FALSE	.	0.0463788	0.638663	1
ATP5MGP2	FALSE	.	0.00843074	0.392962	1	FALSE	.	-0.00632696	0.918121	1	FALSE	.	0.00463543	0.957687	1	FALSE	.	0.0212915	0.826948	1
ATP5MGP3	FALSE	.	0.00242944	0.750369	1	FALSE	.	-0.033208	0.547478	1	FALSE	.	0.0409976	0.599183	1	FALSE	.	-0.00711407	0.935065	1
ATP5MGP4	FALSE	.	-0.00336218	0.365647	1	FALSE	.	-0.0459185	0.20388	1	FALSE	.	0.0314018	0.546886	1	FALSE	.	-0.0168562	0.765646	1
ATP5MJ	FALSE	.	0.0182272	0.648696	0.895027	FALSE	.	0.133446	0.0207633	0.132209	FALSE	.	0.00765477	0.896495	0.960799	FALSE	.	-0.00722401	0.897027	0.963547
ATP5MK	FALSE	.	0.0195097	0.630498	0.889677	FALSE	.	0.161571	0.010987	0.08427	FALSE	.	0.120495	0.0680743	0.238192	FALSE	.	0.0137933	0.824297	0.929141
ATP5PB	FALSE	.	-0.00789963	0.845487	0.956574	FALSE	.	0.0369947	0.562333	0.816845	FALSE	.	-0.06798	0.308073	0.582767	FALSE	.	-0.0893516	0.177566	0.425936
ATP5PD	FALSE	.	-0.000438317	0.991266	0.99857	FALSE	.	0.136738	0.0178503	0.118915	FALSE	.	-0.015818	0.78867	0.917827	FALSE	.	0.0155206	0.783762	0.911979
ATP5PDP1	FALSE	.	-0.00210388	0.559214	1	FALSE	.	-0.0250969	0.454652	1	FALSE	.	0.0265532	0.609202	1	FALSE	.	-0.020649	0.731178	1
ATP5PDP2	FALSE	.	0.00115536	0.767132	1	FALSE	.	0.0348913	0.319368	1	FALSE	.	0.0570595	0.302956	1	FALSE	.	-0.0221852	0.720799	1
ATP5PDP4	FALSE	.	0.0126978	0.185871	1	FALSE	.	-0.066447	0.282027	1	FALSE	.	-0.0487544	0.557416	1	FALSE	.	-0.0691701	0.486358	1
ATP5PF	FALSE	.	0.0901514	0.0283405	0.294123	FALSE	.	0.237032	0.000392891	0.00586047	FALSE	.	0.184959	0.00710164	0.046748	FALSE	.	0.150091	0.0296527	0.13371
ATP5PFP1	FALSE	.	-3.88564e-05	0.994904	1	FALSE	.	-0.0373373	0.444133	1	FALSE	.	-0.0412611	0.481381	1	FALSE	.	0.0860035	0.290826	1
ATP5PO	FALSE	.	0.0202404	0.612464	0.879859	FALSE	.	0.276974	4.06281e-06	0.000117079	FALSE	.	0.115732	0.0505478	0.195252	FALSE	.	0.0686815	0.23084	0.495948
ATP5POP1	FALSE	.	0.0036342	0.582571	1	FALSE	.	-0.0146816	0.76436	1	FALSE	.	-0.0139034	0.831772	1	FALSE	.	0.075672	0.317373	1
ATP6AP1	FALSE	.	0.0427969	0.259515	0.682907	FALSE	.	-0.0211319	0.777195	0.917378	FALSE	.	0.196799	0.024194	0.116845	FALSE	.	0.0104939	0.895012	0.962401
ATP6AP1L	FALSE	.	-0.00611143	0.537953	1	FALSE	.	-0.00384129	0.950351	1	FALSE	.	0.0371145	0.671967	1	FALSE	.	0.0921494	0.359824	1
ATP6AP2	FALSE	.	0.0404082	0.314312	0.730678	FALSE	.	0.0252865	0.713381	0.891784	FALSE	.	0.0879713	0.228259	0.495604	FALSE	.	0.238595	0.00344761	0.0257984
ATP6V0A1	FALSE	.	0.0072635	0.826394	1	FALSE	.	0.797019	1.20835e-07	4.65167e-06	FALSE	.	0.495284	0.000230962	0.00281666	FALSE	.	0.474575	0.000578978	0.00580487
ATP6V0A2	FALSE	.	0.051462	0.0161005	1	FALSE	.	0.00632445	0.932259	0.97573	FALSE	.	0.224292	0.0669796	0.236025	FALSE	.	0.0622496	0.553119	0.787424
ATP6V0B	FALSE	.	0.0657922	0.0952984	0.481172	FALSE	.	0.116036	0.113866	0.38474	FALSE	.	0.0478999	0.533405	0.775598	FALSE	.	0.0735146	0.334968	0.61392
ATP6V0C	FALSE	.	-0.00396946	0.528541	1	FALSE	.	-0.00553687	0.915253	1	FALSE	.	0.0048665	0.941107	1	FALSE	.	-0.0829731	0.34334	1
ATP6V0D1	FALSE	.	0.0268147	0.498541	0.831998	FALSE	.	0.223545	9.68495e-05	0.00178906	FALSE	.	0.174565	0.00276189	0.0220676	FALSE	.	0.193053	0.00132245	0.0116152
ATP6V0D1-DT	FALSE	.	-0.0110775	0.390061	1	FALSE	.	0.0708677	0.323584	1	FALSE	.	-0.0319032	0.72877	1	FALSE	.	0.200466	0.0986763	1
ATP6V0D2	FALSE	.	0.00407926	0.541309	1	FALSE	.	-0.0315039	0.479238	1	FALSE	.	-0.03216	0.606257	1	FALSE	.	-0.0633939	0.441932	1
ATP6V0E1	FALSE	.	0.0252042	0.53456	0.847209	FALSE	.	0.201092	0.00207672	0.0234818	FALSE	.	0.175853	0.00939068	0.0574291	FALSE	.	0.124623	0.0636097	0.22688
ATP6V0E2	FALSE	.	0.0267139	0.296661	1	FALSE	.	-0.0225548	0.770862	0.91445	FALSE	.	-0.0320787	0.734206	0.892008	FALSE	.	0.0709696	0.491182	0.744025
ATP6V0E2-AS1	FALSE	.	-0.00520099	0.265618	1	FALSE	.	0.0356265	0.39896	1	FALSE	.	-0.0696638	0.259175	1	FALSE	.	-0.0784537	0.299274	1
ATP6V1A	FALSE	.	0.0251292	0.471341	0.817203	FALSE	.	0.0971071	0.22208	0.542874	FALSE	.	0.0357841	0.68117	0.865725	FALSE	.	0.0112938	0.897154	0.96355
ATP6V1B2	FALSE	.	0.0172613	0.670321	0.904456	FALSE	.	0.27877	4.36612e-05	0.000900937	FALSE	.	0.599841	4.76228e-14	2.74344e-12	FALSE	.	0.5643	2.63359e-12	1.23836e-10
ATP6V1C1	FALSE	.	0.0142289	0.703798	0.916911	FALSE	.	-0.191917	0.0152477	0.106298	FALSE	.	-0.0710725	0.369955	0.644746	FALSE	.	-0.110826	0.176853	0.424701
ATP6V1C2	FALSE	.	0.0379461	0.106109	1	FALSE	.	-0.119021	0.16623	0.474286	FALSE	.	0.222548	0.0651039	0.232086	FALSE	.	0.277952	0.0441571	0.178217
ATP6V1D	FALSE	.	0.00674782	0.853124	0.960097	FALSE	.	0.0285729	0.706672	0.889158	FALSE	.	0.0107654	0.895575	0.96042	FALSE	.	0.0119103	0.884795	0.957521
ATP6V1E1	FALSE	.	-0.0629569	0.118127	0.514117	FALSE	.	-0.164946	0.0196684	0.127087	FALSE	.	-0.0128155	0.859281	0.948161	FALSE	.	0.0800979	0.274313	0.548766
ATP6V1E2	FALSE	.	-0.0298108	0.128473	1	FALSE	.	-0.143493	0.112784	0.382882	FALSE	.	-0.0170917	0.856599	0.947566	FALSE	.	-0.0871379	0.420683	0.690325
ATP6V1F	FALSE	.	0.0686779	0.0917965	0.47213	FALSE	.	0.159024	0.0196991	0.127087	FALSE	.	-0.0133826	0.847638	0.943686	FALSE	.	-0.0193021	0.772172	0.907346
ATP6V1G1	FALSE	.	0.0744512	0.0679044	0.419568	FALSE	.	0.253505	7.76434e-05	0.0014888	FALSE	.	0.300264	1.07395e-05	0.000197498	FALSE	.	0.227164	0.00084404	0.00797948
ATP6V1G2	FALSE	.	0.00867101	0.513176	1	FALSE	.	0.102256	0.198958	1	FALSE	.	-0.043138	0.647192	0.84604	FALSE	.	-0.0178842	0.860021	0.946334
ATP6V1H	FALSE	.	-0.0389788	0.300059	0.721919	FALSE	.	-0.0207054	0.782413	0.91996	FALSE	.	-0.110709	0.186606	0.444436	FALSE	.	0.0236844	0.77307	0.907522
ATP7A	FALSE	.	0.0163131	0.387167	1	FALSE	.	0.044318	0.557811	0.813723	FALSE	.	0.0204715	0.828998	0.935374	FALSE	.	0.0657583	0.534366	0.775595
ATP7B	FALSE	.	-0.00317489	0.465623	1	FALSE	.	-0.039303	0.324219	1	FALSE	.	-0.0219548	0.733445	1	FALSE	.	-0.0278499	0.696465	1
ATP8A1	FALSE	.	-0.00581385	0.647632	1	FALSE	.	0.0491686	0.488708	1	FALSE	.	0.0922723	0.34579	1	FALSE	.	0.0312488	0.757018	0.898695
ATP8A2	FALSE	.	-0.0054761	0.634536	1	FALSE	.	-0.00160371	0.9804	1	FALSE	.	0.0937145	0.336508	1	FALSE	.	0.121598	0.259527	1
ATP8B1	FALSE	.	0.0026529	0.454249	1	FALSE	.	0.00385025	0.911338	1	FALSE	.	-0.0459463	0.393135	1	FALSE	.	0.026355	0.669461	1
ATP8B2	FALSE	.	0.00417134	0.757353	1	FALSE	.	-0.045922	0.505705	1	FALSE	.	0.0720714	0.452173	1	FALSE	.	0.0702285	0.499455	0.750297
ATP8B3	FALSE	.	-0.0220036	0.0652115	1	FALSE	.	-0.0107488	0.87694	1	FALSE	.	0.028876	0.756666	1	FALSE	.	0.0970909	0.372089	0.645505
ATP8B4	FALSE	.	0.00921049	0.685478	1	FALSE	.	0.0494338	0.526094	0.795511	FALSE	.	0.0829725	0.40189	0.674576	FALSE	.	-0.0548313	0.594861	0.811657
ATP8B5P	FALSE	.	-0.00187918	0.657837	1	FALSE	.	-0.0384994	0.335285	1	FALSE	.	-0.09949	0.127691	1	FALSE	.	0.0502825	0.464525	1
ATP9A	FALSE	.	-0.00169047	0.708905	1	FALSE	.	0.0241361	0.565714	1	FALSE	.	0.0674174	0.264017	1	FALSE	.	-0.0197135	0.744391	1
ATP9B	FALSE	.	0.0227866	0.32821	1	FALSE	.	0.557956	0.000853536	0.0113828	FALSE	.	0.074928	0.442011	0.710694	FALSE	.	-0.0350857	0.728361	0.884094
ATPAF1	FALSE	.	0.00823291	0.80985	0.947286	FALSE	.	-0.0197815	0.798868	0.926762	FALSE	.	-0.117341	0.188616	0.44708	FALSE	.	-0.0462777	0.599926	0.813603
ATPAF2	FALSE	.	-0.0100883	0.772152	0.934647	FALSE	.	-0.00569706	0.941161	0.978454	FALSE	.	-0.0155618	0.855831	0.946917	FALSE	.	-0.0647911	0.463005	0.722924
ATPSCKMT	FALSE	.	-0.028667	0.250332	1	FALSE	.	0.0870052	0.286356	0.609019	FALSE	.	0.266664	0.0378393	0.159157	FALSE	.	0.254483	0.0539184	0.203707
ATR	FALSE	.	-0.00752106	0.627126	1	FALSE	.	0.155063	0.0936662	0.343159	FALSE	.	0.0248235	0.792198	0.920206	FALSE	.	0.106484	0.336747	0.615321
ATRAID	FALSE	.	0.069691	0.0816808	0.450618	FALSE	.	0.184501	0.012396	0.0914514	FALSE	.	-0.0565978	0.449666	0.716374	FALSE	.	-0.0396921	0.587391	0.808782
ATRIP	FALSE	.	-0.0151153	0.267712	1	FALSE	.	-0.0117442	0.859806	1	FALSE	.	0.0528025	0.56603	1	FALSE	.	0.166318	0.160682	0.404069
ATRN	FALSE	.	0.00867547	0.700734	1	FALSE	.	0.0562863	0.474311	0.763487	FALSE	.	0.147502	0.170292	0.421867	FALSE	.	0.0839841	0.427756	0.694942
ATRNL1	FALSE	.	-0.00974364	0.620776	1	FALSE	.	-0.0745442	0.347038	0.669131	FALSE	.	0.127599	0.228919	0.496141	FALSE	.	0.0884695	0.41282	0.683761
ATRX	FALSE	.	0.036676	0.345215	0.747789	FALSE	.	-0.0489037	0.504501	0.782072	FALSE	.	0.00189803	0.980861	0.991946	FALSE	.	-0.0398155	0.611825	0.819216
ATXN1	FALSE	.	0.00378043	0.889836	1	FALSE	.	0.125918	0.14032	0.433201	FALSE	.	0.242996	0.0315491	0.140458	FALSE	.	0.312587	0.0145892	0.0798661
ATXN10	FALSE	.	-0.0861059	0.0293007	0.294476	FALSE	.	-0.0113186	0.875348	0.9591	FALSE	.	-0.17678	0.0295836	0.134761	FALSE	.	-0.152129	0.0700005	0.241836
ATXN1L	FALSE	.	0.017066	0.406896	1	FALSE	.	-0.11414	0.180434	0.492046	FALSE	.	0.0560424	0.562628	0.79449	FALSE	.	0.0428792	0.677049	0.85415
ATXN2	FALSE	.	0.000639272	0.981413	1	FALSE	.	0.0564976	0.477384	0.764673	FALSE	.	0.490827	0.00232609	0.0192799	FALSE	.	0.244528	0.0505321	0.194819
ATXN2L	FALSE	.	-0.0195755	0.375714	1	FALSE	.	0.0626535	0.42885	0.734734	FALSE	.	0.191497	0.0915182	0.28801	FALSE	.	0.0843559	0.425527	0.693444
ATXN3	FALSE	.	0.015958	0.604924	1	FALSE	.	-0.0532294	0.502729	0.780682	FALSE	.	0.0821609	0.373292	0.646993	FALSE	.	-0.0324292	0.729969	0.884672
ATXN7	FALSE	.	0.045137	0.0861586	1	FALSE	.	-0.0227315	0.772792	0.915254	FALSE	.	-0.361614	0.00554619	0.0383235	FALSE	.	-0.34413	0.0105502	0.0626268
ATXN7L1	FALSE	.	0.0192041	0.353897	1	FALSE	.	0.027332	0.716728	0.893231	FALSE	.	-0.0124986	0.895066	0.960367	FALSE	.	0.0527014	0.613389	0.819804
ATXN7L2	FALSE	.	-0.00336734	0.816976	1	FALSE	.	0.0454037	0.531835	1	FALSE	.	-0.110606	0.28217	0.55681	FALSE	.	0.0574674	0.58219	0.806512
ATXN7L3	FALSE	.	0.0357653	0.202299	1	FALSE	.	-0.00278982	0.971595	0.990077	FALSE	.	0.148427	0.147706	0.386414	FALSE	.	0.0256126	0.791823	0.915729
ATXN7L3B	FALSE	.	0.04677	0.117742	1	FALSE	.	0.30328	0.00728376	0.0617345	FALSE	.	0.214228	0.0545419	0.206408	FALSE	.	-0.0534462	0.59114	0.810568
AUH	FALSE	.	0.0219551	0.288775	1	FALSE	.	0.0382691	0.615438	0.843957	FALSE	.	-0.0892242	0.372349	0.646327	FALSE	.	-0.0137959	0.892298	0.961211
AUNIP	FALSE	.	-0.000391722	0.969421	1	FALSE	.	-0.0739469	0.28435	1	FALSE	.	-0.0318577	0.707801	1	FALSE	.	-0.00211674	0.982324	1
AUP1	FALSE	.	0.00168897	0.96663	0.991632	FALSE	.	0.0251153	0.70417	0.887432	FALSE	.	-0.0564573	0.409474	0.682151	FALSE	.	0.0844049	0.221068	0.483676
AURKA	FALSE	.	-0.0144655	0.540803	1	FALSE	.	-0.0668753	0.401245	0.71518	FALSE	.	-0.0322525	0.733134	0.891666	FALSE	.	0.0716475	0.485582	0.739883
AURKAIP1	FALSE	.	-0.0110447	0.78516	0.936645	FALSE	.	-0.0185853	0.764886	0.911788	FALSE	.	-0.0331679	0.602622	0.81843	FALSE	.	0.0121902	0.840468	0.938234
AURKB	FALSE	.	-0.23135	8.8511e-05	1	FALSE	.	-0.297725	0.0117941	0.0889719	FALSE	.	-0.0479284	0.614741	0.825498	FALSE	.	-0.345835	0.0156355	0.0838966
AURKC	FALSE	.	0.00805781	0.278672	1	FALSE	.	-0.0605997	0.284571	1	FALSE	.	-0.220695	0.0178082	1	FALSE	.	-0.056295	0.529657	1
AUTS2	FALSE	.	-0.0114787	0.6035	1	FALSE	.	-0.115736	0.174784	0.486982	FALSE	.	-0.255539	0.0385742	0.161143	FALSE	.	-0.0894298	0.395389	0.667432
AVEN	FALSE	.	-0.0288669	0.183934	1	FALSE	.	0.0603208	0.441081	0.742201	FALSE	.	-0.0878826	0.37822	0.650883	FALSE	.	0.026453	0.795364	0.917852
AVL9	FALSE	.	-0.0107858	0.674895	1	FALSE	.	-0.0150696	0.846998	0.948886	FALSE	.	-0.0579646	0.539693	0.780172	FALSE	.	-0.0405388	0.683197	0.858298
AVPI1	FALSE	.	-0.0326939	0.412817	0.78985	FALSE	.	-0.920014	7.79206e-37	2.12407e-34	TRUE	-	-1.29582	6.30394e-71	2.26659e-68	TRUE	-	-1.15767	4.40944e-57	1.3566e-54
AXIN1	FALSE	.	-0.0150204	0.573959	1	FALSE	.	0.040876	0.604308	0.841393	FALSE	.	0.0953007	0.324764	0.600731	FALSE	.	0.14699	0.169708	0.41485
AXIN2	FALSE	.	-0.000406743	0.896351	1	FALSE	.	-0.0079176	0.793135	1	FALSE	.	0.00684683	0.886727	1	FALSE	.	0.0540524	0.344588	1
AZI2	FALSE	.	0.0235964	0.472119	1	FALSE	.	-0.00628509	0.936031	0.975772	FALSE	.	0.0635615	0.486921	0.744448	FALSE	.	-0.065539	0.487809	0.741597
AZIN1	FALSE	.	0.00907758	0.814758	0.948125	FALSE	.	-0.325626	7.84641e-05	0.00149884	FALSE	.	-0.257989	0.00158325	0.0140978	FALSE	.	-0.206107	0.0120773	0.0690642
AZIN2	FALSE	.	-0.00212718	0.784485	1	FALSE	.	-0.0673928	0.176992	1	FALSE	.	-0.0668685	0.292237	1	FALSE	.	-0.0968581	0.263538	1
AZU1	FALSE	.	-0.0360209	0.225336	1	FALSE	.	-0.143299	0.100484	0.358159	FALSE	.	-0.151368	0.130597	0.358634	FALSE	.	-0.116705	0.251468	0.520532
B2M	FALSE	.	0.118829	0.0042675	0.112388	FALSE	.	0.0939641	0.131371	0.418079	FALSE	.	-0.0962607	0.136665	0.368599	FALSE	.	-0.162765	0.0147776	0.0806105
B3GALNT1	FALSE	.	-0.00742032	0.550629	1	FALSE	.	-0.0181604	0.784472	1	FALSE	.	-0.0952421	0.338711	1	FALSE	.	0.0436213	0.67064	0.850482
B3GALNT2	FALSE	.	0.000201447	0.990225	1	FALSE	.	0.0382596	0.606577	0.8418	FALSE	.	0.0530333	0.582984	0.807917	FALSE	.	0.0558935	0.594067	0.811657
B3GALT4	FALSE	.	0.00542723	0.87035	1	FALSE	.	0.0380059	0.630548	0.851823	FALSE	.	0.00537313	0.953347	0.981007	FALSE	.	0.0550323	0.57531	0.801689
B3GALT6	FALSE	.	0.0198888	0.515752	1	FALSE	.	0.0681579	0.395999	0.71117	FALSE	.	0.740192	2.1727e-06	4.72959e-05	TRUE	+	1.16556	5.45688e-11	2.13672e-09
B3GALT9	FALSE	.	0.00338415	0.603344	1	FALSE	.	-0.0157421	0.734537	1	FALSE	.	0.122121	0.0956959	1	FALSE	.	0.0144675	0.8443	1
B3GAT2	FALSE	.	-0.00924525	0.341177	1	FALSE	.	-0.0155505	0.8071	1	FALSE	.	-0.15911	0.137205	1	FALSE	.	-0.127959	0.233184	1
B3GAT3	FALSE	.	-0.0373881	0.224577	1	FALSE	.	-0.0472044	0.552002	0.811335	FALSE	.	0.143928	0.147624	0.386364	FALSE	.	0.201617	0.0733125	0.249504
B3GLCT	FALSE	.	0.0119976	0.419129	1	FALSE	.	0.00580362	0.933312	1	FALSE	.	-0.177228	0.124321	0.349125	FALSE	.	0.0703799	0.505413	0.753883
B3GNT2	FALSE	.	0.0404223	0.265865	0.690101	TRUE	+	1.00847	2.88839e-13	2.1904e-11	FALSE	.	0.242003	0.012479	0.0709092	FALSE	.	0.0105919	0.90108	0.964998
B3GNT4	FALSE	.	-0.0067195	0.323514	1	FALSE	.	-0.0406708	0.47306	1	FALSE	.	0.0110773	0.892596	1	FALSE	.	0.0581812	0.529668	1
B3GNT5	FALSE	.	0.0118391	0.699915	1	FALSE	.	0.111748	0.173858	0.485711	FALSE	.	-0.320192	0.00453027	0.0325101	FALSE	.	-0.694062	2.05662e-06	3.96225e-05
B3GNT7	FALSE	.	-0.000691179	0.867314	1	FALSE	.	-0.0120611	0.796108	1	FALSE	.	-0.0756375	0.250493	1	FALSE	.	0.0126903	0.857603	1
B3GNT8	FALSE	.	-0.00187164	0.951238	1	TRUE	+	1.02958	6.7375e-06	0.000183661	FALSE	.	0.418877	0.00800464	0.0511424	FALSE	.	0.317997	0.0299462	0.134359
B3GNT9	FALSE	.	-0.00896338	0.405134	1	FALSE	.	0.0178888	0.776671	1	FALSE	.	0.0175568	0.839333	1	FALSE	.	0.000268619	0.997784	1
B3GNTL1	FALSE	.	0.0165375	0.389885	1	FALSE	.	-0.116666	0.171654	0.482864	FALSE	.	-0.102302	0.317315	0.592973	FALSE	.	-0.16821	0.161774	0.405607
B4GALNT3	FALSE	.	0.00167529	0.905975	1	FALSE	.	0.128791	0.121357	1	FALSE	.	0.739377	0.00177255	0.0154406	FALSE	.	0.267995	0.0555584	0.208015
B4GALT1	FALSE	.	0.0724195	0.0424184	0.339595	FALSE	.	-0.246242	0.00272209	0.0291145	FALSE	.	-0.806367	9.77839e-14	5.42336e-12	FALSE	.	-0.890466	2.799e-16	1.89557e-14
B4GALT1-AS1	FALSE	.	-0.00818742	0.358449	1	FALSE	.	-0.0163211	0.795483	1	FALSE	.	-0.0342751	0.695103	1	FALSE	.	0.134565	0.217222	1
B4GALT2	FALSE	.	0.00349886	0.875884	1	FALSE	.	0.0875221	0.282341	0.605334	FALSE	.	-0.0622037	0.5201	0.766274	FALSE	.	-0.0654116	0.527864	0.771659
B4GALT3	FALSE	.	0.00474036	0.886411	0.968263	FALSE	.	-0.207707	0.0200956	0.128934	FALSE	.	0.152824	0.100709	0.305615	FALSE	.	-0.0179899	0.838419	0.937291
B4GALT4	FALSE	.	0.0304531	0.123675	1	FALSE	.	-0.0650166	0.402273	0.716082	FALSE	.	0.0278271	0.770132	0.90991	FALSE	.	0.0859032	0.425229	0.693444
B4GALT5	FALSE	.	-0.0222848	0.405243	1	FALSE	.	-0.00184274	0.98108	0.993966	FALSE	.	0.504972	0.0014498	0.0131225	FALSE	.	0.386352	0.0085977	0.0537254
B4GALT6	FALSE	.	0.00117787	0.764658	1	FALSE	.	0.00883316	0.818846	1	FALSE	.	-0.0564512	0.296207	1	FALSE	.	0.0607058	0.34838	1
B4GALT7	FALSE	.	0.0470117	0.116171	1	FALSE	.	-0.102517	0.216889	0.538065	FALSE	.	-0.0792714	0.399063	0.672135	FALSE	.	0.0161154	0.86653	0.949059
B4GAT1	FALSE	.	-0.00800922	0.67183	1	FALSE	.	0.0983724	0.231964	0.552199	FALSE	.	-0.00323496	0.972594	0.988217	FALSE	.	-0.0104984	0.918413	0.970793
B9D1	FALSE	.	0.0211716	0.103371	1	FALSE	.	-0.0371125	0.592239	1	FALSE	.	0.000995611	0.991352	1	FALSE	.	0.0367869	0.717147	0.877299
B9D2	FALSE	.	-0.0145182	0.580472	1	FALSE	.	0.0791722	0.328184	0.650307	FALSE	.	-0.0592903	0.534554	0.776402	FALSE	.	0.0405003	0.686253	0.859953
BABAM1	FALSE	.	-0.043964	0.251909	0.679796	FALSE	.	-0.0731165	0.324718	0.64687	FALSE	.	-0.0492922	0.53446	0.776375	FALSE	.	8.03519e-05	0.999174	0.999452
BABAM2	FALSE	.	0.0103605	0.77798	0.936097	FALSE	.	0.0373142	0.624889	0.848839	FALSE	.	0.000517675	0.994999	0.99835	FALSE	.	0.0433729	0.604322	0.815763
BACE1	FALSE	.	0.0115173	0.476598	1	FALSE	.	-0.0380535	0.604876	0.841582	FALSE	.	-0.116377	0.262894	0.535809	FALSE	.	-0.0477314	0.646647	0.839737
BACE1-AS	FALSE	.	0.00374054	0.587068	1	FALSE	.	0.0748717	0.110801	1	FALSE	.	0.107144	0.133003	1	FALSE	.	0.0666413	0.448345	1
BACE2	FALSE	.	0.00521491	0.781796	1	FALSE	.	0.0420592	0.57917	0.828817	FALSE	.	0.00766473	0.935403	0.975872	FALSE	.	0.0312497	0.762284	0.901362
BACH1	FALSE	.	0.0428868	0.256765	0.682183	FALSE	.	0.488793	1.09653e-05	0.000279169	FALSE	.	0.420431	5.00311e-05	0.000766042	FALSE	.	0.297027	0.0024317	0.0191969
BACH1-IT1	FALSE	.	0.0016806	0.701531	1	FALSE	.	0.00635357	0.878278	1	FALSE	.	0.0594561	0.362329	1	FALSE	.	0.0177818	0.815406	1
BACH1-IT2	FALSE	.	-0.000334914	0.923252	1	FALSE	.	0.00356274	0.909561	1	FALSE	.	-0.0453941	0.380763	1	FALSE	.	-0.0162906	0.770007	1
BACH2	FALSE	.	0.00347603	0.453494	1	FALSE	.	-0.00270255	0.952682	1	FALSE	.	-0.100488	0.131505	1	FALSE	.	-0.0570835	0.427675	1
BAD	FALSE	.	-0.000138593	0.997186	0.99857	FALSE	.	-0.0292554	0.683872	0.878554	FALSE	.	-0.150121	0.057978	0.215214	FALSE	.	-0.0806273	0.30073	0.579606
BAG1	FALSE	.	-0.0238971	0.52254	0.842416	FALSE	.	-0.197753	0.0144904	0.102488	FALSE	.	-0.247644	0.0065184	0.0436153	FALSE	.	-0.202047	0.0285463	0.129754
BAG2	FALSE	.	-0.00670418	0.745214	1	FALSE	.	0.0598156	0.438367	0.740722	FALSE	.	0.124246	0.238913	0.507776	FALSE	.	0.516107	0.0074879	0.0480241
BAG3	FALSE	.	-0.0178557	0.543543	1	FALSE	.	0.0923943	0.258462	0.582536	FALSE	.	0.315195	0.00420303	0.0306683	FALSE	.	0.493394	0.00021543	0.00251599
BAG4	FALSE	.	0.00989855	0.769297	1	FALSE	.	0.259005	0.00672615	0.0581818	FALSE	.	0.187817	0.0569699	0.212608	FALSE	.	0.117764	0.223827	0.48715
BAG5	FALSE	.	0.0523982	0.0993954	1	FALSE	.	0.2673	0.0103608	0.0808986	FALSE	.	0.26239	0.0203971	0.103343	FALSE	.	0.217036	0.052498	0.200389
BAG6	FALSE	.	-0.0801066	0.0313355	0.303921	FALSE	.	-0.0918618	0.226281	0.547794	FALSE	.	-0.188637	0.0317759	0.14105	FALSE	.	-0.21534	0.0246162	0.117286
BAHCC1	FALSE	.	-0.00442726	0.533133	1	FALSE	.	-0.0675453	0.212305	1	FALSE	.	-0.018148	0.810903	1	FALSE	.	-0.0711043	0.408761	1
BAHD1	FALSE	.	-0.00314195	0.895185	1	FALSE	.	0.0467414	0.549157	0.809421	FALSE	.	0.792847	6.51111e-05	0.000963267	FALSE	.	0.405792	0.0071699	0.0462863
BAIAP2	FALSE	.	-0.0199841	0.127959	1	FALSE	.	-0.0542796	0.463492	0.757418	FALSE	.	0.040486	0.672885	0.861091	FALSE	.	0.166472	0.164617	0.408825
BAIAP2-DT	FALSE	.	0.00755034	0.653998	1	FALSE	.	0.0525743	0.481131	0.766747	FALSE	.	0.463264	0.00808141	0.0515066	TRUE	+	1.57087	1.04541e-05	0.000175029
BAIAP3	FALSE	.	0.000265282	0.956408	1	FALSE	.	0.00735446	0.883743	1	FALSE	.	0.0572994	0.360589	1	FALSE	.	-0.0332505	0.658759	1
BAK1	FALSE	.	0.0150581	0.666452	0.902273	FALSE	.	-0.433262	0.00010205	0.00187142	FALSE	.	-0.211436	0.0207183	0.104413	FALSE	.	-0.158696	0.0783918	0.26013
BAMBI	FALSE	.	0.021512	0.323391	1	FALSE	.	-0.12986	0.139281	0.4314	FALSE	.	-0.312964	0.0220998	0.109314	FALSE	.	-0.416305	0.0098553	0.0594188
BANF1	FALSE	.	-0.0247735	0.517788	0.84138	FALSE	.	0.0720049	0.333301	0.656236	FALSE	.	0.097871	0.226248	0.494118	FALSE	.	0.19993	0.0263011	0.123028
BANK1	FALSE	.	0.00442468	0.59248	1	FALSE	.	-0.0353048	0.552865	1	FALSE	.	-0.0633101	0.427786	1	FALSE	.	0.104819	0.231497	1
BANP	FALSE	.	-0.0153919	0.490781	1	FALSE	.	-0.821125	9.59684e-05	0.00177603	FALSE	.	-0.501344	0.00301985	0.0236396	FALSE	.	-0.417851	0.0110677	0.0648055
BAP1	FALSE	.	0.0162724	0.562906	1	FALSE	.	0.0408984	0.604293	0.841393	FALSE	.	-0.0202212	0.827609	0.934694	FALSE	.	0.000904011	0.992578	0.996609
BARD1	FALSE	.	-0.0198136	0.442764	1	FALSE	.	0.076061	0.345428	0.667814	FALSE	.	0.225119	0.0589638	0.217711	FALSE	.	0.0414589	0.681685	0.857402
BASP1	FALSE	.	0.0246643	0.221125	1	FALSE	.	-0.155205	0.094631	0.345452	FALSE	.	-0.0931554	0.354163	0.630073	FALSE	.	-0.074744	0.482856	0.737798
BASP1-AS1	FALSE	.	-0.00215892	0.563739	1	FALSE	.	-0.0433549	0.243295	1	FALSE	.	-0.04445	0.438291	1	FALSE	.	-0.112542	0.104758	1
BATF	FALSE	.	-0.0130032	0.677727	1	FALSE	.	0.0816711	0.313953	0.636681	FALSE	.	0.170973	0.0958999	0.29682	FALSE	.	0.0987918	0.320706	0.599334
BATF2	FALSE	.	0.00609399	0.483465	1	FALSE	.	0.0220347	0.712019	1	FALSE	.	-0.0888453	0.3104	1	FALSE	.	0.0321414	0.726182	1
BATF3	FALSE	.	-0.0144776	0.598841	1	FALSE	.	0.0508019	0.522495	0.793657	FALSE	.	0.151426	0.132577	0.362926	FALSE	.	0.653463	6.07113e-05	0.000835984
BAX	FALSE	.	0.0936029	0.018844	0.236545	FALSE	.	0.091684	0.215657	0.537199	FALSE	.	0.0912663	0.250675	0.52205	FALSE	.	0.098835	0.21599	0.47679
BAZ1A	FALSE	.	-0.047614	0.213936	0.643234	FALSE	.	-0.257913	0.00219421	0.0244137	FALSE	.	0.045545	0.557812	0.792197	FALSE	.	0.0555195	0.466384	0.724679
BAZ1B	FALSE	.	0.00407034	0.894257	1	FALSE	.	-1.99081e-05	0.999798	0.999868	FALSE	.	0.0828776	0.373699	0.647344	FALSE	.	0.165696	0.117535	0.332533
BAZ2A	FALSE	.	0.0420129	0.202893	1	FALSE	.	-0.00493992	0.949741	0.981515	FALSE	.	0.123958	0.187241	0.445207	FALSE	.	-0.0225122	0.807973	0.923006
BAZ2B	FALSE	.	0.0659018	0.0395982	1	FALSE	.	0.0343902	0.662206	0.867837	FALSE	.	-0.101409	0.276907	0.550382	FALSE	.	-0.0784211	0.41465	0.685392
BBC3	FALSE	.	0.0194976	0.585646	0.869393	FALSE	.	0.469186	0.000106699	0.00194606	FALSE	.	0.125491	0.195027	0.455952	FALSE	.	0.0804008	0.42299	0.691915
BBIP1	FALSE	.	-0.0168208	0.555589	1	FALSE	.	0.103826	0.210429	0.53139	FALSE	.	-0.0474527	0.610953	0.822306	FALSE	.	0.0971813	0.338327	0.616745
BBOF1	FALSE	.	0.00830923	0.359229	1	FALSE	.	-0.0502649	0.419603	1	FALSE	.	-0.0116508	0.884571	1	FALSE	.	-0.0857968	0.359866	1
BBS1	FALSE	.	-0.000985832	0.83158	1	FALSE	.	0.00478671	0.898701	1	FALSE	.	-0.0137017	0.809424	1	FALSE	.	-0.0310709	0.66683	1
BBS10	FALSE	.	-0.00547485	0.692367	1	FALSE	.	0.0519565	0.465109	1	FALSE	.	0.0568661	0.544123	1	FALSE	.	0.024743	0.800658	0.919655
BBS12	FALSE	.	-0.00108239	0.944073	1	FALSE	.	-0.00843918	0.902399	1	FALSE	.	0.739416	0.00155486	1	FALSE	.	0.0350278	0.728484	0.884094
BBS2	FALSE	.	0.0153473	0.499855	1	FALSE	.	-0.0757745	0.346079	0.668232	FALSE	.	-0.0377452	0.691697	0.869895	FALSE	.	0.0107656	0.915122	0.969826
BBS4	FALSE	.	-0.00582124	0.798358	1	FALSE	.	0.0590681	0.451906	0.750982	FALSE	.	-0.182448	0.106354	0.315851	FALSE	.	-0.0692537	0.511102	0.757333
BBS5	FALSE	.	0.00702214	0.125884	1	FALSE	.	0.0471069	0.232445	1	FALSE	.	-0.0542108	0.399783	1	FALSE	.	0.0453125	0.544004	1
BBS7	FALSE	.	0.0112491	0.52177	1	FALSE	.	0.0233944	0.751611	0.908093	FALSE	.	-0.106212	0.30129	0.576195	FALSE	.	0.00546078	0.957466	0.984906
BBS9	FALSE	.	0.00440182	0.71687	1	FALSE	.	0.0714267	0.318537	1	FALSE	.	0.056918	0.540284	1	FALSE	.	-0.0210224	0.83205	1
BBX	FALSE	.	-0.0060034	0.850832	0.959855	FALSE	.	0.0144627	0.852631	0.951244	FALSE	.	-0.128329	0.162899	0.410576	FALSE	.	-0.365986	0.00267886	0.0207974
BCAM	FALSE	.	0.00156263	0.802843	1	FALSE	.	0.0398785	0.380817	1	FALSE	.	0.035733	0.639395	1	FALSE	.	-0.0457525	0.578375	1
BCAN	FALSE	.	-0.00725582	0.14181	1	FALSE	.	0.00775325	0.858229	1	FALSE	.	-0.0149755	0.825704	1	FALSE	.	0.168804	0.0552401	1
BCAP29	FALSE	.	-0.00688947	0.534145	1	FALSE	.	-0.0339727	0.603458	1	FALSE	.	0.0101979	0.909882	1	FALSE	.	0.129841	0.235088	1
BCAP31	FALSE	.	-0.00331191	0.934804	0.981313	FALSE	.	0.0792716	0.202124	0.520721	FALSE	.	0.00437804	0.945311	0.977831	FALSE	.	0.123022	0.0610587	0.220779
BCAR3	FALSE	.	0.000555105	0.981255	1	FALSE	.	0.149118	0.102649	0.362664	FALSE	.	-0.364818	0.0140634	0.0779993	FALSE	.	-0.0496986	0.631324	0.831436
BCAS2	FALSE	.	-0.0304906	0.396725	0.781269	FALSE	.	-0.586709	1.77692e-08	7.96534e-07	TRUE	-	-1.33309	9.07213e-39	1.52573e-36	TRUE	-	-1.11823	3.29985e-26	3.48361e-24
BCAS3	FALSE	.	0.0119182	0.548436	1	FALSE	.	0.15533	0.0935498	0.343107	FALSE	.	0.00889807	0.92513	0.972527	FALSE	.	-0.10668	0.331948	0.611847
BCAS4	FALSE	.	0.000816643	0.968264	1	FALSE	.	-0.00153523	0.983728	0.994707	FALSE	.	-0.0651202	0.505247	0.756927	FALSE	.	-0.113054	0.307368	0.587146
BCAT1	FALSE	.	0.0228729	0.560567	0.858471	FALSE	.	-0.0534345	0.451458	0.750518	FALSE	.	-0.0963658	0.210742	0.475423	FALSE	.	-0.16122	0.0476648	0.187251
BCAT2	FALSE	.	0.00945354	0.734607	1	FALSE	.	-0.0659737	0.41083	0.723273	FALSE	.	-0.00955392	0.91784	0.969441	FALSE	.	-0.0220184	0.820826	0.92846
BCCIP	FALSE	.	0.0251847	0.468607	0.816228	FALSE	.	0.0134273	0.862034	0.955298	FALSE	.	0.104591	0.231017	0.49863	FALSE	.	0.177749	0.0645394	0.229057
BCDIN3D	FALSE	.	-0.00538307	0.682566	1	FALSE	.	0.0333041	0.627634	1	FALSE	.	0.183911	0.0796398	1	FALSE	.	0.0556925	0.571532	1
BCDIN3D-AS1	FALSE	.	-0.000336446	0.923935	1	FALSE	.	0.0366594	0.299046	1	FALSE	.	0.0505809	0.335251	1	FALSE	.	0.00759575	0.892409	1
BCKDHA	FALSE	.	0.000872657	0.785789	1	FALSE	.	-0.00836385	0.787011	1	FALSE	.	-0.0221872	0.638423	1	FALSE	.	-0.0149514	0.780563	1
BCKDHB	FALSE	.	0.0118184	0.31169	1	FALSE	.	-0.108924	0.162464	1	FALSE	.	-0.0148149	0.870468	1	FALSE	.	0.0698391	0.503708	1
BCKDK	FALSE	.	-0.0399596	0.314544	0.730678	FALSE	.	-0.057611	0.415805	0.72747	FALSE	.	0.0566179	0.448346	0.715118	FALSE	.	0.128318	0.0987709	0.298572
BCL10	FALSE	.	0.0109978	0.750252	0.933035	FALSE	.	0.0318766	0.680145	0.877006	FALSE	.	0.218874	0.0194878	0.0999474	FALSE	.	0.211983	0.0309436	0.137592
BCL11A	FALSE	.	-0.00158949	0.907105	1	FALSE	.	-0.0757672	0.321145	1	FALSE	.	0.00549716	0.952382	0.980654	FALSE	.	-0.025757	0.79817	0.918924
BCL11B	FALSE	.	-0.00815487	0.330589	1	FALSE	.	-0.0381572	0.541195	1	FALSE	.	-0.23761	0.0508426	1	FALSE	.	-0.187843	0.105219	1
BCL2	FALSE	.	-0.00289061	0.785879	1	FALSE	.	-0.0450502	0.51793	1	FALSE	.	-0.073393	0.448072	0.714927	FALSE	.	-0.36531	0.0260649	0.122242
BCL2A1	FALSE	.	-0.0145637	0.691599	0.913795	FALSE	.	0.100599	0.173859	0.485711	FALSE	.	0.0230299	0.750581	0.900235	FALSE	.	0.0176246	0.80018	0.919468
BCL2L1	FALSE	.	-0.0343248	0.30295	1	FALSE	.	0.292992	0.00470712	0.044643	FALSE	.	0.122461	0.197814	0.460095	FALSE	.	0.28418	0.0208264	0.103631
BCL2L1-AS1	FALSE	.	-0.000363774	0.90833	1	FALSE	.	-0.0218986	0.469095	1	FALSE	.	0.0523009	0.282361	1	FALSE	.	0.00626839	0.903382	1
BCL2L11	FALSE	.	0.0246997	0.256077	1	TRUE	-	-1.18215	2.98865e-11	1.88397e-09	TRUE	-	-1.29061	2.8474e-12	1.4071e-10	TRUE	-	-1.33413	3.42109e-12	1.57429e-10
BCL2L12	FALSE	.	-0.0343656	0.259746	1	FALSE	.	-0.000932845	0.990525	0.996154	FALSE	.	0.429103	0.00140108	0.0127676	FALSE	.	0.524614	0.000394098	0.00422013
BCL2L13	FALSE	.	0.0488268	0.142505	1	FALSE	.	0.00942747	0.90374	0.966609	FALSE	.	-0.0557707	0.527981	0.77117	FALSE	.	-0.0559107	0.537596	0.777573
BCL2L2	FALSE	.	0.000408388	0.979131	1	FALSE	.	-0.0667405	0.384935	0.701187	FALSE	.	-0.128685	0.22677	0.494148	FALSE	.	-0.0404724	0.696675	0.866658
BCL3	FALSE	.	-0.0302329	0.449021	0.803302	FALSE	.	-0.866082	3.76948e-24	5.43128e-22	FALSE	.	-0.772457	4.90077e-20	4.4052e-18	FALSE	.	-0.642277	1.46833e-14	8.54649e-13
BCL6	FALSE	.	0.0356766	0.29877	0.721529	FALSE	.	-0.0039502	0.959166	0.984689	FALSE	.	-0.769134	1.03947e-11	4.73648e-10	FALSE	.	-0.812271	5.56307e-12	2.45505e-10
BCL6-AS1	FALSE	.	-0.000707694	0.913182	1	FALSE	.	-0.0206261	0.664856	1	FALSE	.	-0.059698	0.461859	1	FALSE	.	-0.029414	0.728214	1
BCL7A	FALSE	.	-0.00418295	0.793868	1	FALSE	.	-0.559448	0.00148895	0.0180066	FALSE	.	-0.850013	0.000121082	0.0016482	TRUE	-	-1.11073	2.26565e-06	4.31797e-05
BCL7B	FALSE	.	-0.010246	0.77316	0.934647	FALSE	.	-0.0333823	0.663253	0.868211	FALSE	.	0.12271	0.151678	0.392236	FALSE	.	0.122005	0.16157	0.405544
BCL7C	FALSE	.	0.0739612	0.0648476	0.411013	FALSE	.	0.142826	0.0519623	0.241851	FALSE	.	0.153908	0.0549637	0.207272	FALSE	.	0.213828	0.0136391	0.0758211
BCL9	FALSE	.	-0.000281354	0.96164	1	FALSE	.	0.0254186	0.616909	1	FALSE	.	0.0341995	0.657052	1	FALSE	.	-0.0118753	0.879572	1
BCL9L	FALSE	.	-0.0112119	0.61053	1	FALSE	.	-0.109012	0.195987	0.513568	FALSE	.	-0.0114811	0.90349	0.963584	FALSE	.	-0.148012	0.198864	0.454353
BCLAF1	FALSE	.	0.0348055	0.336772	0.744607	FALSE	.	0.0241976	0.751414	0.908093	FALSE	.	-0.00938677	0.910216	0.965807	FALSE	.	-0.138499	0.124304	0.34472
BCLAF1P1	FALSE	.	0.00094262	0.777545	1	FALSE	.	0.0167434	0.593117	1	FALSE	.	0.0201067	0.700511	1	FALSE	.	-0.0689453	0.245549	1
BCLAF1P2	FALSE	.	0.00572874	0.297361	1	FALSE	.	-0.0751607	0.10669	1	FALSE	.	-0.0219457	0.761808	1	FALSE	.	-0.00252043	0.971506	1
BCLAF3	FALSE	.	0.000953422	0.966895	1	FALSE	.	0.0187828	0.8053	0.93056	FALSE	.	0.186832	0.10028	0.304837	FALSE	.	0.0652149	0.532594	0.774969
BCO2	FALSE	.	-0.00263355	0.437614	1	FALSE	.	-0.0169996	0.592907	1	FALSE	.	0.0117676	0.797103	1	FALSE	.	0.0667243	0.262687	1
BCOR	FALSE	.	0.00725593	0.745464	1	FALSE	.	-0.0219174	0.774698	0.915585	FALSE	.	-0.3605	0.0143895	0.0793441	FALSE	.	-0.246165	0.055582	0.208029
BCORL1	FALSE	.	0.0272679	0.183613	1	FALSE	.	0.14882	0.102772	0.36294	FALSE	.	0.341531	0.0216056	0.107482	FALSE	.	0.588241	0.00436615	0.031364
BCR	FALSE	.	0.00229748	0.898776	1	FALSE	.	-0.0599156	0.436153	0.73859	FALSE	.	-0.0189959	0.841268	0.941265	FALSE	.	-0.160049	0.178882	0.428139
BCS1L	FALSE	.	0.0328679	0.185774	1	FALSE	.	-0.010888	0.887889	0.962232	FALSE	.	-0.0413352	0.662684	0.854868	FALSE	.	-0.0179654	0.858155	0.945777
BDH1	FALSE	.	0.00367698	0.846275	1	FALSE	.	-0.0565029	0.459483	0.755394	FALSE	.	-0.000711101	0.994	0.997732	FALSE	.	-0.0542149	0.604856	0.816057
BDH2	FALSE	.	-0.00547856	0.837877	1	FALSE	.	-0.0549805	0.489855	0.772947	FALSE	.	-0.11029	0.26021	0.533676	FALSE	.	-0.0482211	0.621124	0.824795
BDNF-AS	FALSE	.	0.00526369	0.503986	1	FALSE	.	-0.0289723	0.617372	1	FALSE	.	0.040992	0.601081	1	FALSE	.	0.138104	0.160323	1
BDP1	FALSE	.	0.026752	0.398906	1	FALSE	.	-0.0059448	0.939405	0.977488	FALSE	.	-0.201648	0.0432367	0.175557	FALSE	.	-0.0200855	0.822465	0.928483
BEAN1	FALSE	.	0.00494777	0.165638	1	FALSE	.	0.0171642	0.595099	1	FALSE	.	0.0314821	0.521089	1	FALSE	.	0.0755308	0.229386	1
BECN1	FALSE	.	0.0124313	0.754663	0.933035	FALSE	.	-0.114696	0.105375	0.368519	FALSE	.	-0.0139566	0.849242	0.944156	FALSE	.	0.0897408	0.227826	0.491925
BEND3	FALSE	.	0.0109754	0.167988	1	FALSE	.	0.00132437	0.981176	1	FALSE	.	0.248272	0.0419188	1	FALSE	.	0.331306	0.0199473	1
BEND4	FALSE	.	-0.00424045	0.515751	1	FALSE	.	0.0857841	0.153222	1	FALSE	.	0.0179695	0.818444	1	FALSE	.	-0.0242168	0.7728	1
BEND5	FALSE	.	-0.00269164	0.801952	1	FALSE	.	-0.00157037	0.979506	1	FALSE	.	0.0272788	0.753114	1	FALSE	.	0.0356982	0.719017	1
BEND7	FALSE	.	0.0070967	0.386487	1	FALSE	.	-0.0143979	0.775609	1	FALSE	.	0.0340525	0.658588	1	FALSE	.	0.0242882	0.766866	1
BEST1	FALSE	.	0.0172312	0.666257	0.902273	FALSE	.	-0.201184	0.000371751	0.0056046	FALSE	.	-0.266686	8.2872e-06	0.000156258	FALSE	.	-0.121184	0.0364777	0.15446
BET1	FALSE	.	-0.00205432	0.938705	1	FALSE	.	0.087369	0.285588	0.608165	FALSE	.	0.275705	0.0301023	0.13629	FALSE	.	0.394549	0.0115007	0.0665091
BET1L	FALSE	.	0.0151123	0.651168	0.897065	FALSE	.	-0.333947	0.000783236	0.0106322	FALSE	.	0.119147	0.173634	0.426999	FALSE	.	0.188897	0.0486575	0.189647
BEX3	FALSE	.	0.00809389	0.839938	0.955089	FALSE	.	0.0308862	0.651143	0.861302	FALSE	.	-0.0786749	0.278824	0.553034	FALSE	.	0.00468861	0.946734	0.981428
BEX4	FALSE	.	-0.0310179	0.290791	1	FALSE	.	0.066483	0.407415	0.720658	FALSE	.	0.302409	0.0142722	0.078864	FALSE	.	0.0358247	0.712107	0.87454
BFAR	FALSE	.	-0.0590574	0.110905	0.503249	FALSE	.	-0.0981719	0.202548	0.521021	FALSE	.	-0.0422107	0.609804	0.821502	FALSE	.	-0.21291	0.0254232	0.120121
BFSP1	FALSE	.	-0.000515936	0.891731	1	FALSE	.	-0.0100874	0.785749	1	FALSE	.	0.0184031	0.727394	1	FALSE	.	-0.0236416	0.724706	1
BFSP2	FALSE	.	0.00120447	0.91933	1	FALSE	.	0.0906356	0.222785	1	FALSE	.	0.0103854	0.908602	1	FALSE	.	-0.0407329	0.683591	1
BHLHB9	FALSE	.	-0.000479072	0.896238	1	FALSE	.	-0.0222561	0.527471	1	FALSE	.	-0.0514591	0.368101	1	FALSE	.	0.00806462	0.888686	1
BHLHE40	FALSE	.	0.0372763	0.192367	0.615848	FALSE	.	-0.241047	0.00424083	0.0411519	FALSE	.	-0.747582	1.95625e-11	8.64315e-10	FALSE	.	-0.544071	1.0764e-06	2.20356e-05
BHLHE40-AS1	FALSE	.	0.00125921	0.743821	1	FALSE	.	0.00250896	0.954372	1	FALSE	.	0.0333495	0.559331	1	FALSE	.	0.0285647	0.686555	1
BHLHE41	FALSE	.	-0.00859007	0.0526768	1	FALSE	.	0.056294	0.152606	1	FALSE	.	0.0482317	0.404125	1	FALSE	.	-0.0239539	0.709323	1
BICD1	FALSE	.	-0.0250315	0.0617172	1	FALSE	.	0.0103931	0.879008	1	FALSE	.	0.0871275	0.374852	0.647956	FALSE	.	0.0937757	0.384555	0.657588
BICD2	FALSE	.	-0.000303698	0.990582	1	FALSE	.	-0.0143251	0.853384	0.951601	FALSE	.	0.247175	0.0382077	0.159868	FALSE	.	0.227502	0.0621929	0.223251
BICDL1	FALSE	.	-0.000472408	0.896875	1	FALSE	.	0.00413384	0.903003	1	FALSE	.	-0.090441	0.119252	1	FALSE	.	0.0165741	0.794963	1
BICRA	FALSE	.	-0.00252049	0.84005	1	FALSE	.	0.0359915	0.600395	1	FALSE	.	-0.0360591	0.694505	1	FALSE	.	-0.0458431	0.654398	1
BICRAL	FALSE	.	-0.00234993	0.888392	1	FALSE	.	-0.006656	0.926611	0.974943	FALSE	.	0.0880955	0.3768	0.649618	FALSE	.	-0.0954831	0.381628	0.65523
BID	FALSE	.	0.0870982	0.0311288	0.302801	FALSE	.	-0.000879487	0.989928	0.996005	FALSE	.	-0.0222031	0.763049	0.907116	FALSE	.	0.00566223	0.936159	0.978282
BIK	FALSE	.	-0.00813829	0.403561	1	FALSE	.	0.000910091	0.988414	1	FALSE	.	-0.0226995	0.794642	1	FALSE	.	-0.0287739	0.764068	1
BIN1	FALSE	.	-0.0740426	0.0433534	0.342274	FALSE	.	-0.545124	1.60881e-06	5.10266e-05	FALSE	.	-0.510672	5.1494e-06	0.000102077	FALSE	.	-0.578048	8.74558e-07	1.82023e-05
BIN2	FALSE	.	-0.0236446	0.532754	0.846414	FALSE	.	-0.0790299	0.292595	0.614553	FALSE	.	-0.259123	0.00434083	0.0314318	FALSE	.	-0.170051	0.0544435	0.205053
BIN3	FALSE	.	-0.0606753	0.102376	0.491794	FALSE	.	0.0122647	0.872903	0.958863	FALSE	.	0.839735	6.02719e-12	2.85661e-10	TRUE	+	1.39508	1.14478e-25	1.174e-23
BIRC2	FALSE	.	0.0133938	0.674076	1	FALSE	.	0.0581283	0.464632	0.758543	FALSE	.	-0.00684761	0.9385	0.977009	FALSE	.	0.0224725	0.804267	0.920824
BIRC3	FALSE	.	0.00522761	0.3559	1	FALSE	.	-0.0963779	0.239546	0.560962	TRUE	-	-2.07845	3.88646e-11	1.67455e-09	TRUE	-	-1.5554	2.84835e-08	7.58971e-07
BIRC5	FALSE	.	-0.0656841	0.0443975	1	FALSE	.	-0.0217408	0.782394	0.91996	FALSE	.	-0.110224	0.239246	0.508171	FALSE	.	-0.0855727	0.376001	0.648747
BIRC6	FALSE	.	0.0159928	0.608345	1	FALSE	.	-0.0995585	0.223928	0.545144	FALSE	.	-0.0202892	0.822853	0.933134	FALSE	.	-0.101568	0.303068	0.58252
BIRC7	FALSE	.	-0.00183222	0.921928	1	FALSE	.	-0.00812611	0.911489	0.969136	FALSE	.	-0.00347345	0.970639	0.987744	FALSE	.	0.0457167	0.660921	0.84595
BISPR	FALSE	.	0.00363966	0.87566	1	FALSE	.	-0.0161114	0.833448	0.942864	FALSE	.	0.252812	0.0438981	0.177677	FALSE	.	0.0556944	0.587468	0.808782
BIVM	FALSE	.	-0.00905882	0.444171	1	FALSE	.	-0.0362028	0.595388	1	FALSE	.	0.0720017	0.448749	1	FALSE	.	0.0319222	0.747946	1
BLCAP	FALSE	.	0.0117136	0.7402	0.931575	FALSE	.	0.195998	0.0252334	0.151762	FALSE	.	0.49856	0.000119141	0.00162816	FALSE	.	0.35288	0.00348449	0.0260201
BLK	FALSE	.	-0.00121747	0.966572	1	FALSE	.	-0.154216	0.0754768	0.306219	FALSE	.	-0.266061	0.0191305	0.098457	FALSE	.	-0.226093	0.0458975	0.182505
BLM	FALSE	.	-0.00439392	0.840309	1	FALSE	.	-0.0418934	0.584225	0.830401	FALSE	.	0.149291	0.17215	0.424854	FALSE	.	-0.197587	0.110297	0.319525
BLMH	FALSE	.	-0.0227225	0.420229	1	FALSE	.	-0.175487	0.0560142	0.254257	FALSE	.	0.143591	0.154149	0.396397	FALSE	.	0.189542	0.0883881	0.280095
BLNK	FALSE	.	0.00640313	0.722232	1	FALSE	.	-0.0258151	0.72464	0.89684	FALSE	.	-0.163956	0.146397	0.384534	FALSE	.	-0.0494625	0.635971	0.834426
BLOC1S1	FALSE	.	0.0413018	0.309265	0.725663	FALSE	.	0.0584627	0.371535	0.689466	FALSE	.	0.0632908	0.355224	0.631206	FALSE	.	0.0454481	0.49118	0.744025
BLOC1S2	FALSE	.	0.0413546	0.282576	0.70792	FALSE	.	0.331315	0.000288506	0.00454415	FALSE	.	0.665939	8.86601e-09	2.99145e-07	FALSE	.	0.584561	4.55896e-07	1.00553e-05
BLOC1S3	FALSE	.	0.00616294	0.769748	1	FALSE	.	0.084614	0.294569	0.616394	FALSE	.	0.222828	0.0713471	0.245618	FALSE	.	0.183997	0.136941	0.365537
BLOC1S4	FALSE	.	0.0107365	0.759407	1	FALSE	.	0.521033	8.56709e-05	0.00161208	FALSE	.	0.976979	2.27034e-09	8.24837e-08	FALSE	.	0.634338	2.66918e-05	0.000403677
BLOC1S5	FALSE	.	0.0162709	0.579747	1	FALSE	.	-0.120882	0.153864	0.456164	FALSE	.	0.00339706	0.970479	0.987744	FALSE	.	0.124253	0.233631	0.498864
BLOC1S6	FALSE	.	-0.0236169	0.518164	0.84138	FALSE	.	-0.159543	0.046006	0.224488	FALSE	.	-0.176108	0.046597	0.18411	FALSE	.	-0.243107	0.0127433	0.0717303
BLVRA	FALSE	.	0.0486304	0.212714	0.640627	FALSE	.	0.128626	0.0840497	0.326676	FALSE	.	-0.0486314	0.534309	0.776281	FALSE	.	-0.0182104	0.811486	0.923883
BLVRB	FALSE	.	-0.0452986	0.265079	0.689051	FALSE	.	-0.0285292	0.646714	0.858835	FALSE	.	-0.0493886	0.445207	0.712536	FALSE	.	-0.0365051	0.555989	0.789223
BLZF1	FALSE	.	0.00369719	0.877064	1	FALSE	.	-0.0682986	0.393895	0.710066	FALSE	.	0.299617	0.0190704	0.0982934	FALSE	.	0.283356	0.0283873	0.129249
BMERB1	FALSE	.	-0.0148998	0.42426	1	FALSE	.	0.0311001	0.679007	0.876277	FALSE	.	-0.167169	0.137709	0.370648	FALSE	.	-0.268564	0.0528972	0.2012
BMF	FALSE	.	0.021534	0.368791	1	FALSE	.	-0.190915	0.0511642	0.239747	FALSE	.	-0.146879	0.175247	0.429234	FALSE	.	-0.301043	0.0374399	0.157851
BMI1	FALSE	.	-0.000244951	0.992664	1	FALSE	.	-0.0422224	0.592835	0.835569	FALSE	.	-0.354139	0.00921984	0.0567504	FALSE	.	-0.110645	0.291515	0.569968
BMP1	FALSE	.	-0.0158537	0.451841	1	FALSE	.	-0.000560039	0.994096	0.997658	FALSE	.	-0.0707246	0.469999	0.732036	FALSE	.	0.033667	0.742858	0.891744
BMP2	FALSE	.	0.00123139	0.889011	1	FALSE	.	-0.0169684	0.774332	1	FALSE	.	-0.0239039	0.78966	1	FALSE	.	0.0176897	0.853174	1
BMP2K	FALSE	.	0.0604385	0.101176	0.489238	FALSE	.	0.0783169	0.312081	0.634748	FALSE	.	0.062184	0.462011	0.726495	FALSE	.	-0.018831	0.8217	0.928483
BMP4	FALSE	.	-0.00604084	0.418025	1	FALSE	.	0.0669725	0.283043	1	FALSE	.	0.0598955	0.473833	1	FALSE	.	0.0128175	0.889698	1
BMP6	FALSE	.	-0.0215533	0.281135	1	FALSE	.	-0.232388	0.0291987	0.167901	FALSE	.	-0.0709011	0.465408	0.728633	FALSE	.	-0.14669	0.190631	0.444028
BMP7	FALSE	.	-0.00394359	0.373131	1	FALSE	.	-0.00695138	0.8737	1	FALSE	.	0.0144184	0.791317	1	FALSE	.	-0.0498647	0.474343	1
BMP8B	FALSE	.	-0.00201319	0.636978	1	FALSE	.	-0.062726	0.135718	1	FALSE	.	-0.0173985	0.786037	1	FALSE	.	0.067436	0.34192	1
BMPR1A	FALSE	.	-0.00160132	0.788272	1	FALSE	.	0.0680079	0.218696	1	FALSE	.	0.0421418	0.549915	1	FALSE	.	0.00796804	0.905298	1
BMPR2	FALSE	.	0.00914484	0.677429	1	FALSE	.	-0.0479677	0.536052	0.801575	FALSE	.	-0.00446338	0.962353	0.983799	FALSE	.	-0.0591918	0.568783	0.797792
BMS1	FALSE	.	-0.0452652	0.125338	1	FALSE	.	-0.0442943	0.575532	0.826644	FALSE	.	0.100186	0.300663	0.575865	FALSE	.	0.221906	0.0591563	0.216518
BMS1P12	FALSE	.	-0.000445167	0.891572	1	FALSE	.	-0.00864792	0.783182	1	FALSE	.	0.0228063	0.642817	1	FALSE	.	0.00342435	0.950677	1
BMS1P4-AGAP5	FALSE	.	-0.00838924	0.103355	1	FALSE	.	0.0538989	0.322907	1	FALSE	.	-0.0636388	0.377067	1	FALSE	.	0.0354571	0.615535	1
BMT2	FALSE	.	0.0195515	0.281854	1	FALSE	.	0.0463057	0.536507	0.801722	FALSE	.	0.0194041	0.837367	0.940663	FALSE	.	0.0806583	0.453214	0.714849
BNC2	FALSE	.	0.00399547	0.418378	1	FALSE	.	0.0498177	0.358666	1	FALSE	.	-0.0535712	0.482087	1	FALSE	.	0.0185549	0.814941	1
BNIP1	FALSE	.	0.000598272	0.980892	1	FALSE	.	0.0763785	0.344713	0.667327	FALSE	.	0.117143	0.244264	0.513911	FALSE	.	-0.00282009	0.977333	0.99058
BNIP2	FALSE	.	0.0532357	0.182772	0.600365	FALSE	.	0.132579	0.0649188	0.278389	FALSE	.	0.192795	0.0165639	0.0883453	FALSE	.	0.2798	0.00140863	0.0122522
BNIP3	FALSE	.	0.00661017	0.856349	0.961028	FALSE	.	-0.0270109	0.715598	0.892641	FALSE	.	-0.258852	0.00301407	0.0236121	FALSE	.	0.00361138	0.962146	0.986173
BNIP3L	FALSE	.	0.0930455	0.02275	0.262243	FALSE	.	-0.0217615	0.713656	0.891784	FALSE	.	-0.222183	0.000535582	0.00570431	FALSE	.	-0.363359	1.50189e-07	3.57794e-06
BNIP3P1	FALSE	.	-0.00100211	0.837754	1	FALSE	.	0.0411509	0.398442	1	FALSE	.	-0.0318465	0.60421	1	FALSE	.	0.00738709	0.923142	1
BOD1	FALSE	.	0.00766553	0.726831	1	FALSE	.	-0.0924733	0.26035	0.584701	FALSE	.	0.0164584	0.861797	0.948186	FALSE	.	-0.024939	0.80644	0.921842
BOD1L1	FALSE	.	-0.0512349	0.194196	0.616519	FALSE	.	-0.0318597	0.653801	0.863108	FALSE	.	0.00564858	0.940761	0.977374	FALSE	.	-0.124544	0.119099	0.335546
BOLA1	FALSE	.	-0.00059239	0.977187	1	FALSE	.	-0.0365922	0.620374	0.847615	FALSE	.	-0.113628	0.273951	0.546697	FALSE	.	0.0662912	0.526802	0.770839
BOLA2B	FALSE	.	0.00440095	0.673879	1	FALSE	.	-0.0118367	0.843124	1	FALSE	.	0.0496304	0.558095	1	FALSE	.	0.167263	0.128234	1
BOLA3	FALSE	.	0.0235127	0.435311	1	FALSE	.	0.112822	0.17438	0.486258	FALSE	.	-0.00212205	0.98115	0.991971	FALSE	.	0.060223	0.526244	0.770629
BOLA3-AS1	FALSE	.	0.00137984	0.732207	1	FALSE	.	-0.0175084	0.716511	1	FALSE	.	0.00283955	0.965209	1	FALSE	.	0.0498227	0.535706	1
BOP1	FALSE	.	-0.0322895	0.346733	0.747828	FALSE	.	-0.11242	0.162429	0.468342	FALSE	.	-0.207769	0.0310408	0.138792	FALSE	.	0.0250465	0.773116	0.907522
BORA	FALSE	.	-0.00281991	0.818366	1	FALSE	.	0.0181305	0.784884	1	FALSE	.	0.0279973	0.755944	1	FALSE	.	-0.0355972	0.720657	1
BORCS5	FALSE	.	0.0658451	0.0201026	0.24421	TRUE	-	-1.04401	4.41647e-11	2.71613e-09	TRUE	-	-1.45882	5.49674e-23	5.6747e-21	TRUE	-	-1.64782	1.01455e-25	1.05045e-23
BORCS6	FALSE	.	0.0129973	0.673911	1	FALSE	.	-0.512559	0.000186589	0.00311154	FALSE	.	-0.402164	0.00228881	0.0190771	FALSE	.	-0.877973	1.10009e-06	2.24353e-05
BORCS7	FALSE	.	0.0196626	0.594788	0.873108	FALSE	.	-0.104515	0.172367	0.483722	FALSE	.	0.0287546	0.724544	0.887124	FALSE	.	0.0380365	0.64443	0.83797
BORCS8	FALSE	.	-0.00974312	0.735689	1	FALSE	.	-0.0190384	0.808445	0.931563	FALSE	.	0.18687	0.0726642	0.248824	FALSE	.	0.211418	0.0631304	0.225618
BPGM	FALSE	.	-0.0172097	0.457335	1	FALSE	.	-0.00647106	0.931773	0.97573	FALSE	.	0.0582588	0.547948	0.78513	FALSE	.	0.145438	0.208686	0.467957
BPHL	FALSE	.	0.00826005	0.684081	1	FALSE	.	-0.0320157	0.671032	0.871035	FALSE	.	-0.0129781	0.891048	0.959842	FALSE	.	-0.0332283	0.747137	0.894011
BPI	FALSE	.	0.00674294	0.613785	1	FALSE	.	0.0929083	0.217611	1	FALSE	.	-0.0418237	0.652013	0.848269	FALSE	.	-0.00810867	0.935638	0.97796
BPNT1	FALSE	.	0.0203153	0.440181	1	FALSE	.	0.141567	0.110112	0.376306	FALSE	.	0.159899	0.13471	0.365454	FALSE	.	0.130595	0.231885	0.497099
BPNT2	FALSE	.	-0.0336392	0.321462	1	FALSE	.	-0.09888	0.217867	0.538467	FALSE	.	0.0338484	0.695589	0.871534	FALSE	.	0.202131	0.0477006	0.187323
BPTF	FALSE	.	-0.00416482	0.90627	0.975833	FALSE	.	0.0118632	0.877835	0.9591	FALSE	.	-0.0395234	0.643763	0.842468	FALSE	.	-0.121325	0.190662	0.444028
BRAF	FALSE	.	0.0509253	0.0543903	1	FALSE	.	0.0707693	0.379167	0.69621	FALSE	.	-0.00907255	0.921653	0.970954	FALSE	.	-0.122496	0.239312	0.505873
BRAP	FALSE	.	0.00969185	0.757847	1	FALSE	.	0.045358	0.566317	0.819599	FALSE	.	-0.12138	0.201019	0.464133	FALSE	.	-0.110748	0.257905	0.528574
BRAT1	FALSE	.	-0.0111184	0.74949	0.933035	FALSE	.	-0.0735527	0.352629	0.672234	FALSE	.	-0.110705	0.223362	0.490729	FALSE	.	0.126048	0.192448	0.446612
BRCA1	FALSE	.	0.000387032	0.981265	1	FALSE	.	0.0345247	0.634253	0.853317	FALSE	.	-0.00146719	0.987465	0.994715	FALSE	.	-0.0616985	0.558091	0.790831
BRCA2	FALSE	.	-0.0141786	0.463258	1	FALSE	.	-0.223768	0.0377382	0.197945	FALSE	.	-0.0659799	0.500418	0.753481	FALSE	.	-0.365634	0.0216583	0.106686
BRCC3	FALSE	.	-0.00963298	0.700619	1	FALSE	.	0.144113	0.106695	0.371334	FALSE	.	0.0130843	0.88913	0.958797	FALSE	.	0.138791	0.211071	0.470562
BRD1	FALSE	.	0.0151798	0.526797	1	FALSE	.	-0.0858272	0.293361	0.61476	FALSE	.	-0.102886	0.296914	0.570902	FALSE	.	-0.175083	0.121533	0.339826
BRD2	FALSE	.	0.0501917	0.193823	0.616414	FALSE	.	-0.493623	3.0667e-07	1.10467e-05	FALSE	.	-0.58638	1.13802e-09	4.2684e-08	FALSE	.	-0.648399	8.41705e-11	3.23696e-09
BRD3	FALSE	.	-0.0451181	0.217501	0.648277	FALSE	.	-0.104089	0.185548	0.498519	FALSE	.	-0.210978	0.029926	0.135825	FALSE	.	-0.151472	0.122655	0.341808
BRD3OS	FALSE	.	-0.0117186	0.495623	1	FALSE	.	0.0364326	0.623634	0.848768	FALSE	.	-0.0357207	0.707521	0.877416	FALSE	.	0.0303676	0.768768	0.904809
BRD4	FALSE	.	-0.0225039	0.578769	0.867912	FALSE	.	0.0867966	0.180847	0.492446	FALSE	.	0.026001	0.697412	0.872198	FALSE	.	-0.0370984	0.56934	0.79808
BRD7	FALSE	.	-0.0404376	0.246994	0.673587	FALSE	.	0.0249052	0.745767	0.905805	FALSE	.	0.0103925	0.903642	0.96362	FALSE	.	0.109938	0.235626	0.501427
BRD7P2	FALSE	.	-0.00773667	0.107995	1	FALSE	.	-0.0813096	0.0900344	1	FALSE	.	0.0473561	0.501209	1	FALSE	.	0.0325543	0.638264	1
BRD8	FALSE	.	-0.0156846	0.680417	0.907894	FALSE	.	-0.0845052	0.266419	0.591811	FALSE	.	-0.16376	0.0714762	0.245886	FALSE	.	-0.450973	0.000240947	0.00275135
BRD9	FALSE	.	-0.0236712	0.46691	1	FALSE	.	0.00578773	0.941094	0.978454	FALSE	.	0.097756	0.284883	0.559517	FALSE	.	-0.0643619	0.484875	0.739328
BRF1	FALSE	.	-0.00262149	0.899588	1	FALSE	.	0.0975741	0.23789	0.559126	FALSE	.	-0.061156	0.529636	0.772704	FALSE	.	-0.075923	0.473045	0.72991
BRF2	FALSE	.	-0.052108	0.067968	1	FALSE	.	-0.0158421	0.838945	0.944626	FALSE	.	0.341188	0.0122868	0.0701613	FALSE	.	0.182106	0.116527	0.330548
BRI3	FALSE	.	-0.085646	0.0272337	0.28985	FALSE	.	-0.0496223	0.330602	0.653914	FALSE	.	-0.0292355	0.576195	0.802799	FALSE	.	-0.0465506	0.357775	0.633014
BRI3BP	FALSE	.	0.0200177	0.405545	1	FALSE	.	0.0128934	0.866766	0.957735	FALSE	.	0.146034	0.170809	0.422418	FALSE	.	-0.0550168	0.592491	0.811345
BRICD5	FALSE	.	0.000161537	0.980574	1	FALSE	.	-0.0246633	0.622288	1	FALSE	.	-0.0426025	0.55231	1	FALSE	.	0.0200275	0.802066	1
BRIP1	FALSE	.	-0.00721626	0.413184	1	FALSE	.	-0.00786928	0.899146	1	FALSE	.	-0.0300412	0.731928	1	FALSE	.	-0.0253905	0.79209	1
BRIX1	FALSE	.	0.0516791	0.111875	1	FALSE	.	0.463814	0.000558067	0.00799526	TRUE	+	1.18271	2.27469e-11	1.00077e-09	TRUE	+	1.27182	2.48107e-12	1.18213e-10
BRK1	FALSE	.	-0.0498007	0.220788	0.649759	FALSE	.	0.0200919	0.756815	0.909394	FALSE	.	-0.0353642	0.600929	0.817401	FALSE	.	-0.0097756	0.879941	0.954777
BRME1	FALSE	.	0.00334638	0.460523	1	FALSE	.	0.0059293	0.885588	1	FALSE	.	0.0351184	0.598958	1	FALSE	.	-0.0531813	0.417228	1
BRMS1	FALSE	.	-0.0373127	0.320575	0.732682	FALSE	.	-0.214761	0.00984853	0.0775427	FALSE	.	0.000761826	0.992531	0.997008	FALSE	.	0.0678037	0.41166	0.682488
BRMS1L	FALSE	.	-0.0144298	0.256309	1	FALSE	.	0.0294142	0.673078	1	FALSE	.	-0.0349946	0.70827	1	FALSE	.	0.111475	0.312203	0.5927
BROX	FALSE	.	0.0679316	0.062306	0.404301	FALSE	.	0.0432336	0.575594	0.826644	FALSE	.	-0.282472	0.00585275	0.0400437	FALSE	.	-0.13505	0.146003	0.380024
BRPF1	FALSE	.	-0.0444035	0.0807912	1	FALSE	.	0.303663	0.010415	0.0810267	FALSE	.	0.5264	0.00139825	0.0127555	FALSE	.	0.396942	0.00779918	0.0496932
BRPF3	FALSE	.	0.0439266	0.0413065	1	FALSE	.	0.0420002	0.584724	0.830517	FALSE	.	0.00160985	0.986429	0.994367	FALSE	.	-0.169828	0.154391	0.393898
BRSK1	FALSE	.	0.0267849	0.280106	1	FALSE	.	-0.00134007	0.986111	0.995214	FALSE	.	-0.329222	0.0164582	0.0879147	FALSE	.	-0.363494	0.0149531	0.0813206
BRWD1	FALSE	.	0.00990795	0.731858	1	FALSE	.	0.0257437	0.743838	0.905319	FALSE	.	0.195601	0.0642776	0.230555	FALSE	.	0.0603308	0.53335	0.774969
BRWD1-AS2	FALSE	.	0.00248737	0.678148	1	FALSE	.	-0.00223592	0.957787	1	FALSE	.	-0.0390297	0.519776	1	FALSE	.	-0.0561579	0.395313	1
BRWD3	FALSE	.	0.000413614	0.980337	1	FALSE	.	-0.0817547	0.301324	0.624056	FALSE	.	0.0680361	0.488081	0.745321	FALSE	.	0.0981331	0.370415	0.643533
BSDC1	FALSE	.	0.0096384	0.740446	1	FALSE	.	-0.0169307	0.829574	0.941747	FALSE	.	0.0239018	0.792953	0.920206	FALSE	.	0.18042	0.0998741	0.300687
BSG	FALSE	.	-0.0318712	0.428236	0.800715	FALSE	.	0.0738619	0.206892	0.526101	FALSE	.	-0.0769717	0.199495	0.462333	FALSE	.	0.0635647	0.276007	0.550683
BSG-AS1	FALSE	.	0.00061786	0.954399	1	FALSE	.	0.0295022	0.64413	1	FALSE	.	-0.0144432	0.859488	1	FALSE	.	-0.127115	0.226947	1
BSPRY	FALSE	.	0.00678104	0.26311	1	FALSE	.	0.0238795	0.586149	1	FALSE	.	0.0385668	0.629937	1	FALSE	.	-0.0409535	0.642875	1
BST1	FALSE	.	-7.40021e-05	0.98972	1	FALSE	.	-0.0189278	0.684215	1	FALSE	.	-0.00344019	0.959187	1	FALSE	.	-0.116587	0.18847	1
BST2	FALSE	.	-0.00276603	0.91907	0.977884	FALSE	.	-0.0668435	0.404807	0.718452	FALSE	.	0.0793474	0.406568	0.679047	FALSE	.	0.150661	0.162087	0.405697
BTAF1	FALSE	.	0.0276409	0.200222	1	FALSE	.	-0.0895825	0.273316	0.597225	FALSE	.	-0.0121575	0.897321	0.961106	FALSE	.	-0.00550534	0.956271	0.984534
BTBD1	FALSE	.	-0.00113606	0.958343	1	FALSE	.	-0.0714778	0.369664	0.687761	FALSE	.	-0.14115	0.181951	0.438052	FALSE	.	-0.0244406	0.809152	0.923081
BTBD10	FALSE	.	0.0779817	0.0116333	1	FALSE	.	0.0238288	0.76082	0.910256	FALSE	.	0.553131	0.00100845	0.0098089	FALSE	.	0.265463	0.0390994	0.163314
BTBD11	FALSE	.	-0.0108716	0.559571	1	FALSE	.	-0.0394324	0.598677	0.83853	FALSE	.	-0.212875	0.0796551	0.262288	FALSE	.	-0.314142	0.0358991	0.152912
BTBD19	FALSE	.	0.00327162	0.649543	1	FALSE	.	0.0505209	0.364985	1	FALSE	.	-0.0277504	0.720893	1	FALSE	.	0.0664801	0.442275	1
BTBD2	FALSE	.	-0.0612183	0.0627467	1	FALSE	.	-0.0542933	0.494338	0.7755	FALSE	.	-0.216086	0.0388762	0.162015	FALSE	.	-0.221932	0.0455874	0.182206
BTBD3	FALSE	.	0.0114453	0.461094	1	FALSE	.	0.0723932	0.346329	0.668232	FALSE	.	0.214178	0.0816533	0.267147	FALSE	.	0.163843	0.174366	0.421427
BTBD6	FALSE	.	0.0148074	0.593478	1	FALSE	.	0.0242272	0.75777	0.909394	FALSE	.	0.0508117	0.584346	0.808981	FALSE	.	0.0578857	0.55191	0.787007
BTBD7	FALSE	.	0.0208057	0.464258	1	FALSE	.	0.0105206	0.893213	0.963068	FALSE	.	0.0581532	0.536761	0.777874	FALSE	.	0.0334087	0.731398	0.885506
BTBD8	FALSE	.	0.00201577	0.867372	1	FALSE	.	0.00271923	0.966751	1	FALSE	.	-0.000142887	0.99867	1	FALSE	.	-0.0670766	0.501915	1
BTBD9	FALSE	.	0.00697017	0.655708	1	FALSE	.	0.0438014	0.554649	0.811841	FALSE	.	-0.0454715	0.63371	0.837159	FALSE	.	-0.113048	0.312314	0.592808
BTD	FALSE	.	0.0555191	0.071902	1	FALSE	.	0.0380148	0.630387	0.851823	FALSE	.	-0.0161273	0.85948	0.948161	FALSE	.	0.0257478	0.787774	0.914188
BTF3	FALSE	.	-0.089526	0.0198799	0.243141	FALSE	.	-0.0695488	0.1637	0.470059	FALSE	.	-0.223674	1.86208e-05	0.000323598	FALSE	.	-0.251946	2.77114e-06	5.17151e-05
BTF3-DT	FALSE	.	-0.00285867	0.410886	1	FALSE	.	0.0117119	0.7267	1	FALSE	.	-0.00689543	0.881853	1	FALSE	.	-0.0634294	0.270463	1
BTF3L4	FALSE	.	-0.0509438	0.183371	0.600365	FALSE	.	0.0710918	0.33897	0.66244	FALSE	.	0.0969665	0.231379	0.499088	FALSE	.	0.236731	0.0106208	0.0628817
BTF3L4P2	FALSE	.	0.000856427	0.81307	1	FALSE	.	0.000846807	0.979681	1	FALSE	.	-0.0255028	0.60435	1	FALSE	.	0.00739136	0.894054	1
BTF3P10	FALSE	.	0.00279024	0.505031	1	FALSE	.	0.0537601	0.172926	1	FALSE	.	-0.0124474	0.817642	1	FALSE	.	-0.0187508	0.751422	1
BTF3P3	FALSE	.	0.00664168	0.317176	1	FALSE	.	-0.0172317	0.706693	1	FALSE	.	-0.0445843	0.529659	1	FALSE	.	0.0708295	0.340354	1
BTF3P4	FALSE	.	0.00197754	0.681723	1	FALSE	.	0.00458715	0.895995	1	FALSE	.	-0.00940143	0.859219	1	FALSE	.	-0.0134964	0.853282	1
BTF3P5	FALSE	.	-0.000451774	0.963232	1	FALSE	.	0.0315535	0.603265	1	FALSE	.	0.0111209	0.895026	1	FALSE	.	-0.12158	0.247776	1
BTF3P7	FALSE	.	-0.0100935	0.097871	1	FALSE	.	-0.0763889	0.180141	1	FALSE	.	0.115742	0.170152	1	FALSE	.	-0.00803506	0.928509	1
BTF3P8	FALSE	.	-0.000143343	0.983263	1	FALSE	.	-0.0989185	0.056842	1	FALSE	.	-0.0215504	0.772315	1	FALSE	.	0.0111267	0.894123	1
BTF3P9	FALSE	.	0.000297899	0.934472	1	FALSE	.	0.00335244	0.912515	1	FALSE	.	0.0373891	0.445903	1	FALSE	.	0.00340133	0.95092	1
BTG1	FALSE	.	-0.0174641	0.664005	0.90162	TRUE	-	-1.25545	2.15822e-81	3.62796e-78	TRUE	-	-1.26743	4.65507e-84	2.42692e-81	TRUE	-	-1.35585	2.57393e-95	1.97972e-92
BTG2	FALSE	.	0.00872218	0.802695	0.945827	FALSE	.	0.0677079	0.347627	0.6694	FALSE	.	0.0380729	0.617311	0.826278	FALSE	.	-0.0271539	0.71842	0.877788
BTG3	FALSE	.	-0.002859	0.905068	1	FALSE	.	-0.603014	0.000130089	0.00232225	FALSE	.	-0.126798	0.187784	0.445816	FALSE	.	0.0988619	0.307488	0.587166
BTG3-AS1	FALSE	.	-0.00389424	0.424013	1	FALSE	.	-0.0796003	0.103014	1	FALSE	.	0.0717413	0.357025	1	FALSE	.	-0.0703853	0.425191	1
BTK	FALSE	.	-0.0347778	0.373064	0.762357	FALSE	.	-0.126421	0.0835468	0.325721	FALSE	.	-0.260221	0.00254498	0.0206993	FALSE	.	-0.173529	0.0406268	0.167613
BTN2A1	FALSE	.	-0.0210524	0.344204	1	FALSE	.	-0.00921692	0.904844	0.966764	FALSE	.	-0.170539	0.115133	0.332916	FALSE	.	0.156444	0.168925	0.413986
BTN2A2	FALSE	.	-0.0123414	0.475581	1	FALSE	.	-0.0625535	0.419752	0.728399	FALSE	.	-0.0653571	0.504179	0.756413	FALSE	.	0.0277939	0.787604	0.914132
BTN2A3P	FALSE	.	-0.00507931	0.303492	1	FALSE	.	-0.0566906	0.27571	1	FALSE	.	0.0492288	0.519265	1	FALSE	.	-0.0136673	0.860979	1
BTN3A1	FALSE	.	-0.000789108	0.959804	1	FALSE	.	-0.0230155	0.748189	0.907217	FALSE	.	-0.00118652	0.989854	0.995707	FALSE	.	-0.0560846	0.592742	0.811386
BTN3A2	FALSE	.	0.00440233	0.846652	1	FALSE	.	-0.0622828	0.429053	0.734957	FALSE	.	-0.210763	0.0730373	0.249414	FALSE	.	0.0950259	0.376096	0.648799
BTN3A3	FALSE	.	0.00354902	0.82127	1	FALSE	.	-0.112419	0.176291	0.488034	FALSE	.	-0.0685507	0.482018	0.740642	FALSE	.	-0.160685	0.180542	0.43039
BTNL3	FALSE	.	-0.037686	0.0655524	1	FALSE	.	-0.158621	0.0900248	0.337292	FALSE	.	-0.289106	0.0345249	0.149403	FALSE	.	-0.374508	0.0196701	0.0994402
BTNL8	FALSE	.	-0.0169467	0.345568	1	FALSE	.	-0.035144	0.637164	0.854363	FALSE	.	-0.457821	0.00874606	0.0544694	FALSE	.	-0.246204	0.070004	0.241836
BTNL9	FALSE	.	0.00362794	0.861596	1	FALSE	.	-0.0437153	0.563546	0.817876	FALSE	.	-0.212189	0.0774178	0.258895	FALSE	.	0.0105413	0.91762	0.970447
BTRC	FALSE	.	0.00964102	0.550141	1	FALSE	.	0.0471899	0.526689	0.795653	FALSE	.	-0.0644436	0.50936	0.75938	FALSE	.	-0.264471	0.0605161	0.219688
BUB1	FALSE	.	0.0140819	0.500608	1	FALSE	.	-0.0876992	0.27668	0.598995	FALSE	.	-0.183539	0.11363	0.329813	FALSE	.	-0.163644	0.171612	0.417702
BUB1B	FALSE	.	0.00430871	0.736142	1	FALSE	.	0.0199586	0.751093	1	FALSE	.	0.0403998	0.634428	1	FALSE	.	-0.0769785	0.449231	1
BUB3	FALSE	.	-0.0156643	0.69485	0.914777	FALSE	.	-0.101846	0.144126	0.438641	FALSE	.	0.0486665	0.50041	0.753481	FALSE	.	0.0574782	0.422869	0.691909
BUD13	FALSE	.	-0.0285758	0.169621	1	FALSE	.	-0.0895153	0.272614	0.596729	FALSE	.	0.0942704	0.349531	0.626321	FALSE	.	0.0476445	0.645513	0.838972
BUD23	FALSE	.	-0.0654632	0.0833079	0.455713	FALSE	.	-0.0152425	0.840179	0.945414	FALSE	.	0.0588847	0.471773	0.733167	FALSE	.	0.136518	0.121197	0.339237
BUD31	FALSE	.	-0.0656411	0.105967	0.496062	FALSE	.	-0.0304521	0.647303	0.859469	FALSE	.	-0.0868048	0.214436	0.479812	FALSE	.	-0.0481362	0.475859	0.732112
BVES	FALSE	.	0.00733541	0.278589	1	FALSE	.	-0.0133267	0.802665	1	FALSE	.	0.0541557	0.496843	1	FALSE	.	0.0300891	0.740392	1
BYSL	FALSE	.	0.00082054	0.974669	1	FALSE	.	-0.0433239	0.579575	0.828942	FALSE	.	0.00548442	0.95308	0.980829	FALSE	.	0.239196	0.0521025	0.199162
BZW1	FALSE	.	0.0298394	0.40547	0.784538	FALSE	.	-0.163997	0.0437349	0.216975	FALSE	.	0.0585724	0.4756	0.736421	FALSE	.	0.0678534	0.403628	0.674571
BZW1-AS1	FALSE	.	-0.00629786	0.146884	1	FALSE	.	0.0263984	0.530926	1	FALSE	.	0.0553005	0.349251	1	FALSE	.	0.0294025	0.671575	1
BZW1P2	FALSE	.	-0.00772834	0.145614	1	FALSE	.	0.0581485	0.333586	1	FALSE	.	-0.0623491	0.464616	1	FALSE	.	-0.0886978	0.365819	1
BZW2	FALSE	.	0.0117007	0.714564	1	FALSE	.	-0.00575037	0.941467	0.978454	FALSE	.	-0.0939893	0.299366	0.574015	FALSE	.	-0.0454838	0.618052	0.822379
C10orf143	FALSE	.	0.00333899	0.804883	1	FALSE	.	0.0370967	0.595186	1	FALSE	.	0.0453296	0.627791	1	FALSE	.	0.0976635	0.367163	0.641991
C10orf55	FALSE	.	-0.00674411	0.2891	1	FALSE	.	-0.0227576	0.6663	1	FALSE	.	0.00285697	0.967829	1	FALSE	.	0.0655671	0.412634	1
C10orf88	FALSE	.	-0.000798234	0.957068	1	FALSE	.	-0.0290182	0.683688	0.878513	FALSE	.	0.118885	0.254595	0.527425	FALSE	.	0.166685	0.167859	0.412401
C10orf95	FALSE	.	-0.00340435	0.735924	1	FALSE	.	0.0112837	0.860655	1	FALSE	.	-0.0227887	0.7892	1	FALSE	.	-0.110055	0.303384	1
C10orf95-AS1	FALSE	.	-0.0425962	0.105835	1	FALSE	.	-0.00506624	0.947498	0.981386	FALSE	.	-0.0151475	0.871254	0.951319	FALSE	.	-0.0442103	0.661962	0.846054
C11orf1	FALSE	.	-0.00462384	0.802396	1	FALSE	.	0.152496	0.0985299	0.354033	FALSE	.	-0.0282233	0.766868	0.908548	FALSE	.	-0.275684	0.0505856	0.194956
C11orf21	FALSE	.	-0.0295091	0.342168	1	FALSE	.	-0.0518327	0.514287	0.788313	FALSE	.	-0.117939	0.212683	0.47753	FALSE	.	-0.0873406	0.364255	0.639748
C11orf24	FALSE	.	0.0605565	0.0614939	1	FALSE	.	-0.0624498	0.434064	0.738127	FALSE	.	-0.0973266	0.288149	0.562176	FALSE	.	-0.086393	0.363059	0.638837
C11orf45	FALSE	.	0.0015876	0.90245	1	FALSE	.	0.0135455	0.843287	1	FALSE	.	-0.00518386	0.954981	0.981907	FALSE	.	0.159704	0.176839	0.424701
C11orf49	FALSE	.	0.0151997	0.578282	1	FALSE	.	0.129967	0.132106	0.418999	FALSE	.	-0.00847398	0.927074	0.973331	FALSE	.	0.127243	0.232271	0.497333
C11orf54	FALSE	.	0.033557	0.267088	1	FALSE	.	0.0357009	0.651368	0.861486	FALSE	.	0.16299	0.114851	0.332376	FALSE	.	0.102627	0.314158	0.594734
C11orf58	FALSE	.	0.0392181	0.324906	0.735421	FALSE	.	-0.0227323	0.683425	0.878513	FALSE	.	-0.0322736	0.570834	0.799045	FALSE	.	-0.122201	0.0357461	0.152381
C11orf65	FALSE	.	-0.00394006	0.441363	1	FALSE	.	0.0533462	0.207392	1	FALSE	.	0.14252	0.0537553	1	FALSE	.	0.0842726	0.261048	1
C11orf68	FALSE	.	-0.0064335	0.85137	1	FALSE	.	0.349733	0.00186184	0.021535	FALSE	.	0.706641	2.64989e-05	0.000444934	FALSE	.	0.694487	3.77934e-05	0.00055069
C11orf71	FALSE	.	0.0101942	0.65048	1	FALSE	.	-0.00390942	0.957967	0.984497	FALSE	.	-0.0984662	0.331861	0.607431	FALSE	.	-0.0124031	0.903574	0.965821
C11orf80	FALSE	.	0.00360877	0.614354	1	FALSE	.	-0.022549	0.689155	1	FALSE	.	0.127875	0.114045	1	FALSE	.	-0.0705369	0.415016	1
C11orf95	FALSE	.	0.0036697	0.721597	1	FALSE	.	-0.0325816	0.624512	1	FALSE	.	0.0440584	0.635653	1	FALSE	.	0.0443838	0.666169	0.847833
C11orf96	FALSE	.	0.00844314	0.587343	0.869451	TRUE	-	-1.20325	4.70963e-22	6.25018e-20	TRUE	-	-1.83383	3.40728e-59	9.10967e-57	TRUE	-	-1.52121	9.29146e-45	2.08438e-42
C12orf29	FALSE	.	0.0249212	0.227241	1	FALSE	.	0.113565	0.180938	0.49256	FALSE	.	0.339397	0.0211184	0.105917	FALSE	.	0.472181	0.00904642	0.0555687
C12orf4	FALSE	.	-0.0268716	0.134793	1	FALSE	.	-0.0387713	0.602421	0.840283	FALSE	.	0.2145	0.0793575	0.261689	FALSE	.	-0.0466919	0.652852	0.842409
C12orf43	FALSE	.	0.0133942	0.614566	1	FALSE	.	0.147182	0.0992578	0.355762	FALSE	.	0.522092	0.00148931	0.0134102	TRUE	+	1.03165	5.4888e-06	9.59471e-05
C12orf45	FALSE	.	0.00976366	0.712555	1	FALSE	.	0.106352	0.204646	0.523341	FALSE	.	0.254345	0.0318902	0.141257	FALSE	.	0.313603	0.0187368	0.095938
C12orf57	FALSE	.	-0.0481305	0.222293	0.649986	FALSE	.	-0.0638984	0.373461	0.691392	FALSE	.	-0.182929	0.023638	0.115174	FALSE	.	-0.158234	0.0545706	0.205388
C12orf60	FALSE	.	0.00473023	0.602702	1	FALSE	.	-0.0467048	0.440412	1	FALSE	.	-0.0451236	0.582183	1	FALSE	.	-0.0978705	0.327151	1
C12orf65	FALSE	.	-0.000479731	0.986633	1	FALSE	.	0.3746	0.00420694	0.0409172	FALSE	.	0.592032	0.000910744	0.00899027	FALSE	.	0.762833	0.000180867	0.0021544
C12orf66	FALSE	.	0.00409961	0.723168	1	FALSE	.	0.0897814	0.216965	1	FALSE	.	0.0617458	0.493598	1	FALSE	.	0.096878	0.323003	1
C12orf73	FALSE	.	-0.0234957	0.236957	1	FALSE	.	0.194841	0.054538	0.249239	FALSE	.	0.0381391	0.690327	0.869406	FALSE	.	-0.146169	0.210345	0.469462
C12orf75	FALSE	.	-0.0195435	0.266923	1	FALSE	.	0.00697321	0.925374	0.974251	FALSE	.	0.0312481	0.743212	0.895694	FALSE	.	0.0328763	0.750095	0.895444
C12orf76	FALSE	.	0.00177974	0.945997	1	FALSE	.	0.0163393	0.83342	0.942864	FALSE	.	-0.0878906	0.368736	0.643914	FALSE	.	0.0748166	0.468419	0.72606
C12orf77	FALSE	.	-0.00228742	0.647262	1	FALSE	.	-0.0351396	0.362843	1	FALSE	.	0.0448719	0.486255	1	FALSE	.	0.0469501	0.530984	1
C14orf119	FALSE	.	-0.0287024	0.461009	0.812169	FALSE	.	0.0835588	0.262885	0.587136	FALSE	.	0.437447	3.2631e-05	0.000532451	FALSE	.	0.310521	0.00169052	0.0141993
C14orf132	FALSE	.	-0.038358	0.0762625	1	FALSE	.	0.0308256	0.686775	0.8791	FALSE	.	0.0116644	0.901967	0.963058	FALSE	.	-0.130603	0.247558	0.51528
C14orf28	FALSE	.	0.00563931	0.63279	1	FALSE	.	0.0563007	0.421569	1	FALSE	.	-0.0560578	0.543178	1	FALSE	.	0.0195549	0.839002	1
C14orf93	FALSE	.	0.00295957	0.851725	1	FALSE	.	-0.000374621	0.995738	0.998311	FALSE	.	-0.130118	0.218286	0.48472	FALSE	.	0.0194624	0.846887	0.940699
C15orf39	FALSE	.	-0.00418566	0.893318	1	FALSE	.	0.447297	0.00052731	0.00761956	FALSE	.	0.370966	0.00431005	0.0312958	FALSE	.	0.630146	0.000106755	0.00136201
C15orf40	FALSE	.	0.0244786	0.418295	1	FALSE	.	-0.0237445	0.762971	0.911128	FALSE	.	0.0286129	0.754477	0.90265	FALSE	.	0.0944095	0.345689	0.62337
C15orf61	FALSE	.	-0.0217461	0.441536	1	FALSE	.	0.114977	0.174657	0.486897	FALSE	.	0.101955	0.302749	0.577951	FALSE	.	0.0305733	0.759222	0.900014
C15orf65	FALSE	.	0.00586294	0.69249	1	FALSE	.	-0.0401152	0.568679	1	FALSE	.	-0.225708	0.0700777	1	FALSE	.	-0.0978115	0.362684	0.638551
C16orf54	FALSE	.	0.0143266	0.698185	0.915556	FALSE	.	0.514023	1.58045e-05	0.000375348	FALSE	.	0.184511	0.0499662	0.193679	FALSE	.	0.145986	0.121077	0.338991
C16orf70	FALSE	.	0.0249376	0.307649	1	FALSE	.	0.510523	0.00193686	0.022199	FALSE	.	0.0283879	0.76556	0.907617	FALSE	.	0.042011	0.685113	0.859153
C16orf72	FALSE	.	-0.00757792	0.797034	1	FALSE	.	-0.0566337	0.476933	0.764558	FALSE	.	-0.142741	0.133423	0.363659	FALSE	.	-0.168121	0.101915	0.303994
C16orf74	FALSE	.	0.046109	0.162341	1	FALSE	.	0.00761952	0.922575	0.973336	FALSE	.	-0.293544	0.00948943	0.0579301	FALSE	.	-0.357913	0.00514632	0.0357751
C16orf86	FALSE	.	-0.0260998	0.221569	1	FALSE	.	0.0117522	0.875036	0.958889	FALSE	.	-0.0854117	0.393186	0.667059	FALSE	.	-0.0864379	0.424412	0.69296
C16orf87	FALSE	.	0.0689768	0.0161023	1	FALSE	.	0.833933	2.90514e-05	0.00064257	FALSE	.	0.851336	3.76646e-05	0.00059776	FALSE	.	0.452489	0.00502693	0.0351493
C16orf89	FALSE	.	0.00459722	0.695859	1	FALSE	.	0.106783	0.167279	1	FALSE	.	0.0131914	0.883069	1	FALSE	.	-0.0435387	0.660584	1
C16orf91	FALSE	.	0.0264254	0.294291	1	FALSE	.	0.538168	0.0012143	0.0151765	FALSE	.	0.984106	6.88946e-06	0.000133277	FALSE	.	0.634202	0.00121847	0.0108853
C16orf95	FALSE	.	-0.00129999	0.781938	1	FALSE	.	0.00465387	0.903462	1	FALSE	.	0.0222039	0.716767	1	FALSE	.	0.134443	0.0921113	1
C16orf95-DT	FALSE	.	0.0140738	0.261679	1	FALSE	.	-0.0346077	0.608048	1	FALSE	.	-0.0997775	0.307166	1	FALSE	.	0.0185666	0.850663	1
C17orf100	FALSE	.	0.0024476	0.773519	1	FALSE	.	0.299761	0.000816116	1	FALSE	.	0.0934351	0.213105	1	FALSE	.	0.0391743	0.613775	1
C17orf107	FALSE	.	-0.00421866	0.407608	1	FALSE	.	-0.0541939	0.390745	1	FALSE	.	-0.0865588	0.338764	1	FALSE	.	-0.138889	0.20823	1
C17orf113	FALSE	.	-0.000372581	0.943712	1	FALSE	.	-0.015512	0.725361	1	FALSE	.	-0.0363684	0.550036	1	FALSE	.	-0.021572	0.731159	1
C17orf114	FALSE	.	-0.00341313	0.691558	1	FALSE	.	0.124306	0.0972096	1	FALSE	.	-0.0173316	0.839093	1	FALSE	.	-0.00521972	0.956332	1
C17orf58	FALSE	.	0.0306148	0.0890813	1	FALSE	.	-0.0263267	0.714772	0.892227	FALSE	.	0.0650357	0.503227	0.755667	FALSE	.	-0.0104828	0.91826	0.970726
C17orf64	FALSE	.	0.00321683	0.425058	1	FALSE	.	0.0312245	0.449701	1	FALSE	.	0.0305544	0.616811	1	FALSE	.	-0.0176269	0.815882	1
C17orf67	FALSE	.	-0.00575633	0.649393	1	FALSE	.	-0.0282935	0.681809	1	FALSE	.	-0.00394985	0.965974	1	FALSE	.	0.0813085	0.44309	0.707451
C17orf75	FALSE	.	0.0133986	0.525257	1	FALSE	.	-0.101194	0.222844	0.543781	FALSE	.	0.125964	0.234117	0.502809	FALSE	.	0.0293231	0.776253	0.908752
C17orf80	FALSE	.	0.012301	0.529708	1	FALSE	.	0.00473873	0.948317	0.9815	FALSE	.	0.132369	0.216603	0.482574	FALSE	.	-0.012192	0.905496	0.966929
C17orf97	FALSE	.	0.00175231	0.846974	1	FALSE	.	0.0254107	0.66599	1	FALSE	.	-0.046321	0.580687	1	FALSE	.	0.154648	0.110959	1
C17orf98	FALSE	.	-0.00175304	0.660249	1	FALSE	.	-0.0108074	0.75558	1	FALSE	.	0.000825349	0.988423	1	FALSE	.	0.0352526	0.56645	1
C18orf21	FALSE	.	-0.0604432	0.0532831	1	FALSE	.	-0.0417151	0.597939	0.838223	FALSE	.	-0.172734	0.0916874	0.288394	FALSE	.	-0.0158437	0.866737	0.949059
C18orf25	FALSE	.	0.00304373	0.876754	1	FALSE	.	-0.141515	0.115129	0.38758	FALSE	.	-0.173467	0.118132	0.33821	FALSE	.	-0.121625	0.270187	0.544419
C18orf32	FALSE	.	0.0164487	0.333711	1	FALSE	.	-0.0699188	0.362604	0.680288	FALSE	.	0.0233419	0.802722	0.925354	FALSE	.	0.0124793	0.903047	0.965738
C18orf54	FALSE	.	-0.00465848	0.684757	1	FALSE	.	0.00191078	0.976564	1	FALSE	.	-0.00180676	0.983032	1	FALSE	.	-0.0269538	0.784931	1
C19orf12	FALSE	.	-0.00648595	0.789006	1	FALSE	.	0.0100002	0.896921	0.963546	FALSE	.	0.229982	0.0512538	0.197204	FALSE	.	0.42277	0.00668566	0.0438436
C19orf18	FALSE	.	0.0184467	0.12659	1	FALSE	.	0.0516237	0.452372	1	FALSE	.	-0.0508409	0.54763	1	FALSE	.	0.0305776	0.752082	1
C19orf25	FALSE	.	0.0600268	0.0879952	0.465065	FALSE	.	0.0857478	0.278881	0.601615	FALSE	.	0.0811196	0.350492	0.626952	FALSE	.	0.110875	0.232385	0.497367
C19orf33	FALSE	.	-0.0065601	0.217605	1	FALSE	.	-0.0233671	0.615518	1	FALSE	.	-0.10487	0.112226	1	FALSE	.	-0.17819	0.0445012	1
C19orf38	FALSE	.	-0.00660011	0.855029	0.960443	FALSE	.	-0.0436088	0.570259	0.822131	FALSE	.	-0.139903	0.115604	0.333962	FALSE	.	-0.120954	0.181871	0.432012
C19orf44	FALSE	.	0.00387154	0.617067	1	FALSE	.	-0.0470264	0.435474	1	FALSE	.	-0.0390911	0.623855	1	FALSE	.	0.0712102	0.44535	1
C19orf47	FALSE	.	-0.0276067	0.25185	1	FALSE	.	0.126947	0.145612	0.441302	FALSE	.	0.0190774	0.840311	0.941265	FALSE	.	0.149757	0.197436	0.452628
C19orf48	FALSE	.	-0.0542039	0.145594	0.554474	FALSE	.	-0.0759244	0.323616	0.646065	FALSE	.	-0.164896	0.0620709	0.224727	FALSE	.	-0.111313	0.202868	0.4599
C19orf53	FALSE	.	0.0711218	0.0812395	0.450265	FALSE	.	0.172228	0.00614075	0.0540451	FALSE	.	0.0376695	0.556015	0.790936	FALSE	.	0.140467	0.0341491	0.147619
C19orf54	FALSE	.	-0.0120915	0.566925	1	FALSE	.	-0.0539958	0.482475	0.767027	FALSE	.	-0.077035	0.436568	0.705641	FALSE	.	-0.143173	0.214424	0.474786
C19orf73	FALSE	.	-0.00221229	0.738054	1	FALSE	.	0.0401379	0.47083	1	FALSE	.	0.0811917	0.260709	1	FALSE	.	-0.101319	0.187123	1
C19orf81	FALSE	.	0.0616972	0.0188545	1	FALSE	.	0.0643756	0.417406	0.727629	FALSE	.	0.139487	0.182262	0.438597	FALSE	.	0.542018	0.00223458	0.0179302
C1D	FALSE	.	-0.0357109	0.303453	1	FALSE	.	0.0127652	0.869458	0.958334	FALSE	.	0.0931618	0.293625	0.567388	FALSE	.	0.0934729	0.306851	0.586367
C1DP1	FALSE	.	0.00350413	0.50883	1	FALSE	.	-0.077252	0.0805344	1	FALSE	.	0.0556721	0.354077	1	FALSE	.	-0.0550403	0.400499	1
C1GALT1	FALSE	.	0.0442023	0.0893621	1	FALSE	.	0.134716	0.125	0.405413	FALSE	.	-0.0120475	0.897911	0.96137	FALSE	.	0.079125	0.447507	0.710947
C1GALT1C1	FALSE	.	0.00792501	0.711016	1	FALSE	.	0.0438901	0.568069	0.821132	FALSE	.	0.364845	0.0150696	0.0823425	FALSE	.	0.161784	0.167959	0.412401
C1QA	FALSE	.	0.0498012	0.22	0.649759	FALSE	.	-0.0142769	0.828454	0.941497	FALSE	.	0.0191393	0.78091	0.913456	FALSE	.	0.0258895	0.693512	0.864599
C1QB	FALSE	.	-0.00163149	0.956549	1	FALSE	.	0.114029	0.17091	0.482182	FALSE	.	0.168639	0.0967025	0.298495	FALSE	.	0.185508	0.0900589	0.282892
C1QBP	FALSE	.	-0.00576369	0.88583	0.968263	FALSE	.	0.0864273	0.206732	0.525949	FALSE	.	0.0192273	0.787315	0.917268	FALSE	.	0.0285915	0.678887	0.855401
C1QC	FALSE	.	0.0886139	0.029924	0.297427	FALSE	.	0.132986	0.0560008	0.254257	FALSE	.	0.0578803	0.422075	0.692942	FALSE	.	0.0165528	0.809839	0.923081
C1QTNF1	FALSE	.	-0.00211019	0.622127	1	FALSE	.	-0.0246285	0.519481	1	FALSE	.	-0.0188095	0.77837	1	FALSE	.	-0.0554482	0.39853	1
C1QTNF12	FALSE	.	0.00147827	0.815385	1	FALSE	.	0.0144755	0.783076	1	FALSE	.	-0.0939677	0.244142	1	FALSE	.	0.0673832	0.449572	1
C1QTNF4	FALSE	.	0.00239709	0.476958	1	FALSE	.	-0.0237081	0.46839	1	FALSE	.	7.67441e-05	0.998861	1	FALSE	.	-0.0636254	0.297921	1
C1QTNF6	FALSE	.	-0.00100732	0.949249	1	FALSE	.	-0.153435	0.0911082	0.338317	FALSE	.	-0.041768	0.658977	0.851972	FALSE	.	-0.0613023	0.558594	0.791439
C1QTNF7-AS1	FALSE	.	-0.00202129	0.565965	1	FALSE	.	0.0275259	0.418649	1	FALSE	.	0.0393387	0.475508	1	FALSE	.	0.00751262	0.893077	1
C1R	FALSE	.	0.00456091	0.254992	1	FALSE	.	-0.00286931	0.944652	1	FALSE	.	0.063253	0.266734	1	FALSE	.	-0.0188658	0.750575	1
C1RL	FALSE	.	-0.00860413	0.69762	1	FALSE	.	0.00543061	0.943362	0.979791	FALSE	.	0.0270413	0.775386	0.911849	FALSE	.	-0.00617511	0.951287	0.983341
C1RL-AS1	FALSE	.	-0.000928634	0.883193	1	FALSE	.	0.000561444	0.991014	1	FALSE	.	0.00869652	0.903277	1	FALSE	.	0.110727	0.172488	1
C1orf109	FALSE	.	-0.00708484	0.651605	1	FALSE	.	-0.0221744	0.751146	0.908093	FALSE	.	0.273451	0.0440505	0.178167	FALSE	.	0.645925	0.00397	0.028904
C1orf112	FALSE	.	-0.00987533	0.35885	1	FALSE	.	0.0435991	0.502371	1	FALSE	.	-0.0512522	0.560008	1	FALSE	.	-0.000918269	0.992346	1
C1orf122	FALSE	.	-0.00911525	0.814534	0.948125	FALSE	.	0.121708	0.0985301	0.354033	FALSE	.	-0.0963087	0.214238	0.4795	FALSE	.	0.0547505	0.473816	0.730203
C1orf127	FALSE	.	0.00670752	0.36903	1	FALSE	.	-0.0506057	0.379834	1	FALSE	.	0.0729982	0.343372	1	FALSE	.	0.0106575	0.900865	1
C1orf131	FALSE	.	0.00620369	0.846446	1	FALSE	.	0.194975	0.0350922	0.189172	FALSE	.	0.493982	0.000750408	0.00760399	FALSE	.	0.529358	0.000717426	0.00694092
C1orf141	FALSE	.	-0.00188729	0.655873	1	FALSE	.	0.060634	0.151002	1	FALSE	.	0.000926626	0.988689	1	FALSE	.	0.0459948	0.499624	1
C1orf159	FALSE	.	0.0234712	0.204237	1	FALSE	.	-0.0465043	0.52564	0.795501	FALSE	.	0.0108335	0.908743	0.965178	FALSE	.	0.0999759	0.363273	0.638857
C1orf162	FALSE	.	0.0262167	0.496578	0.830271	FALSE	.	-0.122094	0.0957174	0.347894	FALSE	.	-0.172704	0.0312662	0.13956	FALSE	.	-0.227656	0.00908881	0.0557654
C1orf174	FALSE	.	-0.00129399	0.960543	1	FALSE	.	0.0202941	0.794797	0.925352	FALSE	.	0.0345772	0.712861	0.880792	FALSE	.	0.106117	0.310923	0.591315
C1orf189	FALSE	.	-0.000420798	0.894581	1	FALSE	.	0.00319648	0.914752	1	FALSE	.	0.0333555	0.497587	1	FALSE	.	0.0589958	0.313312	1
C1orf198	FALSE	.	-0.0177973	0.301378	1	FALSE	.	0.0358736	0.631523	0.852086	FALSE	.	0.394366	0.011496	0.066854	FALSE	.	0.731125	0.000619572	0.00615072
C1orf21	FALSE	.	-0.0356756	0.279667	0.704373	FALSE	.	-0.162101	0.0593758	0.263585	FALSE	.	-0.143702	0.127644	0.354361	FALSE	.	-0.272581	0.017022	0.0893078
C1orf216	FALSE	.	0.000862971	0.970005	1	FALSE	.	0.210432	0.0431978	0.215127	FALSE	.	0.803002	0.000205692	0.00255024	TRUE	+	1.64139	5.71896e-08	1.4422e-06
C1orf226	FALSE	.	0.00532371	0.225546	1	FALSE	.	-0.0214633	0.656007	1	FALSE	.	0.0448338	0.483123	1	FALSE	.	0.0161073	0.820831	1
C1orf35	FALSE	.	0.0177277	0.591714	1	FALSE	.	0.0289703	0.712826	0.891674	FALSE	.	0.146616	0.130132	0.358018	FALSE	.	0.140756	0.162955	0.406691
C1orf43	FALSE	.	-0.062891	0.122395	0.521373	FALSE	.	-0.14119	0.0347495	0.188028	FALSE	.	-0.09309	0.174566	0.428483	FALSE	.	-0.0168671	0.799181	0.918934
C1orf50	FALSE	.	-0.0109944	0.20539	1	FALSE	.	0.00680107	0.907016	1	FALSE	.	-0.0425584	0.595905	1	FALSE	.	0.0207601	0.82098	1
C1orf52	FALSE	.	0.00407695	0.900793	0.973072	FALSE	.	0.0678851	0.385598	0.701377	FALSE	.	0.183768	0.0472706	0.186066	FALSE	.	-0.0203078	0.809833	0.923081
C1orf53	FALSE	.	0.0217669	0.0920432	1	FALSE	.	-0.024468	0.717628	1	FALSE	.	-0.0427998	0.643774	1	FALSE	.	-0.182099	0.138712	0.368414
C1orf54	FALSE	.	-0.000676935	0.973724	1	FALSE	.	0.0441306	0.567408	0.820484	FALSE	.	-0.0402025	0.674551	0.862165	FALSE	.	0.0345179	0.736886	0.888179
C1orf56	FALSE	.	0.39419	1.3354e-05	0.00344151	FALSE	.	0.18385	0.0356057	0.191233	FALSE	.	0.209902	0.0359864	0.154479	FALSE	.	0.232071	0.0278772	0.127682
C1orf74	FALSE	.	0.013166	0.29691	1	FALSE	.	-0.0290613	0.656988	1	FALSE	.	0.0657131	0.472726	1	FALSE	.	0.36905	0.0218787	1
C2	FALSE	.	-0.00935512	0.50987	1	FALSE	.	0.083554	0.276296	1	FALSE	.	-0.0220497	0.813695	0.929491	FALSE	.	0.213728	0.101103	0.302746
C20orf194	FALSE	.	0.0226442	0.226255	1	FALSE	.	0.0258242	0.729989	0.898998	FALSE	.	0.0286375	0.763664	0.907174	FALSE	.	0.0456004	0.661154	0.84595
C20orf197	FALSE	.	-0.00978169	0.533388	1	FALSE	.	-0.00198691	0.97727	1	FALSE	.	0.0611105	0.52224	0.767528	FALSE	.	0.106152	0.336388	0.615076
C20orf27	FALSE	.	-0.0137249	0.721628	0.924333	FALSE	.	0.152293	0.0476363	0.229446	FALSE	.	0.0875829	0.272708	0.545469	FALSE	.	0.0417002	0.60092	0.81412
C20orf96	FALSE	.	0.010857	0.465826	1	FALSE	.	-0.0206937	0.772274	0.915254	FALSE	.	-0.0027729	0.976339	0.990012	FALSE	.	0.0690566	0.51285	0.758567
C21orf58	FALSE	.	0.000997899	0.944161	1	FALSE	.	0.0583491	0.416615	1	FALSE	.	-0.0137095	0.879975	1	FALSE	.	-0.0145653	0.88431	0.957299
C21orf62-AS1	FALSE	.	-0.00667626	0.453593	1	FALSE	.	0.0519755	0.390835	1	FALSE	.	0.127198	0.179441	1	FALSE	.	0.135719	0.173886	1
C21orf91	FALSE	.	0.00969868	0.624838	1	FALSE	.	0.0993319	0.230018	0.551441	FALSE	.	0.209255	0.0818558	0.267474	FALSE	.	0.0564043	0.589187	0.809161
C22orf15	FALSE	.	-0.00264904	0.654037	1	FALSE	.	0.011117	0.824585	1	FALSE	.	-0.0262497	0.70939	1	FALSE	.	-0.0917536	0.278245	1
C22orf34	FALSE	.	-0.00468836	0.421538	1	FALSE	.	0.0356797	0.442284	1	FALSE	.	0.0575941	0.35595	1	FALSE	.	0.033757	0.650193	1
C22orf39	FALSE	.	0.0201785	0.592988	0.872111	FALSE	.	0.0996324	0.18745	0.501225	FALSE	.	0.0314648	0.6967	0.871788	FALSE	.	0.130964	0.127164	0.349151
C22orf42	FALSE	.	-0.00577987	0.784978	1	FALSE	.	-0.014083	0.849991	0.95034	FALSE	.	-0.00635161	0.946508	0.978153	FALSE	.	0.0389037	0.704668	0.870068
C22orf46	FALSE	.	0.00792686	0.611874	1	FALSE	.	-0.0219058	0.758335	0.909394	FALSE	.	-0.0161674	0.863695	0.949172	FALSE	.	0.011801	0.908077	0.967168
C2CD2	FALSE	.	-0.00329631	0.719135	1	FALSE	.	0.00948408	0.873012	1	FALSE	.	0.0503848	0.542877	1	FALSE	.	0.149093	0.121028	1
C2CD2L	FALSE	.	0.0143906	0.456904	1	FALSE	.	0.137368	0.123827	0.403007	FALSE	.	0.00458895	0.961252	0.983377	FALSE	.	0.0816434	0.448234	0.711136
C2CD3	FALSE	.	0.007695	0.574528	1	FALSE	.	-0.015483	0.822838	1	FALSE	.	-0.046759	0.618461	0.82691	FALSE	.	-0.0530864	0.607523	0.817012
C2CD4C	FALSE	.	0.000784178	0.796733	1	FALSE	.	0.00295547	0.918292	1	FALSE	.	-0.0218228	0.629852	1	FALSE	.	0.0193438	0.732111	1
C2CD5	FALSE	.	0.031909	0.0799808	1	FALSE	.	0.0128525	0.859457	0.954784	FALSE	.	0.235469	0.0649315	0.23167	FALSE	.	-0.00950698	0.926185	0.974703
C2orf15	FALSE	.	0.00139056	0.735381	1	FALSE	.	0.0834634	0.0557429	1	FALSE	.	-0.0339359	0.518175	1	FALSE	.	0.0605492	0.376218	1
C2orf27A	FALSE	.	0.0122974	0.368588	1	FALSE	.	0.0193782	0.777472	1	FALSE	.	0.10028	0.317659	0.592973	FALSE	.	0.00754235	0.940375	0.979515
C2orf42	FALSE	.	-0.00396502	0.836312	1	FALSE	.	0.00907917	0.901449	0.9659	FALSE	.	0.580895	0.00347401	0.0263635	FALSE	.	0.118746	0.292431	0.570349
C2orf49	FALSE	.	0.0314689	0.31353	1	FALSE	.	-0.0420042	0.594831	0.836746	FALSE	.	-0.341734	0.00477437	0.0337095	FALSE	.	-0.379097	0.00366439	0.0270632
C2orf49-DT	FALSE	.	0.00249155	0.477519	1	FALSE	.	0.0188564	0.566101	1	FALSE	.	0.0116397	0.824039	1	FALSE	.	0.00748659	0.893284	1
C2orf68	FALSE	.	0.00682201	0.842826	0.955535	FALSE	.	0.146986	0.0773991	0.310644	FALSE	.	0.0290278	0.739672	0.894625	FALSE	.	0.0522346	0.565405	0.7957
C2orf69	FALSE	.	0.0438356	0.0986085	1	FALSE	.	0.224422	0.0294775	0.168691	FALSE	.	0.415283	0.00491173	0.0345345	FALSE	.	0.662526	0.000418454	0.00443495
C2orf76	FALSE	.	0.0373018	0.154931	1	FALSE	.	0.0563414	0.478217	0.764879	FALSE	.	-0.0376922	0.688921	0.868922	FALSE	.	-0.0416589	0.671731	0.850565
C2orf81	FALSE	.	0.00106712	0.868122	1	FALSE	.	0.0717272	0.0976068	1	FALSE	.	0.100548	0.127567	1	FALSE	.	0.031915	0.661254	1
C3	FALSE	.	0.0135517	0.154845	1	FALSE	.	0.00199683	0.973313	1	FALSE	.	0.0304422	0.716639	1	FALSE	.	0.0544621	0.569055	1
C3AR1	FALSE	.	0.0446146	0.271506	0.696082	FALSE	.	0.719847	9.32003e-21	1.11907e-18	TRUE	+	1.29788	6.68294e-66	2.24784e-63	TRUE	+	1.35548	4.03439e-69	1.60897e-66
C3orf18	FALSE	.	0.00710512	0.613749	1	FALSE	.	0.0621828	0.394781	1	FALSE	.	-0.00934275	0.918294	0.96957	FALSE	.	-0.0563869	0.587179	0.808774
C3orf38	FALSE	.	0.0505185	0.123065	1	FALSE	.	0.117506	0.154087	0.456326	FALSE	.	-0.0191515	0.830662	0.936459	FALSE	.	0.207103	0.0594635	0.217273
C3orf62	FALSE	.	-0.00356698	0.7951	1	FALSE	.	0.159164	0.0819369	1	FALSE	.	0.0404976	0.661605	1	FALSE	.	0.030476	0.760299	0.900639
C3orf86	FALSE	.	-0.0262898	0.257667	1	FALSE	.	-0.512046	0.00152116	0.0183522	FALSE	.	-0.208867	0.0703444	0.243433	FALSE	.	-0.339545	0.0188274	0.0962649
C4BPB	FALSE	.	0.00144657	0.736468	1	FALSE	.	-0.0295103	0.479329	1	FALSE	.	-0.00326285	0.961332	1	FALSE	.	0.00958972	0.877002	1
C4orf3	FALSE	.	0.0599692	0.137941	0.543331	FALSE	.	0.325225	4.44187e-07	1.55558e-05	FALSE	.	0.307241	3.74744e-06	7.70702e-05	FALSE	.	0.392043	2.85271e-08	7.58971e-07
C4orf33	FALSE	.	0.0187677	0.260779	1	FALSE	.	-0.0534277	0.482129	0.767027	FALSE	.	-0.0329236	0.73018	0.890166	FALSE	.	-0.0106108	0.917635	0.970447
C4orf46	FALSE	.	0.0229222	0.297079	1	FALSE	.	0.159424	0.0885312	0.33468	FALSE	.	0.303901	0.029363	0.134049	FALSE	.	-0.0684018	0.518038	0.762021
C4orf47	FALSE	.	-0.00329113	0.456738	1	FALSE	.	-0.0307208	0.463412	1	FALSE	.	0.0540724	0.369116	1	FALSE	.	-0.0255363	0.701796	1
C4orf48	FALSE	.	0.0494746	0.220332	0.649759	FALSE	.	0.275133	1.19872e-05	0.000299685	FALSE	.	-0.00470726	0.938685	0.977009	FALSE	.	0.044765	0.44829	0.711136
C5	FALSE	.	-0.00294829	0.761425	1	FALSE	.	0.0122243	0.841139	1	FALSE	.	-0.0769614	0.388837	1	FALSE	.	-0.0350247	0.713096	1
C5AR1	FALSE	.	-0.0630029	0.120471	0.518289	FALSE	.	-0.925073	3.89154e-30	8.72224e-28	FALSE	.	-0.839581	6.29402e-26	7.29198e-24	FALSE	.	-0.757166	2.15206e-21	1.93112e-19
C5AR2	FALSE	.	-0.0210606	0.421664	1	FALSE	.	-0.194363	0.0384016	0.199752	FALSE	.	-0.201457	0.0579316	0.215206	FALSE	.	0.0156681	0.867655	0.949194
C5orf15	FALSE	.	0.0552394	0.147507	0.557995	FALSE	.	-0.0764114	0.298043	0.620307	FALSE	.	-0.0466795	0.551792	0.787818	FALSE	.	0.0928401	0.251382	0.520455
C5orf22	FALSE	.	0.0196292	0.350089	1	FALSE	.	0.147591	0.105846	0.369399	FALSE	.	0.024613	0.795788	0.921127	FALSE	.	0.329081	0.0300133	0.134604
C5orf24	FALSE	.	0.069994	0.0378082	1	FALSE	.	0.108908	0.177697	0.489494	FALSE	.	0.0952492	0.298808	0.573261	FALSE	.	0.026462	0.770961	0.906696
C5orf34	FALSE	.	0.00753168	0.441622	1	FALSE	.	0.102875	0.124489	1	FALSE	.	-0.0500284	0.559974	1	FALSE	.	-0.0217782	0.810425	1
C5orf38	FALSE	.	0.0211531	0.52809	1	FALSE	.	-0.141359	0.0907832	0.338249	FALSE	.	-0.55058	5.43376e-05	0.00081405	FALSE	.	-0.29521	0.0109032	0.0639811
C5orf51	FALSE	.	0.0642746	0.0129724	1	FALSE	.	0.106668	0.204509	0.523256	FALSE	.	0.0561249	0.56231	0.794257	FALSE	.	0.0441564	0.671327	0.850565
C5orf63	FALSE	.	0.00791904	0.310619	1	FALSE	.	0.0198846	0.730708	1	FALSE	.	0.038993	0.630418	1	FALSE	.	-0.0366428	0.673327	1
C5orf66	FALSE	.	0.00558511	0.395957	1	FALSE	.	0.0381	0.523178	1	FALSE	.	-0.0112689	0.887422	1	FALSE	.	-0.062729	0.506622	1
C6orf120	FALSE	.	0.00732745	0.78546	1	FALSE	.	0.0358164	0.646038	0.85852	FALSE	.	0.58027	0.000848095	0.00847039	FALSE	.	0.25593	0.0483365	0.188839
C6orf136	FALSE	.	-0.03319	0.13626	1	FALSE	.	-0.248971	0.0264659	0.156919	FALSE	.	0.0888988	0.374932	0.647956	FALSE	.	0.101129	0.356248	0.631996
C6orf223	FALSE	.	-0.00812917	0.124455	1	FALSE	.	-0.271318	0.0185468	1	FALSE	.	-0.126306	0.225383	1	FALSE	.	-0.308703	0.040277	1
C6orf226	FALSE	.	0.0012423	0.958676	1	FALSE	.	0.0333272	0.663456	0.868364	FALSE	.	0.0996692	0.325887	0.601864	FALSE	.	-0.373685	0.0177921	0.0921528
C6orf3	FALSE	.	0.000360901	0.93312	1	FALSE	.	0.0190394	0.654562	1	FALSE	.	-0.0230599	0.686108	1	FALSE	.	-0.0488621	0.426075	1
C6orf47	FALSE	.	-0.0292395	0.365113	1	FALSE	.	-0.0177086	0.821903	0.938588	FALSE	.	0.730771	8.91085e-06	0.00016711	FALSE	.	0.877555	2.06672e-06	3.97402e-05
C6orf47-AS1	FALSE	.	-0.00728827	0.224241	1	FALSE	.	0.0773623	0.208299	1	FALSE	.	0.0716325	0.388722	1	FALSE	.	0.00669397	0.94109	1
C6orf52	FALSE	.	-0.00400981	0.737792	1	FALSE	.	0.0547344	0.444298	1	FALSE	.	-0.0791487	0.415048	1	FALSE	.	-0.0265767	0.79278	0.916245
C6orf62	FALSE	.	0.0452433	0.20657	0.632704	FALSE	.	0.0362909	0.638294	0.854794	FALSE	.	0.0389476	0.649989	0.847048	FALSE	.	0.0578787	0.509647	0.756871
C6orf89	FALSE	.	-0.00362848	0.914209	0.976927	FALSE	.	-0.0765837	0.332722	0.655661	FALSE	.	-0.0221407	0.799942	0.9238	FALSE	.	0.0592678	0.511481	0.757394
C7orf25	FALSE	.	0.00147397	0.832327	1	FALSE	.	-0.0409215	0.414415	1	FALSE	.	0.0448511	0.469741	1	FALSE	.	0.0527216	0.527682	1
C7orf26	FALSE	.	-0.0151799	0.514946	1	FALSE	.	-0.11546	0.176249	0.488034	FALSE	.	0.189472	0.0939949	0.293527	FALSE	.	0.0858916	0.413712	0.684519
C7orf31	FALSE	.	-0.00707017	0.568201	1	FALSE	.	0.00819336	0.901184	1	FALSE	.	-0.020572	0.816359	1	FALSE	.	-0.0389365	0.698634	1
C7orf50	FALSE	.	0.00172221	0.957051	1	FALSE	.	0.0209066	0.79023	0.923679	FALSE	.	-0.015722	0.86102	0.948163	FALSE	.	0.0932059	0.333237	0.612756
C7orf61	FALSE	.	0.0115489	0.0985923	1	FALSE	.	0.0405428	0.438015	1	FALSE	.	0.0851733	0.308678	1	FALSE	.	0.0560189	0.483393	1
C8G	FALSE	.	0.000590671	0.879711	1	FALSE	.	0.0148621	0.638238	1	FALSE	.	0.0124327	0.790917	1	FALSE	.	0.00710629	0.896374	1
C8orf33	FALSE	.	0.0138367	0.701469	0.916343	FALSE	.	0.00737893	0.923313	0.973594	FALSE	.	0.352629	0.000774774	0.00782807	FALSE	.	0.258628	0.0107261	0.0632222
C8orf37	FALSE	.	0.0001232	0.989393	1	FALSE	.	0.0160178	0.767082	1	FALSE	.	0.00412635	0.958187	1	FALSE	.	0.0545565	0.543685	1
C8orf37-AS1	FALSE	.	0.000605797	0.92684	1	FALSE	.	0.0262016	0.635297	1	FALSE	.	-0.041752	0.603431	1	FALSE	.	-0.0601578	0.500421	1
C8orf44	FALSE	.	0.0128006	0.482243	1	FALSE	.	0.0529494	0.482387	0.767027	FALSE	.	0.204107	0.0913988	0.287978	FALSE	.	0.0799387	0.454031	0.715499
C8orf44-SGK3	FALSE	.	0.00318428	0.360947	1	FALSE	.	0.0115182	0.731867	1	FALSE	.	0.00963845	0.839883	1	FALSE	.	-0.0154984	0.776211	1
C8orf58	FALSE	.	-0.00542245	0.815388	1	FALSE	.	0.454766	0.00346943	0.0350979	FALSE	.	0.150114	0.166883	0.416427	FALSE	.	0.507243	0.00533785	0.0367506
C8orf76	FALSE	.	-0.0347385	0.278564	1	FALSE	.	0.0235592	0.76346	0.911128	FALSE	.	0.15545	0.0984424	0.301634	FALSE	.	0.207278	0.0471406	0.185841
C8orf82	FALSE	.	-0.0195576	0.607084	0.877542	FALSE	.	-0.0196973	0.790361	0.923679	FALSE	.	-0.0486819	0.544835	0.782943	FALSE	.	-0.0415735	0.60493	0.816057
C8orf88	FALSE	.	-0.000943021	0.848359	1	FALSE	.	0.0288876	0.555749	1	FALSE	.	0.110424	0.114381	1	FALSE	.	0.146051	0.0789209	1
C8orf89	FALSE	.	-0.0040631	0.507	1	FALSE	.	0.0122112	0.816547	1	FALSE	.	-0.0615395	0.362476	1	FALSE	.	0.00803988	0.904674	1
C9orf106	FALSE	.	0.00095941	0.775609	1	FALSE	.	0.0302726	0.356604	1	FALSE	.	0.0521466	0.317686	1	FALSE	.	0.0249537	0.673155	1
C9orf116	FALSE	.	0.00733348	0.391639	1	FALSE	.	0.019507	0.723253	1	FALSE	.	0.0361667	0.651982	1	FALSE	.	-0.00054218	0.995019	1
C9orf139	FALSE	.	-0.00374266	0.799711	1	FALSE	.	0.104972	0.189971	0.505019	FALSE	.	-0.0807051	0.410521	0.683132	FALSE	.	0.0492737	0.629976	0.830368
C9orf153	FALSE	.	-0.00160164	0.609597	1	FALSE	.	-0.0330494	0.292118	1	FALSE	.	-0.0447483	0.33566	1	FALSE	.	0.0274247	0.605074	1
C9orf16	FALSE	.	0.0382545	0.345063	0.747789	FALSE	.	0.107822	0.0761893	0.308241	FALSE	.	-0.151461	0.0185752	0.0963122	FALSE	.	-0.0710776	0.24955	0.518356
C9orf24	FALSE	.	0.00713586	0.381712	1	FALSE	.	-0.0656408	0.273905	1	FALSE	.	-0.0152931	0.837828	1	FALSE	.	-0.027047	0.760847	1
C9orf40	FALSE	.	0.0184964	0.331152	1	FALSE	.	-0.0490582	0.50934	0.78617	FALSE	.	0.0751673	0.44648	0.713697	FALSE	.	0.201812	0.114202	0.326881
C9orf43	FALSE	.	-0.00296288	0.486343	1	FALSE	.	0.0333021	0.377999	1	FALSE	.	0.0453839	0.460535	1	FALSE	.	-0.00347522	0.958328	1
C9orf50	FALSE	.	0.00171126	0.697098	1	FALSE	.	0.0257063	0.531508	1	FALSE	.	-0.0162828	0.806222	1	FALSE	.	-0.00290473	0.966887	1
C9orf72	FALSE	.	0.0263187	0.230886	1	FALSE	.	-0.0891984	0.276358	0.598965	FALSE	.	-0.654525	0.000209918	0.00259031	TRUE	-	-1.34928	2.54826e-09	8.19095e-08
C9orf78	FALSE	.	0.0490629	0.209489	0.63643	FALSE	.	-0.0801622	0.275763	0.598654	FALSE	.	0.233281	0.00691702	0.0457058	FALSE	.	0.0471065	0.541076	0.780117
C9orf85	FALSE	.	0.00196813	0.936854	1	FALSE	.	-0.00572224	0.941155	0.978454	FALSE	.	-0.0395698	0.676623	0.86341	FALSE	.	-0.0760618	0.463274	0.723081
CA11	FALSE	.	0.0701279	0.0399649	1	FALSE	.	-0.075062	0.347898	0.669462	FALSE	.	-0.0582824	0.516899	0.76363	FALSE	.	-0.0882102	0.352447	0.629378
CA13	FALSE	.	0.00902041	0.244887	1	FALSE	.	-0.00362295	0.95096	1	FALSE	.	0.0331126	0.695012	1	FALSE	.	-0.000179737	0.99854	1
CA2	FALSE	.	0.0568479	0.0113436	1	FALSE	.	-0.152187	0.0956333	0.34778	TRUE	-	-1.5103	1.17117e-13	6.46127e-12	FALSE	.	-0.992905	4.71161e-07	1.0354e-05
CA3-AS1	FALSE	.	-0.011266	0.211063	1	FALSE	.	0.0389864	0.535686	1	FALSE	.	0.055786	0.520423	1	FALSE	.	0.0773516	0.423536	1
CA5B	FALSE	.	0.0174337	0.293563	1	FALSE	.	0.0974731	0.227784	0.549105	FALSE	.	-0.0181491	0.84753	0.943686	FALSE	.	-0.0476153	0.647875	0.840216
CA5BP1	FALSE	.	0.0144399	0.457458	1	FALSE	.	0.00662567	0.929033	0.975548	FALSE	.	-0.180726	0.110164	0.322816	FALSE	.	0.283355	0.042598	0.173617
CAAP1	FALSE	.	0.0334447	0.153381	1	FALSE	.	-0.012872	0.865225	0.956899	FALSE	.	0.260292	0.0420699	0.171755	FALSE	.	0.02163	0.831055	0.933387
CAB39	FALSE	.	0.0696405	0.0591765	0.396718	FALSE	.	0.0782141	0.313012	0.636111	FALSE	.	-0.142349	0.108633	0.320159	FALSE	.	-0.191868	0.0450064	0.180697
CAB39L	FALSE	.	0.0169529	0.368792	1	FALSE	.	0.0280115	0.707788	0.889613	FALSE	.	-0.00536779	0.954632	0.981907	FALSE	.	-0.0121289	0.905982	0.966929
CABIN1	FALSE	.	0.0121484	0.679646	1	FALSE	.	0.100813	0.223463	0.544408	FALSE	.	-0.140784	0.169214	0.420095	FALSE	.	0.16353	0.140166	0.370544
CABLES1	FALSE	.	0.0298799	0.180533	1	TRUE	-	-1.00377	3.33637e-08	1.40211e-06	FALSE	.	-0.31875	0.010177	0.061146	FALSE	.	-0.825762	4.04578e-06	7.30956e-05
CABLES2	FALSE	.	-0.00673267	0.622931	1	FALSE	.	0.0139222	0.843822	0.946484	FALSE	.	0.123732	0.23924	0.508171	FALSE	.	-0.1349	0.242533	0.510078
CABP4	FALSE	.	-0.000510018	0.893373	1	FALSE	.	-0.00348233	0.924842	1	FALSE	.	0.0349568	0.547643	1	FALSE	.	0.057615	0.372471	1
CABP7	FALSE	.	-0.000295976	0.972025	1	FALSE	.	0.013285	0.807637	1	FALSE	.	-0.0779221	0.372557	1	FALSE	.	0.045662	0.609791	1
CACFD1	FALSE	.	-0.0458548	0.0408219	1	FALSE	.	0.00711061	0.924746	0.973793	FALSE	.	0.0153296	0.871416	0.951341	FALSE	.	0.199002	0.111242	0.321658
CACHD1	FALSE	.	0.00152792	0.810138	1	FALSE	.	0.0100661	0.845008	1	FALSE	.	-0.0135218	0.836802	1	FALSE	.	-0.00518825	0.94248	1
CACNA1A	FALSE	.	-0.0017829	0.944482	1	FALSE	.	0.0571442	0.461158	0.756682	TRUE	+	1.25785	4.78268e-07	1.19019e-05	TRUE	+	1.58094	1.62771e-07	3.86061e-06
CACNA1B	FALSE	.	-0.000625809	0.871475	1	FALSE	.	-0.0621644	0.138571	1	FALSE	.	-0.131214	0.0574257	1	FALSE	.	-0.0160844	0.831517	1
CACNA1C-AS2	FALSE	.	0.0028181	0.456522	1	FALSE	.	0.00411452	0.9021	1	FALSE	.	-0.0696012	0.259739	1	FALSE	.	0.00852879	0.885064	1
CACNA2D3	FALSE	.	-0.0121154	0.267869	1	FALSE	.	0.148713	0.0728795	1	FALSE	.	0.314539	0.0229638	1	FALSE	.	0.0705559	0.491665	1
CACNA2D4	FALSE	.	-0.0866654	0.0315953	0.305339	FALSE	.	-0.209932	0.00499527	0.0468237	FALSE	.	-0.1667	0.0331213	0.145291	FALSE	.	-0.245925	0.00423717	0.0305598
CACNB1	FALSE	.	0.000543847	0.953296	1	FALSE	.	-0.00802424	0.895662	1	FALSE	.	0.345441	0.0181477	1	FALSE	.	0.00713553	0.942341	1
CACNB3	FALSE	.	-0.0211435	0.242618	1	FALSE	.	-0.0680389	0.384511	0.701045	FALSE	.	-0.225666	0.0676789	0.237445	FALSE	.	-0.0332544	0.747319	0.894011
CACNB4	FALSE	.	0.00108981	0.761209	1	FALSE	.	0.0347145	0.374782	1	FALSE	.	0.0112909	0.825928	1	FALSE	.	-0.0182098	0.755429	1
CACNG6	FALSE	.	-0.0459173	0.170499	1	FALSE	.	-0.0854283	0.284995	0.607324	FALSE	.	-0.160801	0.0891505	0.283666	FALSE	.	-0.10887	0.247228	0.515232
CACNG8	FALSE	.	-0.00693378	0.381202	1	FALSE	.	-0.0519464	0.382105	1	FALSE	.	-0.104333	0.228295	1	FALSE	.	-0.0789226	0.414892	1
CACTIN	FALSE	.	-0.0118068	0.508874	1	FALSE	.	-0.144217	0.110412	0.376477	FALSE	.	0.0927022	0.358889	0.635505	FALSE	.	0.0822297	0.444891	0.709237
CACUL1	FALSE	.	0.00504807	0.89183	0.969848	FALSE	.	-0.0947497	0.21291	0.533651	FALSE	.	0.0718925	0.375678	0.648542	FALSE	.	-0.0906199	0.277668	0.552306
CACYBP	FALSE	.	-0.00615786	0.876883	0.965025	FALSE	.	0.0811882	0.245961	0.567623	FALSE	.	-0.00695427	0.925154	0.972527	FALSE	.	-0.0229173	0.752194	0.896348
CACYBPP2	FALSE	.	0.00656108	0.338033	1	FALSE	.	0.0618014	0.172385	1	FALSE	.	-0.0847744	0.286215	1	FALSE	.	-0.0319919	0.707608	1
CAD	FALSE	.	-0.00933385	0.297702	1	FALSE	.	-0.0457604	0.473751	1	FALSE	.	-0.0590701	0.505195	1	FALSE	.	0.0617285	0.526768	1
CADM2	FALSE	.	-0.00783628	0.132571	1	FALSE	.	-0.266252	0.0135653	1	FALSE	.	-0.111189	0.25951	1	FALSE	.	-0.342889	0.0221292	1
CADM4	FALSE	.	0.00548828	0.619476	1	FALSE	.	-0.0573547	0.399691	1	FALSE	.	0.0563145	0.540553	1	FALSE	.	-0.0896668	0.392858	1
CAHM	FALSE	.	0.0199442	0.0572485	1	FALSE	.	0.128835	0.0875727	1	FALSE	.	0.0152048	0.855928	1	FALSE	.	-0.0272604	0.752357	1
CALB2	FALSE	.	-0.000256642	0.935951	1	FALSE	.	0.0150167	0.620172	1	FALSE	.	-0.0399375	0.392301	1	FALSE	.	0.0453524	0.418715	1
CALCOCO1	FALSE	.	-0.00402688	0.894146	1	FALSE	.	-0.0279212	0.723213	0.895815	FALSE	.	-0.0322877	0.721661	0.885682	FALSE	.	-0.0775936	0.421283	0.690678
CALCOCO2	FALSE	.	0.0018295	0.955559	1	FALSE	.	-0.156648	0.0632695	0.27465	FALSE	.	-0.223577	0.0247834	0.118758	FALSE	.	-0.13236	0.164519	0.408754
CALCR	FALSE	.	-0.00138371	0.705433	1	FALSE	.	0.0122871	0.745723	1	FALSE	.	-0.00751552	0.87603	1	FALSE	.	-0.0166422	0.76729	1
CALCRL	FALSE	.	0.00619584	0.590396	1	FALSE	.	-0.0322812	0.62876	1	FALSE	.	0.229295	0.0585398	1	FALSE	.	0.116483	0.286806	1
CALD1	FALSE	.	-0.00899292	0.794785	0.940912	FALSE	.	-0.244966	0.0078296	0.0653179	FALSE	.	-0.10368	0.241955	0.511721	FALSE	.	-0.124002	0.183012	0.433688
CALHM2	FALSE	.	-0.0466172	0.226892	0.651773	FALSE	.	0.288154	0.00171053	0.0200843	FALSE	.	0.0928856	0.285993	0.560746	FALSE	.	0.631938	3.93315e-06	7.12999e-05
CALHM3	FALSE	.	-0.000929059	0.83298	1	FALSE	.	0.00222304	0.948237	1	FALSE	.	-0.0301223	0.545507	1	FALSE	.	-0.0443636	0.460298	1
CALHM6	FALSE	.	0.0367325	0.0761124	1	FALSE	.	0.0611168	0.434005	0.738127	FALSE	.	-0.0377024	0.693511	0.870604	FALSE	.	-0.0734586	0.48808	0.741799
CALHM6-AS1	FALSE	.	0.00644647	0.199958	1	FALSE	.	-0.0012959	0.976541	1	FALSE	.	0.0473265	0.49806	1	FALSE	.	-0.0145666	0.846843	1
CALM1	FALSE	.	0.0994086	0.014518	0.21197	FALSE	.	0.0713976	0.219246	0.540003	FALSE	.	0.110921	0.0653824	0.232836	FALSE	.	0.105143	0.0766508	0.256487
CALM1P1	FALSE	.	0.000982743	0.893727	1	FALSE	.	-0.0132092	0.805906	1	FALSE	.	0.0413409	0.602496	1	FALSE	.	0.0341108	0.714605	1
CALM1P2	FALSE	.	-0.00358292	0.438066	1	FALSE	.	-0.0326459	0.453405	1	FALSE	.	-0.0489547	0.47459	1	FALSE	.	0.0154856	0.830253	1
CALM2	FALSE	.	0.132319	0.00127286	0.056006	FALSE	.	0.265832	9.31471e-06	0.00024276	FALSE	.	0.0714316	0.226383	0.494118	FALSE	.	0.060583	0.285162	0.561973
CALM2P2	FALSE	.	0.000801676	0.729573	1	FALSE	.	-0.0101074	0.655308	1	FALSE	.	-0.0216356	0.529434	1	FALSE	.	0.0257347	0.530098	1
CALM3	FALSE	.	0.105372	0.0103366	0.182816	FALSE	.	0.168669	0.00608443	0.0536899	FALSE	.	0.0430407	0.49254	0.74832	FALSE	.	0.123275	0.0541354	0.204179
CALML4	FALSE	.	0.00418144	0.750256	1	FALSE	.	-0.0406254	0.553637	1	FALSE	.	-0.283315	0.037751	1	FALSE	.	-0.149676	0.192462	1
CALR	FALSE	.	-0.0551847	0.175231	0.593403	FALSE	.	-0.141978	0.0222598	0.138688	FALSE	.	-0.113619	0.0758033	0.255215	FALSE	.	-0.158557	0.0165508	0.0874052
CALU	FALSE	.	0.0712078	0.0624156	0.404301	FALSE	.	0.457386	1.92005e-05	0.000449319	FALSE	.	0.807745	5.81739e-11	2.45579e-09	FALSE	.	0.543561	3.9157e-06	7.11032e-05
CAMK1	FALSE	.	-0.00133768	0.711934	1	FALSE	.	0.0154597	0.654532	1	FALSE	.	-0.00740124	0.877091	1	FALSE	.	0.0309268	0.591809	1
CAMK1D	FALSE	.	0.00585556	0.840079	1	FALSE	.	0.0290255	0.712752	0.891674	FALSE	.	0.0244927	0.79045	0.919413	FALSE	.	-0.25792	0.0325926	0.142566
CAMK2A	FALSE	.	0.00340594	0.290016	1	FALSE	.	0.0030951	0.916225	1	FALSE	.	0.0206432	0.661824	1	FALSE	.	0.0310455	0.568842	1
CAMK2D	FALSE	.	0.0607925	0.0404326	1	FALSE	.	0.0305458	0.698314	0.885268	FALSE	.	0.129303	0.192039	0.452371	FALSE	.	-0.0595178	0.542597	0.781212
CAMK2G	FALSE	.	0.0195338	0.450582	1	FALSE	.	-0.275568	0.0134714	0.0969825	FALSE	.	-0.130995	0.195609	0.457002	FALSE	.	-0.148182	0.179934	0.429838
CAMK2N1	FALSE	.	-0.00874851	0.569364	1	FALSE	.	-0.0827223	0.284789	0.607012	FALSE	.	-0.0110003	0.906615	0.964423	FALSE	.	-0.287244	0.0483873	0.188849
CAMK4	FALSE	.	-0.00257017	0.517629	1	FALSE	.	-0.0112825	0.741353	1	FALSE	.	0.0311996	0.561761	1	FALSE	.	0.0336717	0.576908	1
CAMKK1	FALSE	.	-0.0022763	0.78715	1	FALSE	.	-0.0348423	0.52231	1	FALSE	.	0.0343478	0.653258	1	FALSE	.	0.0695273	0.477686	1
CAMKK2	FALSE	.	-0.0148037	0.483875	1	FALSE	.	0.057278	0.460919	0.756646	FALSE	.	0.0218146	0.818328	0.931417	FALSE	.	-0.0487317	0.638096	0.835733
CAMKMT	FALSE	.	-0.0160067	0.433238	1	FALSE	.	0.044053	0.562021	0.816646	FALSE	.	0.166219	0.137455	0.370302	FALSE	.	0.108279	0.324315	0.603147
CAMLG	FALSE	.	0.0164491	0.677935	0.906226	FALSE	.	-0.0627089	0.380295	0.697646	FALSE	.	-0.0953773	0.221645	0.488979	FALSE	.	-0.12319	0.129609	0.353084
CAMP	FALSE	.	0.0411284	0.28951	0.713563	FALSE	.	0.226244	0.00480306	0.0454443	FALSE	.	0.0430206	0.583827	0.808764	FALSE	.	0.0770572	0.328284	0.60759
CAMSAP1	FALSE	.	0.00869659	0.627181	1	FALSE	.	0.0399447	0.595277	0.83714	FALSE	.	0.171028	0.132868	0.363145	FALSE	.	0.306861	0.0371971	0.156951
CAMSAP2	FALSE	.	-0.000994227	0.965497	1	FALSE	.	0.0915471	0.265386	0.590878	FALSE	.	0.30324	0.0219318	0.108535	FALSE	.	0.453064	0.00562946	0.0382207
CAMTA1	FALSE	.	0.0766671	0.0592659	0.396718	FALSE	.	0.193614	0.00650194	0.0567288	FALSE	.	0.117723	0.107812	0.318638	FALSE	.	0.179235	0.0202169	0.101376
CAMTA1-DT	FALSE	.	-0.00510944	0.491327	1	FALSE	.	0.00744051	0.878765	1	FALSE	.	-0.0378683	0.604713	1	FALSE	.	-0.120936	0.222761	1
CAMTA1-IT1	FALSE	.	-0.00343979	0.61718	1	FALSE	.	0.0113459	0.829934	1	FALSE	.	0.0531277	0.51394	1	FALSE	.	0.0191147	0.827112	1
CAMTA2	FALSE	.	-0.19659	0.000268863	1	FALSE	.	-0.549673	9.43904e-05	0.00175004	FALSE	.	0.0420105	0.639215	0.840649	FALSE	.	-0.0301186	0.742157	0.891118
CAND1	FALSE	.	0.0133005	0.640212	1	FALSE	.	0.0222402	0.777246	0.917378	FALSE	.	-0.00519994	0.954872	0.981907	FALSE	.	-0.0359858	0.708996	0.872708
CANT1	FALSE	.	-0.030895	0.301229	1	FALSE	.	0.110692	0.182131	0.494045	FALSE	.	0.131888	0.18261	0.439165	FALSE	.	-0.146168	0.164029	0.407819
CANX	FALSE	.	-0.013741	0.734709	0.930232	FALSE	.	0.0796463	0.2082	0.527563	FALSE	.	-0.11841	0.0764356	0.257012	FALSE	.	-0.198273	0.00550289	0.0375984
CAP1	FALSE	.	0.0372983	0.351485	0.751723	FALSE	.	0.0926095	0.105686	0.369353	FALSE	.	0.0830722	0.158127	0.403324	FALSE	.	0.151326	0.0123103	0.0699882
CAP1P1	FALSE	.	-0.00153251	0.689965	1	FALSE	.	-0.0111479	0.742883	1	FALSE	.	-0.00808913	0.870785	1	FALSE	.	-0.0402278	0.532954	1
CAP2	FALSE	.	-0.00787352	0.387594	1	FALSE	.	-0.0259078	0.672817	1	FALSE	.	0.0656687	0.439793	1	FALSE	.	-0.026223	0.773476	1
CAPG	FALSE	.	0.0313153	0.439822	0.802276	FALSE	.	-0.063827	0.331152	0.654389	FALSE	.	-0.0441975	0.518357	0.765027	FALSE	.	-0.0263439	0.68694	0.860313
CAPN1	FALSE	.	-0.0560605	0.154241	0.566514	FALSE	.	-0.0992787	0.175303	0.487571	FALSE	.	-0.205226	0.0132994	0.0745547	FALSE	.	-0.204084	0.018324	0.0944082
CAPN10	FALSE	.	-0.011682	0.519245	1	FALSE	.	0.0497123	0.517125	0.790601	FALSE	.	0.0899294	0.370464	0.644987	FALSE	.	0.0638017	0.543023	0.78133
CAPN10-DT	FALSE	.	0.00518759	0.418205	1	FALSE	.	0.0805678	0.167567	1	FALSE	.	-0.00709108	0.925835	1	FALSE	.	0.0532626	0.50219	1
CAPN11	FALSE	.	0.00807875	0.402815	1	FALSE	.	-0.0314884	0.617811	1	FALSE	.	-0.0383823	0.664584	1	FALSE	.	-0.132262	0.228519	1
CAPN12	FALSE	.	-0.010119	0.354134	1	FALSE	.	-0.0151906	0.812053	1	FALSE	.	0.00938016	0.91592	1	FALSE	.	-0.101021	0.338038	1
CAPN15	FALSE	.	-0.0216423	0.359546	1	FALSE	.	0.0662725	0.406064	0.719402	FALSE	.	0.0594482	0.536902	0.777881	FALSE	.	-0.0423918	0.675059	0.853073
CAPN2	FALSE	.	0.0144369	0.703948	0.916911	FALSE	.	-0.110114	0.143146	0.437104	FALSE	.	-0.0759574	0.341297	0.618474	FALSE	.	-0.144602	0.090033	0.282892
CAPN3	FALSE	.	0.00166515	0.700548	1	FALSE	.	-0.0675253	0.12893	1	FALSE	.	0.0774799	0.225675	1	FALSE	.	-0.0328728	0.652978	1
CAPN5	FALSE	.	-0.00617691	0.711807	1	FALSE	.	-0.144475	0.109641	0.375624	FALSE	.	-0.206543	0.0868367	0.27877	FALSE	.	-0.169482	0.163173	0.406723
CAPN7	FALSE	.	0.0522525	0.0568297	1	FALSE	.	0.178895	0.0588657	0.262128	FALSE	.	0.0549282	0.564633	0.795613	FALSE	.	0.078245	0.446553	0.709975
CAPN8	FALSE	.	0.000821336	0.792057	1	FALSE	.	0.0147286	0.618056	1	FALSE	.	-0.000494366	0.991834	1	FALSE	.	0.0166716	0.760831	1
CAPNS1	FALSE	.	-0.0245417	0.545174	0.84869	FALSE	.	0.020917	0.73709	0.902877	FALSE	.	0.0287978	0.656177	0.850778	FALSE	.	0.0254456	0.681067	0.856957
CAPRIN1	FALSE	.	-0.00392059	0.914756	0.976927	FALSE	.	-0.00221986	0.976684	0.991835	FALSE	.	-0.0454584	0.588184	0.810731	FALSE	.	-0.190968	0.0443188	0.178535
CAPRIN2	FALSE	.	-0.0155078	0.0939067	1	FALSE	.	0.0254777	0.707322	1	FALSE	.	0.0108453	0.903087	1	FALSE	.	-0.0681786	0.509047	1
CAPS	FALSE	.	-0.00776817	0.511985	1	FALSE	.	0.0608796	0.388935	1	FALSE	.	-0.0276526	0.758657	1	FALSE	.	-0.0301286	0.761759	1
CAPS2	FALSE	.	0.000863011	0.639395	1	FALSE	.	0.0108057	0.556041	1	FALSE	.	0.00407138	0.884264	1	FALSE	.	0.00562341	0.865629	1
CAPSL	FALSE	.	-0.00484588	0.338956	1	FALSE	.	-0.0505146	0.23401	1	FALSE	.	-0.0319785	0.603625	1	FALSE	.	0.00920658	0.887326	1
CAPZA1	FALSE	.	0.0355589	0.379768	0.767621	FALSE	.	0.116375	0.0794367	0.316679	FALSE	.	0.0697081	0.310303	0.585219	FALSE	.	0.0175149	0.787573	0.914132
CAPZA2	FALSE	.	0.0468818	0.249184	0.676491	FALSE	.	0.157553	0.0147477	0.103787	FALSE	.	0.0747572	0.257875	0.53088	FALSE	.	0.203638	0.00393715	0.0287843
CAPZB	FALSE	.	0.0540408	0.173597	0.590885	FALSE	.	0.0840569	0.128399	0.412824	FALSE	.	-0.01375	0.807671	0.925892	FALSE	.	-0.0144928	0.787445	0.914132
CARD11	FALSE	.	-0.00200911	0.747263	1	FALSE	.	-0.0586083	0.260607	1	FALSE	.	0.0467774	0.50774	1	FALSE	.	0.0359092	0.607791	1
CARD14	FALSE	.	-0.00338974	0.608739	1	FALSE	.	0.00192731	0.971628	1	FALSE	.	0.00617604	0.927664	1	FALSE	.	-0.0152935	0.857121	1
CARD16	FALSE	.	0.0535132	0.177397	0.595949	FALSE	.	0.02528	0.722068	0.89469	FALSE	.	0.0963323	0.209209	0.472987	FALSE	.	0.0707691	0.351031	0.628412
CARD19	FALSE	.	0.00692465	0.862494	0.962536	FALSE	.	0.0417356	0.5453	0.80743	FALSE	.	0.0110636	0.879285	0.95541	FALSE	.	0.0934622	0.203911	0.460995
CARD6	FALSE	.	0.00309104	0.911861	1	FALSE	.	0.107399	0.199497	0.516859	FALSE	.	0.401179	0.00557518	0.0384473	FALSE	.	-0.0291137	0.770463	0.906308
CARD8	FALSE	.	0.0184293	0.617634	0.883244	FALSE	.	0.0331628	0.662734	0.868015	FALSE	.	-0.107167	0.21205	0.476622	FALSE	.	-0.0296758	0.72616	0.883334
CARD8-AS1	FALSE	.	0.00489191	0.838571	1	FALSE	.	0.100154	0.22881	0.550168	FALSE	.	0.0409389	0.668674	0.858774	FALSE	.	0.00455127	0.964472	0.987286
CARD9	FALSE	.	-0.0101614	0.749509	1	FALSE	.	-0.145425	0.0847969	0.327561	FALSE	.	-0.292777	0.00875178	0.0544694	FALSE	.	-0.207112	0.0542344	0.204409
CARF	FALSE	.	0.0113703	0.364407	1	FALSE	.	0.0685815	0.33532	1	FALSE	.	0.0492761	0.596159	1	FALSE	.	-0.0434823	0.66363	1
CARHSP1	FALSE	.	-0.140001	0.00118444	0.0547879	FALSE	.	-0.447189	4.04752e-07	1.42739e-05	FALSE	.	-0.329894	9.54581e-05	0.00133963	FALSE	.	-0.365429	5.09855e-05	0.00071393
CARHSP1-DT	FALSE	.	-0.00368903	0.307612	1	FALSE	.	0.031748	0.348995	1	FALSE	.	-0.0383823	0.445246	1	FALSE	.	0.00720751	0.895549	1
CARM1	FALSE	.	-0.0238298	0.484936	1	FALSE	.	0.127606	0.115801	0.388583	FALSE	.	0.0173123	0.841925	0.941421	FALSE	.	0.110731	0.238485	0.504802
CARMIL1	FALSE	.	0.0046188	0.523878	1	FALSE	.	0.101708	0.125433	1	FALSE	.	-0.127728	0.157466	1	FALSE	.	0.101853	0.271011	1
CARMIL2	FALSE	.	-0.00569068	0.308112	1	FALSE	.	-0.0161686	0.744061	1	FALSE	.	-0.104945	0.184392	1	FALSE	.	-0.036708	0.634305	1
CARMIL3	FALSE	.	-0.00190447	0.638379	1	FALSE	.	0.00427557	0.9131	1	FALSE	.	0.0219115	0.717266	1	FALSE	.	-0.0192166	0.748003	1
CARNMT1	FALSE	.	0.034761	0.0564347	1	FALSE	.	-0.0648603	0.396265	0.711288	FALSE	.	-0.092518	0.359585	0.636137	FALSE	.	0.141612	0.224083	0.487557
CARS1	FALSE	.	-0.0408535	0.264805	0.688837	FALSE	.	-0.171183	0.0339624	0.18486	FALSE	.	-0.0700006	0.399272	0.672245	FALSE	.	0.00150758	0.985229	0.993655
CARS2	FALSE	.	-0.030244	0.29814	1	FALSE	.	-0.00679632	0.931017	0.97573	FALSE	.	-0.12435	0.201438	0.464484	FALSE	.	0.0801901	0.416795	0.686916
CASC11	FALSE	.	-0.00433423	0.345931	1	FALSE	.	0.0181696	0.655672	1	FALSE	.	0.0314728	0.650328	1	FALSE	.	-0.0215972	0.730981	1
CASC15	FALSE	.	0.00228426	0.50421	1	FALSE	.	-0.0279983	0.410987	1	FALSE	.	-0.0451026	0.37821	1	FALSE	.	-0.0158629	0.773342	1
CASC2	FALSE	.	-0.00039289	0.915828	1	FALSE	.	-0.0311998	0.395418	1	FALSE	.	0.0470799	0.39834	1	FALSE	.	0.00457336	0.938914	1
CASC3	FALSE	.	-0.0217403	0.469068	1	FALSE	.	-0.0910529	0.262596	0.587001	FALSE	.	0.194737	0.060961	0.222098	FALSE	.	-0.0508537	0.594369	0.811657
CASD1	FALSE	.	0.00231345	0.91325	1	FALSE	.	0.201693	0.048186	0.230552	FALSE	.	0.105628	0.303051	0.578201	FALSE	.	-0.124178	0.269693	0.543779
CASK	FALSE	.	0.0179283	0.396582	1	FALSE	.	-0.0279474	0.713514	0.891784	FALSE	.	0.00796796	0.932777	0.975488	FALSE	.	0.022934	0.822177	0.928483
CASKIN1	FALSE	.	0.00567601	0.372697	1	FALSE	.	0.0813525	0.175088	1	FALSE	.	0.0375975	0.62896	1	FALSE	.	-0.0330972	0.718837	1
CASKIN2	FALSE	.	-0.00297198	0.741162	1	FALSE	.	-0.0409356	0.523096	1	FALSE	.	0.144751	0.150606	1	FALSE	.	0.0547379	0.576183	1
CASP1	FALSE	.	0.0618317	0.111167	0.503249	FALSE	.	0.124175	0.0958909	0.348273	FALSE	.	-0.0678856	0.391676	0.665914	FALSE	.	-0.0950964	0.237855	0.504081
CASP10	FALSE	.	0.013507	0.560875	1	FALSE	.	-0.0969997	0.241656	0.563199	FALSE	.	0.17706	0.114371	0.331317	FALSE	.	0.0230277	0.821225	0.928483
CASP2	FALSE	.	-0.0193873	0.44607	1	FALSE	.	0.0760078	0.346027	0.668232	FALSE	.	0.122823	0.228133	0.495604	FALSE	.	0.0165604	0.868953	0.95013
CASP3	FALSE	.	0.0367702	0.276233	1	FALSE	.	-0.0492348	0.529973	0.797381	FALSE	.	0.0472075	0.593489	0.813395	FALSE	.	0.0266666	0.767077	0.903738
CASP4	FALSE	.	-0.0452716	0.26337	0.686932	FALSE	.	-0.107761	0.107882	0.372637	FALSE	.	-0.215603	0.00328579	0.0253358	FALSE	.	-0.178133	0.0170733	0.0894143
CASP5	FALSE	.	-0.00233101	0.913098	1	FALSE	.	0.0470058	0.541119	0.805011	FALSE	.	-0.130028	0.218303	0.48472	FALSE	.	-0.0470612	0.649156	0.840562
CASP6	FALSE	.	0.027983	0.348396	1	FALSE	.	0.129567	0.13053	0.41747	FALSE	.	0.0809155	0.397447	0.671231	FALSE	.	0.341232	0.0130412	0.0731464
CASP7	FALSE	.	0.0160632	0.469058	1	FALSE	.	-0.226227	0.0343774	0.186414	FALSE	.	0.0129377	0.891243	0.959842	FALSE	.	0.113967	0.30373	0.582582
CASP8	FALSE	.	0.0137212	0.549811	1	FALSE	.	0.0637242	0.418571	0.727629	FALSE	.	0.129273	0.220916	0.488028	FALSE	.	-0.0957395	0.375736	0.648698
CASP8AP2	FALSE	.	0.0288555	0.187076	1	FALSE	.	0.0431061	0.570936	0.822755	FALSE	.	0.0378181	0.692786	0.870419	FALSE	.	0.0876101	0.416452	0.686916
CASP9	FALSE	.	0.00506886	0.842739	0.955535	TRUE	-	-1.2353	6.37269e-17	6.18028e-15	TRUE	-	-1.20228	6.79401e-18	5.40772e-16	TRUE	-	-1.54976	1.08109e-26	1.16412e-24
CASS4	FALSE	.	0.00842644	0.382971	1	FALSE	.	-0.0132872	0.84954	1	FALSE	.	-0.319751	0.0252232	1	FALSE	.	-0.0260949	0.796142	0.917914
CAST	FALSE	.	-0.020276	0.614686	0.880774	FALSE	.	-0.0634317	0.3465	0.668349	FALSE	.	-0.196936	0.00777013	0.0500737	FALSE	.	-0.282868	0.000448323	0.00471901
CASTOR1	FALSE	.	-0.0210848	0.200218	1	FALSE	.	-0.00718021	0.923493	0.973594	FALSE	.	0.0102575	0.913737	0.967165	FALSE	.	0.00312066	0.975729	0.990539
CASTOR2	FALSE	.	-0.0424506	0.150786	1	FALSE	.	0.0111613	0.886843	0.961589	FALSE	.	-0.0209283	0.822494	0.933134	FALSE	.	-0.568141	0.000885152	0.0083243
CASTOR3	FALSE	.	-0.00332301	0.8463	1	FALSE	.	0.02185	0.763519	0.911128	FALSE	.	0.141488	0.193169	0.453744	FALSE	.	0.00659243	0.948677	0.981922
CASZ1	FALSE	.	0.00124702	0.861156	1	FALSE	.	0.119335	0.0450858	1	FALSE	.	0.0114639	0.882312	1	FALSE	.	-0.0582188	0.523345	1
CAT	FALSE	.	-0.00689484	0.861772	0.962325	FALSE	.	0.0574147	0.411738	0.724113	FALSE	.	-0.114285	0.127715	0.354361	FALSE	.	-0.214214	0.00896061	0.0551674
CATIP	FALSE	.	-0.0077807	0.453244	1	FALSE	.	-0.0299261	0.656487	1	FALSE	.	-0.222046	0.0659126	1	FALSE	.	-0.0895986	0.381492	1
[truncated: 15,589 more rows]
