# Supplementary material for: Systematic P2Y receptor survey identifies P2Y11 as modulator of immune responses and virus replication in macrophages
Source: EMBO J. 2023 Oct 26;42(23):e113279. doi: 10.15252/embj.2022113279 (PMC10690470; doi:10.15252/embj.2022113279)
Supplement: Supplementary file 6 — Dataset EV5 [file EMBJ-42-e113279-s003.xlsx]

## Sheet: Legend
	Dataset EV5: Biological functions and pathways enriched in P2RY11 KO BLaER1 cells treated with different nucleotides for 2 hours
	Sheet	Description
	Gene set enrichment	Enrichment analysis of biological functions and pathways regulated in the transcriptome of P2RY11 KO BLaER1 cells treated with different nucleotides for 2 hours. The one-sided p-values were calculated by Fisher's Exact test (see materials and methods); no multiple hypothesis correction was performed.
		Column	Description
		comparison	Comparison of P2RY11 KO vs NTC cells at 2 hours post treatment
		change	Direction of the change for a given comparison: up-regulated (+), down-regulated (-)
		term_collection	Database used for the annotation
		term_id	Annotation id that was significant in the enrichment analysis
		term_name	Annotation term that was significant in the enrichment analysis
		term_description	Annotation description that was significant in the enrichment analysis
		set_overlap_log10pvalue	Log10 p-value of the enrichment analysis for a given comparison and change
		set_overlap_pvalue	P-value of the enrichment analysis for a given comparison and change
		n_overlap	Number of overlapping genes that are significantly changing in the given comparison and that are also part of the annotation term
		n_hit	Total number of significantly changing genes in the given comparison
		n_nonoverlap	Number of non-overlapping genes between significantly changing genes in the given comparison and genes of the annotation term
		genes_overlap	Genes that are overlapping between the given comparison and annotation term

## Sheet: Gene set enrichment
comparison	change	term_collection	term_id	term_name	term_description	set_overlap_log10pvalue	set_overlap_pvalue	n_overlap	n_hit	n_nonoverlap	genes_overlap
KO_vs_NTC@Ap4A	+	GO_BP	GO:0043615	astrocyte cell migration	astrocyte cell migration	-4.31237	4.87118e-05	2	31	2	CCL2 CCL3
KO_vs_NTC@Ap4A	+	GO_BP	GO:0030311	poly-N-acetyllactosamine biosynthetic process	poly-N-acetyllactosamine biosynthetic process	-3.77066	0.000169568	2	31	5	B3GNT2 B3GNT8
KO_vs_NTC@Ap4A	+	GO_BP	GO:0042273	ribosomal large subunit biogenesis	ribosomal large subunit biogenesis	0	1	0	31	68
KO_vs_NTC@Ap4A	+	GO_BP	GO:0097011	cellular response to granulocyte macrophage colony-stimulating factor stimulus	cellular response to granulocyte macrophage colony-stimulating factor stimulus	0	1	0	31	7
KO_vs_NTC@Ap4A	+	GO_BP	GO:1904672	regulation of somatic stem cell population maintenance	regulation of somatic stem cell population maintenance	-1.76227	0.0172874	1	31	5	MYC
KO_vs_NTC@Ap4A	+	GO_BP	GO:0051412	response to corticosterone	response to corticosterone	0	1	0	31	7
KO_vs_NTC@Ap4A	+	GO_BP	GO:0002407	dendritic cell chemotaxis	dendritic cell chemotaxis	0	1	0	31	15
KO_vs_NTC@Ap4A	+	GO_BP	GO:0060212	negative regulation of nuclear-transcribed mRNA poly(A) tail shortening	negative regulation of nuclear-transcribed mRNA poly(A) tail shortening	0	1	0	31	3
KO_vs_NTC@Ap4A	+	GO_BP	GO:1903753	negative regulation of p38MAPK cascade	negative regulation of p38MAPK cascade	0	1	0	31	7
KO_vs_NTC@Ap4A	+	GO_BP	GO:0072268	pattern specification involved in metanephros development	pattern specification involved in metanephros development	0	1	0	31	3
KO_vs_NTC@Ap4A	+	GO_BP	GO:0072272	proximal/distal pattern formation involved in metanephric nephron development	proximal/distal pattern formation involved in metanephric nephron development	0	1	0	31	2
KO_vs_NTC@Ap4A	+	GO_BP	GO:0048245	eosinophil chemotaxis	eosinophil chemotaxis	-9.73134	1.85636e-10	5	31	8	CCL2 CCL3 CCL4 CCL4L2 CCL8
KO_vs_NTC@Ap4A	+	GO_BP	GO:2000271	positive regulation of fibroblast apoptotic process	positive regulation of fibroblast apoptotic process	0	1	0	31	6
KO_vs_NTC@Ap4A	+	GO_BP	GO:0033091	positive regulation of immature T cell proliferation	positive regulation of immature T cell proliferation	0	1	0	31	3
KO_vs_NTC@Ap4A	+	GO_BP	GO:0046325	negative regulation of glucose import	negative regulation of glucose import	-3.27726	0.000528126	2	31	10	MYC TNF
KO_vs_NTC@Ap4A	+	GO_BP	GO:0050901	leukocyte tethering or rolling	leukocyte tethering or rolling	-3.07797	0.000835655	2	31	13	GCNT1 TNF
KO_vs_NTC@Ap4A	+	GO_BP	GO:0046697	decidualization	decidualization	0	1	0	31	16
KO_vs_NTC@Ap4A	+	GO_BP	GO:0060707	trophoblast giant cell differentiation	trophoblast giant cell differentiation	0	1	0	31	10
KO_vs_NTC@Ap4A	+	GO_BP	GO:1901898	negative regulation of relaxation of cardiac muscle	negative regulation of relaxation of cardiac muscle	0	1	0	31	2
KO_vs_NTC@Ap4A	+	GO_BP	GO:0032418	lysosome localization	lysosome localization	0	1	0	31	38
KO_vs_NTC@Ap4A	+	GO_BP	GO:0021557	oculomotor nerve development	oculomotor nerve development	0	1	0	31	3
KO_vs_NTC@Ap4A	+	GO_BP	GO:0071878	negative regulation of adenylate cyclase-activating adrenergic receptor signaling pathway	negative regulation of adenylate cyclase-activating adrenergic receptor signaling pathway	0	1	0	31	5
KO_vs_NTC@Ap4A	+	GO_BP	GO:0010991	negative regulation of SMAD protein complex assembly	negative regulation of SMAD protein complex assembly	0	1	0	31	4
KO_vs_NTC@Ap4A	+	GO_BP	GO:1905320	regulation of mesenchymal stem cell migration	regulation of mesenchymal stem cell migration	0	1	0	31	3
KO_vs_NTC@Ap4A	+	GO_BP	GO:1903207	regulation of hydrogen peroxide-induced neuron death	regulation of hydrogen peroxide-induced neuron death	0	1	0	31	5
KO_vs_NTC@Ap4A	+	GO_BP	GO:0045168	cell-cell signaling involved in cell fate commitment	cell-cell signaling involved in cell fate commitment	0	1	0	31	3
KO_vs_NTC@Ap4A	+	GO_BP	GO:0003159	morphogenesis of an endothelium	morphogenesis of an endothelium	0	1	0	31	11
KO_vs_NTC@Ap4A	+	GO_BP	GO:0097532	stress response to acid chemical	stress response to acid chemical	0	1	0	31	2
KO_vs_NTC@ATP	+	GO_BP	GO:0043615	astrocyte cell migration	astrocyte cell migration	-1.645	0.0226462	1	61	3	CCL2
KO_vs_NTC@ATP	+	GO_BP	GO:0030311	poly-N-acetyllactosamine biosynthetic process	poly-N-acetyllactosamine biosynthetic process	0	1	0	61	7
KO_vs_NTC@ATP	+	GO_BP	GO:0042273	ribosomal large subunit biogenesis	ribosomal large subunit biogenesis	-2.16622	0.00682001	3	61	65	BRIX1 DDX28 RRS1
KO_vs_NTC@ATP	+	GO_BP	GO:0097011	cellular response to granulocyte macrophage colony-stimulating factor stimulus	cellular response to granulocyte macrophage colony-stimulating factor stimulus	0	1	0	61	7
KO_vs_NTC@ATP	+	GO_BP	GO:1904672	regulation of somatic stem cell population maintenance	regulation of somatic stem cell population maintenance	-1.47135	0.0337794	1	61	5	MYC
KO_vs_NTC@ATP	+	GO_BP	GO:0051412	response to corticosterone	response to corticosterone	0	1	0	61	7
KO_vs_NTC@ATP	+	GO_BP	GO:0002407	dendritic cell chemotaxis	dendritic cell chemotaxis	-2.49353	0.0032097	2	61	13	CCR1 CCR5
KO_vs_NTC@ATP	+	GO_BP	GO:0060212	negative regulation of nuclear-transcribed mRNA poly(A) tail shortening	negative regulation of nuclear-transcribed mRNA poly(A) tail shortening	0	1	0	61	3
KO_vs_NTC@ATP	+	GO_BP	GO:1903753	negative regulation of p38MAPK cascade	negative regulation of p38MAPK cascade	0	1	0	61	7
KO_vs_NTC@ATP	+	GO_BP	GO:0072268	pattern specification involved in metanephros development	pattern specification involved in metanephros development	0	1	0	61	3
KO_vs_NTC@ATP	+	GO_BP	GO:0072272	proximal/distal pattern formation involved in metanephric nephron development	proximal/distal pattern formation involved in metanephric nephron development	0	1	0	61	2
KO_vs_NTC@ATP	+	GO_BP	GO:0048245	eosinophil chemotaxis	eosinophil chemotaxis	-8.19526	6.37879e-09	5	61	8	CCL2 CCL4 CCL4L2 CCL7 CCL8
KO_vs_NTC@ATP	+	GO_BP	GO:2000271	positive regulation of fibroblast apoptotic process	positive regulation of fibroblast apoptotic process	0	1	0	61	6
KO_vs_NTC@ATP	+	GO_BP	GO:0033091	positive regulation of immature T cell proliferation	positive regulation of immature T cell proliferation	0	1	0	61	3
KO_vs_NTC@ATP	+	GO_BP	GO:0046325	negative regulation of glucose import	negative regulation of glucose import	-2.69039	0.00203988	2	61	10	MYC TNF
KO_vs_NTC@ATP	+	GO_BP	GO:0050901	leukocyte tethering or rolling	leukocyte tethering or rolling	-2.49353	0.0032097	2	61	13	GCNT1 TNF
KO_vs_NTC@ATP	+	GO_BP	GO:0046697	decidualization	decidualization	0	1	0	61	16
KO_vs_NTC@ATP	+	GO_BP	GO:0060707	trophoblast giant cell differentiation	trophoblast giant cell differentiation	0	1	0	61	10
KO_vs_NTC@ATP	+	GO_BP	GO:1901898	negative regulation of relaxation of cardiac muscle	negative regulation of relaxation of cardiac muscle	0	1	0	61	2
KO_vs_NTC@ATP	+	GO_BP	GO:0032418	lysosome localization	lysosome localization	-0.708093	0.195843	1	61	37	FAM98A
KO_vs_NTC@ATP	+	GO_BP	GO:0021557	oculomotor nerve development	oculomotor nerve development	0	1	0	61	3
KO_vs_NTC@ATP	+	GO_BP	GO:0071878	negative regulation of adenylate cyclase-activating adrenergic receptor signaling pathway	negative regulation of adenylate cyclase-activating adrenergic receptor signaling pathway	0	1	0	61	5
KO_vs_NTC@ATP	+	GO_BP	GO:0010991	negative regulation of SMAD protein complex assembly	negative regulation of SMAD protein complex assembly	0	1	0	61	4
KO_vs_NTC@ATP	+	GO_BP	GO:1905320	regulation of mesenchymal stem cell migration	regulation of mesenchymal stem cell migration	0	1	0	61	3
KO_vs_NTC@ATP	+	GO_BP	GO:1903207	regulation of hydrogen peroxide-induced neuron death	regulation of hydrogen peroxide-induced neuron death	0	1	0	61	5
KO_vs_NTC@ATP	+	GO_BP	GO:0045168	cell-cell signaling involved in cell fate commitment	cell-cell signaling involved in cell fate commitment	0	1	0	61	3
KO_vs_NTC@ATP	+	GO_BP	GO:0003159	morphogenesis of an endothelium	morphogenesis of an endothelium	0	1	0	61	11
KO_vs_NTC@ATP	+	GO_BP	GO:0097532	stress response to acid chemical	stress response to acid chemical	0	1	0	61	2
KO_vs_NTC@ADP	+	GO_BP	GO:0043615	astrocyte cell migration	astrocyte cell migration	-1.49736	0.0318154	1	86	3	CCL2
KO_vs_NTC@ADP	+	GO_BP	GO:0030311	poly-N-acetyllactosamine biosynthetic process	poly-N-acetyllactosamine biosynthetic process	0	1	0	86	7
KO_vs_NTC@ADP	+	GO_BP	GO:0042273	ribosomal large subunit biogenesis	ribosomal large subunit biogenesis	-5.95305	1.11417e-06	7	86	61	BRIX1 NIP7 NOP16 PAK1IP1 PPAN RRS1 SURF6
KO_vs_NTC@ADP	+	GO_BP	GO:0097011	cellular response to granulocyte macrophage colony-stimulating factor stimulus	cellular response to granulocyte macrophage colony-stimulating factor stimulus	0	1	0	86	7
KO_vs_NTC@ADP	+	GO_BP	GO:1904672	regulation of somatic stem cell population maintenance	regulation of somatic stem cell population maintenance	-3.02654	0.000940716	2	86	4	LBH MYC
KO_vs_NTC@ADP	+	GO_BP	GO:0051412	response to corticosterone	response to corticosterone	0	1	0	86	7
KO_vs_NTC@ADP	+	GO_BP	GO:0002407	dendritic cell chemotaxis	dendritic cell chemotaxis	-2.20189	0.00628217	2	86	13	CCR1 CCR5
KO_vs_NTC@ADP	+	GO_BP	GO:0060212	negative regulation of nuclear-transcribed mRNA poly(A) tail shortening	negative regulation of nuclear-transcribed mRNA poly(A) tail shortening	0	1	0	86	3
KO_vs_NTC@ADP	+	GO_BP	GO:1903753	negative regulation of p38MAPK cascade	negative regulation of p38MAPK cascade	0	1	0	86	7
KO_vs_NTC@ADP	+	GO_BP	GO:0072268	pattern specification involved in metanephros development	pattern specification involved in metanephros development	0	1	0	86	3
KO_vs_NTC@ADP	+	GO_BP	GO:0072272	proximal/distal pattern formation involved in metanephric nephron development	proximal/distal pattern formation involved in metanephric nephron development	0	1	0	86	2
KO_vs_NTC@ADP	+	GO_BP	GO:0048245	eosinophil chemotaxis	eosinophil chemotaxis	-7.43462	3.67605e-08	5	86	8	CCL2 CCL4 CCL4L2 CCL7 CCL8
KO_vs_NTC@ADP	+	GO_BP	GO:2000271	positive regulation of fibroblast apoptotic process	positive regulation of fibroblast apoptotic process	0	1	0	86	6
KO_vs_NTC@ADP	+	GO_BP	GO:0033091	positive regulation of immature T cell proliferation	positive regulation of immature T cell proliferation	0	1	0	86	3
KO_vs_NTC@ADP	+	GO_BP	GO:0046325	negative regulation of glucose import	negative regulation of glucose import	-2.39673	0.00401114	2	86	10	MYC TNF
KO_vs_NTC@ADP	+	GO_BP	GO:0050901	leukocyte tethering or rolling	leukocyte tethering or rolling	-2.20189	0.00628217	2	86	13	GCNT1 TNF
KO_vs_NTC@ADP	+	GO_BP	GO:0046697	decidualization	decidualization	0	1	0	86	16
KO_vs_NTC@ADP	+	GO_BP	GO:0060707	trophoblast giant cell differentiation	trophoblast giant cell differentiation	0	1	0	86	10
KO_vs_NTC@ADP	+	GO_BP	GO:1901898	negative regulation of relaxation of cardiac muscle	negative regulation of relaxation of cardiac muscle	0	1	0	86	2
KO_vs_NTC@ADP	+	GO_BP	GO:0032418	lysosome localization	lysosome localization	0	1	0	86	38
KO_vs_NTC@ADP	+	GO_BP	GO:0021557	oculomotor nerve development	oculomotor nerve development	0	1	0	86	3
KO_vs_NTC@ADP	+	GO_BP	GO:0071878	negative regulation of adenylate cyclase-activating adrenergic receptor signaling pathway	negative regulation of adenylate cyclase-activating adrenergic receptor signaling pathway	0	1	0	86	5
KO_vs_NTC@ADP	+	GO_BP	GO:0010991	negative regulation of SMAD protein complex assembly	negative regulation of SMAD protein complex assembly	0	1	0	86	4
KO_vs_NTC@ADP	+	GO_BP	GO:1905320	regulation of mesenchymal stem cell migration	regulation of mesenchymal stem cell migration	0	1	0	86	3
KO_vs_NTC@ADP	+	GO_BP	GO:1903207	regulation of hydrogen peroxide-induced neuron death	regulation of hydrogen peroxide-induced neuron death	0	1	0	86	5
KO_vs_NTC@ADP	+	GO_BP	GO:0045168	cell-cell signaling involved in cell fate commitment	cell-cell signaling involved in cell fate commitment	0	1	0	86	3
KO_vs_NTC@ADP	+	GO_BP	GO:0003159	morphogenesis of an endothelium	morphogenesis of an endothelium	0	1	0	86	11
KO_vs_NTC@ADP	+	GO_BP	GO:0097532	stress response to acid chemical	stress response to acid chemical	0	1	0	86	2
KO_vs_NTC@Ap4A	-	GO_BP	GO:0043615	astrocyte cell migration	astrocyte cell migration	0	1	0	81	4
KO_vs_NTC@Ap4A	-	GO_BP	GO:0030311	poly-N-acetyllactosamine biosynthetic process	poly-N-acetyllactosamine biosynthetic process	0	1	0	81	7
KO_vs_NTC@Ap4A	-	GO_BP	GO:0042273	ribosomal large subunit biogenesis	ribosomal large subunit biogenesis	0	1	0	81	68
KO_vs_NTC@Ap4A	-	GO_BP	GO:0097011	cellular response to granulocyte macrophage colony-stimulating factor stimulus	cellular response to granulocyte macrophage colony-stimulating factor stimulus	-1.2849	0.0518924	1	81	6	ZFP36
KO_vs_NTC@Ap4A	-	GO_BP	GO:1904672	regulation of somatic stem cell population maintenance	regulation of somatic stem cell population maintenance	0	1	0	81	6
KO_vs_NTC@Ap4A	-	GO_BP	GO:0051412	response to corticosterone	response to corticosterone	-2.93435	0.00116318	2	81	5	FOS FOSB
KO_vs_NTC@Ap4A	-	GO_BP	GO:0002407	dendritic cell chemotaxis	dendritic cell chemotaxis	-3.74744	0.000178879	3	81	12	CCR7 CXCR4 GPR183
KO_vs_NTC@Ap4A	-	GO_BP	GO:0060212	negative regulation of nuclear-transcribed mRNA poly(A) tail shortening	negative regulation of nuclear-transcribed mRNA poly(A) tail shortening	0	1	0	81	3
KO_vs_NTC@Ap4A	-	GO_BP	GO:1903753	negative regulation of p38MAPK cascade	negative regulation of p38MAPK cascade	-1.2849	0.0518924	1	81	6	DUSP1
KO_vs_NTC@Ap4A	-	GO_BP	GO:0072268	pattern specification involved in metanephros development	pattern specification involved in metanephros development	-3.77088	0.000169482	2	81	1	IRX1 IRX2
KO_vs_NTC@Ap4A	-	GO_BP	GO:0072272	proximal/distal pattern formation involved in metanephric nephron development	proximal/distal pattern formation involved in metanephric nephron development	-4.24585	5.67738e-05	2	81	0	IRX1 IRX2
KO_vs_NTC@Ap4A	-	GO_BP	GO:0048245	eosinophil chemotaxis	eosinophil chemotaxis	0	1	0	81	13
KO_vs_NTC@Ap4A	-	GO_BP	GO:2000271	positive regulation of fibroblast apoptotic process	positive regulation of fibroblast apoptotic process	-3.07834	0.000834949	2	81	4	BCL2L11 BTG1
KO_vs_NTC@Ap4A	-	GO_BP	GO:0033091	positive regulation of immature T cell proliferation	positive regulation of immature T cell proliferation	0	1	0	81	3
KO_vs_NTC@Ap4A	-	GO_BP	GO:0046325	negative regulation of glucose import	negative regulation of glucose import	0	1	0	81	12
KO_vs_NTC@Ap4A	-	GO_BP	GO:0050901	leukocyte tethering or rolling	leukocyte tethering or rolling	0	1	0	81	15
KO_vs_NTC@Ap4A	-	GO_BP	GO:0046697	decidualization	decidualization	-3.65964	0.000218957	3	81	13	JUNB STC2 VDR
KO_vs_NTC@Ap4A	-	GO_BP	GO:0060707	trophoblast giant cell differentiation	trophoblast giant cell differentiation	-2.60978	0.00245596	2	81	8	SNAI1 SOCS3
KO_vs_NTC@Ap4A	-	GO_BP	GO:1901898	negative regulation of relaxation of cardiac muscle	negative regulation of relaxation of cardiac muscle	-1.82085	0.0151061	1	81	1	PDE4B
KO_vs_NTC@Ap4A	-	GO_BP	GO:0032418	lysosome localization	lysosome localization	-3.73043	0.000186026	4	81	34	BORCS5 NDEL1 NR4A3 RAB3A
KO_vs_NTC@Ap4A	-	GO_BP	GO:0021557	oculomotor nerve development	oculomotor nerve development	-3.77088	0.000169482	2	81	1	ACKR3 HES1
KO_vs_NTC@Ap4A	-	GO_BP	GO:0071878	negative regulation of adenylate cyclase-activating adrenergic receptor signaling pathway	negative regulation of adenylate cyclase-activating adrenergic receptor signaling pathway	-3.25229	0.000559386	2	81	3	ARRDC3 PDE4B
KO_vs_NTC@Ap4A	-	GO_BP	GO:0010991	negative regulation of SMAD protein complex assembly	negative regulation of SMAD protein complex assembly	-1.52307	0.0299868	1	81	3	PMEPA1
KO_vs_NTC@Ap4A	-	GO_BP	GO:1905320	regulation of mesenchymal stem cell migration	regulation of mesenchymal stem cell migration	-3.77088	0.000169482	2	81	1	ACKR3 CXCR4
KO_vs_NTC@Ap4A	-	GO_BP	GO:1903207	regulation of hydrogen peroxide-induced neuron death	regulation of hydrogen peroxide-induced neuron death	-3.25229	0.000559386	2	81	3	IL10 NR4A3
KO_vs_NTC@Ap4A	-	GO_BP	GO:0045168	cell-cell signaling involved in cell fate commitment	cell-cell signaling involved in cell fate commitment	-1.64638	0.0225744	1	81	2	HES1
KO_vs_NTC@Ap4A	-	GO_BP	GO:0003159	morphogenesis of an endothelium	morphogenesis of an endothelium	-2.52477	0.00298699	2	81	9	CXCR4 RHOB
KO_vs_NTC@Ap4A	-	GO_BP	GO:0097532	stress response to acid chemical	stress response to acid chemical	-1.82085	0.0151061	1	81	1	VEGFA
KO_vs_NTC@ATP	-	GO_BP	GO:0043615	astrocyte cell migration	astrocyte cell migration	0	1	0	132	4
KO_vs_NTC@ATP	-	GO_BP	GO:0030311	poly-N-acetyllactosamine biosynthetic process	poly-N-acetyllactosamine biosynthetic process	0	1	0	132	7
KO_vs_NTC@ATP	-	GO_BP	GO:0042273	ribosomal large subunit biogenesis	ribosomal large subunit biogenesis	0	1	0	132	68
KO_vs_NTC@ATP	-	GO_BP	GO:0097011	cellular response to granulocyte macrophage colony-stimulating factor stimulus	cellular response to granulocyte macrophage colony-stimulating factor stimulus	-2.51502	0.00305479	2	132	5	ETV3 ZFP36
KO_vs_NTC@ATP	-	GO_BP	GO:1904672	regulation of somatic stem cell population maintenance	regulation of somatic stem cell population maintenance	0	1	0	132	6
KO_vs_NTC@ATP	-	GO_BP	GO:0051412	response to corticosterone	response to corticosterone	-2.51502	0.00305479	2	132	5	FOS FOSB
KO_vs_NTC@ATP	-	GO_BP	GO:0002407	dendritic cell chemotaxis	dendritic cell chemotaxis	-3.12356	0.000752384	3	132	12	CCR7 CXCR4 GPR183
KO_vs_NTC@ATP	-	GO_BP	GO:0060212	negative regulation of nuclear-transcribed mRNA poly(A) tail shortening	negative regulation of nuclear-transcribed mRNA poly(A) tail shortening	-1.43638	0.0366121	1	132	2	TOB1
KO_vs_NTC@ATP	-	GO_BP	GO:1903753	negative regulation of p38MAPK cascade	negative regulation of p38MAPK cascade	-4.20602	6.22275e-05	3	132	4	DUSP1 DUSP10 EZR
KO_vs_NTC@ATP	-	GO_BP	GO:0072268	pattern specification involved in metanephros development	pattern specification involved in metanephros development	-3.346	0.000450818	2	132	1	IRX1 IRX2
KO_vs_NTC@ATP	-	GO_BP	GO:0072272	proximal/distal pattern formation involved in metanephric nephron development	proximal/distal pattern formation involved in metanephric nephron development	-3.81958	0.000151502	2	132	0	IRX1 IRX2
KO_vs_NTC@ATP	-	GO_BP	GO:0048245	eosinophil chemotaxis	eosinophil chemotaxis	0	1	0	132	13
KO_vs_NTC@ATP	-	GO_BP	GO:2000271	positive regulation of fibroblast apoptotic process	positive regulation of fibroblast apoptotic process	-2.65762	0.00219977	2	132	4	BCL2L11 BTG1
KO_vs_NTC@ATP	-	GO_BP	GO:0033091	positive regulation of immature T cell proliferation	positive regulation of immature T cell proliferation	-3.346	0.000450818	2	132	1	IL1B RIPK2
KO_vs_NTC@ATP	-	GO_BP	GO:0046325	negative regulation of glucose import	negative regulation of glucose import	0	1	0	132	12
KO_vs_NTC@ATP	-	GO_BP	GO:0050901	leukocyte tethering or rolling	leukocyte tethering or rolling	0	1	0	132	15
KO_vs_NTC@ATP	-	GO_BP	GO:0046697	decidualization	decidualization	-1.78962	0.0162322	2	132	14	JUNB STC2
KO_vs_NTC@ATP	-	GO_BP	GO:0060707	trophoblast giant cell differentiation	trophoblast giant cell differentiation	-3.68273	0.000207621	3	132	7	PRDM1 SNAI1 SOCS3
KO_vs_NTC@ATP	-	GO_BP	GO:1901898	negative regulation of relaxation of cardiac muscle	negative regulation of relaxation of cardiac muscle	-1.6098	0.0245583	1	132	1	PDE4B
KO_vs_NTC@ATP	-	GO_BP	GO:0032418	lysosome localization	lysosome localization	-2.92564	0.00118676	4	132	34	BORCS5 NDEL1 NR4A3 RAB3A
KO_vs_NTC@ATP	-	GO_BP	GO:0021557	oculomotor nerve development	oculomotor nerve development	-3.346	0.000450818	2	132	1	ACKR3 HES1
KO_vs_NTC@ATP	-	GO_BP	GO:0071878	negative regulation of adenylate cyclase-activating adrenergic receptor signaling pathway	negative regulation of adenylate cyclase-activating adrenergic receptor signaling pathway	-2.83019	0.00147848	2	132	3	ARRDC3 PDE4B
KO_vs_NTC@ATP	-	GO_BP	GO:0010991	negative regulation of SMAD protein complex assembly	negative regulation of SMAD protein complex assembly	-3.0485	0.000894328	2	132	2	LDLRAD4 PMEPA1
KO_vs_NTC@ATP	-	GO_BP	GO:1905320	regulation of mesenchymal stem cell migration	regulation of mesenchymal stem cell migration	-3.346	0.000450818	2	132	1	ACKR3 CXCR4
KO_vs_NTC@ATP	-	GO_BP	GO:1903207	regulation of hydrogen peroxide-induced neuron death	regulation of hydrogen peroxide-induced neuron death	-2.83019	0.00147848	2	132	3	IL10 NR4A3
KO_vs_NTC@ATP	-	GO_BP	GO:0045168	cell-cell signaling involved in cell fate commitment	cell-cell signaling involved in cell fate commitment	-3.346	0.000450818	2	132	1	DLL1 HES1
KO_vs_NTC@ATP	-	GO_BP	GO:0003159	morphogenesis of an endothelium	morphogenesis of an endothelium	-2.11094	0.00774572	2	132	9	CXCR4 RHOB
KO_vs_NTC@ATP	-	GO_BP	GO:0097532	stress response to acid chemical	stress response to acid chemical	-3.81958	0.000151502	2	132	0	KLF2 VEGFA
KO_vs_NTC@ADP	-	GO_BP	GO:0043615	astrocyte cell migration	astrocyte cell migration	0	1	0	157	4
KO_vs_NTC@ADP	-	GO_BP	GO:0030311	poly-N-acetyllactosamine biosynthetic process	poly-N-acetyllactosamine biosynthetic process	0	1	0	157	7
KO_vs_NTC@ADP	-	GO_BP	GO:0042273	ribosomal large subunit biogenesis	ribosomal large subunit biogenesis	0	1	0	157	68
KO_vs_NTC@ADP	-	GO_BP	GO:0097011	cellular response to granulocyte macrophage colony-stimulating factor stimulus	cellular response to granulocyte macrophage colony-stimulating factor stimulus	-3.98152	0.000104346	3	157	4	ETV3 ZFP36 ZFP36L2
KO_vs_NTC@ADP	-	GO_BP	GO:1904672	regulation of somatic stem cell population maintenance	regulation of somatic stem cell population maintenance	0	1	0	157	6
KO_vs_NTC@ADP	-	GO_BP	GO:0051412	response to corticosterone	response to corticosterone	-3.98152	0.000104346	3	157	4	FOS FOSB FOXO3
KO_vs_NTC@ADP	-	GO_BP	GO:0002407	dendritic cell chemotaxis	dendritic cell chemotaxis	-2.90517	0.00124403	3	157	12	CCR7 CXCR4 GPR183
KO_vs_NTC@ADP	-	GO_BP	GO:0060212	negative regulation of nuclear-transcribed mRNA poly(A) tail shortening	negative regulation of nuclear-transcribed mRNA poly(A) tail shortening	-3.1955	0.000637524	2	157	1	TENT4B TOB1
KO_vs_NTC@ADP	-	GO_BP	GO:1903753	negative regulation of p38MAPK cascade	negative regulation of p38MAPK cascade	-3.98152	0.000104346	3	157	4	DUSP1 DUSP10 EZR
KO_vs_NTC@ADP	-	GO_BP	GO:0072268	pattern specification involved in metanephros development	pattern specification involved in metanephros development	-3.1955	0.000637524	2	157	1	IRX1 IRX2
KO_vs_NTC@ADP	-	GO_BP	GO:0072272	proximal/distal pattern formation involved in metanephric nephron development	proximal/distal pattern formation involved in metanephric nephron development	-3.6684	0.000214584	2	157	0	IRX1 IRX2
KO_vs_NTC@ADP	-	GO_BP	GO:0048245	eosinophil chemotaxis	eosinophil chemotaxis	0	1	0	157	13
KO_vs_NTC@ADP	-	GO_BP	GO:2000271	positive regulation of fibroblast apoptotic process	positive regulation of fibroblast apoptotic process	-2.50917	0.00309622	2	157	4	BCL2L11 BTG1
KO_vs_NTC@ADP	-	GO_BP	GO:0033091	positive regulation of immature T cell proliferation	positive regulation of immature T cell proliferation	-3.1955	0.000637524	2	157	1	IL1B RIPK2
KO_vs_NTC@ADP	-	GO_BP	GO:0046325	negative regulation of glucose import	negative regulation of glucose import	0	1	0	157	12
KO_vs_NTC@ADP	-	GO_BP	GO:0050901	leukocyte tethering or rolling	leukocyte tethering or rolling	0	1	0	157	15
KO_vs_NTC@ADP	-	GO_BP	GO:0046697	decidualization	decidualization	-2.81967	0.00151469	3	157	13	JUNB STC2 VDR
KO_vs_NTC@ADP	-	GO_BP	GO:0060707	trophoblast giant cell differentiation	trophoblast giant cell differentiation	-3.46053	0.000346314	3	157	7	PRDM1 SNAI1 SOCS3
KO_vs_NTC@ADP	-	GO_BP	GO:1901898	negative regulation of relaxation of cardiac muscle	negative regulation of relaxation of cardiac muscle	-3.6684	0.000214584	2	157	0	PDE4B PDE4D
KO_vs_NTC@ADP	-	GO_BP	GO:0032418	lysosome localization	lysosome localization	-2.64869	0.00224549	4	157	34	BORCS5 NDEL1 NR4A3 RAB3A
KO_vs_NTC@ADP	-	GO_BP	GO:0021557	oculomotor nerve development	oculomotor nerve development	-3.1955	0.000637524	2	157	1	ACKR3 HES1
KO_vs_NTC@ADP	-	GO_BP	GO:0071878	negative regulation of adenylate cyclase-activating adrenergic receptor signaling pathway	negative regulation of adenylate cyclase-activating adrenergic receptor signaling pathway	-2.68105	0.00208424	2	157	3	ARRDC3 PDE4B
KO_vs_NTC@ADP	-	GO_BP	GO:0010991	negative regulation of SMAD protein complex assembly	negative regulation of SMAD protein complex assembly	-1.2403	0.0575044	1	157	3	PMEPA1
KO_vs_NTC@ADP	-	GO_BP	GO:1905320	regulation of mesenchymal stem cell migration	regulation of mesenchymal stem cell migration	-3.1955	0.000637524	2	157	1	ACKR3 CXCR4
KO_vs_NTC@ADP	-	GO_BP	GO:1903207	regulation of hydrogen peroxide-induced neuron death	regulation of hydrogen peroxide-induced neuron death	-2.68105	0.00208424	2	157	3	IL10 NR4A3
KO_vs_NTC@ADP	-	GO_BP	GO:0045168	cell-cell signaling involved in cell fate commitment	cell-cell signaling involved in cell fate commitment	-3.1955	0.000637524	2	157	1	DLL1 HES1
KO_vs_NTC@ADP	-	GO_BP	GO:0003159	morphogenesis of an endothelium	morphogenesis of an endothelium	-3.32693	0.000471056	3	157	8	CXCR4 RHOB STARD13
KO_vs_NTC@ADP	-	GO_BP	GO:0097532	stress response to acid chemical	stress response to acid chemical	-3.6684	0.000214584	2	157	0	KLF2 VEGFA
KO_vs_NTC@ATP	+	GO_CC	GO:0035976	transcription factor AP-1 complex	transcription factor AP-1 complex	0	1	0	68	5
KO_vs_NTC@ATP	+	GO_CC	GO:0043293	apoptosome	apoptosome	0	1	0	68	3
KO_vs_NTC@ATP	+	GO_CC	GO:0090571	RNA polymerase II transcription repressor complex	RNA polymerase II transcription repressor complex	-1.17186	0.06732	1	68	11	MYC
KO_vs_NTC@ATP	+	GO_CC	GO:0030684	preribosome	preribosome	-4.17917	6.61958e-05	5	68	69	LTV1 MPHOSPH10 RRS1 SRFBP1 UTP3
KO_vs_NTC@ADP	+	GO_CC	GO:0035976	transcription factor AP-1 complex	transcription factor AP-1 complex	0	1	0	95	5
KO_vs_NTC@ADP	+	GO_CC	GO:0043293	apoptosome	apoptosome	0	1	0	95	3
KO_vs_NTC@ADP	+	GO_CC	GO:0090571	RNA polymerase II transcription repressor complex	RNA polymerase II transcription repressor complex	-1.03209	0.0928778	1	95	11	MYC
KO_vs_NTC@ADP	+	GO_CC	GO:0030684	preribosome	preribosome	-5.67926	2.09288e-06	7	95	67	IMP3 LTV1 MPHOSPH10 NIP7 PPAN RRS1 SRFBP1
KO_vs_NTC@Ap4A	-	GO_CC	GO:0035976	transcription factor AP-1 complex	transcription factor AP-1 complex	-3.30261	0.000498186	2	84	3	FOS JUNB
KO_vs_NTC@Ap4A	-	GO_CC	GO:0043293	apoptosome	apoptosome	-1.67164	0.0212993	1	84	2	CASP9
KO_vs_NTC@Ap4A	-	GO_CC	GO:0090571	RNA polymerase II transcription repressor complex	RNA polymerase II transcription repressor complex	0	1	0	84	12
KO_vs_NTC@Ap4A	-	GO_CC	GO:0030684	preribosome	preribosome	0	1	0	84	74
KO_vs_NTC@ATP	-	GO_CC	GO:0035976	transcription factor AP-1 complex	transcription factor AP-1 complex	-2.89232	0.0012814	2	135	3	FOS JUNB
KO_vs_NTC@ATP	-	GO_CC	GO:0043293	apoptosome	apoptosome	-3.40862	0.000390282	2	135	1	CASP9 CYCS
KO_vs_NTC@ATP	-	GO_CC	GO:0090571	RNA polymerase II transcription repressor complex	RNA polymerase II transcription repressor complex	-2.09568	0.00802262	2	135	10	ETV3 MXD1
KO_vs_NTC@ATP	-	GO_CC	GO:0030684	preribosome	preribosome	0	1	0	135	74
KO_vs_NTC@ADP	-	GO_CC	GO:0035976	transcription factor AP-1 complex	transcription factor AP-1 complex	-2.73014	0.00186151	2	163	3	FOS JUNB
KO_vs_NTC@ADP	-	GO_CC	GO:0043293	apoptosome	apoptosome	-1.38666	0.0410527	1	163	2	CASP9
KO_vs_NTC@ADP	-	GO_CC	GO:0090571	RNA polymerase II transcription repressor complex	RNA polymerase II transcription repressor complex	-3.27887	0.000526175	3	163	9	ETV3 FOXO3 MXD1
KO_vs_NTC@ADP	-	GO_CC	GO:0030684	preribosome	preribosome	0	1	0	163	74
KO_vs_NTC@Ap4A	+	GO_MF	GO:0008330	protein tyrosine/threonine phosphatase activity	protein tyrosine/threonine phosphatase activity	-1.56619	0.0271526	1	32	9	DUSP6
KO_vs_NTC@Ap4A	+	GO_MF	GO:0008375	acetylglucosaminyltransferase activity	acetylglucosaminyltransferase activity	-3.97284	0.000106454	3	32	31	B3GNT2 B3GNT8 GCNT1
KO_vs_NTC@Ap4A	+	GO_MF	GO:0035259	glucocorticoid receptor binding	glucocorticoid receptor binding	0	1	0	32	12
KO_vs_NTC@Ap4A	+	GO_MF	GO:0031726	CCR1 chemokine receptor binding	CCR1 chemokine receptor binding	-4.35907	4.3745e-05	2	32	2	CCL3 CCL4
KO_vs_NTC@Ap4A	+	GO_MF	GO:0031727	CCR2 chemokine receptor binding	CCR2 chemokine receptor binding	-4.35907	4.3745e-05	2	32	2	CCL2 CCL8
KO_vs_NTC@Ap4A	+	GO_MF	GO:0071791	chemokine (C-C motif) ligand 5 binding	chemokine (C-C motif) ligand 5 binding	0	1	0	32	2
KO_vs_NTC@Ap4A	+	GO_MF	GO:0043398	HLH domain binding	HLH domain binding	0	1	0	32	4
KO_vs_NTC@Ap4A	+	GO_MF	GO:0016494	C-X-C chemokine receptor activity	C-X-C chemokine receptor activity	0	1	0	32	6
KO_vs_NTC@Ap4A	+	GO_MF	GO:0016538	cyclin-dependent protein serine/threonine kinase regulator activity	cyclin-dependent protein serine/threonine kinase regulator activity	0	1	0	32	45
KO_vs_NTC@Ap4A	+	GO_MF	GO:0008083	growth factor activity	growth factor activity	0	1	0	32	61
KO_vs_NTC@ATP	+	GO_MF	GO:0008330	protein tyrosine/threonine phosphatase activity	protein tyrosine/threonine phosphatase activity	-1.26395	0.0544571	1	65	9	DUSP6
KO_vs_NTC@ATP	+	GO_MF	GO:0008375	acetylglucosaminyltransferase activity	acetylglucosaminyltransferase activity	-0.760642	0.173523	1	65	33	GCNT1
KO_vs_NTC@ATP	+	GO_MF	GO:0035259	glucocorticoid receptor binding	glucocorticoid receptor binding	0	1	0	65	12
KO_vs_NTC@ATP	+	GO_MF	GO:0031726	CCR1 chemokine receptor binding	CCR1 chemokine receptor binding	-3.73814	0.000182753	2	65	2	CCL4 CCL7
KO_vs_NTC@ATP	+	GO_MF	GO:0031727	CCR2 chemokine receptor binding	CCR2 chemokine receptor binding	-6.17955	6.61377e-07	3	65	1	CCL2 CCL7 CCL8
KO_vs_NTC@ATP	+	GO_MF	GO:0071791	chemokine (C-C motif) ligand 5 binding	chemokine (C-C motif) ligand 5 binding	-4.51315	3.06797e-05	2	65	0	CCR1 CCR5
KO_vs_NTC@ATP	+	GO_MF	GO:0043398	HLH domain binding	HLH domain binding	0	1	0	65	4
KO_vs_NTC@ATP	+	GO_MF	GO:0016494	C-X-C chemokine receptor activity	C-X-C chemokine receptor activity	0	1	0	65	6
KO_vs_NTC@ATP	+	GO_MF	GO:0016538	cyclin-dependent protein serine/threonine kinase regulator activity	cyclin-dependent protein serine/threonine kinase regulator activity	0	1	0	65	45
KO_vs_NTC@ATP	+	GO_MF	GO:0008083	growth factor activity	growth factor activity	-0.537774	0.289885	1	65	60	CSF1
KO_vs_NTC@ADP	+	GO_MF	GO:0008330	protein tyrosine/threonine phosphatase activity	protein tyrosine/threonine phosphatase activity	-1.09976	0.0794764	1	96	9	DUSP6
KO_vs_NTC@ADP	+	GO_MF	GO:0008375	acetylglucosaminyltransferase activity	acetylglucosaminyltransferase activity	-0.609742	0.245617	1	96	33	GCNT1
KO_vs_NTC@ADP	+	GO_MF	GO:0035259	glucocorticoid receptor binding	glucocorticoid receptor binding	0	1	0	96	12
KO_vs_NTC@ADP	+	GO_MF	GO:0031726	CCR1 chemokine receptor binding	CCR1 chemokine receptor binding	-3.39878	0.000399225	2	96	2	CCL4 CCL7
KO_vs_NTC@ADP	+	GO_MF	GO:0031727	CCR2 chemokine receptor binding	CCR2 chemokine receptor binding	-5.66573	2.15907e-06	3	96	1	CCL2 CCL7 CCL8
KO_vs_NTC@ADP	+	GO_MF	GO:0071791	chemokine (C-C motif) ligand 5 binding	chemokine (C-C motif) ligand 5 binding	-4.17225	6.72594e-05	2	96	0	CCR1 CCR5
KO_vs_NTC@ADP	+	GO_MF	GO:0043398	HLH domain binding	HLH domain binding	0	1	0	96	4
KO_vs_NTC@ADP	+	GO_MF	GO:0016494	C-X-C chemokine receptor activity	C-X-C chemokine receptor activity	0	1	0	96	6
KO_vs_NTC@ADP	+	GO_MF	GO:0016538	cyclin-dependent protein serine/threonine kinase regulator activity	cyclin-dependent protein serine/threonine kinase regulator activity	0	1	0	96	45
KO_vs_NTC@ADP	+	GO_MF	GO:0008083	growth factor activity	growth factor activity	-0.400923	0.397262	1	96	60	CSF1
KO_vs_NTC@Ap4A	-	GO_MF	GO:0008330	protein tyrosine/threonine phosphatase activity	protein tyrosine/threonine phosphatase activity	-6.29082	5.11896e-07	4	84	6	DUSP1 DUSP2 DUSP4 DUSP5
KO_vs_NTC@Ap4A	-	GO_MF	GO:0008375	acetylglucosaminyltransferase activity	acetylglucosaminyltransferase activity	-0.660619	0.218465	1	84	33	LFNG
KO_vs_NTC@Ap4A	-	GO_MF	GO:0035259	glucocorticoid receptor binding	glucocorticoid receptor binding	-4.11914	7.60083e-05	3	84	9	NR4A1 NR4A2 NR4A3
KO_vs_NTC@Ap4A	-	GO_MF	GO:0031726	CCR1 chemokine receptor binding	CCR1 chemokine receptor binding	0	1	0	84	4
KO_vs_NTC@Ap4A	-	GO_MF	GO:0031727	CCR2 chemokine receptor binding	CCR2 chemokine receptor binding	0	1	0	84	4
KO_vs_NTC@Ap4A	-	GO_MF	GO:0071791	chemokine (C-C motif) ligand 5 binding	chemokine (C-C motif) ligand 5 binding	0	1	0	84	2
KO_vs_NTC@Ap4A	-	GO_MF	GO:0043398	HLH domain binding	HLH domain binding	-1.54445	0.0285465	1	84	3	HES1
KO_vs_NTC@Ap4A	-	GO_MF	GO:0016494	C-X-C chemokine receptor activity	C-X-C chemokine receptor activity	-3.12096	0.000756899	2	84	4	ACKR3 CXCR4
KO_vs_NTC@Ap4A	-	GO_MF	GO:0016538	cyclin-dependent protein serine/threonine kinase regulator activity	cyclin-dependent protein serine/threonine kinase regulator activity	0	1	0	84	45
KO_vs_NTC@Ap4A	-	GO_MF	GO:0008083	growth factor activity	growth factor activity	-4.12471	7.50394e-05	5	84	56	AREG HBEGF IL10 OSM VEGFA
KO_vs_NTC@ATP	-	GO_MF	GO:0008330	protein tyrosine/threonine phosphatase activity	protein tyrosine/threonine phosphatase activity	-7.26636	5.41551e-08	5	139	5	DUSP1 DUSP10 DUSP2 DUSP4 DUSP5
KO_vs_NTC@ATP	-	GO_MF	GO:0008375	acetylglucosaminyltransferase activity	acetylglucosaminyltransferase activity	-0.474184	0.335595	1	139	33	PIGA
KO_vs_NTC@ATP	-	GO_MF	GO:0035259	glucocorticoid receptor binding	glucocorticoid receptor binding	-3.47059	0.000338382	3	139	9	NR4A1 NR4A2 NR4A3
KO_vs_NTC@ATP	-	GO_MF	GO:0031726	CCR1 chemokine receptor binding	CCR1 chemokine receptor binding	0	1	0	139	4
KO_vs_NTC@ATP	-	GO_MF	GO:0031727	CCR2 chemokine receptor binding	CCR2 chemokine receptor binding	0	1	0	139	4
KO_vs_NTC@ATP	-	GO_MF	GO:0071791	chemokine (C-C motif) ligand 5 binding	chemokine (C-C motif) ligand 5 binding	0	1	0	139	2
KO_vs_NTC@ATP	-	GO_MF	GO:0043398	HLH domain binding	HLH domain binding	-3.07803	0.000835538	2	139	2	HES1 SIRT1
KO_vs_NTC@ATP	-	GO_MF	GO:0016494	C-X-C chemokine receptor activity	C-X-C chemokine receptor activity	-2.68692	0.00205628	2	139	4	ACKR3 CXCR4
KO_vs_NTC@ATP	-	GO_MF	GO:0016538	cyclin-dependent protein serine/threonine kinase regulator activity	cyclin-dependent protein serine/threonine kinase regulator activity	-1.78544	0.0163891	3	139	42	CCNE2 CCNH CDKN1B
KO_vs_NTC@ATP	-	GO_MF	GO:0008083	growth factor activity	growth factor activity	-5.12135	7.56224e-06	7	139	54	AREG FGF9 HBEGF IL10 INHBA OSM VEGFA
KO_vs_NTC@ADP	-	GO_MF	GO:0008330	protein tyrosine/threonine phosphatase activity	protein tyrosine/threonine phosphatase activity	-8.81368	1.53575e-09	6	166	4	DUSP1 DUSP10 DUSP2 DUSP4 DUSP5 DUSP8
KO_vs_NTC@ADP	-	GO_MF	GO:0008375	acetylglucosaminyltransferase activity	acetylglucosaminyltransferase activity	-0.412656	0.386673	1	166	33	PIGA
KO_vs_NTC@ADP	-	GO_MF	GO:0035259	glucocorticoid receptor binding	glucocorticoid receptor binding	-3.2446	0.000569374	3	166	9	NR4A1 NR4A2 NR4A3
KO_vs_NTC@ADP	-	GO_MF	GO:0031726	CCR1 chemokine receptor binding	CCR1 chemokine receptor binding	0	1	0	166	4
KO_vs_NTC@ADP	-	GO_MF	GO:0031727	CCR2 chemokine receptor binding	CCR2 chemokine receptor binding	0	1	0	166	4
KO_vs_NTC@ADP	-	GO_MF	GO:0071791	chemokine (C-C motif) ligand 5 binding	chemokine (C-C motif) ligand 5 binding	0	1	0	166	2
KO_vs_NTC@ADP	-	GO_MF	GO:0043398	HLH domain binding	HLH domain binding	-2.92469	0.00118935	2	166	2	HES1 SIRT1
KO_vs_NTC@ADP	-	GO_MF	GO:0016494	C-X-C chemokine receptor activity	C-X-C chemokine receptor activity	-2.53492	0.00291796	2	166	4	ACKR3 CXCR4
KO_vs_NTC@ADP	-	GO_MF	GO:0016538	cyclin-dependent protein serine/threonine kinase regulator activity	cyclin-dependent protein serine/threonine kinase regulator activity	-3.36953	0.000427046	5	166	40	CCNE2 CCNH CCNL1 CDKN1B CDKN1C
KO_vs_NTC@ADP	-	GO_MF	GO:0008083	growth factor activity	growth factor activity	-4.61846	2.40735e-05	7	166	54	AREG FGF9 HBEGF IL10 INHBA OSM VEGFA
KO_vs_NTC@Ap4A	+	IOB	CCR1	CCR1	CCR1	-3.59194	0.000255897	3	6	8	CCL3L1 CCL4 CCL8
KO_vs_NTC@ATP	+	IOB	CCR1	CCR1	CCR1	-3.35519	0.000441373	3	7	8	CCL4 CCL7 CCL8
KO_vs_NTC@ADP	+	IOB	CCR1	CCR1	CCR1	-2.98759	0.00102898	3	9	8	CCL4 CCL7 CCL8
KO_vs_NTC@Ap4A	+	MSIGDB_C2	PID_ERBB_NETWORK_PATHWAY	PID_ERBB_NETWORK_PATHWAY	PID_ERBB_NETWORK_PATHWAY	0	1	0	9	4
KO_vs_NTC@Ap4A	+	MSIGDB_C2	PID_P38_ALPHA_BETA_PATHWAY	PID_P38_ALPHA_BETA_PATHWAY	PID_P38_ALPHA_BETA_PATHWAY	0	1	0	9	9
KO_vs_NTC@Ap4A	+	MSIGDB_C2	BIOCARTA_WNT_PATHWAY	BIOCARTA_WNT_PATHWAY	BIOCARTA_WNT_PATHWAY	-3.34356	0.000453357	2	9	5	FZD1 MYC
KO_vs_NTC@Ap4A	+	MSIGDB_C2	BIOCARTA_MTA3_PATHWAY	BIOCARTA_MTA3_PATHWAY	BIOCARTA_MTA3_PATHWAY	0	1	0	9	5
KO_vs_NTC@Ap4A	+	MSIGDB_C2	BIOCARTA_CCR5_PATHWAY	BIOCARTA_CCR5_PATHWAY	BIOCARTA_CCR5_PATHWAY	-3.48857	0.000324662	2	9	4	CCL2 CCL4
KO_vs_NTC@Ap4A	+	MSIGDB_C2	HALLMARK_MYC_TARGETS_V2	HALLMARK_MYC_TARGETS_V2	HALLMARK_MYC_TARGETS_V2	-0.91352	0.122034	1	9	25	MYC
KO_vs_NTC@Ap4A	+	MSIGDB_C2	HALLMARK_TNFA_SIGNALING_VIA_NFKB	HALLMARK_TNFA_SIGNALING_VIA_NFKB	HALLMARK_TNFA_SIGNALING_VIA_NFKB	-2.30614	0.00494156	3	9	73	CCL4 EGR2 MYC
KO_vs_NTC@ATP	+	MSIGDB_C2	PID_ERBB_NETWORK_PATHWAY	PID_ERBB_NETWORK_PATHWAY	PID_ERBB_NETWORK_PATHWAY	0	1	0	19	4
KO_vs_NTC@ATP	+	MSIGDB_C2	PID_P38_ALPHA_BETA_PATHWAY	PID_P38_ALPHA_BETA_PATHWAY	PID_P38_ALPHA_BETA_PATHWAY	0	1	0	19	9
KO_vs_NTC@ATP	+	MSIGDB_C2	BIOCARTA_WNT_PATHWAY	BIOCARTA_WNT_PATHWAY	BIOCARTA_WNT_PATHWAY	-2.67488	0.0021141	2	19	5	FZD1 MYC
KO_vs_NTC@ATP	+	MSIGDB_C2	BIOCARTA_MTA3_PATHWAY	BIOCARTA_MTA3_PATHWAY	BIOCARTA_MTA3_PATHWAY	0	1	0	19	5
KO_vs_NTC@ATP	+	MSIGDB_C2	BIOCARTA_CCR5_PATHWAY	BIOCARTA_CCR5_PATHWAY	BIOCARTA_CCR5_PATHWAY	-2.81828	0.00151955	2	19	4	CCL2 CCL4
KO_vs_NTC@ATP	+	MSIGDB_C2	HALLMARK_MYC_TARGETS_V2	HALLMARK_MYC_TARGETS_V2	HALLMARK_MYC_TARGETS_V2	-2.66283	0.00217358	3	19	23	GRWD1 MPHOSPH10 MYC
KO_vs_NTC@ATP	+	MSIGDB_C2	HALLMARK_TNFA_SIGNALING_VIA_NFKB	HALLMARK_TNFA_SIGNALING_VIA_NFKB	HALLMARK_TNFA_SIGNALING_VIA_NFKB	-2.16637	0.00681757	4	19	72	CCL4 FJX1 MYC PHLDA1
KO_vs_NTC@ADP	+	MSIGDB_C2	PID_ERBB_NETWORK_PATHWAY	PID_ERBB_NETWORK_PATHWAY	PID_ERBB_NETWORK_PATHWAY	0	1	0	26	4
KO_vs_NTC@ADP	+	MSIGDB_C2	PID_P38_ALPHA_BETA_PATHWAY	PID_P38_ALPHA_BETA_PATHWAY	PID_P38_ALPHA_BETA_PATHWAY	0	1	0	26	9
KO_vs_NTC@ADP	+	MSIGDB_C2	BIOCARTA_WNT_PATHWAY	BIOCARTA_WNT_PATHWAY	BIOCARTA_WNT_PATHWAY	-2.4016	0.00396641	2	26	5	FZD1 MYC
KO_vs_NTC@ADP	+	MSIGDB_C2	BIOCARTA_MTA3_PATHWAY	BIOCARTA_MTA3_PATHWAY	BIOCARTA_MTA3_PATHWAY	0	1	0	26	5
KO_vs_NTC@ADP	+	MSIGDB_C2	BIOCARTA_CCR5_PATHWAY	BIOCARTA_CCR5_PATHWAY	BIOCARTA_CCR5_PATHWAY	-2.54389	0.0028583	2	26	4	CCL2 CCL4
KO_vs_NTC@ADP	+	MSIGDB_C2	HALLMARK_MYC_TARGETS_V2	HALLMARK_MYC_TARGETS_V2	HALLMARK_MYC_TARGETS_V2	-3.39792	0.000400014	4	26	22	GRWD1 MPHOSPH10 MYC NIP7
KO_vs_NTC@ADP	+	MSIGDB_C2	HALLMARK_TNFA_SIGNALING_VIA_NFKB	HALLMARK_TNFA_SIGNALING_VIA_NFKB	HALLMARK_TNFA_SIGNALING_VIA_NFKB	-0.526358	0.297606	2	26	74	CCL4 MYC
KO_vs_NTC@Ap4A	-	MSIGDB_C2	PID_ERBB_NETWORK_PATHWAY	PID_ERBB_NETWORK_PATHWAY	PID_ERBB_NETWORK_PATHWAY	-3.16535	0.000683367	2	20	2	AREG HBEGF
KO_vs_NTC@Ap4A	-	MSIGDB_C2	PID_P38_ALPHA_BETA_PATHWAY	PID_P38_ALPHA_BETA_PATHWAY	PID_P38_ALPHA_BETA_PATHWAY	0	1	0	20	9
KO_vs_NTC@Ap4A	-	MSIGDB_C2	BIOCARTA_WNT_PATHWAY	BIOCARTA_WNT_PATHWAY	BIOCARTA_WNT_PATHWAY	0	1	0	20	7
KO_vs_NTC@Ap4A	-	MSIGDB_C2	BIOCARTA_MTA3_PATHWAY	BIOCARTA_MTA3_PATHWAY	BIOCARTA_MTA3_PATHWAY	-2.94638	0.00113141	2	20	3	SNAI1 TUBA4A
KO_vs_NTC@Ap4A	-	MSIGDB_C2	BIOCARTA_CCR5_PATHWAY	BIOCARTA_CCR5_PATHWAY	BIOCARTA_CCR5_PATHWAY	0	1	0	20	6
KO_vs_NTC@Ap4A	-	MSIGDB_C2	HALLMARK_MYC_TARGETS_V2	HALLMARK_MYC_TARGETS_V2	HALLMARK_MYC_TARGETS_V2	-0.598917	0.251816	1	20	25	DUSP2
KO_vs_NTC@Ap4A	-	MSIGDB_C2	HALLMARK_TNFA_SIGNALING_VIA_NFKB	HALLMARK_TNFA_SIGNALING_VIA_NFKB	HALLMARK_TNFA_SIGNALING_VIA_NFKB	-8.91879	1.20561e-09	10	20	66	ACKR3 AREG ATF3 DUSP2 DUSP4 DUSP5 HBEGF HES1 KLF4 RHOB
KO_vs_NTC@ATP	-	MSIGDB_C2	PID_ERBB_NETWORK_PATHWAY	PID_ERBB_NETWORK_PATHWAY	PID_ERBB_NETWORK_PATHWAY	-2.69965	0.00199689	2	34	2	AREG HBEGF
KO_vs_NTC@ATP	-	MSIGDB_C2	PID_P38_ALPHA_BETA_PATHWAY	PID_P38_ALPHA_BETA_PATHWAY	PID_P38_ALPHA_BETA_PATHWAY	-1.94708	0.0112958	2	34	7	DUSP10 YES1
KO_vs_NTC@ATP	-	MSIGDB_C2	BIOCARTA_WNT_PATHWAY	BIOCARTA_WNT_PATHWAY	BIOCARTA_WNT_PATHWAY	0	1	0	34	7
KO_vs_NTC@ATP	-	MSIGDB_C2	BIOCARTA_MTA3_PATHWAY	BIOCARTA_MTA3_PATHWAY	BIOCARTA_MTA3_PATHWAY	-2.48293	0.00328908	2	34	3	SNAI1 TUBA4A
KO_vs_NTC@ATP	-	MSIGDB_C2	BIOCARTA_CCR5_PATHWAY	BIOCARTA_CCR5_PATHWAY	BIOCARTA_CCR5_PATHWAY	0	1	0	34	6
KO_vs_NTC@ATP	-	MSIGDB_C2	HALLMARK_MYC_TARGETS_V2	HALLMARK_MYC_TARGETS_V2	HALLMARK_MYC_TARGETS_V2	-0.408374	0.390504	1	34	25	DUSP2
KO_vs_NTC@ATP	-	MSIGDB_C2	HALLMARK_TNFA_SIGNALING_VIA_NFKB	HALLMARK_TNFA_SIGNALING_VIA_NFKB	HALLMARK_TNFA_SIGNALING_VIA_NFKB	-15.1001	7.94205e-16	17	34	59	ACKR3 AREG ATF3 BIRC3 DUSP2 DUSP4 DUSP5 HBEGF HES1 IL1B KLF2 KLF4 PER1 RHOB RNF19B SLC2A3 TNFAIP3
KO_vs_NTC@ADP	-	MSIGDB_C2	PID_ERBB_NETWORK_PATHWAY	PID_ERBB_NETWORK_PATHWAY	PID_ERBB_NETWORK_PATHWAY	-2.51619	0.00304656	2	42	2	AREG HBEGF
KO_vs_NTC@ADP	-	MSIGDB_C2	PID_P38_ALPHA_BETA_PATHWAY	PID_P38_ALPHA_BETA_PATHWAY	PID_P38_ALPHA_BETA_PATHWAY	-3.05587	0.000879276	3	42	6	DUSP10 DUSP8 YES1
KO_vs_NTC@ADP	-	MSIGDB_C2	BIOCARTA_WNT_PATHWAY	BIOCARTA_WNT_PATHWAY	BIOCARTA_WNT_PATHWAY	0	1	0	42	7
KO_vs_NTC@ADP	-	MSIGDB_C2	BIOCARTA_MTA3_PATHWAY	BIOCARTA_MTA3_PATHWAY	BIOCARTA_MTA3_PATHWAY	-3.95195	0.000111699	3	42	2	SNAI1 TUBA1A TUBA4A
KO_vs_NTC@ADP	-	MSIGDB_C2	BIOCARTA_CCR5_PATHWAY	BIOCARTA_CCR5_PATHWAY	BIOCARTA_CCR5_PATHWAY	0	1	0	42	6
KO_vs_NTC@ADP	-	MSIGDB_C2	HALLMARK_MYC_TARGETS_V2	HALLMARK_MYC_TARGETS_V2	HALLMARK_MYC_TARGETS_V2	-0.338869	0.45828	1	42	25	DUSP2
KO_vs_NTC@ADP	-	MSIGDB_C2	HALLMARK_TNFA_SIGNALING_VIA_NFKB	HALLMARK_TNFA_SIGNALING_VIA_NFKB	HALLMARK_TNFA_SIGNALING_VIA_NFKB	-15.8672	1.35777e-16	19	42	57	ACKR3 AREG ATF3 BIRC3 CCNL1 DUSP2 DUSP4 DUSP5 EFNA1 HBEGF HES1 IL1B KLF2 KLF4 PER1 RHOB RNF19B SLC2A3 TNFAIP3
KO_vs_NTC@Ap4A	+	NCI_Nature	AP-1 transcription factor network	AP-1 transcription factor network	AP-1 transcription factor network	-2.38168	0.00415259	3	13	49	CCL2 EGR1 MYC
KO_vs_NTC@Ap4A	-	NCI_Nature	AP-1 transcription factor network	AP-1 transcription factor network	AP-1 transcription factor network	-5.93418	1.16364e-06	8	33	44	ATF3 BCL2L11 DUSP1 FOS FOSB IL10 JUNB MT2A
KO_vs_NTC@ATP	-	NCI_Nature	AP-1 transcription factor network	AP-1 transcription factor network	AP-1 transcription factor network	-6.24329	5.71091e-07	10	53	42	ATF3 BCL2L11 CDKN1B CXCL8 DUSP1 FOS FOSB FOSL2 IL10 JUNB
KO_vs_NTC@ADP	-	NCI_Nature	AP-1 transcription factor network	AP-1 transcription factor network	AP-1 transcription factor network	-6.71206	1.94063e-07	11	60	41	ATF3 BCL2L11 CDKN1B CXCL8 DUSP1 FOS FOSB FOSL2 IL10 JUNB MT2A
KO_vs_NTC@Ap4A	+	Panther_Pathway	P00031	Inflammation mediated by chemokine and cytokine signaling pathway	Inflammation mediated by chemokine and cytokine signaling pathway	-3.12029	0.000758073	6	13	141	CCL2 CCL3 CCL3L1 CCL4 CCL4L2 CCL8
KO_vs_NTC@Ap4A	+	Panther_Pathway	P00046	Oxidative stress response	Oxidative stress response	-1.32995	0.0467785	2	13	39	DUSP6 MYC
KO_vs_NTC@ATP	+	Panther_Pathway	P00031	Inflammation mediated by chemokine and cytokine signaling pathway	Inflammation mediated by chemokine and cytokine signaling pathway	-4.90225	1.25242e-05	8	14	139	CCL2 CCL4 CCL4L2 CCL7 CCL8 CCR1 CCR5 SOCS6
KO_vs_NTC@ATP	+	Panther_Pathway	P00046	Oxidative stress response	Oxidative stress response	-1.27044	0.0536485	2	14	39	DUSP6 MYC
KO_vs_NTC@ADP	+	Panther_Pathway	P00031	Inflammation mediated by chemokine and cytokine signaling pathway	Inflammation mediated by chemokine and cytokine signaling pathway	-4.59791	2.52403e-05	9	19	138	CCL2 CCL4 CCL4L2 CCL7 CCL8 CCR1 CCR5 NFATC1 SOCS6
KO_vs_NTC@ADP	+	Panther_Pathway	P00046	Oxidative stress response	Oxidative stress response	-1.03345	0.0925873	2	19	39	DUSP6 MYC
KO_vs_NTC@Ap4A	-	Panther_Pathway	P00031	Inflammation mediated by chemokine and cytokine signaling pathway	Inflammation mediated by chemokine and cytokine signaling pathway	-0.323479	0.474811	3	26	144	CCR7 CXCR4 JUNB
KO_vs_NTC@Ap4A	-	Panther_Pathway	P00046	Oxidative stress response	Oxidative stress response	-2.3367	0.00460575	4	26	37	DUSP1 DUSP2 DUSP4 DUSP5
KO_vs_NTC@ATP	-	Panther_Pathway	P00031	Inflammation mediated by chemokine and cytokine signaling pathway	Inflammation mediated by chemokine and cytokine signaling pathway	-0.236057	0.580689	4	41	143	CCR7 CXCL8 CXCR4 JUNB
KO_vs_NTC@ATP	-	Panther_Pathway	P00046	Oxidative stress response	Oxidative stress response	-2.37051	0.00426082	5	41	36	DUSP1 DUSP10 DUSP2 DUSP4 DUSP5
KO_vs_NTC@ADP	-	Panther_Pathway	P00031	Inflammation mediated by chemokine and cytokine signaling pathway	Inflammation mediated by chemokine and cytokine signaling pathway	-0.207802	0.619723	4	43	143	CCR7 CXCL8 CXCR4 JUNB
KO_vs_NTC@ADP	-	Panther_Pathway	P00046	Oxidative stress response	Oxidative stress response	-3.08971	0.000813374	6	43	35	DUSP1 DUSP10 DUSP2 DUSP4 DUSP5 DUSP8
KO_vs_NTC@Ap4A	+	Reactome	R-HSA-6783783	Interleukin-10 signaling	Interleukin-10 signaling	-6.90706	1.23861e-07	5	26	31	CCL2 CCL3 CCL3L1 CCL4 TNF
KO_vs_NTC@Ap4A	+	Reactome	R-HSA-913709	O-linked glycosylation of mucins	O-linked glycosylation of mucins	-3.6707	0.000213451	3	26	31	B3GNT2 B3GNT8 GCNT1
KO_vs_NTC@Ap4A	+	Reactome	R-HSA-112409	RAF-independent MAPK1 3 activation	RAF-independent MAPK1 3 activation	-1.12781	0.0745066	1	26	21	DUSP6
KO_vs_NTC@Ap4A	+	Reactome	R-HSA-5661231	Metallothioneins bind metals	Metallothioneins bind metals	0	1	0	26	5
KO_vs_NTC@Ap4A	+	Reactome	R-HSA-5638302	Signaling by Overexpressed Wild-Type EGFR in Cancer	Signaling by Overexpressed Wild-Type EGFR in Cancer	0	1	0	26	3
KO_vs_NTC@Ap4A	+	Reactome	R-HSA-9031628	NGF-stimulated transcription	NGF-stimulated transcription	-2.20778	0.0061975	2	26	32	EGR1 EGR2
KO_vs_NTC@ATP	+	Reactome	R-HSA-6783783	Interleukin-10 signaling	Interleukin-10 signaling	-7.34237	4.54599e-08	6	43	30	CCL2 CCL4 CCR1 CCR5 CSF1 TNF
KO_vs_NTC@ATP	+	Reactome	R-HSA-913709	O-linked glycosylation of mucins	O-linked glycosylation of mucins	-0.745042	0.17987	1	43	33	GCNT1
KO_vs_NTC@ATP	+	Reactome	R-HSA-112409	RAF-independent MAPK1 3 activation	RAF-independent MAPK1 3 activation	-0.919646	0.120324	1	43	21	DUSP6
KO_vs_NTC@ATP	+	Reactome	R-HSA-5661231	Metallothioneins bind metals	Metallothioneins bind metals	0	1	0	43	5
KO_vs_NTC@ATP	+	Reactome	R-HSA-5638302	Signaling by Overexpressed Wild-Type EGFR in Cancer	Signaling by Overexpressed Wild-Type EGFR in Cancer	0	1	0	43	3
KO_vs_NTC@ATP	+	Reactome	R-HSA-9031628	NGF-stimulated transcription	NGF-stimulated transcription	-1.78509	0.0164026	2	43	32	EGR3 NAB2
KO_vs_NTC@ADP	+	Reactome	R-HSA-6783783	Interleukin-10 signaling	Interleukin-10 signaling	-6.32556	4.72536e-07	6	63	30	CCL2 CCL4 CCR1 CCR5 CSF1 TNF
KO_vs_NTC@ADP	+	Reactome	R-HSA-913709	O-linked glycosylation of mucins	O-linked glycosylation of mucins	-0.597873	0.252422	1	63	33	GCNT1
KO_vs_NTC@ADP	+	Reactome	R-HSA-112409	RAF-independent MAPK1 3 activation	RAF-independent MAPK1 3 activation	-0.765845	0.171457	1	63	21	DUSP6
KO_vs_NTC@ADP	+	Reactome	R-HSA-5661231	Metallothioneins bind metals	Metallothioneins bind metals	0	1	0	63	5
KO_vs_NTC@ADP	+	Reactome	R-HSA-5638302	Signaling by Overexpressed Wild-Type EGFR in Cancer	Signaling by Overexpressed Wild-Type EGFR in Cancer	0	1	0	63	3
KO_vs_NTC@ADP	+	Reactome	R-HSA-9031628	NGF-stimulated transcription	NGF-stimulated transcription	-1.47478	0.0335137	2	63	32	EGR3 NAB2
KO_vs_NTC@Ap4A	-	Reactome	R-HSA-6783783	Interleukin-10 signaling	Interleukin-10 signaling	-0.56492	0.27232	1	65	35	IL10
KO_vs_NTC@Ap4A	-	Reactome	R-HSA-913709	O-linked glycosylation of mucins	O-linked glycosylation of mucins	0	1	0	65	34
KO_vs_NTC@Ap4A	-	Reactome	R-HSA-112409	RAF-independent MAPK1 3 activation	RAF-independent MAPK1 3 activation	-4.45572	3.50174e-05	4	65	18	DUSP1 DUSP2 DUSP4 DUSP5
KO_vs_NTC@Ap4A	-	Reactome	R-HSA-5661231	Metallothioneins bind metals	Metallothioneins bind metals	-3.128	0.000744725	2	65	3	MT1X MT2A
KO_vs_NTC@Ap4A	-	Reactome	R-HSA-5638302	Signaling by Overexpressed Wild-Type EGFR in Cancer	Signaling by Overexpressed Wild-Type EGFR in Cancer	-3.64595	0.00022597	2	65	1	AREG HBEGF
KO_vs_NTC@Ap4A	-	Reactome	R-HSA-9031628	NGF-stimulated transcription	NGF-stimulated transcription	-2.49839	0.00317399	3	65	31	FOS FOSB JUNB
KO_vs_NTC@ATP	-	Reactome	R-HSA-6783783	Interleukin-10 signaling	Interleukin-10 signaling	-1.90903	0.0123301	3	100	33	CXCL8 IL10 IL1B
KO_vs_NTC@ATP	-	Reactome	R-HSA-913709	O-linked glycosylation of mucins	O-linked glycosylation of mucins	0	1	0	100	34
KO_vs_NTC@ATP	-	Reactome	R-HSA-112409	RAF-independent MAPK1 3 activation	RAF-independent MAPK1 3 activation	-5.0516	8.8798e-06	5	100	17	DUSP1 DUSP10 DUSP2 DUSP4 DUSP5
KO_vs_NTC@ATP	-	Reactome	R-HSA-5661231	Metallothioneins bind metals	Metallothioneins bind metals	0	1	0	100	5
KO_vs_NTC@ATP	-	Reactome	R-HSA-5638302	Signaling by Overexpressed Wild-Type EGFR in Cancer	Signaling by Overexpressed Wild-Type EGFR in Cancer	-3.27079	0.000536062	2	100	1	AREG HBEGF
KO_vs_NTC@ATP	-	Reactome	R-HSA-9031628	NGF-stimulated transcription	NGF-stimulated transcription	-4.08342	8.25237e-05	5	100	29	FOS FOSB ID3 JUNB SGK1
KO_vs_NTC@ADP	-	Reactome	R-HSA-6783783	Interleukin-10 signaling	Interleukin-10 signaling	-1.69795	0.020047	3	120	33	CXCL8 IL10 IL1B
KO_vs_NTC@ADP	-	Reactome	R-HSA-913709	O-linked glycosylation of mucins	O-linked glycosylation of mucins	-0.369911	0.426667	1	120	33	ST3GAL1
KO_vs_NTC@ADP	-	Reactome	R-HSA-112409	RAF-independent MAPK1 3 activation	RAF-independent MAPK1 3 activation	-6.0178	9.59833e-07	6	120	16	DUSP1 DUSP10 DUSP2 DUSP4 DUSP5 DUSP8
KO_vs_NTC@ADP	-	Reactome	R-HSA-5661231	Metallothioneins bind metals	Metallothioneins bind metals	-1.10568	0.0784015	1	120	4	MT2A
KO_vs_NTC@ADP	-	Reactome	R-HSA-5638302	Signaling by Overexpressed Wild-Type EGFR in Cancer	Signaling by Overexpressed Wild-Type EGFR in Cancer	-3.11248	0.000771825	2	120	1	AREG HBEGF
KO_vs_NTC@ADP	-	Reactome	R-HSA-9031628	NGF-stimulated transcription	NGF-stimulated transcription	-3.70851	0.000195654	5	120	29	FOS FOSB ID3 JUNB SGK1
KO_vs_NTC@Ap4A	+	WikiPathways	WP5095	OVERVIEW OF PROINFLAMMATORY AND PROFIBROTIC MEDIATORS	Overview of proinflammatory and profibrotic mediators	-6.39192	4.05584e-07	5	13	25	CCL2 CCL3L1 CCL4 CCL4L2 CCL8
KO_vs_NTC@Ap4A	+	WikiPathways	WP516	HYPERTROPHY MODEL	Hypertrophy model	0	1	0	13	4
KO_vs_NTC@Ap4A	+	WikiPathways	WP2854	GENE REGULATORY NETWORK MODELLING SOMITOGENESIS	Gene regulatory network modelling somitogenesis	0	1	0	13	4
KO_vs_NTC@Ap4A	+	WikiPathways	WP2880	GLUCOCORTICOID RECEPTOR PATHWAY	Glucocorticoid receptor pathway	-0.928169	0.117986	1	13	20	CCL2
KO_vs_NTC@Ap4A	+	WikiPathways	WP5094	OREXIN RECEPTOR PATHWAY	Orexin receptor pathway	-1.65116	0.0223276	2	13	38	EGR2 MYC
KO_vs_NTC@Ap4A	+	WikiPathways	WP2858	ECTODERM DIFFERENTIATION	Ectoderm differentiation	-2.66984	0.00213873	3	13	43	CCL2 MYC SPRY2
KO_vs_NTC@ATP	+	WikiPathways	WP5095	OVERVIEW OF PROINFLAMMATORY AND PROFIBROTIC MEDIATORS	Overview of proinflammatory and profibrotic mediators	-5.3402	4.56875e-06	5	20	25	CCL2 CCL4 CCL4L2 CCL7 CCL8
KO_vs_NTC@ATP	+	WikiPathways	WP516	HYPERTROPHY MODEL	Hypertrophy model	0	1	0	20	4
KO_vs_NTC@ATP	+	WikiPathways	WP2854	GENE REGULATORY NETWORK MODELLING SOMITOGENESIS	Gene regulatory network modelling somitogenesis	0	1	0	20	4
KO_vs_NTC@ATP	+	WikiPathways	WP2880	GLUCOCORTICOID RECEPTOR PATHWAY	Glucocorticoid receptor pathway	-1.8243	0.0149866	2	20	19	CCL2 CDC42EP3
KO_vs_NTC@ATP	+	WikiPathways	WP5094	OREXIN RECEPTOR PATHWAY	Orexin receptor pathway	-1.29931	0.0501985	2	20	38	CXXC5 MYC
KO_vs_NTC@ATP	+	WikiPathways	WP2858	ECTODERM DIFFERENTIATION	Ectoderm differentiation	-3.19055	0.000644841	4	20	42	CCL2 MAFB MYC SPRY2
KO_vs_NTC@ADP	+	WikiPathways	WP5095	OVERVIEW OF PROINFLAMMATORY AND PROFIBROTIC MEDIATORS	Overview of proinflammatory and profibrotic mediators	-4.4935	3.20995e-05	5	29	25	CCL2 CCL4 CCL4L2 CCL7 CCL8
KO_vs_NTC@ADP	+	WikiPathways	WP516	HYPERTROPHY MODEL	Hypertrophy model	0	1	0	29	4
KO_vs_NTC@ADP	+	WikiPathways	WP2854	GENE REGULATORY NETWORK MODELLING SOMITOGENESIS	Gene regulatory network modelling somitogenesis	0	1	0	29	4
KO_vs_NTC@ADP	+	WikiPathways	WP2880	GLUCOCORTICOID RECEPTOR PATHWAY	Glucocorticoid receptor pathway	-1.51701	0.0304085	2	29	19	CCL2 CDC42EP3
KO_vs_NTC@ADP	+	WikiPathways	WP5094	OREXIN RECEPTOR PATHWAY	Orexin receptor pathway	-1.82883	0.0148308	3	29	37	CEBPA CXXC5 MYC
KO_vs_NTC@ADP	+	WikiPathways	WP2858	ECTODERM DIFFERENTIATION	Ectoderm differentiation	-2.56031	0.00275228	4	29	42	CCL2 MAFB MYC SPRY2
KO_vs_NTC@Ap4A	-	WikiPathways	WP5095	OVERVIEW OF PROINFLAMMATORY AND PROFIBROTIC MEDIATORS	Overview of proinflammatory and profibrotic mediators	-0.563969	0.272917	1	23	29	AREG
KO_vs_NTC@Ap4A	-	WikiPathways	WP516	HYPERTROPHY MODEL	Hypertrophy model	-3.20436	0.00062466	2	23	2	ATF3 HBEGF
KO_vs_NTC@Ap4A	-	WikiPathways	WP2854	GENE REGULATORY NETWORK MODELLING SOMITOGENESIS	Gene regulatory network modelling somitogenesis	-3.20436	0.00062466	2	23	2	HES1 LFNG
KO_vs_NTC@Ap4A	-	WikiPathways	WP2880	GLUCOCORTICOID RECEPTOR PATHWAY	Glucocorticoid receptor pathway	-0.699853	0.199594	1	23	20	ACKR3
KO_vs_NTC@Ap4A	-	WikiPathways	WP5094	OREXIN RECEPTOR PATHWAY	Orexin receptor pathway	-3.18228	0.000657237	4	23	36	DUSP4 HBEGF HES1 KLF4
KO_vs_NTC@Ap4A	-	WikiPathways	WP2858	ECTODERM DIFFERENTIATION	Ectoderm differentiation	0	1	0	23	46
KO_vs_NTC@ATP	-	WikiPathways	WP5095	OVERVIEW OF PROINFLAMMATORY AND PROFIBROTIC MEDIATORS	Overview of proinflammatory and profibrotic mediators	-1.04656	0.0898346	2	37	28	AREG IL1B
KO_vs_NTC@ATP	-	WikiPathways	WP516	HYPERTROPHY MODEL	Hypertrophy model	-2.78773	0.00163029	2	37	2	ATF3 HBEGF
KO_vs_NTC@ATP	-	WikiPathways	WP2854	GENE REGULATORY NETWORK MODELLING SOMITOGENESIS	Gene regulatory network modelling somitogenesis	-1.18111	0.0659012	1	37	3	HES1
KO_vs_NTC@ATP	-	WikiPathways	WP2880	GLUCOCORTICOID RECEPTOR PATHWAY	Glucocorticoid receptor pathway	-2.32021	0.00478403	3	37	18	ACKR3 BIRC3 TNFAIP3
KO_vs_NTC@ATP	-	WikiPathways	WP5094	OREXIN RECEPTOR PATHWAY	Orexin receptor pathway	-4.41409	3.85402e-05	6	37	34	DUSP4 HBEGF HES1 ID3 IL1B KLF4
KO_vs_NTC@ATP	-	WikiPathways	WP2858	ECTODERM DIFFERENTIATION	Ectoderm differentiation	0	1	0	37	46
KO_vs_NTC@ADP	-	WikiPathways	WP5095	OVERVIEW OF PROINFLAMMATORY AND PROFIBROTIC MEDIATORS	Overview of proinflammatory and profibrotic mediators	-0.842802	0.143614	2	49	28	AREG IL1B
KO_vs_NTC@ADP	-	WikiPathways	WP516	HYPERTROPHY MODEL	Hypertrophy model	-2.54401	0.00285752	2	49	2	ATF3 HBEGF
KO_vs_NTC@ADP	-	WikiPathways	WP2854	GENE REGULATORY NETWORK MODELLING SOMITOGENESIS	Gene regulatory network modelling somitogenesis	-1.06269	0.0865577	1	49	3	HES1
KO_vs_NTC@ADP	-	WikiPathways	WP2880	GLUCOCORTICOID RECEPTOR PATHWAY	Glucocorticoid receptor pathway	-3.00023	0.000999464	4	49	17	ACKR3 BIRC3 CDKN1C TNFAIP3
KO_vs_NTC@ADP	-	WikiPathways	WP5094	OREXIN RECEPTOR PATHWAY	Orexin receptor pathway	-3.70508	0.000197208	6	49	34	DUSP4 HBEGF HES1 ID3 IL1B KLF4
KO_vs_NTC@ADP	-	WikiPathways	WP2858	ECTODERM DIFFERENTIATION	Ectoderm differentiation	0	1	0	49	46
