# Supplementary material for: Systematic P2Y receptor survey identifies P2Y11 as modulator of immune responses and virus replication in macrophages
Source: EMBO J. 2023 Oct 26;42(23):e113279. doi: 10.15252/embj.2022113279 (PMC10690470; doi:10.15252/embj.2022113279)
Supplement: Supplementary file 7 — Dataset EV6 [file EMBJ-42-e113279-s002.xlsx]

## Sheet: Legend
	Dataset EV6: Sequences	Nucleotide sequences used for KO strategies and RT-qPCR analysis
	Sheet	Description
	crRNA	crRNA sequences for polyclonal KO cells
	sgRNA	sgRNA target sequences for clonal KO cells
	qPCR primers	qPCR primer sequences for targets analyzed with RT-qPCR analysis

## Sheet: crRNA
Target	Sequence (5'-3')
P2RY1_Left	CGAGGAGGAGAGAATGACCG
P2RY1_Right	CAAGGCGCATTTGAACGACG
P2RY2_Left	GAGGATGCTGCAGTAAAGGT
P2RY2_Right	GGTGACAAAGTAGAGCACGG
P2RY4_Left	GGAGGACTCTGTACTGGCCA
P2RY4_Right	AAGACAACTGCATAGCTCAC
P2RY6_Left	AGCACCGCCGAATACACAGG
P2RY6_Right	GCATAGTTGTAGATGAGCAG
P2RY11_Left	AGGGCAGGACTTGGCACCTG
P2RY11_Right	ACTGGTGGTTGAGTTCCTGG
P2RY12_Left	CGCAGAGGTGAGGTTGTCGA
P2RY12_Right	TCACAAATGGCCTGGCGATG
P2RY13_Left	TTATTGGTAACAGGTGACAC
P2RY13_Right	ATTCCCAGCCCTCTACACAG
P2RY14_Left	TGGATGAAAGAAGTCCAAAG
P2RY14_Right	TAATATTTGGAACAGCAAGG

## Sheet: sgRNA
Target	Sequence (5'-3')
IKKA (CHUK)	TAGTTTAGTAGTAGAACCCATGG
IKKB (IKBKB)	GAAGGTATCTAAGCGCAGAGG
NIK (MAP3K14)	TCCCACTTTCCGCAGAACACAGG
TAK1 (MAP3K7)	GTAAACACCAACTCATTGCGTGG
RELA	GCGCTTCCGCTACAAGTGCGAGG
RELB	GGAAACGGCGAGCGAGAGTGAGG

## Sheet: qPCR primers
Target	Sequence (5'-3')
GAPDH_Forward	GATTCCACCCATGGCAAATTC
GAPDH_Reverse	AGCATCGCCCCACTTGATT
P2RY1_Forward	TGCCGGCTGTCTACATCTTG
P2RY1_Reverse	GGGCTTCATGTGGAAGACGA
P2RY2_Forward	CTCTGCTTCCTGCCATTCCA
P2RY2_Reverse	ATGTTGATGGCGTTGAGGGT
P2RY4_Forward	AGTTGTCTTTGTGCTGGGCT
P2RY4_Reverse	TGACAATGCCAGGTGGAACA
P2RY6_Forward	TCACCTGCATCAGCTTCCAG
P2RY6_Reverse	ACACGGCTACACACACTAGC
P2RY11_Forward	CCAACGTCTCGGGTGCCAA
P2RY11_Reverse	AACCCACTGAGTTTGTCGTCG
P2RY12_Forward	TGGGAACAGGACCACTGAGA
P2RY12_Reverse	AATGGCCTGGTGGTCTTCTG
P2RY13_Forward	CTCCCAAAGGTGACACTGGAA
P2RY13_Reverse	TGCCGGTCAAGAAAACCACT
P2RY14_Forward	ATGCTCCTCCTTGCTGTTCC
P2RY14_Reverse	GATGCTTTGTGCCACTTCCG
CD14_Forward	AAGCACTTCCAGAGCCTGTC
CD14_Reverse	TCGTCCAGCTCACAAGGTTC
ITGAM_Forward	TTTCTGCCCTTCTTTGCTTTGG
ITGAM_Reverse	CCTGGAAGGAGGTGAACCAG
MMP9_Forward	GTCATCCAGTTTGGTGTCGC
MMP9_Reverse	GGACCACAACTCGTCATCGT
CSF1R_Forward	TCCAAAACACGGGGACCTATC
CSF1R_Reverse	CGGGCAGGGTCTTTGACATA
FCGR1B_Forward	CCTTGAGGTGTCATGCGTG
FCGR1B_Reverse	AAGGCTTTGCCATTTCGATAGT
MX1_Forward	TGGAGGCACTGTCAGGAGTT
MX1_Reverse	CCACAGCCACTCTGGTTATG
TNFA_Forward	CCTCTCTCTAATCAGCCCTCTG
TNFA_Reverse	GAGGACCTGGGAGTAGATGAG
CCL2_Forward	AGGTGACTGGGGCATTGAT
CCL2_Reverse	GCCTCCAGCATGAAAGTCTC
IL8_Forward	AGCCTTCCTGATTTCTGC
IL8_Reverse	TTCTCCACAACCCTCTGC
IL6_Forward	GGTACATCCTCGACGGCATCT
IL6_Reverse	GTGCCTCTTTGCTGCTTTCAC
IL1B_Forward	AAACAGATGAAGTGCTCCTTCCAGG
IL1B_Reverse	TGGAGAACACCACTTGTTGCTCCA
IL10_Forward	CTCATGGCTTTGTAGATGCCT
IL10_Reverse	GCTGTCATCGATTTCTTCCC
