# Supplementary material for: Systematic P2Y receptor survey identifies P2Y11 as modulator of immune responses and virus replication in macrophages
Source: EMBO J. 2023 Oct 26;42(23):e113279. doi: 10.15252/embj.2022113279 (PMC10690470; doi:10.15252/embj.2022113279)
Supplement: Supplementary file 8 — Source Data for Figure 1 [file EMBJ-42-e113279-s013.zip]

Archive with 5 entries (2 files):
- Figure_1/
- Figure_1/1A/
- Figure_1/1A/1A_RT-qPCR_relative_expression.xlsx
- Figure_1/1B/
- Figure_1/1B/1B_RT-qPCR_relative_expression.xlsx
