# Supplementary material for: Systematic P2Y receptor survey identifies P2Y11 as modulator of immune responses and virus replication in macrophages
Source: EMBO J. 2023 Oct 26;42(23):e113279. doi: 10.15252/embj.2022113279 (PMC10690470; doi:10.15252/embj.2022113279)
Supplement: Supplementary file 8 — Source Data for Figure 1 [file EMBJ-42-e113279-s013.zip › Figure_1/1A/1A_RT-qPCR_relative_expression.xlsx]

## Sheet: Legend
	Source data Fig. 1A:	Analysis of GAPDH, P2RY1, P2RY2, P2RY4, P2RY6, P2RY11, P2RY12, P2RY13, P2RY14 mRNA expression in various cell lines at steady state
	Columns	Description
	Exp.	The number of independent experiments
	Ct. Triplicates	The Ct values for three technical replicates
	Avg. Ct	The average of the technical replicates for the housekeeping gene (GAPDH)
	-dCt Triplicates	The individal replicate Ct values subtracted the Avg. Ct of the housekeeping gene
	Avg. -dCt	The average of the -dCt technical triplicates
	Value markings	Description
	Grey	Value omitted due to incorrect meltingcurve or inconclusive amplification curve
	Bold	Values used for the figure as a mean
	-	Value not detected: -

## Sheet: HeLa
GAPDH						P2RY1
Exp.	Ct Triplicates			Avg. Ct		Exp.	Ct Triplicates			-dCt Triplicates			Avg. -dCt
#1	16.6441	16.5882	16.6414	16.6246		#1	-	-	-	-	-	-	-
#2	17.0943	17.1203	17.1031	17.1059		#2	37.951	38.883	-	-20.8451	-21.7771	-	-
#3	17.1547	17.2247	17.1353	17.1716		#3	37.5789	-	-	-20.4073	-	-	-
#4	15.3159	18.1618	16.9486	16.8088		#4	-	-	-	-	-	-	-
						P2RY2
						Exp.	Ct Triplicates			-dCt Triplicates			Avg. -dCt
						#1	30.3168	30.2296	30.5046	-13.6923	-13.6051	-13.8801	-13.7258
						#2	28.7737	28.8982	28.9917	-11.6678	-11.7924	-11.8859	-11.782
						#3	29.2726	29.1797	29.2035	-12.1011	-12.0082	-12.032	-12.0471
						#4	29.2763	31.2078	30.2823	-12.4675	-14.3991	-13.4735	-13.4467
						P2RY4
						Exp.	Ct Triplicates			-dCt Triplicates			Avg. -dCt
						#1	34.5459	34.5544	34.5342	-17.9214	-17.9299	-17.9096	-17.9203
						#2	34.258	33.7399	33.6411	-17.1521	-16.634	-16.5353	-16.7738
						#3	34.1832	-	32.993	-17.0117	-	-15.8214	-17.0117
						#4	-	38.6081	34.8884	-	-21.7993	-18.0796	-18.0796
						P2RY6
						Exp.	Ct Triplicates			-dCt Triplicates			Avg. -dCt
						#1	26.0079	25.9175	26.1056	-9.38329	-9.2929	-9.48101	-9.38573
						#2	24.9347	25.2303	25.1964	-7.82884	-8.12445	-8.09048	-8.01459
						#3	25.0678	25.0944	25.2649	-7.89625	-7.92284	-8.09332	-7.9708
						#4	26.2917	25.4447	27.0503	-9.48291	-8.63588	-10.2416	-9.45345
						P2RY11
						Experiment	Ct Triplicates			-dCt Triplicates			Avg. -dCt
						#1	34.9849	34.6092	34.941	-18.3603	-17.9846	-18.3164	-
						#2	33.6195	33.9652	34.9328	-16.5137	-16.8593	-17.8269	-
						#3	34.979	34.0597	33.9857	-17.8074	-16.8882	-16.8141	-
						#4	34.6262	34.1983	34.4648	-17.8174	-17.3895	-17.656	-
						P2RY12
						Exp.	Ct Triplicates			-dCt Triplicates			Avg. -dCt
						#1	-	38.0467	39.6907	-	-21.4221	-23.0661	-
						#2	37.9667	-	-	-20.8609	-	-	-
						#3	-	-	-	-	-	-	-
						#4	-	-	37.2396	-	-	-20.4308	-
						P2RY13
						Exp.	Ct Triplicates			-dCt Triplicates			Avg. -dCt
						#1	-	-	-	-	-	-	-
						#2	-	36.6056	37.9075	-	-19.4997	-20.8017	-
						#3	35.9519	-	-	-18.7804	-	-	-
						#4	38.9674	-	35.9665	-22.1586	-	-19.1577	-
						P2RY14
						Exp.	Ct Triplicates			-dCt Triplicates			Avg. -dCt
						#1	37.9545	-	34.3294	-21.33	-	-17.7049	-
						#2	-	37.556	35.7614	-	-20.4501	-18.6556	-
						#3	39.5423	38.0624	-	-22.3707	-20.8908	-	-
						#4	36.3512	-	-	-19.5425	-	-	-

## Sheet: SKN-BE2
GAPDH						P2RY1
Exp.	Ct Triplicates			Avg. Ct		Exp.	Ct Triplicates			-dCt Triplicates			Avg. -dCt
#1	16.9887	17.0994	17.1839	17.0906		#1	34.5789	35.6436	36.2189	-17.4882	-18.553	-19.1282	-
#2	17.6775	17.7159	17.9156	17.7697		#2	-	-	36.0637	-	-	-18.294	-
#3	17.4388	17.5612	17.651	17.5504		#3	35.9129	-	-	-18.3626	-	-	-
#4	18.1617	18.2039	18.375	18.2469		#4	-	-	36.298	-	-	-18.0511	-
						P2RY2
						Exp.	Ct Triplicates			-dCt Triplicates			Avg. -dCt
						#1	34.2074	32.3457	33.5542	-17.1167	-15.2551	-16.4635	-16.2784
						#2	33.0859	32.8966	34.9209	-15.3162	-15.1269	-17.1512	-15.8648
						#3	33.3641	32.6557	33.6069	-15.8137	-15.1053	-16.0566	-15.6585
						#4	33.9324	33.0805	35.5145	-15.6855	-14.8336	-17.2676	-15.9289
						P2RY4
						Exp.	Ct Triplicates			-dCt Triplicates			Avg. -dCt
						#1	-	36.7705	33.8594	-	-19.6798	-16.7687	-16.7687
						#2	34.3429	34.4872	34.4908	-16.5732	-16.7175	-16.7211	-16.6706
						#3	35.8206	35.2674	35.7273	-18.2702	-17.7171	-18.177	-17.7171
						#4	34.4056	33.6605	33.1628	-16.1588	-15.4137	-14.916	-15.4961
						P2RY6
						Exp.	Ct Triplicates			-dCt Triplicates			Avg. -dCt
						#1	27.8128	27.963	28.0434	-10.7222	-10.8724	-10.9527	-10.8491
						#2	28.075	28.1987	28.1965	-10.3053	-10.429	-10.4268	-10.387
						#3	27.8462	27.885	27.976	-10.2958	-10.3346	-10.4256	-10.352
						#4	28.1492	28.254	27.9335	-9.90234	-10.0071	-9.6866	-9.86536
						P2RY11
						Exp.	Ct Triplicates			-dCt Triplicates			Avg. -dCt
						#1	33.7566	33.7262	33.6624	-16.6659	-16.6355	-16.5718	-
						#2	33.9471	33.906	33.9375	-16.1774	-16.1363	-16.1679	-
						#3	33.3129	33.5632	34.5981	-15.7626	-16.0128	-17.0477	-
						#4	33.8828	34.0971	33.8034	-15.6359	-15.8503	-15.5566	-
						P2RY12
						Exp.	Ct Triplicates			-dCt Triplicates			Avg. -dCt
						#1	35.7772	33.3989	34.4239	-18.6866	-16.3083	-17.3333	-17.4427
						#2	32.9313	32.6502	31.5705	-15.1616	-14.8805	-13.8008	-14.6143
						#3	33.4686	33.4737	34.0104	-15.9183	-15.9234	-16.46	-16.1005
						#4	33.946	34.0636	33.2012	-15.6991	-15.8167	-14.9544	-15.4901
						P2RY13
						Exp.	Ct Triplicates			-dCt Triplicates			Avg. -dCt
						#1	35.7327	35.257	36.349	-18.642	-18.1664	-19.2583	-
						#2	35.8539	36.5962	35.8483	-18.0842	-18.8265	-18.0786	-
						#3	37.6933	35.8664	36.5391	-20.1429	-18.316	-18.9888	-
						#4	36.8442	37.7053	38	-18.5973	-19.4584	-19.7531	-
						P2RY14
						Exp.	Ct Triplicates			-dCt Triplicates			Avg. -dCt
						#1	33.3128	34.206	33.293	-16.2222	-17.1154	-16.2023	-16.5133
						#2	31.8228	31.1746	31.3867	-14.0531	-13.4049	-13.617	-13.6917
						#3	32.1941	31.9023	32.0031	-14.6437	-14.352	-14.4528	-14.4828
						#4	32.5864	32.2335	32.1233	-14.3396	-13.9867	-13.8765	-14.0676

## Sheet: A549
GAPDH						P2RY1
Exp.	Ct Triplicates			Avg. Ct		Exp.	Ct Triplicates			-dCt Triplicates			Avg. -dCt
#1	16.836	16.7585	16.7666	16.787		#1	31.5447	31.2785	31.6526	-14.7576	-14.4914	-14.8656	-14.7049
#2	17.2968	17.2784	17.3223	17.2992		#2	31.9391	32.0174	32.3783	-14.6399	-14.7182	-15.0791	-14.8124
#3	17.0776	17.1036	17.1629	17.1147		#3	31.8854	32.2863	32.5135	-14.7707	-15.1717	-15.3988	-15.1137
#4	17.043	17.1322	17.2026	17.1259		#4	32.552	32.547	32.9145	-15.426	-15.4211	-15.7886	-15.5452
						P2RY2
						Exp.	Ct Triplicates			-dCt Triplicates			Avg. -dCt
						#1	29.3115	29.2241	29.0504	-12.5244	-12.437	-12.2633	-12.4083
						#2	29.0921	28.9567	29.2033	-11.7929	-11.6575	-11.9041	-11.7848
						#3	29.1892	28.9133	29.0678	-12.0746	-11.7986	-11.9531	-11.9421
						#4	30.0893	30.0576	29.6495	-12.9634	-12.9317	-12.5236	-12.8062
						P2RY4
						Exp.	Ct Triplicates			-dCt Triplicates			Avg. -dCt
						#1	33.8661	35.7607	-	-17.0791	-18.9736	-	-18.0263
						#2	-	34.029	34.4955	-	-16.7298	-17.1964	-16.9631
						#3	37.9778	34.6962	33.0076	-20.8631	-17.5816	-15.8929	-15.8929
						#4	33.4839	34.702	38.0361	-16.358	-17.576	-20.9102	-16.967
						P2RY6
						Exp.	Ct Triplicates			-dCt Triplicates			Avg. -dCt
						#1	26.8201	27.1015	27.1562	-10.0331	-10.3145	-10.3691	-10.2389
						#2	27.4456	27.7203	27.5143	-10.1464	-10.4211	-10.2152	-10.2609
						#3	27.6301	27.5921	27.5406	-10.5155	-10.4774	-10.4259	-10.4729
						#4	27.5228	27.624	27.8292	-10.3969	-10.4981	-10.7032	-10.5327
						P2RY11
						Exp.	Ct Triplicates			-dCt Triplicates			Avg. -dCt
						#1	33.8843	34.4588	33.7141	-17.0973	-17.6718	-16.9271	-
						#2	35.1855	33.6442	34.3124	-17.8863	-16.345	-17.0132	-
						#3	33.7874	33.1448	33.4294	-16.6727	-16.0301	-16.3147	-
						#4	35.0054	35.1022	34.2671	-17.8795	-17.9763	-17.1412	-
						P2RY12
						Exp.	Ct Triplicates			-dCt Triplicates			Avg. -dCt
						#1	36.2412	34.8353	-	-19.4542	-18.0483	-	-
						#2	34.1318	34.9796	-	-16.8326	-17.6804	-	-
						#3	35.8364	-	-	-18.7218	-	-	-
						#4	-	-	36.2622	-	-	-19.1363	-
						P2RY13
						Exp.	Ct Triplicates			-dCt Triplicates			Avg. -dCt
						#1	37.5737	36.6906	-	-20.7867	-19.9036	-	-
						#2	39.0305	36.4601	37.8275	-21.7313	-19.161	-20.5283	-
						#3	35.2484	37.3972	-	-18.1338	-20.2825	-	-
						#4	-	39.5877	-	-	-22.4617	-	-
						P2RY14
						Exp.	Ct Triplicates			-dCt Triplicates			Avg. -dCt
						#1	34.2016	33.4672	33.7708	-17.4145	-16.6802	-16.9837	-17.0262
						#2	33.4197	34.5898	33.5701	-16.1206	-17.2907	-16.2709	-16.5607
						#3	33.1818	35.2427	34.0005	-16.0671	-18.128	-16.8858	-17.027
						#4	36.4009	34.4464	35.1173	-19.2749	-17.3204	-17.9914	-17.6559

## Sheet: HEK293-RI
GAPDH						P2RY1
Exp.	Ct Triplicates			Avg. Ct		Exp.	Ct Triplicates			-dCt Triplicates			Avg. -dCt
#1	18.3209	18.1297	18.3449	18.2652		#1	27.8895	27.7727	27.7422	-9.62426	-9.50748	-9.47697	-9.53624
#2	17.9605	17.8833	17.9861	17.9433		#2	28.3778	28.3197	28.3747	-10.4345	-10.3764	-10.4315	-10.4141
#3	18.2937	18.3442	18.4988	18.3789		#3	28.715	28.8456	28.9071	-10.3361	-10.4667	-10.5282	-10.4437
#4	18.5073	18.5577	18.3631	18.476		#4	29.1922	29.2255	29.0794	-10.7162	-10.7495	-10.6034	-10.6897
						P2RY2
						Exp.	Ct Triplicates			-dCt Triplicates			Avg. -dCt
						#1	29.8668	30.4141	30.0669	-11.6016	-12.1489	-11.8017	-11.8507
						#2	31.272	30.7729	30.5996	-13.3287	-12.8296	-12.6563	-12.9382
						#3	31.495	31.2272	31.4174	-13.1161	-12.8483	-13.0385	-13.001
						#4	31.9633	32.0563	31.4912	-13.4873	-13.5802	-13.0151	-13.3609
						P2RY4
						Exp.	Ct Triplicates			-dCt Triplicates			Avg. -dCt
						#1	32.2605	31.8227	32.6348	-13.9953	-13.5575	-14.3696	-13.9741
						#2	32.2674	35.1873	33.5369	-14.3241	-17.244	-15.5936	-15.7206
						#3	31.5459	32.184	31.2529	-13.167	-13.8051	-12.874	-13.282
						#4	34.0616	33.997	33.1242	-15.5855	-15.521	-14.6482	-15.2516
						P2RY6
						Exp.	Ct Triplicates			-dCt Triplicates			Avg. -dCt
						#1	36.279	35.7856	34.838	-18.0138	-17.5204	-16.5728	-
						#2	-	36.1857	36.2003	-	-18.2424	-18.257	-
						#3	35.4996	36.4666	-	-17.1207	-18.0877	-	-
						#4	35.6203	-	-	-17.1443	-	-	-
						P2RY11
						Exp.	Ct Triplicates			-dCt Triplicates			Avg. -dCt
						#1	34.4013	35.5961	34.8208	-16.1361	-17.3309	-16.5556	-
						#2	33.814	34.1247	33.8051	-15.8707	-16.1814	-15.8618	-
						#3	34.229	34.063	34.8624	-15.8501	-15.6841	-16.4835	-
						#4	34.2627	34.327	33.7833	-15.7866	-15.851	-15.3072	-
						P2RY12
						Exp.	Ct Triplicates			-dCt Triplicates			Avg. -dCt
						#1	30.8383	30.3933	30.5396	-12.5731	-12.1282	-12.2744	-12.3252
						#2	33.2795	32.3019	32.6379	-15.3362	-14.3586	-14.6947	-14.7965
						#3	32.7724	32.2853	32.4283	-14.3935	-13.9064	-14.0494	-14.1164
						#4	31.7088	31.7561	32.6758	-13.2327	-13.2801	-14.1998	-13.5709
						P2RY13
						Exp.	Ct Triplicates			-dCt Triplicates			Avg. -dCt
						#1	34.8901	34.445	34.3161	-16.6249	-16.1798	-16.0509	-
						#2	37.3365	36.5559	35.9491	-19.3932	-18.6126	-18.0059	-
						#3	35.9004	36.6708	35.2523	-17.5215	-18.2919	-16.8733	-
						#4	36.8343	37.0041	36.9801	-18.3582	-18.5281	-18.5041	-
						P2RY14
						Exp.	Ct Triplicates			-dCt Triplicates			Avg. -dCt
						#1	29.1801	28.9866	28.9649	-10.9149	-10.7214	-10.6997	-10.7787
						#2	31.7278	31.1208	31.5248	-13.7845	-13.1775	-13.5815	-13.5145
						#3	30.3854	30.2847	30.1343	-12.0065	-11.9058	-11.7554	-11.8892
						#4	31.304	31.2667	31.1912	-12.8279	-12.7907	-12.7152	-12.7779

## Sheet: Huh7.5
GAPDH						P2RY1
Exp.	Ct Triplicates			Avg. Ct		Exp.	Ct Triplicates			-dCt Triplicates			Avg. -dCt
#1	17.5592	17.9287	17.7716	17.7532		#1	31.308	31.0298	31.0326	-13.5548	-13.2766	-13.2794	-13.3703
#2	17.6152	17.6266	17.6736	17.6385		#2	32.9368	32.5268	33.2282	-15.2984	-14.8884	-15.5898	-15.2588
#3	17.883	17.8658	17.8427	17.8638		#3	32.9575	32.5131	32.9955	-15.0937	-14.6493	-15.1317	-14.9582
						P2RY2
						Exp.	Ct Triplicates			-dCt Triplicates			Avg. -dCt
						#1	28.7044	28.2329	28.6338	-10.9512	-10.4797	-10.8806	-10.7705
						#2	29.8001	29.9746	29.9662	-12.1617	-12.3361	-12.3277	-12.2752
						#3	30.177	30.2485	30.2697	-12.3132	-12.3847	-12.4059	-12.368
						P2RY4
						Exp.	Ct Triplicates			-dCt Triplicates			Avg. -dCt
						#1	32.2987	33.1056	32.6739	-14.5455	-15.3524	-14.9207	-14.9396
						#2	35.1513	33.7772	32.9879	-17.5129	-16.1387	-15.3495	-16.3337
						#3	32.5515	32.1963	33.0166	-14.6877	-14.3325	-15.1528	-14.7243
						P2RY6
						Exp.	Ct Triplicates			-dCt Triplicates			Avg. -dCt
						#1	30.7991	30.2532	30.3705	-13.0459	-12.5	-12.6173	-12.7211
						#2	30.2187	30.0332	29.9136	-12.5803	-12.3947	-12.2752	-12.4167
						#3	30.4076	30.1578	30.5355	-12.5438	-12.294	-12.6717	-12.5032
						P2RY11
						Exp.	Ct Triplicates			-dCt Triplicates			Avg. -dCt
						#1	34.9852	34.0515	35.0938	-17.232	-16.2983	-17.3406	-
						#2	34.7532	34.319	33.7908	-17.1148	-16.6806	-16.1523	-
						#3	34.806	34.6563	33.9408	-16.9422	-16.7925	-16.077	-
						P2RY12
						Exp.	Ct Triplicates			-dCt Triplicates			Avg. -dCt
						#1	34.0501	34.1119	35.5613	-16.2969	-16.3587	-17.8081	-16.8213
						#2	-	35.4853	37.2533	-	-17.8468	-19.6149	-17.8468
						#3	34.6991	35.7049	35.7725	-16.8353	-17.8411	-17.9087	-16.8353
						P2RY13
						Exp.	Ct Triplicates			-dCt Triplicates			Avg. -dCt
						#1	38.0009	39.7818	-	-20.2478	-22.0286	-	-
						#2	-	-	36.5524	-	-	-18.9139	-
						#3	37.3179	36.7538	37.867	-19.4541	-18.89	-20.0032	-
						P2RY14
						Exp.	Ct Triplicates			-dCt Triplicates			Avg. -dCt
						#1	33.901	33.0392	33.3038	-16.1478	-15.2861	-15.5506	-15.6615
						#2	34.7573	34.7596	34.3896	-17.1189	-17.1212	-16.7512	-16.9971
						#3	34.9135	35.1492	33.9244	-17.0497	-17.2854	-16.0606	-16.7985

## Sheet: THP-1
GAPDH						P2RY1
Exp.	Ct Triplicates			Avg. Ct		Exp.	Ct Triplicates			-dCt Triplicates			Avg. -dCt
#1	18.8976	18.774	18.7517	18.8078		#1	30.0299	30.6669	30.2415	-11.2221	-11.8591	-11.4337	-11.505
#2	18.0168	18.2243	18.1573	18.1328		#2	31.1694	31.446	31.3161	-13.0366	-13.3132	-13.1833	-13.1777
#3	18.1788	18.1112	18.2273	18.1724		#3	30.3883	30.7632	30.4095	-12.2159	-12.5908	-12.2371	-12.3479
#4	18.736	19.0257	18.9629	18.9082		#4	31.4091	31.1805	30.783	-12.5009	-12.2723	-11.8749	-12.216
						P2RY2
						Exp.	Ct Triplicates			-dCt Triplicates			Avg. -dCt
						#1	23.7986	23.9311	23.7895	-4.99081	-5.12335	-4.98171	-5.03195
						#2	23.7152	23.5904	23.5377	-5.58236	-5.45756	-5.40495	-5.48162
						#3	23.0774	23.0755	23.0649	-4.90502	-4.9031	-4.89251	-4.90021
						#4	23.5708	23.5637	23.4913	-4.66263	-4.6555	-4.58312	-4.63375
						P2RY4
						Exp.	Ct Triplicates			-dCt Triplicates			Avg. -dCt
						#1	32.294	33.0131	33.4284	-13.4863	-14.2053	-14.6206	-14.1041
						#2	-	34.9205	35.9669	-	-16.7877	-17.8341	-16.7877
						#3	33.8074	37.0324	37.3429	-15.635	-18.86	-19.1705	-15.635
						#4	36.4445	37.5791	34.9966	-17.5363	-18.6709	-16.0884	-16.0884
						P2RY6
						Exp.	Ct Triplicates			-dCt Triplicates			Avg. -dCt
						#1	26.3805	26.3138	26.3696	-7.57275	-7.50607	-7.56185	-7.54689
						#2	25.8516	25.7102	25.8148	-7.71879	-7.57739	-7.68201	-7.6594
						#3	25.7514	25.6309	25.6377	-7.57902	-7.45848	-7.46528	-7.50093
						#4	26.6073	26.959	27.0305	-7.69908	-8.05078	-8.12231	-7.95739
						P2RY11
						Exp.	Ct Triplicates			-dCt Triplicates			Avg. -dCt
						#1	32.3044	32.5786	32.641	-13.4966	-13.7708	-13.8332	-
						#2	33.5942	32.8949	32.1961	-15.4614	-14.7621	-14.0633	-
						#3	33.0081	33.6303	32.9944	-14.8357	-15.4579	-14.822	-
						#4	34.5277	33.2909	33.0901	-15.6196	-14.3828	-14.1819	-
						P2RY12
						Exp.	Ct Triplicates			-dCt Triplicates			Avg. -dCt
						#1	35.5903	34.8609	38.1833	-16.7825	-16.0532	-19.3755	-16.4178
						#2	34.0163	36.2281	35.58	-15.8835	-18.0953	-17.4472	-17.142
						#3	33.07	-	34.1842	-14.8976	-	-16.0118	-15.4547
						#4	37.7696	37.7705	-	-18.8615	-18.8623	-	-
						P2RY13
						Exp.	Ct Triplicates			-dCt Triplicates			Avg. -dCt
						#1	35.1561	38.9812	35.5797	-16.3484	-20.1734	-16.772	-16.5602
						#2	34.6514	35.5626	35.5333	-16.5186	-17.4298	-17.4005	-17.1163
						#3	35.7908	34.5189	36.5672	-17.6184	-16.3464	-18.3948	-16.9824
						#4	35.294	32.8589	35.9626	-16.3858	-13.9507	-17.0544	-15.1683
						P2RY14
						Exp.	Ct Triplicates			-dCt Triplicates			Avg. -dCt
						#1	32.9425	32.5905	34.3471	-14.1347	-13.7828	-15.5393	-13.9587
						#2	33.5678	34.2008	33.9802	-15.435	-16.068	-15.8474	-15.7835
						#3	33.9334	34.1596	34.5462	-15.761	-15.9872	-16.3738	-16.0407
						#4	35.7574	34.6939	35.4539	-16.8492	-15.7857	-16.5457	-16.3936

## Sheet: THP-1 Mø
GAPDH						P2RY1
Exp.	Ct Triplicates			Avg. Ct		Exp.	Ct Triplicates			-dCt Triplicates			Avg. -dCt
#1	19.3793	19.2405	19.3192	19.313		#1	30.2146	29.6754	29.8568	-10.9016	-10.3624	-10.5438	-10.6026
#2	19.2059	19.2907	19.6236	19.3734		#2	32.0413	32.1735	31.903	-12.6679	-12.8001	-12.5296	-12.6659
#3	19.2009	19.3492	19.2542	19.2681		#3	31.1833	31.1003	31.4379	-11.9152	-11.8322	-12.1698	-11.9724
#4	19.8099	19.7925	19.6189	19.7404		#4	31.7003	32.008	30.7254	-11.9599	-12.2676	-10.985	-11.7375
						P2RY2
						Exp.	Ct Triplicates			-dCt Triplicates			Avg. -dCt
						#1	27.6127	27.7932	28.0054	-8.29965	-8.4802	-8.69235	-8.49073
						#2	27.8667	27.8905	28.1124	-8.49331	-8.51714	-8.73901	-8.58315
						#3	27.8881	27.8678	27.7565	-8.62	-8.59967	-8.48834	-8.56934
						#4	28.6431	28.5142	28.8537	-8.9027	-8.77379	-9.11325	-8.92991
						P2RY4
						Exp.	Ct Triplicates			-dCt Triplicates			Avg. -dCt
						#1	33.1381	32.5585	32.1663	-13.8251	-13.2455	-12.8533	-13.308
						#2	35.2658	32.9601	35.0856	-15.8924	-13.5867	-15.7122	-15.0638
						#3	32.9663	34.6605	33.3534	-13.6981	-15.3924	-14.0853	-13.8917
						#4	35.1964	33.9261	34.1338	-15.456	-14.1857	-14.3933	-14.6783
						P2RY6
						Exp.	Ct Triplicates			-dCt Triplicates			Avg. -dCt
						#1	25.781	25.569	25.8563	-6.46799	-6.25601	-6.54323	-6.42241
						#2	26.9249	26.6884	26.7303	-7.55155	-7.31505	-7.35691	-7.40783
						#3	26.5381	26.7905	27.0637	-7.26996	-7.52239	-7.79561	-7.52932
						#4	27.5501	27.3747	27.4654	-7.80966	-7.6343	-7.72501	-7.72299
						P2RY11
						Exp.	Ct Triplicates			-dCt Triplicates			Avg. -dCt
						#1	28.8286	28.8502	29.0254	-9.51557	-9.53719	-9.71241	-9.58839
						#2	28.5602	28.5595	28.6651	-9.18685	-9.18609	-9.29166	-9.22154
						#3	28.5588	28.4271	28.3171	-9.2907	-9.15902	-9.04894	-9.16622
						#4	29.7137	29.5549	29.0975	-9.97329	-9.81445	-9.35703	-9.71492
						P2RY12
						Exp.	Ct Triplicates			-dCt Triplicates			Avg. -dCt
						#1	28.3263	28.4492	28.0199	-9.01329	-9.13622	-8.70689	-8.95213
						#2	29.1726	29.3222	28.5705	-9.79919	-9.94882	-9.19708	-9.64836
						#3	28.6041	28.8866	28.7737	-9.33594	-9.61845	-9.5056	-9.48666
						#4	29.1204	29.132	29.0742	-9.37999	-9.39156	-9.33376	-9.36844
						P2RY13
						Experiment	Ct Triplicates			-dCt Triplicates			Avg. -dCt
						#1	-	35.5864	34.9382	-	-16.2733	-15.6252	-
						#2	-	38.1633	38.1674	-	-18.7899	-18.794	-
						#3	39.2061	-	-	-19.938	-	-	-
						#4	38.303	35.7749	35.8466	-18.5625	-16.0345	-16.1062	-
						P2RY14
						Exp.	Ct Triplicates			-dCt Triplicates			Avg. -dCt
						#1	33.6811	32.9665	32.8738	-14.368	-13.6535	-13.5608	-13.8608
						#2	34.1713	35.3958	34.5175	-14.7979	-16.0224	-15.1441	-15.5832
						#3	35.3145	33.1354	39.6203	-16.0464	-13.8673	-20.3522	-16.0464
						#4	35.443	35.8951	35.3042	-15.7026	-16.1547	-15.5638	-15.807

## Sheet: BLaER1
GAPDH						P2RY1
Exp.	Ct Triplicates			Avg. Ct		Exp.	Ct Triplicates			-dCt Triplicates			Avg. -dCt
#1	20.6721	20.4231	20.3893	20.4948		#1	30.9826	31.2898	31.463	-10.4878	-10.795	-10.9681	-10.7503
#2	16.2614	16.3741	16.3749	16.3368		#2	27.9662	27.8288	27.5935	-11.6294	-11.492	-11.2568	-11.4594
#3	16.9217	16.8961	-	16.9089		#3	28.1381	28.1426	27.9689	-11.2292	-11.2338	-11.0601	-11.1744
						P2RY2
						Exp.	Ct Triplicates			-dCt Triplicates			Avg. -dCt
						#1	-	38.0058	38.8898	-	-17.511	-18.395	-
						#2	36.4253	38.0003	35.0491	-20.0885	-21.6635	-18.7123	-
						#3	35.0857	37.9534	35.5541	-18.1768	-21.0445	-18.6453	-
						P2RY4
						Exp.	Ct Triplicates			-dCt Triplicates			Avg. -dCt
						#1	33.726	32.9837	33.3925	-13.2311	-12.4889	-12.8976	-12.8725
						#2	32.0984	32.0061	31.3871	-15.7616	-15.6693	-15.0503	-15.4937
						#3	31.3254	32.2506	32.791	-14.4166	-15.3417	-15.8821	-15.2135
						P2RY6
						Exp.	Ct Triplicates			-dCt Triplicates			Avg. -dCt
						#1	-	38.0022	-	-	-17.5074	-	-
						#2	34.8212	33.6611	33.0958	-18.4844	-17.3243	-16.759	-17.5226
						#3	34.5962	35.4651	34.5539	-17.6873	-18.5562	-17.645	-17.9628
						P2RY11
						Exp.	Ct Triplicates			-dCt Triplicates			Avg. -dCt
						#1	30.5461	30.6397	30.6945	-10.0513	-10.1449	-10.1997	10.1319
						#2	27.3602	27.3007	27.4008	-11.0234	-10.964	-11.064	11.0171
						#3	28.2021	28.2604	28.1152	-11.2932	-11.3516	-11.2064	11.2837
						P2RY12
						Exp.	Ct Triplicates			-dCt Triplicates			Avg. -dCt
						#1	32.6486	33.3718	34.1725	-12.1537	-12.8769	-13.6776	-12.9028
						#2	30.181	30.1988	29.7798	-13.8442	-13.862	-13.443	-13.7164
						#3	32.0523	32.2872	32.2634	-15.1434	-15.3784	-15.3545	-15.2921
						P2RY13
						Exp.	Ct Triplicates			-dCt Triplicates			Avg. -dCt
						#1	36.9794	-	38.002	-16.4845	-	-17.5071	-
						#2	34.2994	34.289	34.9915	-17.9626	-17.9522	-18.6547	-
						#3	-	38.2149	37.8142	-	-21.3061	-20.9053	-
						P2RY14
						Exp.	Ct Triplicates			-dCt Triplicates			Avg. -dCt
						#1	29.8636	29.9335	30.3249	-9.36871	-9.4387	-9.83003	-9.54581
						#2	27.485	27.678	28.3702	-11.1482	-11.3412	-12.0334	-11.5076
						#3	30.112	29.9047	29.9785	-13.2031	-12.9959	-13.0697	-13.0896

## Sheet: BLaER1 Mø
GAPDH						P2RY1
Exp.	Ct Triplicates			Avg. Ct		Exp.	Ct Triplicates			-dCt Triplicates			Avg. -dCt
#1	20.4693	20.4471	20.4484	20.4549		#1	33.4102	32.8906	33.635	-12.9553	-12.4357	-13.18	-12.857
#2	17.2907	17.2938	17.2648	17.2831		#2	29.1988	29.0017	29.1363	-11.9157	-11.7187	-11.8532	-11.8292
#3	19.1516	19.0478	-	19.0997		#3	30.1228	30.4223	30.3459	-11.0231	-11.3226	-11.2462	-11.1973
						P2RY2
						Exp.	Ct Triplicates			-dCt Triplicates			Avg. -dCt
						#1	33.361	39.7061	35.0614	-12.906	-19.2512	-14.6065	-13.7563
						#2	31.9878	31.7662	31.7646	-14.7047	-14.4832	-14.4815	-14.5565
						#3	34.7579	34.0173	33.9802	-15.6582	-14.9176	-14.8805	-15.1521
						P2RY4
						Exp.	Ct Triplicates			-dCt Triplicates			Avg. -dCt
						#1	33.4074	34.3947	33.6607	-12.9525	-13.9397	-13.2057	-13.366
						#2	31.8559	30.3286	31.5047	-14.5728	-13.0455	-14.2216	-13.9466
						#3	33.3711	32.9972	33.8049	-14.2713	-13.8975	-14.7052	-14.2913
						P2RY6
						Exp.	Ct Triplicates			-dCt Triplicates			Avg. -dCt
						#1	31.8371	31.3588	31.5532	-11.3822	-10.9039	-11.0982	-11.1281
						#2	29.0303	28.873	28.7508	-11.7472	-11.5899	-11.4677	-11.6016
						#3	29.7504	29.9421	29.5768	-10.6507	-10.8424	-10.477	-10.6567
						P2RY11
						Exp.	Ct Triplicates			-dCt Triplicates			Avg. -dCt
						#1	27.2299	27.2512	27.3697	-6.77497	-6.79625	-6.91472	6.82865
						#2	24.6223	25.0299	24.8973	-7.33919	-7.74681	-7.61418	7.56673
						#3	26.5853	26.8136	26.6209	-7.48561	-7.7139	-7.52116	7.57356
						P2RY12
						Exp.	Ct Triplicates			-dCt Triplicates			Avg. -dCt
						#1	27.6792	27.7259	27.8387	-7.22431	-7.27095	-7.38379	-7.29301
						#2	25.141	25.0759	24.9134	-7.85795	-7.79285	-7.63027	-7.76036
						#3	24.6183	24.8246	24.8392	-5.5186	-5.72491	-5.73944	-5.66098
						P2RY13
						Exp.	Ct Triplicates			-dCt Triplicates			Avg. -dCt
						#1	27.1504	26.8877	27.1138	-6.69542	-6.4328	-6.65888	-6.5957
						#2	25.4796	25.5863	25.3678	-8.19653	-8.30321	-8.0847	-8.19481
						#3	25.7925	25.899	25.7669	-6.69283	-6.79926	-6.6672	-6.71976
						P2RY14
						Exp.	Ct Triplicates			-dCt Triplicates			Avg. -dCt
						#1	33.0281	32.2632	32.2345	-12.5731	-11.8082	-11.7796	-12.0537
						#2	26.2877	26.4483	26.8234	-9.00457	-9.16521	-9.54026	-9.23668
						#3	28.9389	28.9228	28.9815	-9.8392	-9.82305	-9.88183	-9.84803
