# Supplementary material for: Systematic P2Y receptor survey identifies P2Y11 as modulator of immune responses and virus replication in macrophages
Source: EMBO J. 2023 Oct 26;42(23):e113279. doi: 10.15252/embj.2022113279 (PMC10690470; doi:10.15252/embj.2022113279)
Supplement: Supplementary file 8 — Source Data for Figure 1 [file EMBJ-42-e113279-s013.zip › Figure_1/1B/1B_RT-qPCR_relative_expression.xlsx]

## Sheet: Legend
	Source data Fig. 1B:	Analysis of GAPDH, P2RY1, P2RY2, P2RY4, P2RY6, P2RY11, P2RY12, P2RY13, P2RY14 mRNA expression in BLaER1 macrophages after 8 h treatment with or without IFN-alpha
	Columns	Description
	Exp.	The number of independent experiments
	IFN	Indicating treatment with (+) or without (-) IFN
	Ct. Triplicates	The Ct values for three technical replicates
	Avg. Ct	The average of the technical replicates for the housekeeping gene (GAPDH)
	-dCt Triplicates	The individal replicate Ct values subtracted the Avg. Ct of the housekeeping gene
	Avg. -dCt	The average of the -dCt technical triplicates
	Value markings	Description
	Grey	Value omitted due to incorrect meltingcurve or inconclusive amplification curve
	Bold	Value used for the figure
	-	Value not detected: -

## Sheet: Data
GAPDH							MX1
Exp.	IFN	Ct Triplicates			Avg. Ct		Exp.	IFN	Ct Triplicates			-dCt Triplicates			Avg. -dCt
#1	-	18.0818	18.1374	18.2012	18.1401		#1	-	24.4358	24.6449	24.5531	-6.29568	-6.50476	-6.41299	-6.40448
	+	18.4157	18.5626	18.4999	18.4927			+	18.4845	18.381	18.44	0.00826983	0.111763	0.0527309	0.0575877
#2	-	17.8602	17.8737	17.8384	17.8574		#2	-	24.704	24.8369	24.8721	-6.84661	-6.97949	-7.01469	-6.94693
	+	18.0057	17.9807	18.3369	18.1078			+	18.2445	18.1873	18.3646	-0.13674	-0.0795059	-0.256878	-0.157708
#3	-	18.0874	18.1549	18.1719	18.1381		#3	-	24.3475	24.2017	24.2071	-6.20942	-6.06365	-6.06903	-6.11403
	+	18.1391	18.0475	18.1397	18.1087			+	18.188	18.3192	18.2705	-0.0792263	-0.210418	-0.161784	-0.150476
							P2RY1
							Exp.	IFN	Ct Triplicates			-dCt Triplicates			Avg. -dCt
							#1	-	29.3463	28.6609	29.9876	-11.2061	-10.5208	-11.8475	-11.1915
								+	30.2806	29.692	29.9032	-11.7879	-11.1993	-11.4105	-11.4659
							#2	-	30.2228	30.3471	30.2759	-12.3654	-12.4896	-12.4185	-12.4245
								+	30.228	30.2465	29.9786	-12.1203	-12.1387	-11.8708	-12.0433
							#3	-	30.8737	30.9388	31.1329	-12.7356	-12.8007	-12.9948	-12.8437
								+	30.6887	30.7879	30.6607	-12.58	-12.6792	-12.552	-12.6037
							P2RY2
							Exp.	IFN	Ct Triplicates			-dCt Triplicates			Avg. -dCt
							#1	-	32.6377	31.8571	32.7283	-14.4975	-13.7169	-14.5882	-14.2676
								+	32.1259	31.8627	32.2929	-13.6331	-13.3699	-13.8001	-13.6011
							#2	-	33.8607	32.8475	32.9987	-16.0033	-14.9901	-15.1413	-15.3782
								+	32.5378	32.3181	32.706	-14.43	-14.2103	-14.5982	-14.4129
							#3	-	33.9669	32.9416	35.1929	-15.8289	-14.8036	-17.0548	-15.8957
								+	32.2496	31.9639	32.8867	-14.1408	-13.8551	-14.7779	-14.258
							P2RY4
							Exp.	IFN	Ct Triplicates			-dCt Triplicates			Avg. -dCt
							#1	-	33.0369	35.1873	33.8058	-14.8968	-17.0472	-15.6657	-15.8699
								+	35.6733	33.2086	33.7749	-17.1806	-14.7159	-15.2821	-15.7262
							#2	-	32.1607	33.2192	34.0965	-14.3033	-15.3617	-16.239	-15.3013
								+	32.7549	32.0205	32.6765	-14.6471	-13.9127	-14.5688	-14.3762
							#3	-	32.8797	33.6625	32.9716	-14.7416	-15.5245	-14.8335	-15.0332
								+	33.7272	32.9773	33.8457	-15.6184	-14.8686	-15.737	-15.408
							P2RY6
							Exp.	IFN	Ct Triplicates			-dCt Triplicates			Avg. -dCt
							#1	-	29.9652	29.8549	30.7004	-11.8251	-11.7148	-12.5603	-12.0334
								+	27.8864	27.4992	27.9518	-9.39362	-9.0065	-9.45903	-9.28638
							#2	-	30.0966	30.4332	30.1538	-12.2392	-12.5758	-12.2964	-12.3705
								+	27.0681	27.0883	27.0934	-8.96028	-8.98054	-8.98561	-8.97548
							#3	-	30.641	30.5731	30.3222	-12.5029	-12.435	-12.1841	-12.374
								+	27.5726	27.5695	27.5365	-9.46387	-9.46076	-9.42771	-9.45078
							P2RY11
							Exp.	IFN	Ct Triplicates			-dCt Triplicates			Avg. -dCt
							#1	-	25.293	24.562	24.9679	-7.15293	-6.42186	-6.82783	-6.80087
								+	25.0511	25.6512	25.1597	-6.55834	-7.15846	-6.66697	-6.79459
							#2	-	26.0299	25.9971	25.9337	-8.17251	-8.13969	-8.07631	-8.1295
								+	25.4571	25.3013	25.4611	-7.34937	-7.1935	-7.35329	-7.29872
							#3	-	26.3444	26.1342	26.3063	-8.2063	-7.99617	-8.16819	-8.12356
								+	25.6101	25.6408	25.6753	-7.50137	-7.53205	-7.56653	-7.53332
							P2RY12
							Exp.	IFN	Ct Triplicates			-dCt Triplicates			Avg. -dCt
							#1	-	23.8962	24.5288	24.8316	-5.75611	-6.3887	-6.69151	-6.27877
								+	24.4439	24.2568	24.2464	-5.95113	-5.76405	-5.75364	-5.82294
							#2	-	25.799	25.8243	25.8449	-7.94155	-7.96686	-7.98743	-7.96528
								+	25.1142	25.1118	24.9617	-7.00645	-7.004	-6.85388	-6.95478
							#3	-	25.0504	25.1863	25.0956	-6.91235	-7.04822	-6.95749	-6.97269
								+	24.4782	24.3571	24.5739	-6.36946	-6.24834	-6.46519	-6.36099
							P2RY13
							Exp.	IFN	Ct Triplicates			-dCt Triplicates			Avg. -dCt
							#1	-	25.5581	24.9619	25.103	-7.41796	-6.82177	-6.96291	-7.06754
								+	25.7579	25.5614	25.7961	-7.26521	-7.06863	-7.30335	-7.2124
							#2	-	26.0529	25.9714	26.1806	-8.19542	-8.11392	-8.32314	-8.21083
								+	26.134	25.9699	26.0313	-8.0262	-7.86215	-7.92357	-7.93731
							#3	-	26.1105	26.1025	26.2053	-7.97246	-7.96445	-8.06722	-8.00138
								+	26.2159	26.3102	26.2552	-8.10714	-8.20146	-8.14641	-8.15167
							P2RY14
							Exp.	IFN	Ct Triplicates			-dCt Triplicates			Avg. -dCt
							#1	-	27.1778	28.3771	28.2498	-9.03774	-10.237	-10.1097	-9.79479
								+	27.1609	27.2438	26.8998	-8.66813	-8.75105	-8.40707	-8.60875
							#2	-	28.8338	28.3493	28.628	-10.9763	-10.4919	-10.7706	-10.7463
								+	26.6141	26.5961	26.6401	-8.50637	-8.48833	-8.53234	-8.50901
							#3	-	29.7826	29.9817	29.6197	-11.6445	-11.8437	-11.4816	-11.6566
								+	28.0208	28.1254	28.0958	-9.91202	-10.0166	-9.98705	-9.97189
