# Supplementary material for: Systematic P2Y receptor survey identifies P2Y11 as modulator of immune responses and virus replication in macrophages
Source: EMBO J. 2023 Oct 26;42(23):e113279. doi: 10.15252/embj.2022113279 (PMC10690470; doi:10.15252/embj.2022113279)
Supplement: Supplementary file 9 — Source Data for Figure 3 [file EMBJ-42-e113279-s004.zip]

Archive with 5 entries (2 files):
- Figure_3/
- Figure_3/3B/
- Figure_3/3B/3B_RT-qPCR_realtive_expression.xlsx
- Figure_3/3C/
- Figure_3/3C/3C_RT-qPCR_Relative_expression.xlsx
