# Supplementary material for: Systematic P2Y receptor survey identifies P2Y11 as modulator of immune responses and virus replication in macrophages
Source: EMBO J. 2023 Oct 26;42(23):e113279. doi: 10.15252/embj.2022113279 (PMC10690470; doi:10.15252/embj.2022113279)
Supplement: Supplementary file 9 — Source Data for Figure 3 [file EMBJ-42-e113279-s004.zip › Figure_3/3B/3B_RT-qPCR_realtive_expression.xlsx]

## Sheet: Legend
	Source data Fig. 3B:	Analysis of GAPDH, IL8, TNFA, MX1, CCL2, IL6 and IL1B expression in BLaER1 macrophages treated with nucleotides over time
	Columns	Description
	Time	Time after treatment
	Nucleotide	The type of nucleotide treatment
	Replicate	The number of biological replicates
	Ct. Triplicates	The Ct values for three technical replicates
	Avg. Ct	The average of the technical replicates for the housekeeping gene (GAPDH)
	-dCt Triplicates	The individal technical triplicate Ct values subtracted the Avg. Ct of the housekeeping gene
	Avg. -dCt	The average of the -dCt technical triplicates
	Value markings	Description
	Grey	Value omitted due to incorrect meltingcurve or inconclusive amplification curve
	Bold	Values used for the figure as a mean
	-	Value not detected: -

## Sheet: IL8
GAPDH								IL8
Time	Nucleotide	Replicate	Ct Triplicates			Avg. Ct		Time	Nucleotide	Replicate	Ct Triplicates			-dCt Triplicates			Avg. -dCt
0h	Mock	#1	16.9744	17.054	17.176	17.0681		0h	Mock	#1	15.0262	17.136	21.667	2.04194	-0.0679173	-4.59882	-0.874934
		#2	17.1139	17.1487	16.9916	17.0848				#2	18.6268	15.9576	19.0781	-1.54201	1.12719	-1.99334	-0.802721
		#3	17.8588	17.882	17.5942	17.7783				#3	20.3197	19.4166	20.596	-2.54137	-1.63821	-2.81763	-2.3324
	ATP	#1	16.854	17.2863	17.4694	17.2032			ATP	#1	19.415	19.0707	19.5726	-2.21175	-1.8675	-2.36935	-2.14953
		#2	17.6926	17.5593	17.1688	17.4736				#2	19.8863	19.4695	19.8765	-2.41274	-1.99589	-2.40293	-2.27052
		#3	17.4794	19.395	17.8541	17.6668				#3	16.5322	17.9778	20.1573	1.13459	-0.311027	-2.49056	-0.555664
	ADP	#1	17.5189	17.0606	17.4243	17.3346			ADP	#1	20	20.0796	19.9521	-2.66542	-2.74496	-2.61754	-2.67597
		#2	17.4604	17.2367	16.015	16.904				#2	20.1783	20.077	20.1207	-3.27428	-3.17296	-3.21664	-3.2213
		#3	17.2733	17.1464	17.2896	17.2364				#3	18.8527	19.8576	20.7522	-1.61631	-2.62118	-3.51581	-2.58443
	Ap4A	#1	17.0081	16.9327	16.4361	16.7923			Ap4A	#1	19.4674	18.8829	17.8496	-2.67513	-2.0906	-1.05727	-1.941
		#2	17.2189	17.195	16.5004	16.9714				#2	18.0438	16.9114	17.9255	-1.07234	0.0600472	-0.954093	-0.655462
		#3	17.3441	17.4178	16.7844	17.1821				#3	19.3461	20.7405	19.7357	-2.16395	-3.55839	-2.55359	-2.75864
	UTP	#1	17.1794	17.533	16.9088	17.207			UTP	#1	20.465	18.6921	19.1853	-3.25799	-1.48508	-1.97824	-2.24044
		#2	16.6488	16.9373	16.9394	16.8418				#2	20.3993	17.2978	17.7935	-3.55744	-0.456005	-0.951702	-1.65505
		#3	17.5321	16.2845	17.4156	17.0774				#3	14.4406	19.4315	18.6079	2.63685	-2.35412	-1.53047	-1.94229
	UDP	#1	15.9108	16.4043	16.4996	16.2716			UDP	#1	19.3226	18.3192	19.6232	-3.051	-2.04759	-3.35159	-2.81672
		#2	15.8855	16.2657	15.9095	16.0202				#2	20.9049	20.9359	16.561	-4.88463	-4.91566	-0.54083	-3.44704
		#3	17.0838	17.8213	16.4864	17.1305				#3	27.7418	22.4837	18.6312	-10.6113	-5.3532	-1.50065	-3.42692
	LPS	#1	15.2053	16.4425	16.5743	16.074			LPS	#1	19.694	19.4122	19.2841	-3.61996	-3.33812	-3.21005	-3.38938
		#2	16.8455	16.4774	16.7617	16.6949				#2	19.9319	17.2207	15.8411	-3.23709	-0.525885	0.853706	-0.969757
		#3	16.4645	18.0028	17.5221	17.3298				#3	19.9396	17.7192	22.814	-2.60982	-0.3894	-5.4842	-2.82781
	IFN	#1	16.1421	16.6138	17.0649	16.6069			IFN	#1	19.8243	19.7781	20.0199	-3.21737	-3.17121	-3.41294	-3.26717
		#2	16.3715	19.0205	17.0379	17.4766				#2	19.749	15.3317	19.4979	-2.2724	2.14494	-2.02124	-2.14682
		#3	16.9618	16.3093	17.3983	16.8898				#3	20.7113	18.7209	19.7827	-3.82147	-1.83109	-2.89286	-2.84848
1h	Mock	#1	19.9761	17.6323	17.3138	18.3074		1h	Mock	#1	20.6556	20.8729	20.8814	-2.34817	-2.56548	-2.57399	-2.49588
		#2	17.7409	17.7644	17.8244	17.7766				#2	19.9306	20.2859	20.1079	-2.15401	-2.50935	-2.3313	-2.33155
		#3	16.5751	17.4579	17.8026	17.2786				#3	20.9962	20.1467	20.2182	-3.71766	-2.86815	-2.93961	-3.17514
	ATP	#1	17.125	17.8108	17.1703	17.3687			ATP	#1	16.4306	16.88	16.3204	0.938067	0.488645	1.04826	0.82499
		#2	17.0797	17.4633	17.835	17.4593				#2	16.9492	16.4274	16.1917	0.510118	1.03192	1.26762	0.936551
		#3	17.7574	17.5502	17.587	17.6315				#3	15.8779	17.6898	17.3527	1.75367	-0.0582566	0.27882	0.658076
	ADP	#1	17.7973	17.5535	17.6913	17.6807			ADP	#1	15.9561	16.3294	15.862	1.72457	1.35125	1.81873	1.63152
		#2	17.7383	17.2712	18.3673	17.7923				#2	16.2654	16.3128	15.9934	1.52685	1.47944	1.79889	1.60173
		#3	17.6316	17.0741	17.3962	17.3673				#3	16.2468	16.091	15.4396	1.12049	1.27635	1.92773	1.44152
	Ap4A	#1	17.4663	17.4975	17.8543	17.606			Ap4A	#1	17.8588	17.7523	17.753	-0.252753	-0.146335	-0.147045	-0.182045
		#2	17.4454	17.4404	17.6919	17.5259				#2	17.3955	17.7891	17.7939	0.130455	-0.263183	-0.26795	-0.133559
		#3	17.599	17.8539	18.0569	17.8366				#3	16.8151	18.0767	18.1899	1.02152	-0.240086	-0.353253	0.142727
	UTP	#1	17.3947	16.9463	17.5473	17.2961			UTP	#1	17.9593	16.055	18.4696	-0.663179	1.24105	-1.17353	-0.198552
		#2	17.0187	16.9166	17.5862	17.1738				#2	18.3303	17.8654	17.8792	-1.15643	-0.691502	-0.705365	-0.851098
		#3	17.1205	17.9732	17.6085	17.5674				#3	17.5226	18.0962	17.3507	0.0447752	-0.528762	0.216742	-0.0890818
	UDP	#1	17.3263	17.4644	17.3117	17.3674			UDP	#1	17.9124	17.9016	18.2179	-0.544937	-0.53413	-0.850415	-0.643161
		#2	17.7508	17.5546	17.4834	17.5963				#2	17.9636	18.4497	18.3993	-0.367336	-0.853367	-0.803035	-0.674579
		#3	17.4662	17.386	17.1288	17.327				#3	18.2147	18.4597	16.0933	-0.887715	-1.1327	1.23368	-0.262245
	LPS	#1	16.6863	17.2706	17.5729	17.1766			LPS	#1	18.6398	18.5377	18.8943	-1.46314	-1.36109	-1.7177	-1.51398
		#2	17.4002	17.0827	17.3578	17.2802				#2	19.1358	19.5396	19.1238	-1.85553	-2.25937	-1.8436	-1.98617
		#3	17.5228	17.9619	17.6846	17.7231				#3	18.7936	18.9788	18.5873	-1.0705	-1.2557	-0.864141	-1.06345
	IFN	#1	17.3724	17.3298	17.8266	17.5096			IFN	#1	20.7379	20.418	20.7088	-3.22834	-2.90839	-3.1992	-3.11198
		#2	17.472	17.5983	17.7333	17.6012				#2	21.029	21.1061	21.2485	-3.42779	-3.50487	-3.64723	-3.52663
		#3	17.6862	17.9494	17.558	17.7312				#3	20.8496	21.1818	21.2984	-3.11838	-3.45057	-3.56723	-3.37873
2h	Mock	#1	17.5711	17.8161	17.7589	17.7154		2h	Mock	#1	20.8179	20.0275	20.7903	-3.10256	-2.31215	-3.07493	-2.82988
		#2	17.6907	17.5221	17.5246	17.5791				#2	20.4699	20.5686	20.9211	-2.89074	-2.98943	-3.34203	-3.07406
		#3	17.7668	17.6977	17.5948	17.6864				#3	20.7324	20.1935	20.6476	-3.04597	-2.50713	-2.96115	-2.83808
	ATP	#1	17.5159	17.5511	17.2407	17.4359			ATP	#1	15.6837	16.0471	16.0073	1.75221	1.38883	1.42862	1.52322
		#2	17.1522	17.5766	17.7148	17.4812				#2	16.1177	16.7057	16.3853	1.36354	0.775492	1.09596	1.07833
		#3	17.1588	17.1902	17.3501	17.233				#3	15.5529	15.6043	15.5276	1.68017	1.6287	1.70539	1.67142
	ADP	#1	17.7955	17.6344	17.5862	17.672			ADP	#1	16.0048	15.6427	15.9327	1.66724	2.02936	1.73929	1.81197
		#2	17.4525	17.5091	17.6987	17.5534				#2	15.7719	15.596	16.0575	1.78154	1.95742	1.49593	1.74496
		#3	17.9714	17.5374	17.9155	17.8081				#3	16.2871	16.0528	16.6603	1.52102	1.75537	1.14778	1.47472
	Ap4A	#1	17.4404	17.6693	17.6555	17.5884			Ap4A	#1	16.5433	17.7034	16.1036	1.0451	-0.114982	1.48477	0.804963
		#2	17.2633	17.6246	17.5449	17.4776				#2	16.7027	16.7936	16.0126	0.774911	0.68398	1.46502	0.974637
		#3	17.2317	17.61	17.8633	17.5683				#3	16.6333	16.6714	17.1764	0.935006	0.896915	0.391931	0.741284
	UTP	#1	17.4436	17.7598	17.351	17.5181			UTP	#1	17.2498	16.9358	16.8901	0.268287	0.58234	0.627982	0.49287
		#2	17.2872	17.1202	17.508	17.3052				#2	16.9718	16.9202	16.6738	0.333319	0.384998	0.631402	0.449906
		#3	17.5461	17.5677	17.6531	17.589				#3	16.6461	17.1857	17.0381	0.942893	0.403314	0.550901	0.632369
	UDP	#1	17.2334	17.1835	17.4637	17.2936			UDP	#1	19.2066	19.3452	19.2145	-1.91305	-2.05165	-1.92099	-1.9619
		#2	17.0499	17.1994	17.2794	17.1762				#2	19.1489	19.0782	19.5023	-1.97267	-1.90193	-2.32604	-2.06688
		#3	17.3968	17.9947	17.6488	17.6801				#3	19.2847	18.8591	19.2316	-1.6046	-1.17903	-1.55152	-1.44505
	LPS	#1	17.5367	17.91	17.8598	17.7689			LPS	#1	16.3064	16.7107	16.2965	1.46246	1.05816	1.47234	1.33099
		#2	17.1338	16.9532	17.028	17.0383				#2	17.2465	17.352	17.1404	-0.208178	-0.313652	-0.102063	-0.207964
		#3	17.8639	17.41	17.4949	17.5896				#3	15.4488	16.2338	16.205	2.14076	1.35577	1.38457	1.37017
	IFN	#1	17.2926	17.8841	17.5978	17.5915			IFN	#1	19.9053	21.8087	21.3689	-2.31377	-4.21718	-3.77743	-3.43613
		#2	17.2366	17.322	17.6079	17.3889				#2	20.4773	20.8434	20.996	-3.08843	-3.45452	-3.60717	-3.38337
		#3	17.7424	17.5687	17.4983	17.6031				#3	21.4981	21.455	21.2898	-3.89501	-3.85184	-3.68665	-3.81117
3h	Mock	#1	17.8686	17.9639	17.9671	17.9332		3h	Mock	#1	20.6698	20.5424	20.6579	-2.73657	-2.60919	-2.72469	-2.69015
		#2	17.6879	17.9765	18.0245	17.8963				#2	20.7753	20.7107	20.598	-2.87897	-2.81439	-2.70169	-2.79835
		#3	17.9607	17.9864	18.0184	17.9885				#3	20.819	20.9083	20.7126	-2.83053	-2.91984	-2.72409	-2.82482
	ATP	#1	17.9751	17.9934	18.149	18.0392			ATP	#1	16.1378	16.4324	16.4088	1.90136	1.60677	1.63042	1.71285
		#2	17.7599	17.9907	17.9623	17.9043				#2	16.2993	16.4415	16.354	1.60504	1.46278	1.55036	1.53939
		#3	17.988	18.1208	18.1644	18.091				#3	16.4297	16.2601	16.5525	1.66131	1.83091	1.53853	1.67691
	ADP	#1	17.9903	17.8906	18.0004	17.9604			ADP	#1	16.1996	16.3968	16.2988	1.76087	1.56364	1.66167	1.66206
		#2	18.0266	18.0957	18.1384	18.0869				#2	16.3703	16.4173	17.1107	1.71657	1.66965	0.976209	1.45414
		#3	18.0745	18.1913	18.2135	18.1598				#3	16.6818	16.4422	16.3813	1.47794	1.71754	1.77841	1.65796
	Ap4A	#1	17.9285	17.97	18.0622	17.9869			Ap4A	#1	16.308	16.9415	16.761	1.67894	1.04538	1.22589	1.31674
		#2	17.9921	17.9244	18.0436	17.9867				#2	16.7593	16.6657	16.8934	1.22733	1.32102	1.09327	1.21387
		#3	18.1828	18.1872	18.312	18.2273				#3	16.9218	16.7699	17.0181	1.30549	1.45742	1.20919	1.32403
	UTP	#1	17.8236	17.9628	17.9476	17.9113			UTP	#1	17.0948	17.1427	-	0.816539	0.768643	-	0.792591
		#2	17.9329	17.9452	18.0568	17.9783				#2	17.2852	17.2518	17.0691	0.693058	0.726492	0.90918	0.776244
		#3	18.0854	18.1691	18.0122	18.0889				#3	17.2031	17.1396	16.9694	0.88583	0.94926	1.11947	0.984853
	UDP	#1	17.8098	17.9043	17.8524	17.8555			UDP	#1	19.4626	19.4583	19.2746	-1.60708	-1.6028	-1.4191	-1.54299
		#2	18.0232	18.1119	18.1019	18.079				#2	19.8931	19.807	19.8106	-1.81414	-1.72804	-1.7316	-1.75793
		#3	18.0576	17.8464	17.9232	17.9424				#3	19.6688	19.8357	19.7616	-1.72641	-1.8933	-1.81926	-1.81299
	LPS	#1	17.9008	17.9945	17.9536	17.9496			LPS	#1	17.7457	17.6749	17.7305	0.203961	0.274706	0.219078	0.232581
		#2	17.7504	17.7367	17.8859	17.791				#2	17.8334	17.9681	17.848	-0.0423708	-0.177132	-0.0570149	-0.0921726
		#3	18.033	18.2474	18.0547	18.1117				#3	17.1995	17.3189	17.2925	0.912186	0.792792	0.819184	0.841387
	IFN	#1	17.7154	17.685	17.7861	17.7288			IFN	#1	21.3012	20.9008	21.1384	-3.57241	-3.17199	-3.4096	-3.38467
		#2	18.2734	18.1418	18.2565	18.2239				#2	22.496	22.0877	22.0169	-4.27212	-3.86379	-3.793	-3.9763
		#3	17.98	17.9778	18.0313	17.9964				#3	21.3317	21.5536	21.306	-3.33535	-3.55724	-3.30962	-3.40073
4h	Mock	#1	17.3631	17.7172	17.5331	17.5378		4h	Mock	#1	20.1768	20.4287	19.9854	-2.63904	-2.89093	-2.44759	-2.65919
		#2	17.3233	17.4515	17.4364	17.4037				#2	20.2429	19.8729	20.696	-2.8392	-2.46922	-3.29232	-2.86691
		#3	17.7692	17.6717	17.5398	17.6602				#3	20.8274	20.8397	21.0151	-3.16714	-3.17944	-3.3549	-3.23383
	ATP	#1	17.4326	17.4928	17.4193	17.4483			ATP	#1	16.7068	15.8905	16.3352	0.7415	1.55775	1.11303	1.13743
		#2	17.0176	17.3825	17.5229	17.3077				#2	15.9173	15.8172	16.1618	1.3904	1.49046	1.14595	1.34227
		#3	17.594	17.5526	17.6802	17.6089				#3	15.8941	16.3495	16.5536	1.71482	1.25948	1.05531	1.3432
	ADP	#1	17.2451	17.5157	17.5636	17.4415			ADP	#1	15.8437	15.9613	15.9413	1.59782	1.48023	1.50019	1.52608
		#2	17.3654	17.4816	17.3487	17.3986				#2	15.9281	16.1014	16.4131	1.47044	1.29719	0.985436	1.25102
		#3	17.5113	17.3465	17.6298	17.4959				#3	15.9529	15.8574	16.0388	1.54295	1.63847	1.4571	1.54617
	Ap4A	#1	17.3084	17.3473	17.5017	17.3858			Ap4A	#1	16.2186	16.3992	15.908	1.16715	0.986546	1.4778	1.2105
		#2	17.5054	17.4239	17.7024	17.5439				#2	16.0197	16.4779	16.0549	1.52421	1.06595	1.48904	1.35973
		#3	17.5692	17.3921	17.6624	17.5412				#3	16.1096	16.1655	15.9323	1.43156	1.37568	1.6089	1.47205
	UTP	#1	17.3878	17.5955	17.3893	17.4575			UTP	#1	16.6194	16.9397	17.1675	0.838143	0.517821	0.290077	0.548681
		#2	17.1497	17.1363	17.2833	17.1898				#2	17.201	16.8993	16.9869	-0.0112607	0.290482	0.202837	0.160686
		#3	17.4133	17.3414	17.4654	17.4067				#3	17.2519	17.4134	17.3325	0.154812	-0.00672762	0.0742167	0.0741002
	UDP	#1	17.3841	17.5477	17.4305	17.4541			UDP	#1	19.2056	18.834	19.3192	-1.75154	-1.37995	-1.86513	-1.66554
		#2	17.4088	17.2202	17.3543	17.3278				#2	19.4859	19.7177	20.5353	-2.15811	-2.38989	-3.2075	-2.58517
		#3	17.566	17.3525	17.7583	17.5589				#3	21.2821	19.6543	19.3691	-3.7232	-2.09536	-1.81017	-2.54291
	LPS	#1	17.267	17.3094	17.3938	17.3234			LPS	#1	16.3214	16.4965	16.223	1.00195	0.826874	1.10032	0.97638
		#2	17.2974	17.0932	17.3148	17.2351				#2	16.8582	17.0974	16.2693	0.376973	0.137783	0.965833	0.49353
		#3	17.5486	17.6455	17.5739	17.5893				#3	16.6387	17.0313	16.5699	0.950649	0.558078	1.01944	0.842721
	IFN	#1	17.3721	17.6407	17.6101	17.5409			IFN	#1	20.8875	21.3927	21.0613	-3.34654	-3.85178	-3.52041	-3.57291
		#2	17.6346	17.1922	17.5925	17.4731				#2	21.0841	21.5446	21.1923	-3.61097	-4.07154	-3.71923	-3.80058
		#3	17.7012	17.0691	17.6927	17.4877				#3	21.1089	21.4958	20.7554	-3.62129	-4.00812	-3.26772	-3.63237
6h	Mock	#1	17.7278	17.3837	17.6523	17.5879		6h	Mock	#1	21.0778	21.1421	20.8952	-3.48983	-3.55412	-3.30727	-3.45041
		#2	17.8423	17.7616	17.841	17.815				#2	20.9005	20.9687	20.9852	-3.08557	-3.15373	-3.17023	-3.13651
		#3	17.6914	17.6606	17.8632	17.7384				#3	21.2007	20.895	21.0673	-3.46232	-3.15656	-3.32889	-3.31592
	ATP	#1	17.2478	17.3446	17.4357	17.3427			ATP	#1	16.4708	16.4465	17.3592	0.871888	0.896209	-0.0164675	0.583877
		#2	17.3927	17.4635	17.6237	17.4933				#2	16.6459	16.727	16.7537	0.847383	0.766378	0.73963	0.784464
		#3	17.3803	17.5393	17.5903	17.5033				#3	16.8235	17.0963	16.9142	0.679798	0.407002	0.58911	0.558637
	ADP	#1	17.7488	17.687	17.5625	17.6661			ADP	#1	16.6278	16.6825	16.6685	1.03828	0.983617	0.997623	1.00651
		#2	17.4695	17.5295	17.5587	17.5192				#2	16.6235	16.6917	16.7378	0.89575	0.827509	0.781386	0.834882
		#3	17.6024	17.7607	17.7357	17.6996				#3	16.76	16.7573	16.7696	0.939652	0.942328	0.929987	0.937322
	Ap4A	#1	17.4454	17.5482	17.4225	17.472			Ap4A	#1	16.7235	16.8455	16.8865	0.748556	0.626575	0.585556	0.653562
		#2	17.5142	17.5198	17.5983	17.5441				#2	16.7398	16.8598	16.7924	0.804362	0.684381	0.75173	0.746825
		#3	17.4567	17.5633	17.5735	17.5312				#3	17.027	17.0484	17.079	0.504108	0.482749	0.452165	0.479674
	UTP	#1	17.9269	17.5844	17.6588	17.7233			UTP	#1	18.606	18.8116	18.6598	-0.882607	-1.08826	-0.936464	-0.969108
		#2	17.6374	17.6242	17.6881	17.6499				#2	18.5016	18.6124	18.5312	-0.851681	-0.96249	-0.881273	-0.898481
		#3	17.7212	17.7813	17.8804	17.7943				#3	18.8145	18.9846	18.894	-1.02016	-1.19027	-1.09965	-1.10336
	UDP	#1	17.6963	17.8002	17.8455	17.7807			UDP	#1	20.0064	19.9941	20.7202	-2.22575	-2.21349	-2.93951	-2.45958
		#2	17.8316	17.9519	17.9572	17.9136				#2	19.8641	19.9166	19.9002	-1.95056	-2.00298	-1.98664	-1.98006
		#3	17.7039	17.8541	17.6752	17.7444				#3	19.7982	19.5606	19.6847	-2.0538	-1.8162	-1.94032	-1.93677
	LPS	#1	17.6849	17.784	17.7797	17.7495			LPS	#1	17.8339	17.8354	17.8933	-0.0843656	-0.0858927	-0.143796	-0.104685
		#2	17.8889	17.9045	17.9728	17.9221				#2	18.0638	18.0132	17.7552	-0.141684	-0.0910827	0.166876	-0.0219634
		#3	17.6215	17.6619	17.6686	17.6507				#3	17.9682	17.9825	17.9942	-0.317521	-0.331807	-0.343577	-0.330968
	IFN	#1	18.433	18.1959	18.1853	18.2714			IFN	#1	21.7473	21.6088	21.8325	-3.47586	-3.33737	-3.56114	-3.45812
		#2	17.9414	19.8914	18.2035	18.0725				#2	21.7311	21.9018	21.1812	-3.65861	-3.82938	-3.10872	-3.53224
		#3	18.1802	18.0056	18.1597	18.1152				#3	21.6208	21.6354	21.7042	-3.50561	-3.5202	-3.58907	-3.53829
8h	Mock	#1	17.9925	17.8205	18.2989	18.0373		8h	Mock	#1	21.1306	21.0908	20.9244	-3.09332	-3.05348	-2.88711	-3.0113
		#2	17.5541	17.8325	17.8431	17.7432				#2	20.9243	20.2538	20.2795	-3.18106	-2.51057	-2.53622	-2.74262
		#3	17.9762	17.9195	17.8413	17.9124				#3	20.977	22.5984	20.61	-3.06466	-4.68606	-2.69761	-3.48278
	ATP	#1	17.4211	17.6878	17.6353	17.5814			ATP	#1	16.0497	16.6632	16.7146	1.53175	0.91819	0.86682	1.10559
		#2	17.5724	17.7157	17.7059	17.6647				#2	17.143	16.4525	16.6191	0.521689	1.2122	1.04559	0.926491
		#3	17.7187	17.5593	17.5259	17.6013				#3	16.3495	16.5396	16.539	1.2518	1.06168	1.06224	1.12524
	ADP	#1	17.1607	17.2725	17.3531	17.2621			ADP	#1	16.1444	16.9752	16.8112	1.11768	0.286944	0.450955	0.618527
		#2	17.3079	17.6818	17.5413	17.5103				#2	16.8485	16.5147	16.8554	0.661781	0.995621	0.65494	0.770781
		#3	17.2771	17.5263	17.2743	17.3593				#3	16.0719	16.9063	14.9887	1.28737	0.452944	2.37058	0.870157
	Ap4A	#1	17.4637	17.5246	17.6553	17.5479			Ap4A	#1	17.1735	16.7201	18.9848	0.37438	0.8278	-1.43696	0.60109
		#2	17.1434	17.4967	17.7358	17.4586				#2	16.7343	17.0904	16.5591	0.72438	0.368204	0.899514	0.664033
		#3	18.0366	17.9481	18.2726	18.0858				#3	17.5538	17.6778	16.8893	0.532001	0.407915	1.19647	0.71213
	UTP	#1	18.2585	17.7549	17.8228	17.9454			UTP	#1	19.4546	18.5414	19.0768	-1.5092	-0.595919	-1.13135	-1.07882
		#2	17.789	17.7255	17.8796	17.798				#2	18.9021	18.8838	17.701	-1.10409	-1.08583	0.097044	-0.697627
		#3	17.7179	17.8387	17.7829	17.7798				#3	18.5152	18.9897	18.4415	-0.735387	-1.20987	-0.661666	-0.868973
	UDP	#1	17.8102	17.7397	17.7332	17.761			UDP	#1	19.5304	19.5228	19.5511	-1.76933	-1.76172	-1.79011	-1.77372
		#2	17.2535	17.5279	17.4128	17.3981				#2	19.1441	19.4225	18.9214	-1.746	-2.02441	-1.52335	-1.76458
		#3	18.0506	18.0391	18.0228	18.0375				#3	19.382	19.3626	19.5861	-1.34444	-1.32511	-1.54853	-1.40602
	LPS	#1	17.1546	17.1899	17.1787	17.1744			LPS	#1	18.0784	17.9713	17.6753	-0.904016	-0.796852	-0.500891	-0.73392
		#2	17.3717	17.8672	17.5751	17.6047				#2	18.1773	18.0775	17.7081	-0.57265	-0.472796	-0.103374	-0.38294
		#3	17.8143	17.6746	17.8866	17.7918				#3	18.078	18.3101	18.131	-0.286157	-0.518324	-0.339247	-0.381243
	IFN	#1	17.7711	18.0877	18.1156	17.9915			IFN	#1	20.7902	21.215	21.4543	-2.79876	-3.22349	-3.46285	-3.1617
		#2	17.7367	17.9031	17.8669	17.8355				#2	21.0604	20.949	21.3479	-3.22484	-3.11348	-3.51231	-3.28354
		#3	18.5211	17.9271	18.0445	18.1642				#3	21.1059	21.1409	21.1816	-2.94163	-2.97668	-3.01736	-2.97856
10h	Mock	#1	18.1138	18.1916	18.0704	18.1253		10h	Mock	#1	20.5316	19.8438	20.6548	-2.40637	-1.71854	-2.52954	-2.21815
		#2	18.3327	18.4747	18.5407	18.4493				#2	20.9129	21.8945	20.8604	-2.46358	-3.4452	-2.41103	-2.77327
		#3	19.0102	18.5754	18.6423	18.7426				#3	21.2459	21.0118	20.5104	-2.50329	-2.26914	-1.76777	-2.18007
	ATP	#1	17.3	17.493	17.6076	17.4668			ATP	#1	16.8473	17.1172	17.0569	0.619574	0.349685	0.409983	0.459747
		#2	18.394	18.0356	18.202	18.2105				#2	17.4042	16.9058	17.3874	0.806314	1.30476	0.823146	0.978073
		#3	17.6832	17.8868	17.9741	17.848				#3	16.7944	16.9792	17.2605	1.05364	0.868795	0.587587	0.836675
	ADP	#1	18.0116	17.9209	17.74	17.8908			ADP	#1	16.7515	17.4954	17.3912	1.13929	0.395393	0.499566	0.678084
		#2	18.0343	17.9179	17.9507	17.9677				#2	16.991	17.3176	16.7933	0.976615	0.650089	1.1744	0.933702
		#3	18.0814	18.1122	18.0975	18.097				#3	16.9532	17.4587	17.6592	1.14378	0.638277	0.437764	0.73994
	Ap4A	#1	17.8209	17.9411	17.9844	17.9155			Ap4A	#1	16.8503	17.3214	17.2367	1.06514	0.594017	0.678793	0.779316
		#2	18.0245	17.9155	18.0979	18.0127				#2	17.6297	17.4147	18.2627	0.383004	0.597996	-0.250083	0.243639
		#3	18.0435	18.2553	18.3991	18.2326				#3	17.8557	17.2134	15.1996	0.376949	1.01928	3.03301	0.698113
	UTP	#1	17.5684	17.6785	17.8404	17.6958			UTP	#1	18.4319	19.1454	19.0933	-0.736142	-1.44957	-1.39755	-1.19442
		#2	17.9834	17.9791	18.2783	18.0803				#2	19.0834	19.6352	19.5057	-1.00315	-1.55487	-1.42536	-1.32779
		#3	18.1592	18.1774	18.0742	18.1369				#3	19.5228	19.2799	19.6718	-1.38591	-1.14298	-1.53483	-1.35458
	UDP	#1	17.6692	17.7318	17.9534	17.7848			UDP	#1	19.2203	19.2255	19.0466	-1.43552	-1.4407	-1.26175	-1.37932
		#2	18.0402	17.9291	17.9617	17.977				#2	19.5881	19.499	19.382	-1.61107	-1.52204	-1.40504	-1.51271
		#3	17.9887	18.3809	18.2239	18.1978				#3	19.9319	19.5457	19.5	-1.73405	-1.34791	-1.30221	-1.46139
	LPS	#1	17.4247	17.8262	17.8229	17.6913			LPS	#1	18.4193	18.7893	17.862	-0.728046	-1.09805	-0.170787	-0.665627
		#2	17.7035	17.6895	18.1175	17.8368				#2	18.95	19.1219	18.524	-1.11318	-1.2851	-0.687163	-1.02848
		#3	17.675	17.8098	17.9689	17.8179				#3	18.4383	17.6358	17.978	-0.620422	0.182105	-0.160142	-0.199486
	IFN	#1	18.3173	20.2506	18.1274	18.2223			IFN	#1	20.2699	20.8839	20.9239	-2.04759	-2.66155	-2.70155	-2.47023
		#2	18.3649	18.2146	18.3678	18.3158				#2	19.9379	20.3248	20.4759	-1.62217	-2.00903	-2.16016	-1.93045
		#3	18.6613	18.5763	18.2035	18.4804				#3	20.7225	20.1943	20.8811	-2.24213	-1.71397	-2.40076	-2.11895

## Sheet: TNFA
GAPDH								TNFA
Time	Nucleotide	Replicate	Ct Triplicates			Avg. Ct		Time	Nucleotide	Replicate	Ct Triplicates			-dCt Triplicates			Avg. -dCt
0h	Mock	#1	16.9744	17.054	17.176	17.0681		0h	Mock	#1	19.4688	23.9688	24.7241	-2.40066	-6.90062	-7.65598	-7.2783
		#2	17.1139	17.1487	16.9916	17.0848				#2	25.388	24.6124	24.6875	-8.30327	-7.52763	-7.60269	-7.56516
		#3	17.8588	17.882	17.5942	17.7783				#3	25.8327	25.739	25.2413	-8.05432	-7.96069	-7.46299	-7.71184
	ATP	#1	16.854	17.2863	17.4694	17.2032			ATP	#1	24.9294	24.4367	24.6315	-7.72616	-7.23349	-7.42827	-7.33088
		#2	17.6926	17.5593	17.1688	17.4736				#2	24.5094	25.1496	24.7486	-7.03582	-7.67604	-7.27504	-7.47554
		#3	17.4794	19.395	17.8541	17.6668				#3	25.0186	20.0149	23.7153	-7.35184	-2.3481	-6.04856	-4.19833
	ADP	#1	17.5189	17.0606	17.4243	17.3346			ADP	#1	23.5448	22.6828	22.7652	-6.21021	-5.34824	-5.43061	-5.38942
		#2	17.4604	17.2367	16.015	16.904				#2	24.9527	25.087	21.3356	-8.04872	-8.18303	-4.43156	-6.30729
		#3	17.2733	17.1464	17.2896	17.2364				#3	25.1994	24.3193	24.9266	-7.963	-7.08285	-7.69018	-7.38652
	Ap4A	#1	17.0081	16.9327	16.4361	16.7923			Ap4A	#1	24.641	22.9175	22.8306	-7.84868	-6.1252	-6.03824	-6.08172
		#2	17.2189	17.195	16.5004	16.9714				#2	25.1394	23.9777	24.4342	-8.16795	-7.00621	-7.4628	-7.23451
		#3	17.3441	17.4178	16.7844	17.1821				#3	24.8082	25.5112	22.7967	-7.62611	-8.32908	-5.61459	-6.97183
	UTP	#1	17.1794	17.533	16.9088	17.207			UTP	#1	22.116	24.4322	23.3811	-4.90893	-7.22513	-6.17407	-6.6996
		#2	16.6488	16.9373	16.9394	16.8418				#2	24.4767	25.1533	22.7437	-7.63492	-8.31147	-5.90183	-7.10665
		#3	17.5321	16.2845	17.4156	17.0774				#3	22.9142	24.5755	24.0737	-5.8368	-7.49806	-6.99629	-7.24717
	UDP	#1	15.9108	16.4043	16.4996	16.2716			UDP	#1	23.9543	23.9087	24.4296	-7.68275	-7.63715	-8.15804	-7.8976
		#2	15.8855	16.2657	15.9095	16.0202				#2	25.086	24.2391	23.9629	-9.0658	-8.21884	-7.94272	-8.08078
		#3	17.0838	17.8213	16.4864	17.1305				#3	20.6479	24.7984	24.378	-3.51742	-7.66783	-7.24748	-7.45766
	LPS	#1	15.2053	16.4425	16.5743	16.074			LPS	#1	24.6349	23.4088	24.4397	-8.56088	-7.33476	-8.36569	-7.85023
		#2	16.8455	16.4774	16.7617	16.6949				#2	24.9132	24.8235	23.8805	-8.21838	-8.12862	-7.18562	-7.65712
		#3	16.4645	18.0028	17.5221	17.3298				#3	25.0228	22.8359	24.8877	-7.69303	-5.50613	-7.55789	-6.53201
	IFN	#1	16.1421	16.6138	17.0649	16.6069			IFN	#1	24.0625	23.7006	24.7246	-7.45563	-7.09367	-8.11768	-7.60568
		#2	16.3715	19.0205	17.0379	17.4766				#2	23.7998	25.7291	24.899	-6.3232	-8.25248	-7.42235	-7.83741
		#3	16.9618	16.3093	17.3983	16.8898				#3	24.4478	22.6657	24.0704	-7.55802	-5.7759	-7.18063	-6.47827
1h	Mock	#1	19.9761	17.6323	17.3138	18.3074		1h	Mock	#1	24.8405	24.7361	24.4002	-6.53309	-6.42871	-6.09281	-6.26076
		#2	17.7409	17.7644	17.8244	17.7766				#2	25.1216	24.8748	24.5506	-7.345	-7.09822	-6.77403	-6.93613
		#3	16.5751	17.4579	17.8026	17.2786				#3	24.8462	24.6893	24.6772	-7.56768	-7.41073	-7.39861	-7.40467
	ATP	#1	17.125	17.8108	17.1703	17.3687			ATP	#1	25.6511	25.5808	25.7967	-8.28239	-8.21209	-8.42804	-8.32007
		#2	17.0797	17.4633	17.835	17.4593				#2	25.8369	25.8401	25.6909	-8.37759	-8.38081	-8.23157	-8.30619
		#3	17.7574	17.5502	17.587	17.6315				#3	25.9735	26.0633	25.2638	-8.34201	-8.43178	-7.63223	-8.032
	ADP	#1	17.7973	17.5535	17.6913	17.6807			ADP	#1	25.1094	24.9165	25.0651	-7.42873	-7.23581	-7.38443	-7.31012
		#2	17.7383	17.2712	18.3673	17.7923				#2	25.0936	24.6852	24.943	-7.30132	-6.89296	-7.15071	-7.02184
		#3	17.6316	17.0741	17.3962	17.3673				#3	24.8583	25.0253	24.8421	-7.491	-7.65793	-7.47474	-7.56633
	Ap4A	#1	17.4663	17.4975	17.8543	17.606			Ap4A	#1	25.3939	25.9477	25.2687	-7.78791	-8.34174	-7.66273	-8.00224
		#2	17.4454	17.4404	17.6919	17.5259				#2	24.4135	25.7262	25.734	-6.88756	-8.2003	-8.20805	-8.20418
		#3	17.599	17.8539	18.0569	17.8366				#3	25.3105	25.4955	25.9849	-7.47391	-7.65892	-8.14832	-7.90362
	UTP	#1	17.3947	16.9463	17.5473	17.2961			UTP	#1	24.0518	23.9677	24.5181	-6.75574	-6.67164	-7.22195	-6.9468
		#2	17.0187	16.9166	17.5862	17.1738				#2	23.6865	24.0901	24.1759	-6.51268	-6.91625	-7.00207	-6.95916
		#3	17.1205	17.9732	17.6085	17.5674				#3	22.8698	23.71	24.9323	-5.30241	-6.14255	-7.36487	-6.75371
	UDP	#1	17.3263	17.4644	17.3117	17.3674			UDP	#1	21.7601	21.4609	22.9955	-4.39261	-4.09351	-5.62802	-4.86076
		#2	17.7508	17.5546	17.4834	17.5963				#2	21.8443	22.0626	22.1556	-4.248	-4.4663	-4.55935	-4.51282
		#3	17.4662	17.386	17.1288	17.327				#3	21.8565	21.9374	21.73	-4.52951	-4.61045	-4.40306	-4.50676
	LPS	#1	16.6863	17.2706	17.5729	17.1766			LPS	#1	21.376	21.4381	21.3651	-4.19935	-4.26144	-4.18848	-4.22496
		#2	17.4002	17.0827	17.3578	17.2802				#2	22.2289	22.3131	22.3865	-4.94867	-5.0329	-5.10626	-5.06958
		#3	17.5228	17.9619	17.6846	17.7231				#3	21.8487	21.209	21.7896	-4.12555	-3.48589	-4.06649	-3.77619
	IFN	#1	17.3724	17.3298	17.8266	17.5096			IFN	#1	24.3557	24.7142	25.201	-6.84606	-7.20458	-7.69144	-7.44801
		#2	17.472	17.5983	17.7333	17.6012				#2	24.0331	24.6514	24.8612	-6.4319	-7.05021	-7.25998	-7.1551
		#3	17.6862	17.9494	17.558	17.7312				#3	22.4483	24.6761	24.773	-4.71708	-6.94487	-7.04178	-6.99333
2h	Mock	#1	17.5711	17.8161	17.7589	17.7154		2h	Mock	#1	24.9395	24.7797	24.5174	-7.22419	-7.06437	-6.80202	-6.9332
		#2	17.6907	17.5221	17.5246	17.5791				#2	24.9331	24.904	24.482	-7.35401	-7.32488	-6.9029	-7.11389
		#3	17.7668	17.6977	17.5948	17.6864				#3	25.178	24.7855	24.8303	-7.49153	-7.09909	-7.14389	-7.12149
	ATP	#1	17.5159	17.5511	17.2407	17.4359			ATP	#1	26.2806	26.3489	26.2753	-8.84474	-8.91305	-8.83944	-8.87625
		#2	17.1522	17.5766	17.7148	17.4812				#2	26.4637	26.5014	25.982	-8.98244	-9.02016	-8.50074	-8.76045
		#3	17.1588	17.1902	17.3501	17.233				#3	26.2195	26.645	26.157	-8.98647	-9.412	-8.924	-9.168
	ADP	#1	17.7955	17.6344	17.5862	17.672			ADP	#1	26.0084	25.7783	25.8853	-8.33633	-8.10622	-8.21331	-8.15977
		#2	17.4525	17.5091	17.6987	17.5534				#2	26.13	26.2246	25.8982	-8.57662	-8.67118	-8.34474	-8.50796
		#3	17.9714	17.5374	17.9155	17.8081				#3	26.2847	26.3656	25.9243	-8.47653	-8.55747	-8.11618	-8.33682
	Ap4A	#1	17.4404	17.6693	17.6555	17.5884			Ap4A	#1	26.8002	26.7553	26.6716	-9.21183	-9.16696	-9.08322	-9.12509
		#2	17.2633	17.6246	17.5449	17.4776				#2	26.6871	26.4205	26.796	-9.20951	-8.94292	-9.3184	-9.13066
		#3	17.2317	17.61	17.8633	17.5683				#3	26.7899	26.9852	26.8202	-9.22164	-9.41692	-9.25194	-9.33443
	UTP	#1	17.4436	17.7598	17.351	17.5181			UTP	#1	24.7051	24.8083	24.376	-7.18703	-7.29022	-6.85783	-7.07403
		#2	17.2872	17.1202	17.508	17.3052				#2	24.7236	24.7105	24.2419	-7.41846	-7.40531	-6.93673	-7.17102
		#3	17.5461	17.5677	17.6531	17.589				#3	24.8325	24.7425	24.904	-7.24354	-7.15355	-7.31505	-7.2343
	UDP	#1	17.2334	17.1835	17.4637	17.2936			UDP	#1	21.8312	21.6905	21.8171	-4.53769	-4.39691	-4.5235	-4.4602
		#2	17.0499	17.1994	17.2794	17.1762				#2	21.8243	22.0554	22.3412	-4.64807	-4.8792	-5.16494	-5.02207
		#3	17.3968	17.9947	17.6488	17.6801				#3	22.2431	21.5249	21.9612	-4.56303	-3.84484	-4.28116	-4.063
	LPS	#1	17.5367	17.91	17.8598	17.7689			LPS	#1	20.5506	20.0779	20.5321	-2.78175	-2.30899	-2.76326	-2.53612
		#2	17.1338	16.9532	17.028	17.0383				#2	21.2778	20.9722	21.5604	-4.23942	-3.93382	-4.52201	-4.22791
		#3	17.8639	17.41	17.4949	17.5896				#3	20.3989	20.191	20.5728	-2.80933	-2.6014	-2.98322	-2.79231
	IFN	#1	17.2926	17.8841	17.5978	17.5915			IFN	#1	24.8524	24.2533	24.585	-7.2609	-6.66183	-6.99354	-6.82769
		#2	17.2366	17.322	17.6079	17.3889				#2	24.2571	23.9478	24.6097	-6.8682	-6.55898	-7.22086	-6.88992
		#3	17.7424	17.5687	17.4983	17.6031				#3	24.5188	24.5127	24.6615	-6.91563	-6.90959	-7.05841	-6.984
3h	Mock	#1	17.8686	17.9639	17.9671	17.9332		3h	Mock	#1	25.2855	25.0448	24.5799	-7.3523	-7.1116	-6.64667	-6.87913
		#2	17.6879	17.9765	18.0245	17.8963				#2	25.313	25.3605	24.9717	-7.41666	-7.46417	-7.07541	-7.26979
		#3	17.9607	17.9864	18.0184	17.9885				#3	25.2788	25.1037	24.9362	-7.29027	-7.11515	-6.94767	-7.03141
	ATP	#1	17.9751	17.9934	18.149	18.0392			ATP	#1	27.4692	27.2311	27.1754	-9.42998	-9.19193	-9.13623	-9.16408
		#2	17.7599	17.9907	17.9623	17.9043				#2	27.2063	27.4992	26.8869	-9.302	-9.59485	-8.98258	-9.28871
		#3	17.988	18.1208	18.1644	18.091				#3	27.4952	27.5905	27.3828	-9.40416	-9.49948	-9.29173	-9.3956
	ADP	#1	17.9903	17.8906	18.0004	17.9604			ADP	#1	26.673	26.7373	26.2961	-8.71259	-8.7769	-8.33563	-8.55627
		#2	18.0266	18.0957	18.1384	18.0869				#2	26.9351	29.505	26.7739	-8.84821	-11.4181	-8.68703	-10.0526
		#3	18.0745	18.1913	18.2135	18.1598				#3	27.1089	27.2337	27.0256	-8.94913	-9.07394	-8.86588	-8.96991
	Ap4A	#1	17.9285	17.97	18.0622	17.9869			Ap4A	#1	27.7006	27.8525	27.6767	-9.71372	-9.86561	-9.68982	-9.77772
		#2	17.9921	17.9244	18.0436	17.9867				#2	27.9827	27.8432	28.0234	-9.99599	-9.85656	-10.0367	-9.94662
		#3	18.1828	18.1872	18.312	18.2273				#3	28.3202	27.9957	28.0623	-10.0929	-9.76834	-9.83494	-9.80164
	UTP	#1	17.8236	17.9628	17.9476	17.9113			UTP	#1	25.0723	25.2483	25.3167	-7.16094	-7.33695	-7.40533	-7.37114
		#2	17.9329	17.9452	18.0568	17.9783				#2	25.6085	25.6641	25.7537	-7.63021	-7.6858	-7.77541	-7.7306
		#3	18.0854	18.1691	18.0122	18.0889				#3	25.5833	25.5977	25.6151	-7.49439	-7.50882	-7.52625	-7.51753
	UDP	#1	17.8098	17.9043	17.8524	17.8555			UDP	#1	22.3773	22.5083	22.9856	-4.52184	-4.65284	-5.1301	-4.89147
		#2	18.0232	18.1119	18.1019	18.079				#2	22.5834	22.7484	22.7472	-4.50444	-4.66944	-4.66817	-4.6688
		#3	18.0576	17.8464	17.9232	17.9424				#3	22.7708	22.734	22.8722	-4.82841	-4.79156	-4.92977	-4.86067
	LPS	#1	17.9008	17.9945	17.9536	17.9496			LPS	#1	22.2528	22.2192	22.3711	-4.30316	-4.26957	-4.42145	-4.34551
		#2	17.7504	17.7367	17.8859	17.791				#2	22.6957	22.7396	22.8263	-4.90468	-4.94859	-5.03525	-4.99192
		#3	18.033	18.2474	18.0547	18.1117				#3	22.3755	22.4654	22.4855	-4.26382	-4.35377	-4.37381	-4.36379
	IFN	#1	17.7154	17.685	17.7861	17.7288			IFN	#1	24.6531	24.6658	24.9992	-6.92426	-6.93695	-7.27035	-7.10365
		#2	18.2734	18.1418	18.2565	18.2239				#2	24.7895	24.7302	24.8396	-6.56556	-6.5063	-6.61565	-6.56098
		#3	17.98	17.9778	18.0313	17.9964				#3	24.9856	24.7429	24.907	-6.9892	-6.7465	-6.9106	-6.82855
4h	Mock	#1	17.3631	17.7172	17.5331	17.5378		4h	Mock	#1	25.2591	25.2814	25.214	-7.72135	-7.74365	-7.67622	-7.70994
		#2	17.3233	17.4515	17.4364	17.4037				#2	25.2323	25.1552	24.9222	-7.82859	-7.75145	-7.5185	-7.63497
		#3	17.7692	17.6717	17.5398	17.6602				#3	25.8866	25.6414	25.2995	-8.2264	-7.98111	-7.63927	-7.81019
	ATP	#1	17.4326	17.4928	17.4193	17.4483			ATP	#1	27.0038	26.9362	26.8927	-9.55552	-9.4879	-9.44445	-9.46618
		#2	17.0176	17.3825	17.5229	17.3077				#2	27.2525	27.0628	28.0691	-9.94478	-9.75512	-10.7614	-10.2583
		#3	17.594	17.5526	17.6802	17.6089				#3	27.8575	27.4752	27.37	-10.2486	-9.86629	-9.76109	-9.81369
	ADP	#1	17.2451	17.5157	17.5636	17.4415			ADP	#1	26.4341	26.6207	26.397	-8.99263	-9.1792	-8.95551	-9.06735
		#2	17.3654	17.4816	17.3487	17.3986				#2	26.6617	26.7084	26.8139	-9.26317	-9.30983	-9.41536	-9.36259
		#3	17.5113	17.3465	17.6298	17.4959				#3	26.6165	26.6838	26.5198	-9.12062	-9.18796	-9.02394	-9.10595
	Ap4A	#1	17.3084	17.3473	17.5017	17.3858			Ap4A	#1	27.1535	27.1687	27.2228	-9.76773	-9.78289	-9.83698	-9.80993
		#2	17.5054	17.4239	17.7024	17.5439				#2	27.3735	27.2684	27.5733	-9.82963	-9.72451	-10.0294	-9.87695
		#3	17.5692	17.3921	17.6624	17.5412				#3	27.1934	27.2661	27.2089	-9.65219	-9.72495	-9.66773	-9.69634
	UTP	#1	17.3878	17.5955	17.3893	17.4575			UTP	#1	24.9573	24.7533	25.2534	-7.49974	-7.29574	-7.79591	-7.54582
		#2	17.1497	17.1363	17.2833	17.1898				#2	24.7947	25.2347	25.2855	-7.60495	-8.04497	-8.09574	-8.07035
		#3	17.4133	17.3414	17.4654	17.4067				#3	25.0113	25.0147	25.221	-7.60454	-7.608	-7.81426	-7.71113
	UDP	#1	17.3841	17.5477	17.4305	17.4541			UDP	#1	22.7568	22.7769	22.9286	-5.30269	-5.32282	-5.47451	-5.39866
		#2	17.4088	17.2202	17.3543	17.3278				#2	22.823	22.8356	23.4014	-5.49522	-5.50782	-6.07367	-5.79075
		#3	17.566	17.3525	17.7583	17.5589				#3	23.5002	23.4557	23.4126	-5.9413	-5.89677	-5.85369	-5.87523
	LPS	#1	17.267	17.3094	17.3938	17.3234			LPS	#1	21.6452	21.6279	21.8185	-4.32187	-4.3045	-4.49518	-4.39984
		#2	17.2974	17.0932	17.3148	17.2351				#2	22.3716	22.5115	22.3889	-5.1365	-5.27639	-5.15371	-5.21505
		#3	17.5486	17.6455	17.5739	17.5893				#3	21.7094	21.9038	21.955	-4.12003	-4.31447	-4.36563	-4.34005
	IFN	#1	17.3721	17.6407	17.6101	17.5409			IFN	#1	24.5727	24.4295	24.8932	-7.03178	-6.88857	-7.35222	-7.12039
		#2	17.6346	17.1922	17.5925	17.4731				#2	24.7632	24.5838	24.9558	-7.2901	-7.11074	-7.48271	-7.29672
		#3	17.7012	17.0691	17.6927	17.4877				#3	24.453	24.4141	24.9145	-6.96533	-6.92645	-7.42688	-7.17666
6h	Mock	#1	17.7278	17.3837	17.6523	17.5879		6h	Mock	#1	25.5586	24.5524	24.9514	-7.97068	-6.9645	-7.36345	-7.16398
		#2	17.8423	17.7616	17.841	17.815				#2	25.7805	25.5821	25.4775	-7.96555	-7.7671	-7.66257	-7.71483
		#3	17.6914	17.6606	17.8632	17.7384				#3	25.9889	25.727	25.5533	-8.25055	-7.98863	-7.8149	-7.90176
	ATP	#1	17.2478	17.3446	17.4357	17.3427			ATP	#1	26.9939	26.7659	26.8495	-9.65122	-9.42316	-9.50682	-9.46499
		#2	17.3927	17.4635	17.6237	17.4933				#2	27.3277	27.2451	27.053	-9.83438	-9.75179	-9.55965	-9.65572
		#3	17.3803	17.5393	17.5903	17.5033				#3	27.4239	27.5606	27.2192	-9.92064	-10.0573	-9.71586	-9.8866
	ADP	#1	17.7488	17.687	17.5625	17.6661			ADP	#1	26.7258	26.6456	26.4103	-9.05964	-8.97946	-8.74417	-8.86182
		#2	17.4695	17.5295	17.5587	17.5192				#2	26.6963	26.6325	26.593	-9.17705	-9.11332	-9.07377	-9.09354
		#3	17.6024	17.7607	17.7357	17.6996				#3	26.7355	26.6928	26.6587	-9.03587	-8.99322	-8.9591	-8.97616
	Ap4A	#1	17.4454	17.5482	17.4225	17.472			Ap4A	#1	26.6924	26.981	26.8937	-9.22037	-9.50893	-9.42168	-9.4653
		#2	17.5142	17.5198	17.5983	17.5441				#2	27.095	27.0677	26.979	-9.55086	-9.52357	-9.43483	-9.4792
		#3	17.4567	17.5633	17.5735	17.5312				#3	27.3312	27.4748	27.3088	-9.80007	-9.94362	-9.77765	-9.86064
	UTP	#1	17.9269	17.5844	17.6588	17.7233			UTP	#1	25.5554	25.3413	25.4043	-7.83203	-7.61791	-7.6809	-7.64941
		#2	17.6374	17.6242	17.6881	17.6499				#2	25.5029	25.3997	25.5527	-7.85302	-7.7498	-7.90282	-7.82631
		#3	17.7212	17.7813	17.8804	17.7943				#3	25.7375	25.7757	25.7995	-7.94324	-7.9814	-8.00521	-7.9933
	UDP	#1	17.6963	17.8002	17.8455	17.7807			UDP	#1	24.4216	24.6045	24.4087	-6.6409	-6.82383	-6.62809	-6.72596
		#2	17.8316	17.9519	17.9572	17.9136				#2	24.7678	24.6905	24.8564	-6.85425	-6.77691	-6.94278	-6.85984
		#3	17.7039	17.8541	17.6752	17.7444				#3	24.6331	24.6994	24.9099	-6.88877	-6.95499	-7.16553	-7.06026
	LPS	#1	17.6849	17.784	17.7797	17.7495			LPS	#1	22.9988	23.0127	23.0302	-5.24928	-5.26315	-5.28072	-5.27193
		#2	17.8889	17.9045	17.9728	17.9221				#2	23.5861	23.5901	23.756	-5.66401	-5.66802	-5.83397	-5.751
		#3	17.6215	17.6619	17.6686	17.6507				#3	23.3813	23.3861	23.5689	-5.7306	-5.73542	-5.91825	-5.82683
	IFN	#1	18.433	18.1959	18.1853	18.2714			IFN	#1	24.9058	24.8862	24.9714	-6.63438	-6.6148	-6.70001	-6.65741
		#2	17.9414	19.8914	18.2035	18.0725				#2	24.5352	24.7532	25.0381	-6.46278	-6.68076	-6.96565	-6.82321
		#3	18.1802	18.0056	18.1597	18.1152				#3	25.3746	25.0266	25.4729	-7.25939	-6.91141	-7.35773	-7.13457
8h	Mock	#1	17.9925	17.8205	18.2989	18.0373		8h	Mock	#1	26.8085	25.8216	25.289	-8.77119	-7.78432	-7.25165	-7.51798
		#2	17.5541	17.8325	17.8431	17.7432				#2	25.929	25.522	25.0416	-8.18576	-7.77877	-7.29835	-7.53856
		#3	17.9762	17.9195	17.8413	17.9124				#3	25.8375	25.6807	25.2391	-7.92516	-7.7683	-7.3267	-7.5475
	ATP	#1	17.4211	17.6878	17.6353	17.5814			ATP	#1	26.5299	26.4652	25.9818	-8.94847	-8.88377	-8.4004	-8.64208
		#2	17.5724	17.7157	17.7059	17.6647				#2	26.155	26.1468	26.138	-8.49036	-8.48213	-8.47331	-8.47772
		#3	17.7187	17.5593	17.5259	17.6013				#3	26.3679	26.2355	25.8883	-8.76665	-8.63424	-8.287	-8.46062
	ADP	#1	17.1607	17.2725	17.3531	17.2621			ADP	#1	25.8759	25.9033	25.5618	-8.61377	-8.64116	-8.29966	-8.47041
		#2	17.3079	17.6818	17.5413	17.5103				#2	25.9413	26.1446	25.7016	-8.431	-8.6343	-8.19127	-8.41279
		#3	17.2771	17.5263	17.2743	17.3593				#3	25.9312	25.9082	25.4673	-8.57195	-8.54893	-8.10805	-8.32849
	Ap4A	#1	17.4637	17.5246	17.6553	17.5479			Ap4A	#1	25.7959	25.9364	25.4305	-8.24801	-8.38857	-7.88263	-8.1356
		#2	17.1434	17.4967	17.7358	17.4586				#2	25.7641	25.8949	25.8213	-8.30548	-8.43625	-8.3627	-8.39948
		#3	18.0366	17.9481	18.2726	18.0858				#3	26.3585	26.7512	26.5023	-8.27274	-8.66544	-8.41655	-8.54099
	UTP	#1	18.2585	17.7549	17.8228	17.9454			UTP	#1	24.5401	24.7287	25.0007	-6.59467	-6.78325	-7.05523	-6.91924
		#2	17.789	17.7255	17.8796	17.798				#2	24.7214	24.7139	23.0037	-6.92343	-6.91593	-5.20566	-6.0608
		#3	17.7179	17.8387	17.7829	17.7798				#3	24.7757	24.8813	24.994	-6.99586	-7.10143	-7.21422	-7.15782
	UDP	#1	17.8102	17.7397	17.7332	17.761			UDP	#1	24.4882	24.5264	24.747	-6.72719	-6.76536	-6.98599	-6.87568
		#2	17.2535	17.5279	17.4128	17.3981				#2	24.2194	25.022	24.5433	-6.82135	-7.6239	-7.14519	-7.38455
		#3	18.0506	18.0391	18.0228	18.0375				#3	24.7911	24.6784	25.0839	-6.75354	-6.64087	-7.04635	-6.84361
	LPS	#1	17.1546	17.1899	17.1787	17.1744			LPS	#1	23.4007	23.2668	23.5388	-6.22623	-6.09239	-6.36441	-6.2284
		#2	17.3717	17.8672	17.5751	17.6047				#2	23.6759	23.5484	23.9556	-6.07124	-5.9437	-6.3509	-6.1473
		#3	17.8143	17.6746	17.8866	17.7918				#3	23.5851	23.6275	24.0513	-5.79328	-5.8357	-6.25947	-6.04759
	IFN	#1	17.7711	18.0877	18.1156	17.9915			IFN	#1	24.4145	24.9931	24.7933	-6.42301	-7.00166	-6.80181	-6.90173
		#2	17.7367	17.9031	17.8669	17.8355				#2	24.7444	24.6878	24.5474	-6.90883	-6.85228	-6.71187	-6.78207
		#3	18.5211	17.9271	18.0445	18.1642				#3	24.4747	24.6633	24.9231	-6.31042	-6.4991	-6.75882	-6.62896
10h	Mock	#1	18.1138	18.1916	18.0704	18.1253		10h	Mock	#1	25.5508	24.8978	25.0757	-7.4255	-6.77252	-6.95043	-6.86147
		#2	18.3327	18.4747	18.5407	18.4493				#2	25.6414	25.5317	25.2446	-7.19202	-7.08231	-6.79531	-6.93881
		#3	19.0102	18.5754	18.6423	18.7426				#3	27.2033	25.5015	25.3301	-8.46063	-6.75889	-6.58745	-6.67317
	ATP	#1	17.3	17.493	17.6076	17.4668			ATP	#1	25.6702	25.7529	25.5765	-8.20335	-8.28606	-8.10969	-8.19788
		#2	18.394	18.0356	18.202	18.2105				#2	26.2124	25.9536	25.7726	-8.00188	-7.74312	-7.56208	-7.6526
		#3	17.6832	17.8868	17.9741	17.848				#3	27.4694	26.1503	25.7621	-9.6214	-8.30229	-7.91404	-8.10816
	ADP	#1	18.0116	17.9209	17.74	17.8908			ADP	#1	25.1322	25.5186	25.3933	-7.24141	-7.62781	-7.50251	-7.56516
		#2	18.0343	17.9179	17.9507	17.9677				#2	25.6553	25.8809	25.3496	-7.68762	-7.91325	-7.38189	-7.64757
		#3	18.0814	18.1122	18.0975	18.097				#3	25.861	25.8497	25.7929	-7.76403	-7.75268	-7.69589	-7.72429
	Ap4A	#1	17.8209	17.9411	17.9844	17.9155			Ap4A	#1	25.1725	25.1362	25.2047	-7.25703	-7.22078	-7.28928	-7.25503
		#2	18.0245	17.9155	18.0979	18.0127				#2	25.325	25.6536	25.2828	-7.31229	-7.64097	-7.27013	-7.45555
		#3	18.0435	18.2553	18.3991	18.2326				#3	25.7458	25.7473	25.6177	-7.51316	-7.51466	-7.38506	-7.44986
	UTP	#1	17.5684	17.6785	17.8404	17.6958			UTP	#1	23.9749	24.0066	24.0484	-6.2791	-6.31077	-6.35262	-6.3317
		#2	17.9834	17.9791	18.2783	18.0803				#2	24.5241	24.571	24.5248	-6.44384	-6.49066	-6.44448	-6.46757
		#3	18.1592	18.1774	18.0742	18.1369				#3	24.4943	23.5636	24.662	-6.3574	-5.42671	-6.52507	-5.97589
	UDP	#1	17.6692	17.7318	17.9534	17.7848			UDP	#1	24.3149	24.1759	24.1754	-6.53006	-6.39107	-6.39062	-6.39084
		#2	18.0402	17.9291	17.9617	17.977				#2	24.8768	24.7031	24.9562	-6.89978	-6.72607	-6.97924	-6.85265
		#3	17.9887	18.3809	18.2239	18.1978				#3	24.8082	24.8927	24.954	-6.61042	-6.69488	-6.75619	-6.72554
	LPS	#1	17.4247	17.8262	17.8229	17.6913			LPS	#1	23.6143	23.6306	23.6565	-5.92308	-5.93936	-5.96522	-5.95229
		#2	17.7035	17.6895	18.1175	17.8368				#2	24.0807	23.8247	24.2154	-6.2439	-5.98783	-6.37859	-6.18321
		#3	17.675	17.8098	17.9689	17.8179				#3	24.3046	22.591	23.9565	-6.48668	-4.77309	-6.13863	-5.45586
	IFN	#1	18.3173	20.2506	18.1274	18.2223			IFN	#1	24.6257	24.5524	24.6242	-6.40337	-6.33009	-6.40186	-6.36598
		#2	18.3649	18.2146	18.3678	18.3158				#2	25.0127	24.5718	24.8413	-6.69691	-6.25606	-6.52555	-6.39081
		#3	18.6613	18.5763	18.2035	18.4804				#3	24.5389	24.4036	24.9087	-6.05853	-5.92325	-6.4283	-6.17578

## Sheet: MX1
GAPDH								MX1
Time	Nucleotide	Replicate	Ct Triplicates			Avg. Ct		Time	Nucleotide	Replicate	Ct Triplicates			-dCt Triplicates			Avg. -dCt
0h	Mock	#1	16.9744	17.054	17.176	17.0681		0h	Mock	#1	23.513	23.6717	22.9186	-6.4449	-6.60352	-5.85046	-6.29963
		#2	17.1139	17.1487	16.9916	17.0848				#2	24.0195	23.9901	24.1383	-6.93469	-6.90529	-7.05356	-6.96451
		#3	17.8588	17.882	17.5942	17.7783				#3	24.6215	24.802	24.8869	-6.84311	-7.02368	-7.10852	-6.99177
	ATP	#1	16.854	17.2863	17.4694	17.2032			ATP	#1	23.3611	23.5753	23.4188	-6.15784	-6.37207	-6.21556	-6.24849
		#2	17.6926	17.5593	17.1688	17.4736				#2	23.7986	23.9488	23.9586	-6.32506	-6.47518	-6.48499	-6.42841
		#3	17.4794	19.395	17.8541	17.6668				#3	25.0472	24.9464	24.9892	-7.38044	-7.2796	-7.32241	-7.32749
	ADP	#1	17.5189	17.0606	17.4243	17.3346			ADP	#1	24.0762	20.0357	24.2609	-6.74165	-2.70111	-6.9263	-5.45636
		#2	17.4604	17.2367	16.015	16.904				#2	24.7083	20.1383	24.8651	-7.80428	-3.2343	-7.96112	-6.33323
		#3	17.2733	17.1464	17.2896	17.2364				#3	25.0194	23.2463	24.8691	-7.78294	-6.00983	-7.63266	-7.14181
	Ap4A	#1	17.0081	16.9327	16.4361	16.7923			Ap4A	#1	23.1742	23.5952	23.2049	-6.38188	-6.80291	-6.41256	-6.53245
		#2	17.2189	17.195	16.5004	16.9714				#2	22.7935	20.8132	24.6473	-5.82204	-3.84173	-7.67584	-5.77987
		#3	17.3441	17.4178	16.7844	17.1821				#3	23.5024	22.6078	22.8837	-6.32026	-5.42571	-5.70156	-5.81584
	UTP	#1	17.1794	17.533	16.9088	17.207			UTP	#1	22.4161	21.2219	23.3664	-5.20904	-4.01481	-6.15931	-5.12772
		#2	16.6488	16.9373	16.9394	16.8418				#2	24.024	21.1748	23.5427	-7.18218	-4.333	-6.70086	-6.07201
		#3	17.5321	16.2845	17.4156	17.0774				#3	24.4551	24.4392	24.5846	-7.37771	-7.36178	-7.50718	-7.41556
	UDP	#1	15.9108	16.4043	16.4996	16.2716			UDP	#1	23.8055	21.9605	23.9793	-7.53388	-5.68894	-7.70773	-6.97685
		#2	15.8855	16.2657	15.9095	16.0202				#2	22.332	22.8896	23.5288	-6.31182	-6.86941	-7.50859	-6.89661
		#3	17.0838	17.8213	16.4864	17.1305				#3	24.0121	20.7584	24.5964	-6.88162	-3.62792	-7.46586	-5.9918
	LPS	#1	15.2053	16.4425	16.5743	16.074			LPS	#1	24.3097	24.047	23.8923	-8.2357	-7.97295	-7.81829	-8.00898
		#2	16.8455	16.4774	16.7617	16.6949				#2	23.3658	24.1164	23.8653	-6.67098	-7.4215	-7.17047	-7.08765
		#3	16.4645	18.0028	17.5221	17.3298				#3	26.5988	24.0138	21.0108	-9.269	-6.68403	-3.68096	-6.54466
	IFN	#1	16.1421	16.6138	17.0649	16.6069			IFN	#1	22.8947	22.526	22.7851	-6.28777	-5.91911	-6.17821	-6.12836
		#2	16.3715	19.0205	17.0379	17.4766				#2	24.9211	24.5496	24.5843	-7.44449	-7.07303	-7.10773	-7.20842
		#3	16.9618	16.3093	17.3983	16.8898				#3	24.0026	24.2277	24.0035	-7.11279	-7.33788	-7.11371	-7.18812
1h	Mock	#1	19.9761	17.6323	17.3138	18.3074		1h	Mock	#1	24.3995	24.7987	24.2319	-6.09213	-6.49133	-5.92445	-6.16931
		#2	17.7409	17.7644	17.8244	17.7766				#2	24.4643	24.6276	23.5672	-6.68772	-6.85105	-5.79066	-6.44314
		#3	16.5751	17.4579	17.8026	17.2786				#3	23.819	24.0261	24.8999	-6.54046	-6.74759	-7.62136	-6.9698
	ATP	#1	17.125	17.8108	17.1703	17.3687			ATP	#1	24.3098	24.3877	24.3241	-6.94109	-7.01906	-6.95542	-6.97186
		#2	17.0797	17.4633	17.835	17.4593				#2	23.9578	24.5489	24.4941	-6.49851	-7.08957	-7.03479	-6.87429
		#3	17.7574	17.5502	17.587	17.6315				#3	24.8869	24.8933	23.4897	-7.25538	-7.26181	-5.85816	-6.79178
	ADP	#1	17.7973	17.5535	17.6913	17.6807			ADP	#1	24.3998	24.2933	24.4247	-6.71913	-6.61257	-6.74403	-6.69191
		#2	17.7383	17.2712	18.3673	17.7923				#2	24.7506	24.4884	24.4072	-6.95839	-6.69618	-6.61491	-6.75649
		#3	17.6316	17.0741	17.3962	17.3673				#3	23.9053	24.4292	23.9867	-6.538	-7.06182	-6.61935	-6.73972
	Ap4A	#1	17.4663	17.4975	17.8543	17.606			Ap4A	#1	23.6118	23.4198	23.4743	-6.00585	-5.81379	-5.86835	-5.896
		#2	17.4454	17.4404	17.6919	17.5259				#2	22.9505	23.028	22.851	-5.42456	-5.50213	-5.32505	-5.41725
		#3	17.599	17.8539	18.0569	17.8366				#3	24.5175	24.5216	20.8975	-6.68085	-6.68499	-3.0609	-5.47558
	UTP	#1	17.3947	16.9463	17.5473	17.2961			UTP	#1	24.6944	24.5174	24.5886	-7.39827	-7.22126	-7.29252	-7.30402
		#2	17.0187	16.9166	17.5862	17.1738				#2	23.9281	24.2666	23.7288	-6.75427	-7.09277	-6.55491	-6.80065
		#3	17.1205	17.9732	17.6085	17.5674				#3	23.083	25.3349	23.9286	-5.5156	-7.76748	-6.36117	-6.54808
	UDP	#1	17.3263	17.4644	17.3117	17.3674			UDP	#1	23.8254	24.0781	23.9885	-6.45794	-6.71065	-6.6211	-6.59657
		#2	17.7508	17.5546	17.4834	17.5963				#2	22.5488	22.7044	23.1247	-4.95246	-5.10809	-5.52837	-5.19631
		#3	17.4662	17.386	17.1288	17.327				#3	24.2441	23.8066	23.7692	-6.91707	-6.47964	-6.44222	-6.61298
	LPS	#1	16.6863	17.2706	17.5729	17.1766			LPS	#1	24.9296	24.7139	25.7022	-7.75297	-7.53726	-8.52557	-7.9386
		#2	17.4002	17.0827	17.3578	17.2802				#2	24.3533	24.2055	23.4066	-7.07306	-6.92522	-6.12634	-6.70821
		#3	17.5228	17.9619	17.6846	17.7231				#3	24.5996	24.8498	24.7027	-6.87653	-7.12666	-6.97956	-6.99425
	IFN	#1	17.3724	17.3298	17.8266	17.5096			IFN	#1	22.0597	22.2912	22.4971	-4.55009	-4.78157	-4.98749	-4.77305
		#2	17.472	17.5983	17.7333	17.6012				#2	21.9952	21.9474	22.0077	-4.39396	-4.34616	-4.40651	-4.38221
		#3	17.6862	17.9494	17.558	17.7312				#3	21.5125	22.2808	22.2018	-3.78129	-4.54957	-4.47063	-4.26716
2h	Mock	#1	17.5711	17.8161	17.7589	17.7154		2h	Mock	#1	24.8811	24.7171	24.903	-7.16571	-7.00176	-7.18759	-7.11836
		#2	17.6907	17.5221	17.5246	17.5791				#2	24.9309	25.1042	23.8706	-7.35181	-7.52512	-6.29146	-7.05613
		#3	17.7668	17.6977	17.5948	17.6864				#3	25.2376	25.0914	24.9395	-7.5512	-7.405	-7.25307	-7.40309
	ATP	#1	17.5159	17.5511	17.2407	17.4359			ATP	#1	24.5677	24.9906	21.9163	-7.13177	-7.55467	-4.48036	-6.38893
		#2	17.1522	17.5766	17.7148	17.4812				#2	24.9152	24.7731	24.8356	-7.43396	-7.29187	-7.35434	-7.36006
		#3	17.1588	17.1902	17.3501	17.233				#3	24.8933	24.9808	25.0077	-7.66024	-7.74775	-7.77465	-7.72755
	ADP	#1	17.7955	17.6344	17.5862	17.672			ADP	#1	24.5871	24.6986	24.6489	-6.91503	-7.02659	-6.9769	-6.97284
		#2	17.4525	17.5091	17.6987	17.5534				#2	25.444	25.0018	24.6443	-7.89056	-7.44838	-7.09086	-7.4766
		#3	17.9714	17.5374	17.9155	17.8081				#3	25.3798	25.1149	25.2362	-7.57172	-7.30673	-7.42804	-7.4355
	Ap4A	#1	17.4404	17.6693	17.6555	17.5884			Ap4A	#1	25.0225	25.1818	24.9878	-7.43411	-7.59344	-7.39942	-7.47566
		#2	17.2633	17.6246	17.5449	17.4776				#2	24.5064	24.7088	24.6656	-7.02879	-7.23123	-7.18796	-7.14933
		#3	17.2317	17.61	17.8633	17.5683				#3	24.4405	24.3488	23.7636	-6.87225	-6.78046	-6.19535	-6.61602
	UTP	#1	17.4436	17.7598	17.351	17.5181			UTP	#1	23.9417	24.0381	23.5984	-6.42362	-6.51996	-6.08026	-6.34128
		#2	17.2872	17.1202	17.508	17.3052				#2	24.1751	24.1218	22.5397	-6.86993	-6.8166	-5.23451	-6.30701
		#3	17.5461	17.5677	17.6531	17.589				#3	24.7205	23.5271	25.1788	-7.13154	-5.93816	-7.58983	-6.88651
	UDP	#1	17.2334	17.1835	17.4637	17.2936			UDP	#1	24.7037	24.7744	23.9726	-7.41016	-7.48081	-6.67902	-7.18999
		#2	17.0499	17.1994	17.2794	17.1762				#2	24.3568	24.1567	24.1934	-7.18053	-6.98043	-7.01718	-7.05938
		#3	17.3968	17.9947	17.6488	17.6801				#3	21.8284	23.8484	24.5909	-4.14827	-6.16829	-6.91084	-5.74247
	LPS	#1	17.5367	17.91	17.8598	17.7689			LPS	#1	24.9502	25.1264	24.6896	-7.1813	-7.35754	-6.92073	-7.15319
		#2	17.1338	16.9532	17.028	17.0383				#2	25.1922	25.1709	25.6805	-8.15383	-8.13257	-8.64213	-8.30951
		#3	17.8639	17.41	17.4949	17.5896				#3	24.7825	24.7131	25.0534	-7.19292	-7.1235	-7.46381	-7.26008
	IFN	#1	17.2926	17.8841	17.5978	17.5915			IFN	#1	23.7194	23.1887	23.0072	-6.12792	-5.59722	-5.41567	-5.7136
		#2	17.2366	17.322	17.6079	17.3889				#2	23.9226	23.5123	24.0138	-6.53376	-6.12345	-6.6249	-6.42737
		#3	17.7424	17.5687	17.4983	17.6031				#3	23.7059	23.4388	23.557	-6.10274	-5.83563	-5.95389	-5.96409
3h	Mock	#1	17.8686	17.9639	17.9671	17.9332		3h	Mock	#1	25.3103	25.3204	25.0939	-7.3771	-7.3872	-7.16068	-7.30833
		#2	17.6879	17.9765	18.0245	17.8963				#2	25.2871	25.108	25.148	-7.39081	-7.21167	-7.25167	-7.28472
		#3	17.9607	17.9864	18.0184	17.9885				#3	24.9168	25.4143	24.9239	-6.92829	-7.42581	-6.93543	-7.09651
	ATP	#1	17.9751	17.9934	18.149	18.0392			ATP	#1	25.3483	25.3177	25.1065	-7.30909	-7.27852	-7.06731	-7.21831
		#2	17.7599	17.9907	17.9623	17.9043				#2	24.8474	24.7117	24.5802	-6.94306	-6.80739	-6.67591	-6.80879
		#3	17.988	18.1208	18.1644	18.091				#3	25.591	25.5049	25.6563	-7.49998	-7.41383	-7.56521	-7.49301
	ADP	#1	17.9903	17.8906	18.0004	17.9604			ADP	#1	25.4015	25.3527	25.2983	-7.44105	-7.39227	-7.3379	-7.39041
		#2	18.0266	18.0957	18.1384	18.0869				#2	24.8447	24.7684	24.9686	-6.75778	-6.68153	-6.88171	-6.77367
		#3	18.0745	18.1913	18.2135	18.1598				#3	25.4279	25.9078	25.6942	-7.2681	-7.74807	-7.53442	-7.51686
	Ap4A	#1	17.9285	17.97	18.0622	17.9869			Ap4A	#1	24.5496	24.4434	24.3771	-6.56267	-6.45647	-6.39021	-6.46979
		#2	17.9921	17.9244	18.0436	17.9867				#2	25.091	25.0741	24.9346	-7.10437	-7.08741	-6.94795	-7.04658
		#3	18.1828	18.1872	18.312	18.2273				#3	24.8669	24.797	24.8697	-6.63956	-6.56968	-6.64233	-6.61719
	UTP	#1	17.8236	17.9628	17.9476	17.9113			UTP	#1	24.4668	24.3975	24.4706	-6.55548	-6.48615	-6.55926	-6.53363
		#2	17.9329	17.9452	18.0568	17.9783				#2	24.3144	24.3803	24.1112	-6.33607	-6.40198	-6.13286	-6.2903
		#3	18.0854	18.1691	18.0122	18.0889				#3	24.4137	24.4542	24.7031	-6.32484	-6.36534	-6.61424	-6.43481
	UDP	#1	17.8098	17.9043	17.8524	17.8555			UDP	#1	24.6197	24.4645	24.7643	-6.76418	-6.60903	-6.90876	-6.76066
		#2	18.0232	18.1119	18.1019	18.079				#2	25.5525	25.3006	25.1589	-7.47353	-7.22164	-7.07985	-7.25834
		#3	18.0576	17.8464	17.9232	17.9424				#3	24.9568	25.0209	24.8348	-7.01444	-7.0785	-6.89237	-6.9951
	LPS	#1	17.9008	17.9945	17.9536	17.9496			LPS	#1	25.0352	25.1438	25.0087	-7.0856	-7.19422	-7.05907	-7.11296
		#2	17.7504	17.7367	17.8859	17.791				#2	24.8739	24.8846	24.6765	-7.0829	-7.0936	-6.88551	-7.02067
		#3	18.033	18.2474	18.0547	18.1117				#3	24.8915	24.8715	24.8703	-6.7798	-6.75987	-6.75868	-6.76612
	IFN	#1	17.7154	17.685	17.7861	17.7288			IFN	#1	19.8527	19.8525	19.8047	-2.12389	-2.12365	-2.07586	-2.1078
		#2	18.2734	18.1418	18.2565	18.2239				#2	20.8302	20.8551	20.8462	-2.60631	-2.6312	-2.62232	-2.61994
		#3	17.98	17.9778	18.0313	17.9964				#3	20.3168	20.2634	20.2245	-2.32041	-2.26703	-2.2281	-2.27185
4h	Mock	#1	17.3631	17.7172	17.5331	17.5378		4h	Mock	#1	24.9541	25.1409	24.9111	-7.41629	-7.60312	-7.37329	-7.46423
		#2	17.3233	17.4515	17.4364	17.4037				#2	24.2714	23.5799	24.327	-6.86771	-6.17622	-6.92328	-6.65574
		#3	17.7692	17.6717	17.5398	17.6602				#3	24.8783	24.5875	24.9507	-7.21804	-6.92728	-7.29047	-7.14526
	ATP	#1	17.4326	17.4928	17.4193	17.4483			ATP	#1	24.961	24.7737	24.9233	-7.51274	-7.32548	-7.47507	-7.43776
		#2	17.0176	17.3825	17.5229	17.3077				#2	24.56	24.5635	24.049	-7.25231	-7.2558	-6.7413	-7.08314
		#3	17.594	17.5526	17.6802	17.6089				#3	24.3652	24.3323	24.4958	-6.75625	-6.72339	-6.88686	-6.78883
	ADP	#1	17.2451	17.5157	17.5636	17.4415			ADP	#1	24.8955	24.8315	24.6891	-7.45398	-7.39001	-7.24763	-7.36387
		#2	17.3654	17.4816	17.3487	17.3986				#2	25.708	25.5015	25.3213	-8.30946	-8.10294	-7.92274	-8.11171
		#3	17.5113	17.3465	17.6298	17.4959				#3	24.6205	24.1379	24.2728	-7.12466	-6.64206	-6.77699	-6.8479
	Ap4A	#1	17.3084	17.3473	17.5017	17.3858			Ap4A	#1	24.0341	24.3249	23.9942	-6.64831	-6.93911	-6.60846	-6.73196
		#2	17.5054	17.4239	17.7024	17.5439				#2	24.3045	24.6772	24.4585	-6.7606	-7.13328	-6.91462	-6.93616
		#3	17.5692	17.3921	17.6624	17.5412				#3	24.1549	24.1718	24.217	-6.61369	-6.63055	-6.67582	-6.64002
	UTP	#1	17.3878	17.5955	17.3893	17.4575			UTP	#1	23.757	23.7481	23.8302	-6.29948	-6.2906	-6.37267	-6.32092
		#2	17.1497	17.1363	17.2833	17.1898				#2	24.0315	23.7253	23.6344	-6.84173	-6.53553	-6.4446	-6.60729
		#3	17.4133	17.3414	17.4654	17.4067				#3	23.1708	24.2789	24.3142	-5.76408	-6.87222	-6.90751	-6.5146
	UDP	#1	17.3841	17.5477	17.4305	17.4541			UDP	#1	23.2862	23.5481	23.9155	-5.83209	-6.09402	-6.46144	-6.12918
		#2	17.4088	17.2202	17.3543	17.3278				#2	24.2258	23.5837	23.9796	-6.89801	-6.25594	-6.65178	-6.60191
		#3	17.566	17.3525	17.7583	17.5589				#3	24.4109	24.9303	20.4752	-6.85198	-7.3714	-2.9163	-5.71323
	LPS	#1	17.267	17.3094	17.3938	17.3234			LPS	#1	23.9221	24.3206	24.0584	-6.59876	-6.99723	-6.735	-6.777
		#2	17.2974	17.0932	17.3148	17.2351				#2	24.5988	28.917	24.3748	-7.36362	-11.6819	-7.13963	-8.72837
		#3	17.5486	17.6455	17.5739	17.5893				#3	24.6388	24.9679	22.0087	-7.04945	-7.37861	-4.41938	-6.28248
	IFN	#1	17.3721	17.6407	17.6101	17.5409			IFN	#1	19.4763	19.2229	18.9852	-1.93538	-1.68199	-1.4443	-1.68722
		#2	17.6346	17.1922	17.5925	17.4731				#2	19.446	19.2069	18.5816	-1.97295	-1.73378	-1.10846	-1.60506
		#3	17.7012	17.0691	17.6927	17.4877				#3	18.7746	17.9311	18.8143	-1.28699	-0.443458	-1.32666	-1.30682
6h	Mock	#1	17.7278	17.3837	17.6523	17.5879		6h	Mock	#1	24.8215	24.7081	24.2842	-7.23352	-7.12019	-6.6963	-7.01667
		#2	17.8423	17.7616	17.841	17.815				#2	25.3701	25.283	25.1301	-7.55514	-7.468	-7.31512	-7.44609
		#3	17.6914	17.6606	17.8632	17.7384				#3	24.1197	24.2648	24.4331	-6.3813	-6.52644	-6.69465	-6.53413
	ATP	#1	17.2478	17.3446	17.4357	17.3427			ATP	#1	25.8665	25.7458	25.8309	-8.52375	-8.40314	-8.48816	-8.47168
		#2	17.3927	17.4635	17.6237	17.4933				#2	25.5739	26.4049	25.6897	-8.08056	-8.91153	-8.1964	-8.39616
		#3	17.3803	17.5393	17.5903	17.5033				#3	26.1381	26.1813	26.0378	-8.63478	-8.67795	-8.53449	-8.61574
	ADP	#1	17.7488	17.687	17.5625	17.6661			ADP	#1	26.2724	26.2106	26.0288	-8.60627	-8.54448	-8.36271	-8.50449
		#2	17.4695	17.5295	17.5587	17.5192				#2	26.1388	26.3607	26.0997	-8.61955	-8.84144	-8.58045	-8.68048
		#3	17.6024	17.7607	17.7357	17.6996				#3	26.0058	25.9551	25.9405	-8.3062	-8.25552	-8.24092	-8.26755
	Ap4A	#1	17.4454	17.5482	17.4225	17.472			Ap4A	#1	25.3854	25.3336	24.9516	-7.91338	-7.86161	-7.47952	-7.7515
		#2	17.5142	17.5198	17.5983	17.5441				#2	25.513	25.4174	25.4436	-7.96889	-7.87329	-7.89946	-7.91388
		#3	17.4567	17.5633	17.5735	17.5312				#3	25.133	25.3682	25.2148	-7.6018	-7.83705	-7.68364	-7.7075
	UTP	#1	17.9269	17.5844	17.6588	17.7233			UTP	#1	25.1306	24.9983	25.1327	-7.40725	-7.27494	-7.40938	-7.36386
		#2	17.6374	17.6242	17.6881	17.6499				#2	25.2704	25.3901	25.7406	-7.62048	-7.74014	-8.09073	-7.81712
		#3	17.7212	17.7813	17.8804	17.7943				#3	26.0047	26.3802	26.4102	-8.21044	-8.5859	-8.61593	-8.47076
	UDP	#1	17.6963	17.8002	17.8455	17.7807			UDP	#1	25.3595	24.9301	25.017	-7.57885	-7.14942	-7.23634	-7.32153
		#2	17.8316	17.9519	17.9572	17.9136				#2	24.7228	24.7083	24.7033	-6.80927	-6.79477	-6.78969	-6.79791
		#3	17.7039	17.8541	17.6752	17.7444				#3	25.1765	25.2222	25.1424	-7.43209	-7.4778	-7.39806	-7.43598
	LPS	#1	17.6849	17.784	17.7797	17.7495			LPS	#1	23.001	22.9868	23.0441	-5.25149	-5.23725	-5.2946	-5.26111
		#2	17.8889	17.9045	17.9728	17.9221				#2	23.7067	23.6695	23.6465	-5.78458	-5.74746	-5.72441	-5.75215
		#3	17.6215	17.6619	17.6686	17.6507				#3	22.9104	22.9158	22.7697	-5.25974	-5.26511	-5.11906	-5.21463
	IFN	#1	18.433	18.1959	18.1853	18.2714			IFN	#1	18.5137	18.5902	18.6297	-0.242311	-0.318826	-0.358298	-0.306478
		#2	17.9414	19.8914	18.2035	18.0725				#2	18.3014	18.6052	22.4675	-0.228985	-0.532689	-4.39508	-0.380837
		#3	18.1802	18.0056	18.1597	18.1152				#3	18.2164	18.2751	18.3294	-0.101237	-0.159913	-0.214205	-0.158452
8h	Mock	#1	17.9925	17.8205	18.2989	18.0373		8h	Mock	#1	25.1345	24.7703	25.0016	-7.0972	-6.73293	-6.96431	-6.93148
		#2	17.5541	17.8325	17.8431	17.7432				#2	24.182	23.7842	24.0725	-6.43874	-6.04098	-6.32922	-6.26965
		#3	17.9762	17.9195	17.8413	17.9124				#3	25.5615	24.9147	25.0919	-7.64913	-7.00238	-7.17954	-7.27701
	ATP	#1	17.4211	17.6878	17.6353	17.5814			ATP	#1	26.9063	26.5824	26.914	-9.32484	-9.00096	-9.33259	-9.21946
		#2	17.5724	17.7157	17.7059	17.6647				#2	25.9109	26.4723	26.6876	-8.24628	-8.80762	-9.02295	-8.69228
		#3	17.7187	17.5593	17.5259	17.6013				#3	26.0771	26.4332	25.8711	-8.47585	-8.83193	-8.26983	-8.52587
	ADP	#1	17.1607	17.2725	17.3531	17.2621			ADP	#1	26.2525	26.239	26.1597	-8.99038	-8.97691	-8.89754	-8.95494
		#2	17.3079	17.6818	17.5413	17.5103				#2	25.8837	26.4416	25.6839	-8.37338	-8.93124	-8.17362	-8.49274
		#3	17.2771	17.5263	17.2743	17.3593				#3	25.9257	25.9222	25.8577	-8.56641	-8.56294	-8.49844	-8.5426
	Ap4A	#1	17.4637	17.5246	17.6553	17.5479			Ap4A	#1	25.857	26.0697	25.8217	-8.30908	-8.52185	-8.27385	-8.36826
		#2	17.1434	17.4967	17.7358	17.4586				#2	25.4764	25.4911	25.7611	-8.01773	-8.03246	-8.30242	-8.11754
		#3	18.0366	17.9481	18.2726	18.0858				#3	24.5191	24.4706	24.6704	-6.43331	-6.38485	-6.58461	-6.46759
	UTP	#1	18.2585	17.7549	17.8228	17.9454			UTP	#1	24.5433	24.9131	24.1039	-6.59791	-6.96769	-6.15847	-6.57469
		#2	17.789	17.7255	17.8796	17.798				#2	23.88	24.9443	25.8272	-6.08196	-7.14624	-8.02921	-7.0858
		#3	17.4794	19.395	17.8541	17.6668				#3	24.952	25.1278	24.996	-7.28528	-7.46106	-7.32926	-7.35853
	UDP	#1	17.8102	17.7397	17.7332	17.761			UDP	#1	24.4499	24.0764	24.4898	-6.6889	-6.3154	-6.72877	-6.57769
		#2	17.2535	17.5279	17.4128	17.3981				#2	24.7077	24.6322	24.9897	-7.30964	-7.23413	-7.59168	-7.37848
		#3	18.0506	18.0391	18.0228	18.0375				#3	25.602	25.7644	25.4238	-7.5645	-7.72685	-7.38625	-7.5592
	LPS	#1	17.1546	17.1899	17.1787	17.1744			LPS	#1	21.9062	21.8972	21.8892	-4.73174	-4.72274	-4.71474	-4.72308
		#2	17.3717	17.8672	17.5751	17.6047				#2	22.4829	23.1957	22.4695	-4.87822	-5.59105	-4.86482	-5.11136
		#3	17.8143	17.6746	17.8866	17.7918				#3	23.2366	23.3474	23.0636	-5.44481	-5.5556	-5.27175	-5.42405
	IFN	#1	17.7711	18.0877	18.1156	17.9915			IFN	#1	18.4085	18.4299	18.4961	-0.417026	-0.438448	-0.504626	-0.453366
		#2	17.7367	17.9031	17.8669	17.8355				#2	18.5063	18.1444	18.4068	-0.670742	-0.308901	-0.571218	-0.516954
		#3	18.5211	17.9271	18.0445	18.1642				#3	18.4562	18.6736	18.2841	-0.291929	-0.509406	-0.119833	-0.307056
10h	Mock	#1	18.1138	18.1916	18.0704	18.1253		10h	Mock	#1	24.761	24.4582	25.1631	-6.63571	-6.3329	-7.03779	-6.6688
		#2	18.3327	18.4747	18.5407	18.4493				#2	25.3393	24.9633	24.948	-6.88995	-6.51394	-6.49861	-6.63417
		#3	19.0102	18.5754	18.6423	18.7426				#3	24.9512	26.0223	27.1534	-6.20863	-7.27973	-8.41082	-7.29972
	ATP	#1	17.3	17.493	17.6076	17.4668			ATP	#1	26.5295	26.9827	26.7543	-9.0627	-9.51581	-9.28747	-9.28866
		#2	18.394	18.0356	18.202	18.2105				#2	26.8543	27.0771	26.7917	-8.64382	-8.86658	-8.58114	-8.69718
		#3	17.6832	17.8868	17.9741	17.848				#3	24.9028	24.5088	24.755	-7.05478	-6.66076	-6.90698	-6.87417
	ADP	#1	18.0116	17.9209	17.74	17.8908			ADP	#1	28.9862	26.7857	26.3254	-11.0954	-8.89492	-8.43457	-9.47495
		#2	18.0343	17.9179	17.9507	17.9677				#2	25.9378	26.0179	26.6694	-7.97015	-8.05028	-8.70169	-8.24071
		#3	18.0814	18.1122	18.0975	18.097				#3	26.8578	27.4186	26.8944	-8.76081	-9.3216	-8.79736	-8.95992
	Ap4A	#1	17.8209	17.9411	17.9844	17.9155			Ap4A	#1	25.5709	26.225	25.5668	-7.65543	-8.30954	-7.6513	-7.87209
		#2	18.0245	17.9155	18.0979	18.0127				#2	25.674	25.7883	24.5855	-7.66132	-7.7756	-6.5728	-7.33657
		#3	18.0435	18.2553	18.3991	18.2326				#3	24.5407	24.5984	24.4087	-6.30809	-6.36575	-6.17607	-6.28331
	UTP	#1	17.5684	17.6785	17.8404	17.6958			UTP	#1	25.689	24.748	25.0542	-7.9932	-7.05221	-7.35845	-7.46795
		#2	17.9834	17.9791	18.2783	18.0803				#2	25.4715	25.5561	25.2879	-7.39119	-7.47581	-7.2076	-7.3582
		#3	18.1592	18.1774	18.0742	18.1369				#3	24.7673	25.1009	24.7734	-6.63035	-6.96392	-6.63646	-6.74358
	UDP	#1	17.6692	17.7318	17.9534	17.7848			UDP	#1	25.0127	24.8638	24.8893	-7.22794	-7.07904	-7.10451	-7.13716
		#2	18.0402	17.9291	17.9617	17.977				#2	24.3053	24.9238	24.849	-6.32827	-6.94677	-6.87199	-6.71568
		#3	17.9887	18.3809	18.2239	18.1978				#3	23.2018	23.5872	23.759	-5.00397	-5.38939	-5.56122	-5.31819
	LPS	#1	17.4247	17.8262	17.8229	17.6913			LPS	#1	22.8992	22.7599	23.2362	-5.2079	-5.06869	-5.54491	-5.27383
		#2	17.7035	17.6895	18.1175	17.8368				#2	23.2838	22.4595	22.4954	-5.44696	-4.62268	-4.65858	-4.90941
		#3	17.675	17.8098	17.9689	17.8179				#3	21.804	21.9006	20.848	-3.98613	-4.0827	-3.03006	-4.03442
	IFN	#1	18.3173	20.2506	18.1274	18.2223			IFN	#1	18.9285	18.8064	19.6591	-0.706145	-0.584018	-1.43681	-0.908992
		#2	18.3649	18.2146	18.3678	18.3158				#2	19.127	19.1134	18.8857	-0.811179	-0.797606	-0.569893	-0.726226
		#3	18.6613	18.5763	18.2035	18.4804				#3	19.4289	19.1179	19.0981	-0.948591	-0.637523	-0.61778	-0.734631

## Sheet: CCL2
GAPDH								CCL2
Time	Nucleotide	Replicate	Ct Triplicates			Avg. Ct		Time	Nucleotide	Replicate	Ct Triplicates			-dCt Triplicates			Avg. -dCt
0h	Mock	#1	16.3731	16.4956	16.4007	16.4231		0h	Mock	#1	22.2954	22.2213	22.3568	-5.87226	-5.79822	-5.93364	-5.86593
		#2	16.9953	17.092	17.0884	17.0586				#2	22.9596	22.6801	22.9118	-5.901	-5.62154	-5.85324	-5.73739
		#3	17.5011	16.5993	16.6191	16.6092				#3	22.4057	22.3005	22.3441	-5.79649	-5.69123	-5.73489	-5.71306
	ATP	#1	16.7017	16.6426	16.5366	16.627			ATP	#1	22.6445	22.6918	22.8925	-6.01756	-6.06486	-6.26551	-6.16519
		#2	16.8589	17.0842	17.0506	16.9979				#2	22.9553	22.9123	22.9611	-5.95743	-5.91436	-5.96321	-5.93878
		#3	16.6067	16.7112	16.7536	16.6905				#3	22.6372	22.7076	22.6497	-5.94667	-6.01714	-5.95916	-5.98815
	ADP	#1	16.4912	16.5357	16.5064	16.5111			ADP	#1	22.425	22.6265	22.5481	-5.91387	-6.11538	-6.03697	-6.07617
		#2	16.8258	16.9716	16.9951	16.9308				#2	22.7569	22.9781	22.816	-5.82606	-6.04725	-5.8852	-5.96622
		#3	16.8128	16.7908	16.7562	16.7866				#3	22.5695	22.6153	22.5718	-5.78292	-5.82876	-5.78517	-5.80696
	Ap4A	#1	16.4629	16.5734	16.5868	16.5411			Ap4A	#1	22.5201	21.3127	22.6607	-5.97903	-4.77159	-6.11964	-5.44562
		#2	16.8299	16.8615	16.9131	16.8682				#2	22.7009	22.6931	22.7076	-5.83275	-5.82488	-5.83944	-5.83216
		#3	16.7638	16.7622	16.8108	16.7789				#3	22.6052	22.5978	22.5732	-5.82626	-5.81892	-5.79433	-5.80663
	UTP	#1	16.366	16.3251	16.374	16.355			UTP	#1	22.2959	22.3373	22.2742	-5.94087	-5.98227	-5.91917	-5.95072
		#2	16.9766	17.0311	16.9252	16.9776				#2	22.8292	22.6962	22.8924	-5.85159	-5.71857	-5.9148	-5.81668
		#3	17.5922	18.1592	17.73	17.8271				#3	23.6322	23.65	23.4929	-5.8051	-5.82288	-5.66582	-5.74435
	UDP	#1	17.1317	17.1869	17.2356	17.1847			UDP	#1	23.2492	23.2474	23.3239	-6.06453	-6.06272	-6.13922	-6.10097
		#2	17.6445	17.7682	17.7867	17.7331				#2	23.5208	23.4419	24.947	-5.78764	-5.70878	-7.21384	-6.46131
		#3	16.6054	16.6661	16.7065	16.6593				#3	22.2272	22.2465	22.4028	-5.56793	-5.5872	-5.74344	-5.66532
	LPS	#1	16.3778	16.3799	16.3847	16.3808			LPS	#1	22.2251	22.216	22.2443	-5.84433	-5.83524	-5.86351	-5.84938
		#2	17.2011	17.2857	17.1514	17.2127				#2	23.0469	23.022	22.9996	-5.83414	-5.80932	-5.78687	-5.7981
		#3	16.6758	16.7869	16.7467	16.7365				#3	22.3352	22.4696	22.3604	-5.59871	-5.73309	-5.62389	-5.67849
	IFN	#1	16.373	16.2853	16.469	16.3758			IFN	#1	22.6613	22.2051	22.208	-6.28554	-5.82938	-5.8322	-5.83079
		#2	17.7763	17.6638	17.6516	17.6972				#2	23.5078	23.4278	23.5056	-5.81054	-5.73059	-5.80838	-5.76949
		#3	16.8653	16.8992	16.9588	16.9078				#3	22.5407	22.5813	22.5795	-5.63291	-5.67348	-5.67174	-5.67261
1h	Mock	#1	17.8815	17.8112	17.8778	17.8568		1h	Mock	#1	24.5933	24.236	24.4854	-6.7365	-6.37915	-6.62857	-6.50386
		#2	16.3504	16.8448	16.7512	16.6488				#2	23.3068	23.1663	23.5512	-6.65803	-6.51756	-6.90238	-6.70997
		#3	16.7114	16.7904	17.0096	16.8372				#3	23.3618	23.1594	23.3744	-6.52461	-6.32227	-6.53728	-6.42978
	ATP	#1	16.5925	16.8215	16.9085	16.7742			ATP	#1	22.6955	22.6577	22.8184	-5.92126	-5.88349	-6.04423	-5.96386
		#2	17.0168	17.7612	17.5791	17.4524				#2	23.6603	23.5964	23.4916	-6.20789	-6.14409	-6.03924	-6.09166
		#3	16.9065	17.0399	17.1955	17.0473				#3	22.8304	23.0263	23.0236	-5.78313	-5.979	-5.97633	-5.97767
	ADP	#1	17.9882	17.9346	17.9741	17.9657			ADP	#1	23.3598	23.3276	23.4423	-5.39419	-5.36191	-5.47665	-5.41928
		#2	16.0772	16.9369	16.7815	16.8592				#2	22.3955	22.4669	22.3931	-5.53636	-5.60775	-5.53396	-5.57085
		#3	16.9199	16.8722	17.3667	17.0529				#3	22.6176	22.6284	22.8342	-5.56473	-5.57545	-5.78125	-5.67835
	Ap4A	#1	16.8928	16.6499	16.8753	16.806			Ap4A	#1	23.4668	23.1293	23.2504	-6.66075	-6.32331	-6.44435	-6.38383
		#2	17.6918	17.8714	17.979	17.8474				#2	24.6329	24.0935	24.1942	-6.7855	-6.24613	-6.34681	-6.29647
		#3	17.9641	17.6813	18.3253	17.9902				#3	24.3006	24.1715	24.6605	-6.31041	-6.18126	-6.67029	-6.42578
	UTP	#1	17.4475	17.4527	17.6377	17.5127			UTP	#1	23.1625	23.2261	23.2229	-5.64985	-5.71342	-5.71021	-5.71182
		#2	16.7871	17.7313	17.6906	17.403				#2	23.4635	23.4439	23.5412	-6.0605	-6.04089	-6.13814	-6.08952
		#3	17.3478	17.0776	17.671	17.3655				#3	22.594	22.6656	22.9181	-5.22854	-5.30017	-5.55261	-5.42639
	UDP	#1	17.3916	17.4118	17.6526	17.4853			UDP	#1	20.637	20.6927	20.6844	-3.15169	-3.20739	-3.19907	-3.20323
		#2	17.3618	17.7318	17.8181	17.6373				#2	21.0334	20.9811	20.9778	-3.39612	-3.34381	-3.34055	-3.34218
		#3	17.597	17.2379	17.9242	17.5864				#3	20.5408	20.5041	20.9012	-2.95442	-2.91777	-3.31483	-3.1163
	LPS	#1	17.6283	17.6017	17.8249	17.685			LPS	#1	24.6093	24.4001	24.3458	-6.92438	-6.71517	-6.66079	-6.68798
		#2	17.3216	17.5412	17.5068	17.4565				#2	24.3578	24.34	24.2666	-6.90125	-6.88352	-6.81006	-6.84679
		#3	17.0244	16.7901	17.2477	17.0207				#3	23.3215	23.5671	23.7098	-6.30074	-6.54636	-6.68908	-6.61772
	IFN	#1	16.7368	16.7697	16.8722	16.7929			IFN	#1	22.8286	22.8463	22.8561	-6.03575	-6.05341	-6.06318	-6.0583
		#2	16.595	16.6348	16.7331	16.6543				#2	23.0295	23.011	22.6843	-6.37514	-6.35673	-6.02995	-6.19334
		#3	16.748	16.5921	16.9033	16.7478				#3	22.7603	22.6989	22.9115	-6.01248	-5.95109	-6.16374	-6.05742
2h	Mock	#1	17.7039	17.0843	17.2122	17.3335		2h	Mock	#1	23.2914	23.1119	-	-5.95789	-5.77842	-	-5.77842
		#2	17.2051	17.3026	17.3688	17.2922				#2	23.4312	23.3875	23.3671	-6.13903	-6.0953	-6.07493	-6.08512
		#3	17.4166	17.3926	17.3957	17.4016				#3	23.4709	23.3519	23.3976	-6.06924	-5.95023	-5.99599	-5.97311
	ATP	#1	16.6591	17.029	17.0951	16.9277			ATP	#1	24.5141	24.376	-	-7.5864	-7.44822	-	-7.44822
		#2	17.3058	17.1779	17.654	17.3792				#2	24.4655	24.5996	24.462	-7.08629	-7.22032	-7.08279	-7.15156
		#3	16.7076	16.9482	16.9775	16.8778				#3	24.5361	24.7163	24.6367	-7.65828	-7.83847	-7.75895	-7.79871
	ADP	#1	16.6339	17.4243	17.3729	17.1437			ADP	#1	24.236	24.0642	-	-7.0923	-6.92046	-	-6.92046
		#2	17.2871	17.3081	17.5398	17.3783				#2	24.3192	24.3661	24.7093	-6.9409	-6.98771	-7.331	-7.15935
		#3	17.3839	17.3519	17.6241	17.4533				#3	24.6873	24.6678	24.8098	-7.23399	-7.2145	-7.35649	-7.28549
	Ap4A	#1	17.4906	18.134	18.1487	17.9244			Ap4A	#1	27.9356	27.6232	-	-10.0112	-9.69882	-	-9.69882
		#2	17.0718	17.1908	17.1648	17.1424				#2	26.6041	26.8319	26.9988	-9.46164	-9.68946	-9.85635	-9.7729
		#3	17.2201	17.3003	17.4132	17.3112				#3	27.0775	27.2433	27.147	-9.76636	-9.93213	-9.83579	-9.88396
	UTP	#1	16.4106	17.1623	17.1084	16.8937			UTP	#1	23.3561	23.1162	-	-6.46233	-6.22247	-	-6.22247
		#2	16.8722	17.1033	17.0932	17.0229				#2	23.2567	23.2043	23.3095	-6.23376	-6.18135	-6.28656	-6.23395
		#3	17.2797	17.2739	17.3602	17.3046				#3	23.6519	23.6147	23.6276	-6.34727	-6.31005	-6.32295	-6.3165
	UDP	#1	16.4675	17.0519	16.9884	16.836			UDP	#1	20.0849	20.0639	-	-3.24893	-3.22793	-	-3.22793
		#2	16.7904	17.0017	17.1182	16.9701				#2	20.3152	20.3683	20.3425	-3.34507	-3.39824	-3.37239	-3.38531
		#3	17.1302	17.0942	17.2284	17.1509				#3	20.5934	20.6191	20.6787	-3.44244	-3.46821	-3.52778	-3.498
	LPS	#1	16.4028	17.4051	17.277	17.0283			LPS	#1	20.9674	20.5743	-	-3.93912	-3.54597	-	-3.54597
		#2	16.7891	16.9258	17.1974	16.9708				#2	21.7509	21.4613	21.7012	-4.78008	-4.49052	-4.73046	-4.61049
		#3	17.2182	17.1864	17.2991	17.2346				#3	20.6911	20.6717	20.6918	-3.45655	-3.43716	-3.45721	-3.44719
	IFN	#1	16.5174	17.4707	17.3164	17.1015			IFN	#1	21.1309	21.1033	-	-4.02945	-4.00181	-	-4.00181
		#2	17.4314	17.2797	17.4267	17.3793				#2	21.754	21.8431	21.8615	-4.37477	-4.46384	-4.48218	-4.47301
		#3	17.1579	17.1586	17.2728	17.1964				#3	21.2668	21.3569	21.2805	-4.07039	-4.16053	-4.08405	-4.12229
3h	Mock	#1	17.3997	17.3438	17.35	17.3645		3h	Mock	#1	23.6785	23.9819	23.6407	-6.31397	-6.61742	-6.27616	-6.44679
		#2	17.4617	17.2987	17.2976	17.3527				#2	23.6325	23.3829	23.4533	-6.27978	-6.0302	-6.10063	-6.06542
		#3	17.5179	17.5444	17.5169	17.5264				#3	23.3914	23.4027	23.4049	-5.86502	-5.8763	-5.87846	-5.87738
	ATP	#1	17.2861	17.3912	17.4711	17.3828			ATP	#1	26.1685	26.1302	26.2358	-8.78568	-8.74743	-8.85296	-8.8002
		#2	17.05	17.1792	17.2494	17.1595				#2	25.9107	25.8951	25.8421	-8.75114	-8.7356	-8.68258	-8.70909
		#3	17.5329	17.4036	17.4321	17.4562				#3	26.0854	26.1462	26.004	-8.62923	-8.68993	-8.54776	-8.61885
	ADP	#1	17.2071	18.1477	17.3949	17.5832			ADP	#1	26.0786	26.1026	26.1816	-8.49537	-8.51932	-8.59837	-8.55885
		#2	17.2978	17.4115	17.4562	17.3885				#2	26.1037	26.0046	25.9758	-8.71514	-8.61603	-8.58729	-8.60166
		#3	17.5282	17.6159	17.6891	17.611				#3	26.3256	26.3026	27.1692	-8.71454	-8.6916	-9.55814	-9.12487
	Ap4A	#1	18.0232	17.3722	17.4619	17.6191			Ap4A	#1	27.3877	27.5044	27.9441	-9.76861	-9.88528	-10.325	-10.1051
		#2	17.215	17.3411	17.4525	17.3362				#2	27.6299	27.4905	27.2837	-10.2938	-10.1544	-9.94751	-10.0509
		#3	17.4612	17.5957	17.6479	17.5682				#3	27.6942	27.6439	27.6002	-10.126	-10.0756	-10.032	-10.0538
	UTP	#1	17.0964	17.1492	17.2306	17.1587			UTP	#1	23.7395	23.1299	23.299	-6.58075	-5.97118	-6.14022	-6.0557
		#2	17.246	17.292	17.4656	17.3345				#2	23.4569	23.4439	23.3239	-6.12239	-6.10937	-5.98938	-6.04938
		#3	17.3384	17.4828	17.5044	17.4419				#3	23.3226	23.3294	23.4621	-5.88072	-5.88756	-6.02027	-5.95391
	UDP	#1	17.0147	17.1811	17.2008	17.1322			UDP	#1	21.0712	21.0606	21.164	-3.93895	-3.92838	-4.03183	-3.98011
		#2	17.1616	17.5019	17.5423	17.4019				#2	21.5284	21.4961	21.2586	-4.12643	-4.09416	-3.85672	-3.97544
		#3	17.2406	17.2718	17.2612	17.2579				#3	21.3708	21.3888	21.4044	-4.11294	-4.13093	-4.14656	-4.13874
	LPS	#1	17.1862	17.3034	17.3583	17.2826			LPS	#1	21.4339	21.8316	21.4072	-4.15123	-4.54899	-4.12457	-4.33678
		#2	17.0692	17.1277	17.2415	17.1461				#2	21.7825	21.7931	21.6719	-4.6364	-4.64704	-4.52577	-4.58641
		#3	17.4635	17.5281	17.6083	17.5333				#3	21.8952	21.847	21.8424	-4.36195	-4.3137	-4.30912	-4.31141
	IFN	#1	17.2077	17.2495	17.3457	17.2676			IFN	#1	20.7658	20.7428	20.8267	-3.49819	-3.47521	-3.5591	-3.51715
		#2	17.4739	17.5519	17.6991	17.575				#2	20.8478	20.9485	20.821	-3.27277	-3.37355	-3.24603	-3.30979
		#3	17.2847	17.4863	17.6888	17.4866				#3	20.9136	20.9698	20.9752	-3.42706	-3.48327	-3.48863	-3.48595
4h	Mock	#1	16.908	17.0213	17.1118	17.0137		4h	Mock	#1	23.0062	22.9821	22.9622	-5.9925	-5.96838	-5.94852	-5.95845
		#2	17.1239	17.1848	17.3097	17.2061				#2	23.6912	23.2724	23.4418	-6.48508	-6.06623	-6.23569	-6.15096
		#3	17.5401	17.3049	17.4559	17.4336				#3	23.4387	23.4152	23.3729	-6.00503	-5.9816	-5.93926	-5.96043
	ATP	#1	16.8424	16.9789	17.0114	16.9442			ATP	#1	26.2922	26.5866	26.5223	-9.34796	-9.64237	-9.57813	-9.61025
		#2	16.8159	16.9525	16.9689	16.9125				#2	26.8611	26.8495	26.8347	-9.94861	-9.93705	-9.92227	-9.92966
		#3	17.1513	17.2832	17.2615	17.232				#3	27.1113	27.168	27.3303	-9.87936	-9.93597	-10.0983	-10.0171
	ADP	#1	17.4697	17.5195	17.7157	17.5683			ADP	#1	27.1603	27.2039	26.992	-9.59198	-9.63561	-9.42375	-9.52968
		#2	17.1049	17.2925	17.3337	17.2437				#2	27.03	26.8797	26.7989	-9.78632	-9.63602	-9.55524	-9.59563
		#3	17.0579	17.0724	17.2067	17.1123				#3	26.9138	26.8656	26.9837	-9.80153	-9.7533	-9.87138	-9.81234
	Ap4A	#1	17.1006	17.1555	17.301	17.1857			Ap4A	#1	26.9208	26.7557	26.5663	-9.73512	-9.57	-9.3806	-9.4753
		#2	17.092	17.198	17.2597	17.1833				#2	26.8807	26.8579	26.9119	-9.69742	-9.67468	-9.72863	-9.70165
		#3	17.1684	17.2684	17.3517	17.2628				#3	26.6955	26.7035	26.5858	-9.43268	-9.44063	-9.32297	-9.3818
	UTP	#1	17.178	17.0896	17.2416	17.1698			UTP	#1	23.3386	23.0897	22.9838	-6.16881	-5.91993	-5.81402	-5.86698
		#2	16.9014	16.8792	17.0082	16.9296				#2	23.2453	23.2876	23.3684	-6.31565	-6.35797	-6.43875	-6.39836
		#3	17.0644	17.1561	17.2068	17.1424				#3	23.4346	23.5396	23.484	-6.29216	-6.39724	-6.34164	-6.36944
	UDP	#1	16.8308	17.045	17.0812	16.9857			UDP	#1	20.9752	21.0358	20.9848	-3.98957	-4.05017	-3.99914	-4.02465
		#2	16.9801	16.9823	17.1354	17.0326				#2	21.3432	21.299	21.434	-4.31061	-4.2664	-4.40144	-4.33392
		#3	17.1795	17.2827	17.2815	17.2479				#3	21.6862	22.4756	21.6825	-4.43827	-5.22771	-4.43459	-4.83115
	LPS	#1	16.8334	16.6499	16.8664	16.7832			LPS	#1	21.4989	21.5524	21.3113	-4.71571	-4.76912	-4.52808	-4.6486
		#2	17.0591	16.9107	17.1156	17.0285				#2	22.0397	21.9289	21.9728	-5.01127	-4.90042	-4.94429	-4.92236
		#3	17.1388	17.2256	17.2739	17.2128				#3	22.0916	21.9694	21.996	-4.87882	-4.75668	-4.78329	-4.76999
	IFN	#1	17.0796	17.0307	17.1865	17.0989			IFN	#1	20.7266	20.8041	20.763	-3.62771	-3.70515	-3.66402	-3.68459
		#2	17.3448	17.2486	17.4345	17.3426				#2	20.9702	22.1884	20.9872	-3.62757	-4.84582	-3.64462	-4.24522
		#3	17.156	17.3362	17.3156	17.2693				#3	20.8137	20.7888	20.9393	-3.54438	-3.51952	-3.67005	-3.59478
6h	Mock	#1	17.3552	17.3658	17.2596	17.3269		6h	Mock	#1	23.429	23.2674	23.2062	-6.10216	-5.94058	-5.87933	-5.90995
		#2	17.6839	17.3709	17.4747	17.5098				#2	23.5087	23.3197	23.3147	-5.99886	-5.8099	-5.80491	-5.80741
		#3	17.496	17.457	17.6442	17.5324				#3	23.8882	23.4911	23.7297	-6.35582	-5.95868	-6.19725	-6.07796
	ATP	#1	16.8577	16.9853	17.0179	16.9536			ATP	#1	27.8246	27.7578	27.74	-10.871	-10.8041	-10.7863	-10.7952
		#2	16.9035	16.9873	17.0178	16.9695				#2	27.6756	27.9894	27.8833	-10.706	-11.0199	-10.9138	-10.9668
		#3	17.0137	17.2426	17.0711	17.1091				#3	27.9672	28.0593	28.1478	-10.858	-10.9501	-11.0386	-10.9944
	ADP	#1	16.9029	16.9978	17.1022	17.001			ADP	#1	27.943	27.7867	27.9091	-10.9421	-10.7857	-10.9081	-10.8469
		#2	16.9209	16.9143	16.9864	16.9405				#2	27.7743	27.7767	27.6596	-10.8338	-10.8362	-10.7191	-10.7777
		#3	17.0955	17.2698	17.3422	17.2358				#3	27.9607	28.0668	28.0428	-10.7249	-10.831	-10.807	-10.819
	Ap4A	#1	17.0306	17.0444	17.0779	17.051			Ap4A	#1	26.8501	26.7864	26.8769	-9.79917	-9.73544	-9.82597	-9.78071
		#2	16.911	16.9864	16.8531	16.9168				#2	27.0786	26.9013	26.6075	-10.1618	-9.98452	-9.69069	-9.83761
		#3	16.8453	17.1149	17.0824	17.0142				#3	27.0777	27.1033	27.1678	-10.0635	-10.0891	-10.1536	-10.1213
	UTP	#1	16.9956	16.9819	16.8294	16.9357			UTP	#1	24.4105	24.4114	24.4449	-7.47481	-7.47571	-7.50927	-7.49249
		#2	16.7595	17.0441	17.0635	16.9557				#2	24.3908	24.4337	24.4533	-7.43507	-7.47793	-7.49756	-7.48775
		#3	16.3468	17.5103	17.6752	17.1774				#3	24.2581	24.7672	24.6881	-7.08065	-7.58975	-7.51069	-7.55022
	UDP	#1	17.0836	17.0798	17.1207	17.0947			UDP	#1	22.9625	22.958	22.9899	-5.86781	-5.86327	-5.89523	-5.87925
		#2	16.7199	17.178	17.1814	17.0265				#2	22.8138	22.8026	22.8321	-5.78736	-5.77612	-5.80561	-5.79086
		#3	16.4549	17.3143	17.3418	17.037				#3	22.5725	22.8564	22.8332	-5.5355	-5.81945	-5.79625	-5.80785
	LPS	#1	17.0889	17.1603	17.2216	17.1569			LPS	#1	21.7533	21.5807	21.5741	-4.59632	-4.42373	-4.41717	-4.42045
		#2	17.1538	17.2681	17.281	17.2343				#2	21.8294	22.0492	21.8121	-4.59514	-4.81485	-4.57779	-4.69632
		#3	16.9616	17.2127	17.2912	17.1552				#3	21.6152	21.7331	21.609	-4.46	-4.57795	-4.45377	-4.51586
	IFN	#1	17.4247	17.5731	17.7547	17.5841			IFN	#1	22.1551	22.1141	22.198	-4.57098	-4.53001	-4.61383	-4.57192
		#2	17.5526	17.5741	17.6615	17.596				#2	22.2595	22.3035	22.281	-4.66347	-4.70748	-4.68494	-4.69621
		#3	17.6163	17.6516	17.7069	17.6583				#3	22.0808	21.9955	22.0305	-4.4225	-4.3372	-4.37221	-4.35471
8h	Mock	#1	17.7789	17.7896	17.8937	17.8207		8h	Mock	#1	23.5299	23.369	23.6637	-5.70924	-5.54832	-5.843	-5.69566
		#2	17.6129	18.0613	17.7379	17.804				#2	23.3756	23.0848	23.1529	-5.57157	-5.28079	-5.34884	-5.31482
		#3	17.9869	17.6226	17.5129	17.7075				#3	23.1925	23.0188	23.1365	-5.48509	-5.31135	-5.42902	-5.37018
	ATP	#1	17.3301	17.3003	17.1777	17.2693			ATP	#1	26.9469	26.7653	26.9068	-9.67754	-9.49595	-9.6375	-9.56672
		#2	17.2792	17.27	17.3914	17.3135				#2	26.9125	27.0208	26.9695	-9.59892	-9.70721	-9.656	-9.6816
		#3	17.0062	16.997	17.1525	17.0519				#3	26.9798	27.0234	26.9766	-9.92787	-9.97148	-9.92467	-9.94807
	ADP	#1	17.0536	17.0682	17.1609	17.0943			ADP	#1	26.9658	26.9346	27.2587	-9.87157	-9.84035	-10.1644	-10.0024
		#2	17.3341	17.2643	17.2768	17.2917				#2	27.0679	27.2293	27.2366	-9.77612	-9.9376	-9.94486	-9.94123
		#3	16.9636	15.9517	16.8851	16.6001				#3	26.8603	27.0623	26.977	-10.2602	-10.4622	-10.3769	-10.4196
	Ap4A	#1	17.6655	17.3099	17.3528	17.4427			Ap4A	#1	26.1623	26.183	26.0134	-8.71959	-8.74024	-8.57065	-8.65545
		#2	17.3716	17.0713	17.1053	17.1827				#2	25.8722	25.9322	26.0446	-8.68949	-8.74948	-8.86186	-8.80567
		#3	17.9896	16.9748	18.0874	17.6839				#3	25.765	26.2358	25.9392	-8.08103	-8.55189	-8.25522	-8.40355
	UTP	#1	17.6407	17.6789	17.7403	17.6866			UTP	#1	24.2409	24.2544	24.1873	-6.5543	-6.56778	-6.50064	-6.53421
		#2	17.7274	17.2744	17.5668	17.5229				#2	24.137	24.09	24.2578	-6.61413	-6.56712	-6.73497	-6.65105
		#3	17.509	16.6534	17.7171	17.2931				#3	24.2128	23.9773	24.1996	-6.91964	-6.68414	-6.90643	-6.79529
	UDP	#1	18.1563	18.0161	18.1212	18.0979			UDP	#1	23.1069	23.1038	23.2487	-5.00901	-5.0059	-5.15086	-5.07838
		#2	17.2893	16.9516	16.9795	17.0735				#2	22.317	22.5049	22.4677	-5.24355	-5.4314	-5.39426	-5.41283
		#3	17.5418	17.4201	17.6036	17.5218				#3	22.5026	22.5038	22.524	-4.98081	-4.98196	-5.0022	-4.99208
	LPS	#1	17.3525	17.2516	17.2344	17.2795			LPS	#1	21.3702	21.361	21.3796	-4.0907	-4.08148	-4.10015	-4.09081
		#2	17.5095	17.3961	16.9852	17.2969				#2	21.6348	21.7975	21.6659	-4.33789	-4.50063	-4.36898	-4.43481
		#3	17.3127	16.7486	17.3834	17.1482				#3	21.2329	21.2201	21.3937	-4.08461	-4.07184	-4.24544	-4.15864
	IFN	#1	18.0589	17.8875	17.9617	17.9694			IFN	#1	23.3175	23.1571	23.1848	-5.34817	-5.18773	-5.21544	-5.20159
		#2	17.7591	17.7435	17.6865	17.7297				#2	22.6704	22.5411	22.7122	-4.94068	-4.81139	-4.98244	-4.89692
		#3	17.8076	18.7536	17.6178	18.0597				#3	22.4727	22.76	22.6551	-4.41301	-4.70031	-4.59544	-4.64787
10h	Mock	#1	17.7474	17.6944	17.5808	17.6742		10h	Mock	#1	22.9308	22.7887	22.9263	-5.25657	-5.11445	-5.25207	-5.18326
		#2	17.77	17.5744	17.6539	17.6661				#2	22.7928	22.7101	22.7332	-5.12667	-5.04392	-5.06709	-5.05551
		#3	18.1774	18.0208	18.0334	18.0772				#3	22.8753	22.6929	22.78	-4.7981	-4.61567	-4.70276	-4.65922
	ATP	#1	16.8876	16.9821	17.0595	16.9764			ATP	#1	25.404	25.4019	25.5167	-8.42757	-8.42554	-8.54028	-8.48291
		#2	18.3522	18.4114	18.45	18.4045				#2	26.9688	27.0909	27.0654	-8.56431	-8.68641	-8.66087	-8.67364
		#3	16.9913	17.2402	17.2082	17.1466				#3	25.7609	25.8386	25.8132	-8.61435	-8.69209	-8.66663	-8.67936
	ADP	#1	18.1054	18.0875	18.2352	18.1427			ADP	#1	26.7954	26.6918	26.7682	-8.65269	-8.54911	-8.62555	-8.58733
		#2	17.1463	16.9763	17.1935	17.1054				#2	25.6435	25.9788	25.8591	-8.53809	-8.87341	-8.75374	-8.81357
		#3	17.5361	17.568	17.7567	17.6202				#3	26.2313	26.3209	26.2959	-8.61109	-8.70062	-8.67571	-8.68816
	Ap4A	#1	18.1593	18.2786	18.325	18.2543			Ap4A	#1	25.741	25.6263	25.6759	-7.48668	-7.37198	-7.42157	-7.39677
		#2	18.3204	17.1829	18.3302	17.9445				#2	25.6406	25.9565	25.6588	-7.6961	-8.01195	-7.71433	-7.86314
		#3	17.4259	17.5091	17.6867	17.5406				#3	25.0374	24.8694	24.984	-7.49687	-7.3288	-7.44342	-7.38611
	UTP	#1	17.7122	18.1201	18.2185	18.0169			UTP	#1	23.5155	23.7586	23.7533	-5.49853	-5.74168	-5.73639	-5.73903
		#2	17.5541	16.2206	16.9275	16.9007				#2	22.2077	22.7867	22.1427	-5.30695	-5.88596	-5.24195	-5.56396
		#3	17.9246	17.9787	17.9869	17.9634				#3	22.9436	23.1995	22.7642	-4.98018	-5.23615	-4.80079	-5.01847
	UDP	#1	16.608	17.2864	17.3299	17.0748			UDP	#1	21.1306	21.3511	21.5075	-4.05581	-4.27636	-4.4327	-4.35453
		#2	17.5168	16.1298	16.8513	16.8327				#2	21.1095	21.5429	21.1247	-4.27687	-4.71022	-4.29204	-4.50113
		#3	18.2436	18.2811	18.3631	18.2959				#3	22.4521	22.4865	22.315	-4.15619	-4.1906	-4.0191	-4.10485
	LPS	#1	16.8068	16.6934	16.7889	16.7631			LPS	#1	20.8234	20.644	20.6441	-4.06031	-3.88092	-3.88108	-3.881
		#2	17.2898	16.1155	16.306	16.5704				#2	20.7676	20.6735	20.4385	-4.1972	-4.10306	-3.86803	-3.98555
		#3	16.9863	17.1627	17.293	17.1473				#3	20.1453	20.1568	20.0233	-2.99795	-3.00941	-2.876	-2.9427
	IFN	#1	17.011	17.2054	17.4648	17.227			IFN	#1	21.6051	21.7171	21.6825	-4.37807	-4.49004	-4.45543	-4.47274
		#2	17.6437	16.9086	17.1262	17.2262				#2	21.6944	21.6589	21.5532	-4.46819	-4.43271	-4.32697	-4.37984
		#3	17.7955	17.9109	17.9487	17.8851				#3	21.7678	21.7109	21.7779	-3.88272	-3.82589	-3.89282	-3.85936

## Sheet: IL6
GAPDH								IL6
Time	Nucleotide	Replicate	Ct Triplicates			Avg. Ct		Time	Nucleotide	Replicate	Ct Triplicates			-dCt Triplicates			Avg. -dCt
0h	Mock	#1	16.3731	16.4956	16.4007	16.4231		0h	Mock	#1	25.415	25.2915	25.2023	-8.99183	-8.8684	-8.77913	-8.87979
		#2	16.9953	17.092	17.0884	17.0586				#2	25.8652	25.7767	25.7399	-8.80663	-8.71809	-8.6813	-8.73534
		#3	17.5011	16.5993	16.6191	16.6092				#3	25.2773	25.4059	25.5877	-8.66802	-8.79663	-8.9785	-8.81438
	ATP	#1	16.7017	16.6426	16.5366	16.627			ATP	#1	25.6278	25.4184	25.5057	-9.00087	-8.79145	-8.87876	-8.89036
		#2	16.8589	17.0842	17.0506	16.9979				#2	25.9798	25.8816	25.8589	-8.98193	-8.88371	-8.86096	-8.90886
		#3	16.6067	16.7112	16.7536	16.6905				#3	25.4718	25.5751	25.7991	-8.78127	-8.88457	-9.10859	-8.92481
	ADP	#1	16.4912	16.5357	16.5064	16.5111			ADP	#1	25.4647	25.2341	25.1547	-8.95358	-8.72301	-8.64355	-8.77338
		#2	16.8258	16.9716	16.9951	16.9308				#2	25.7185	25.7969	25.8543	-8.78765	-8.86607	-8.92351	-8.85908
		#3	16.8128	16.7908	16.7562	16.7866				#3	25.5355	25.6387	25.6712	-8.74887	-8.8521	-8.88458	-8.82852
	Ap4A	#1	16.4629	16.5734	16.5868	16.5411			Ap4A	#1	25.2125	25.1112	25.2423	-8.6714	-8.57017	-8.70126	-8.64761
		#2	16.8299	16.8615	16.9131	16.8682				#2	25.4129	25.9897	25.429	-8.54469	-9.12152	-8.56083	-8.74234
		#3	16.7638	16.7622	16.8108	16.7789				#3	25.1794	25.388	25.3971	-8.40049	-8.60912	-8.61818	-8.5426
	UTP	#1	16.366	16.3251	16.374	16.355			UTP	#1	25.244	25.0499	24.9351	-8.88899	-8.6949	-8.58006	-8.72132
		#2	16.9766	17.0311	16.9252	16.9776				#2	25.9769	25.6063	25.7663	-8.99924	-8.62862	-8.78867	-8.80551
		#3	17.5922	18.1592	17.73	17.8271				#3	26.1613	26.2132	26.3226	-8.33422	-8.38603	-8.4955	-8.40525
	UDP	#1	17.1317	17.1869	17.2356	17.1847			UDP	#1	25.9851	25.9191	25.9402	-8.80033	-8.73439	-8.7555	-8.76341
		#2	17.6445	17.7682	17.7867	17.7331				#2	26.3195	26.3584	26.3944	-8.5864	-8.62527	-8.66125	-8.62431
		#3	16.6054	16.6661	16.7065	16.6593				#3	24.9957	25.0862	25.0169	-8.33635	-8.42685	-8.35757	-8.37359
	LPS	#1	16.3778	16.3799	16.3847	16.3808			LPS	#1	25.4179	25.5355	25.523	-9.03711	-9.15467	-9.14221	-9.11133
		#2	17.2011	17.2857	17.1514	17.2127				#2	26.2652	26.1898	26.3123	-9.05245	-8.97709	-9.09959	-9.04304
		#3	16.6758	16.7869	16.7467	16.7365				#3	25.5232	25.6261	25.6852	-8.78668	-8.88961	-8.94868	-8.87499
	IFN	#1	16.373	16.2853	16.469	16.3758			IFN	#1	25.176	25.3652	25.208	-8.80027	-8.98947	-8.83227	-8.874
		#2	17.7763	17.6638	17.6516	17.6972				#2	26.4994	26.5094	26.7179	-8.80219	-8.81213	-9.02066	-8.87833
		#3	16.8653	16.8992	16.9588	16.9078				#3	25.6005	25.6632	25.7441	-8.69276	-8.7554	-8.83632	-8.76149
1h	Mock	#1	17.8815	17.8112	17.8778	17.8568		1h	Mock	#1	26.9462	26.9725	26.9221	-9.0894	-9.11571	-9.06526	-9.09012
		#2	16.3504	16.8448	16.7512	16.6488				#2	25.954	25.7632	25.7693	-9.30518	-9.11441	-9.12056	-9.18005
		#3	16.7114	16.7904	17.0096	16.8372				#3	25.7417	26.0313	26.0733	-8.90452	-9.1941	-9.23613	-9.11158
	ATP	#1	16.5925	16.8215	16.9085	16.7742			ATP	#1	22.5437	22.6346	22.3878	-5.76955	-5.86036	-5.61365	-5.74785
		#2	17.0168	17.7612	17.5791	17.4524				#2	23.593	23.1811	22.878	-6.14068	-5.72874	-5.42562	-5.76501
		#3	16.9065	17.0399	17.1955	17.0473				#3	22.5643	22.9507	22.9569	-5.51699	-5.90341	-5.90957	-5.77666
	ADP	#1	17.9882	17.9346	17.9741	17.9657			ADP	#1	23.0224	23.0712	23.0371	-5.05678	-5.10555	-5.07147	-5.07793
		#2	16.0772	16.9369	16.7815	16.8592				#2	21.6419	21.6116	21.9082	-4.78272	-4.75246	-5.04906	-4.86141
		#3	16.9199	16.8722	17.3667	17.0529				#3	21.984	22.3738	22.4194	-4.93109	-5.3209	-5.36652	-5.20617
	Ap4A	#1	16.8928	16.6499	16.8753	16.806			Ap4A	#1	23.274	23.3519	23.2998	-6.46802	-6.54585	-6.49377	-6.50255
		#2	17.6918	17.8714	17.979	17.8474				#2	24.5015	24.333	24.4961	-6.65416	-6.48563	-6.64872	-6.59617
		#3	17.9641	17.6813	18.3253	17.9902				#3	24.7531	24.8641	24.9719	-6.7629	-6.87389	-6.98172	-6.87284
	UTP	#1	17.4475	17.4527	17.6377	17.5127			UTP	#1	24.394	24.6432	24.0001	-6.88132	-7.13049	-6.48745	-6.83309
		#2	16.7871	17.7313	17.6906	17.403				#2	24.375	24.1253	24.6465	-6.97201	-6.72228	-7.24348	-6.97926
		#3	17.3478	17.0776	17.671	17.3655				#3	24.6422	24.7655	24.7855	-7.27674	-7.40006	-7.42008	-7.36562
	UDP	#1	17.3916	17.4118	17.6526	17.4853			UDP	#1	24.741	24.707	24.5489	-7.25566	-7.22168	-7.06357	-7.1803
		#2	17.3618	17.7318	17.8181	17.6373				#2	24.8716	24.6897	25.0059	-7.23431	-7.05248	-7.36868	-7.21849
		#3	17.597	17.2379	17.9242	17.5864				#3	24.8749	25.1015	24.9335	-7.28851	-7.51512	-7.34715	-7.38359
	LPS	#1	17.6283	17.6017	17.8249	17.685			LPS	#1	25.2484	25.1516	24.6487	-7.56344	-7.46668	-6.96376	-7.33129
		#2	17.3216	17.5412	17.5068	17.4565				#2	25.8041	25.7459	25.8004	-8.34754	-8.28939	-8.34385	-8.32692
		#3	17.0244	16.7901	17.2477	17.0207				#3	24.881	24.9637	24.886	-7.86027	-7.94297	-7.86524	-7.88949
	IFN	#1	16.7368	16.7697	16.8722	16.7929			IFN	#1	25.0279	25.1173	25.1281	-8.23499	-8.32439	-8.3352	-8.29819
		#2	16.595	16.6348	16.7331	16.6543				#2	25.0354	25.0742	25.1069	-8.38104	-8.41989	-8.45259	-8.41784
		#3	16.748	16.5921	16.9033	16.7478				#3	25.1784	25.3654	25.5357	-8.43059	-8.61762	-8.78788	-8.61203
2h	Mock	#1	17.7039	17.0843	17.2122	17.3335		2h	Mock	#1	26.4357	26.0448	26.1575	-9.10223	-8.71131	-8.82404	-8.87919
		#2	17.2051	17.3026	17.3688	17.2922				#2	26.1434	26.3751	26.2465	-8.85122	-9.08297	-8.95432	-8.96283
		#3	17.4166	17.3926	17.3957	17.4016				#3	26.3549	26.288	26.2092	-8.95329	-8.88633	-8.8076	-8.88241
	ATP	#1	16.6591	17.029	17.0951	16.9277			ATP	#1	23.728	23.3589	23.7983	-6.80029	-6.4312	-6.87053	-6.70067
		#2	17.3058	17.1779	17.654	17.3792				#2	23.5018	23.8511	23.6486	-6.12253	-6.47185	-6.26936	-6.28791
		#3	16.7076	16.9482	16.9775	16.8778				#3	23.4047	23.3722	23.2901	-6.52687	-6.49443	-6.41232	-6.47787
	ADP	#1	16.6339	17.4243	17.3729	17.1437			ADP	#1	23.301	22.8386	23.1752	-6.15725	-5.69483	-6.03143	-5.96117
		#2	17.2871	17.3081	17.5398	17.3783				#2	23.2969	23.9764	23.3039	-5.91853	-6.59809	-5.9256	-6.14741
		#3	17.3839	17.3519	17.6241	17.4533				#3	23.4046	23.4027	23.4631	-5.95136	-5.94937	-6.00984	-5.97019
	Ap4A	#1	17.4906	18.134	18.1487	17.9244			Ap4A	#1	24.7913	23.7648	24.1022	-6.86687	-5.84038	-6.17778	-6.29501
		#2	17.0718	17.1908	17.1648	17.1424				#2	23.3381	23.3436	23.3798	-6.19568	-6.20112	-6.23737	-6.21139
		#3	17.2201	17.3003	17.4132	17.3112				#3	23.622	23.5513	23.6962	-6.31082	-6.24011	-6.38498	-6.31197
	UTP	#1	16.4106	17.1623	17.1084	16.8937			UTP	#1	23.6406	23.0301	23.3863	-6.74689	-6.13631	-6.49256	-6.45858
		#2	16.8722	17.1033	17.0932	17.0229				#2	23.6789	23.7518	23.6956	-6.65603	-6.72884	-6.67269	-6.68585
		#3	17.2797	17.2739	17.3602	17.3046				#3	23.9101	23.9645	23.9354	-6.60553	-6.65989	-6.63077	-6.63206
	UDP	#1	16.4675	17.0519	16.9884	16.836			UDP	#1	24.5585	24.0914	24.1605	-7.72258	-7.25541	-7.3245	-7.43416
		#2	16.7904	17.0017	17.1182	16.9701				#2	24.6792	24.7541	24.6798	-7.70907	-7.78401	-7.70974	-7.73427
		#3	17.1302	17.0942	17.2284	17.1509				#3	24.8224	24.5807	24.711	-7.67152	-7.42979	-7.56008	-7.5538
	LPS	#1	16.4028	17.4051	17.277	17.0283			LPS	#1	22.6702	21.7479	22.1505	-5.64189	-4.71964	-5.12217	-5.16123
		#2	16.7891	16.9258	17.1974	16.9708				#2	23.5191	23.6993	23.5287	-6.54836	-6.72857	-6.55792	-6.61162
		#3	17.2182	17.1864	17.2991	17.2346				#3	22.2129	22.2064	22.2186	-4.97827	-4.97184	-4.98407	-4.97806
	IFN	#1	16.5174	17.4707	17.3164	17.1015			IFN	#1	24.6323	23.9191	24.2591	-7.53083	-6.81765	-7.15762	-7.1687
		#2	17.4314	17.2797	17.4267	17.3793				#2	25.0489	24.9617	24.984	-7.66959	-7.58238	-7.60474	-7.6189
		#3	17.1579	17.1586	17.2728	17.1964				#3	24.4371	24.4651	24.5352	-7.24072	-7.26869	-7.33874	-7.28272
3h	Mock	#1	17.3997	17.3438	17.35	17.3645		3h	Mock	#1	26.3877	26.2634	26.1157	-9.02324	-8.89888	-8.75119	-8.8911
		#2	17.4617	17.2987	17.2976	17.3527				#2	26.1269	26.0646	26.008	-8.77422	-8.71194	-8.65534	-8.71383
		#3	17.5179	17.5444	17.5169	17.5264				#3	26.2567	26.1042	26.1486	-8.73028	-8.57779	-8.62215	-8.64341
	ATP	#1	17.2861	17.3912	17.4711	17.3828			ATP	#1	24.0115	24.2773	24.0666	-6.62875	-6.89449	-6.68383	-6.73569
		#2	17.05	17.1792	17.2494	17.1595				#2	23.8718	23.938	23.8972	-6.71225	-6.77849	-6.7377	-6.74281
		#3	17.5329	17.4036	17.4321	17.4562				#3	24.1566	24.2416	24.3631	-6.70034	-6.78535	-6.90685	-6.79752
	ADP	#1	17.2071	18.1477	17.3949	17.5832			ADP	#1	26.0471	23.5805	23.5373	-8.46386	-5.99724	-5.95401	-6.80504
		#2	17.2978	17.4115	17.4562	17.3885				#2	23.7306	23.812	23.7141	-6.34211	-6.42344	-6.32554	-6.3637
		#3	17.5282	17.6159	17.6891	17.611				#3	24.0988	24.1198	24.1193	-6.48771	-6.50878	-6.50829	-6.5016
	Ap4A	#1	18.0232	17.3722	17.4619	17.6191			Ap4A	#1	24.0517	23.8549	23.6756	-6.43262	-6.2358	-6.05645	-6.24162
		#2	17.215	17.3411	17.4525	17.3362				#2	23.98	24.0297	23.9907	-6.64387	-6.69357	-6.65453	-6.66399
		#3	17.4612	17.5957	17.6479	17.5682				#3	24.2518	24.2857	24.5372	-6.68359	-6.71747	-6.96895	-6.79
	UTP	#1	17.0964	17.1492	17.2306	17.1587			UTP	#1	23.7139	23.7996	23.5204	-6.55516	-6.64081	-	-6.59799
		#2	17.246	17.292	17.4656	17.3345				#2	23.8938	23.9518	23.8589	-6.55927	-6.6173	-6.52436	-6.56698
		#3	17.3384	17.4828	17.5044	17.4419				#3	23.9515	23.9186	23.9268	-6.50962	-6.47675	-6.48495	-6.49044
	UDP	#1	17.0147	17.1811	17.2008	17.1322			UDP	#1	24.4235	24.405	24.4149	-7.29129	-7.27282	-7.28271	-7.28227
		#2	17.1616	17.5019	17.5423	17.4019				#2	24.6975	24.6925	24.6988	-7.29558	-7.29058	-7.29685	-7.29433
		#3	17.2406	17.2718	17.2612	17.2579				#3	24.6008	24.6301	24.7548	-7.34295	-7.37226	-7.49695	-7.40405
	LPS	#1	17.1862	17.3034	17.3583	17.2826			LPS	#1	23.1376	23.1413	23.0813	-5.85492	-5.85865	-5.7987	-5.83742
		#2	17.0692	17.1277	17.2415	17.1461				#2	23.6714	23.4957	23.3792	-6.52535	-6.34956	-6.23311	-6.36934
		#3	17.4635	17.5281	17.6083	17.5333				#3	23.049	23.1493	23.1447	-5.51567	-5.61605	-5.61139	-5.58104
	IFN	#1	17.2077	17.2495	17.3457	17.2676			IFN	#1	24.6338	24.6309	25.1278	-7.36614	-7.36327	-7.86017	-7.52986
		#2	17.4739	17.5519	17.6991	17.575				#2	24.7473	24.7322	24.757	-7.1723	-7.15719	-7.18201	-7.1705
		#3	17.2847	17.4863	17.6888	17.4866				#3	24.9107	25.0687	25.1259	-7.42416	-7.5821	-7.63936	-7.54854
4h	Mock	#1	16.908	17.0213	17.1118	17.0137		4h	Mock	#1	26.016	25.7861	25.6803	-9.00226	-8.77235	-8.66662	-8.81374
		#2	17.1239	17.1848	17.3097	17.2061				#2	26.3663	25.9712	25.9117	-9.16019	-8.76506	-8.70558	-8.87695
		#3	17.5401	17.3049	17.4559	17.4336				#3	26.1821	26.2233	26.2169	-8.74844	-8.78964	-8.78323	-8.77377
	ATP	#1	16.8424	16.9789	17.0114	16.9442			ATP	#1	24.1208	24.1811	24.0135	-7.17659	-7.23689	-7.06925	-7.16091
		#2	16.8159	16.9525	16.9689	16.9125				#2	24.4443	24.5117	24.6438	-7.5318	-7.5992	-7.73136	-7.62079
		#3	17.1513	17.2832	17.2615	17.232				#3	24.97	25.0075	25.1381	-7.738	-7.77552	-7.90615	-7.80655
	ADP	#1	17.4697	17.5195	17.7157	17.5683			ADP	#1	24.3001	24.2889	24.2943	-6.73186	-6.72066	-6.72603	-6.72618
		#2	17.1049	17.2925	17.3337	17.2437				#2	23.9031	24.0183	23.9733	-6.65935	-6.7746	-6.72957	-6.72117
		#3	17.0579	17.0724	17.2067	17.1123				#3	24.1388	24.2505	24.1314	-7.0265	-7.13819	-7.01908	-7.06126
	Ap4A	#1	17.1006	17.1555	17.301	17.1857			Ap4A	#1	24.2865	24.274	24.3757	-7.10075	-7.08828	-7.19003	-7.12635
		#2	17.092	17.198	17.2597	17.1833				#2	24.6836	24.4677	24.4414	-7.50036	-7.28446	-7.25819	-7.34767
		#3	17.1684	17.2684	17.3517	17.2628				#3	24.4336	24.3667	24.4462	-7.17074	-7.10388	-7.18338	-7.15267
	UTP	#1	17.178	17.0896	17.2416	17.1698			UTP	#1	23.6864	23.6889	23.6315	-6.51661	-6.51914	-6.46179	-6.49918
		#2	16.9014	16.8792	17.0082	16.9296				#2	23.4093	23.6248	23.5979	-6.47972	-6.69519	-6.66831	-6.61441
		#3	17.0644	17.1561	17.2068	17.1424				#3	23.7767	23.9122	23.8191	-6.63432	-6.76979	-6.67675	-6.69362
	UDP	#1	16.8308	17.045	17.0812	16.9857			UDP	#1	24.2207	24.1631	24.2028	-7.23503	-7.17745	-7.21717	-7.20988
		#2	16.9801	16.9823	17.1354	17.0326				#2	24.3349	24.4671	24.4081	-7.30228	-7.43452	-7.37554	-7.37078
		#3	17.1795	17.2827	17.2815	17.2479				#3	24.7421	24.7257	24.7374	-7.49415	-7.47777	-7.48946	-7.48712
	LPS	#1	16.8334	16.6499	16.8664	16.7832			LPS	#1	22.2774	22.2351	22.207	-5.49413	-5.45182	-5.42379	-5.45658
		#2	17.0591	16.9107	17.1156	17.0285				#2	22.5303	22.5759	22.6603	-5.50181	-5.54745	-5.63187	-5.56037
		#3	17.1388	17.2256	17.2739	17.2128				#3	22.5785	22.6731	22.6395	-5.36578	-5.46033	-5.42673	-5.41761
	IFN	#1	17.0796	17.0307	17.1865	17.0989			IFN	#1	24.5944	24.2778	24.4453	-7.49551	-7.17882	-7.34634	-7.34022
		#2	17.3448	17.2486	17.4345	17.3426				#2	24.5332	24.6562	24.5497	-7.19054	-7.31358	-7.20712	-7.23708
		#3	17.156	17.3362	17.3156	17.2693				#3	24.5541	24.6097	24.6957	-7.28478	-7.3404	-7.42642	-7.35054
6h	Mock	#1	17.3552	17.3658	17.2596	17.3269		6h	Mock	#1	25.8959	26.0724	25.8681	-8.56905	-8.74552	-8.5412	-8.61859
		#2	17.6839	17.3709	17.4747	17.5098				#2	26.2625	26.1379	26.1157	-8.75267	-8.62804	-8.60592	-8.66221
		#3	17.496	17.457	17.6442	17.5324				#3	26.4339	26.4566	26.3761	-8.90147	-8.92421	-8.84364	-8.88977
	ATP	#1	16.8577	16.9853	17.0179	16.9536			ATP	#1	25.6514	25.688	25.6188	-8.69774	-8.73434	-8.6652	-8.69909
		#2	16.9035	16.9873	17.0178	16.9695				#2	25.5876	25.6789	25.5926	-8.61811	-8.70936	-8.62305	-8.65017
		#3	17.0137	17.2426	17.0711	17.1091				#3	26.0397	26.0499	25.9939	-8.93056	-8.94074	-8.88473	-8.91868
	ADP	#1	16.9029	16.9978	17.1022	17.001			ADP	#1	24.9182	25.0417	25.019	-7.91718	-8.04067	-8.01801	-7.99196
		#2	16.9209	16.9143	16.9864	16.9405				#2	25.2788	25.3546	25.28	-8.33828	-8.41405	-8.33949	-8.36394
		#3	17.0955	17.2698	17.3422	17.2358				#3	25.3377	25.2779	25.2554	-8.10185	-8.04211	-8.01956	-8.05451
	Ap4A	#1	17.0306	17.0444	17.0779	17.051			Ap4A	#1	25.1923	25.3166	25.2053	-8.1413	-8.26564	-8.15438	-8.18711
		#2	16.911	16.9864	16.8531	16.9168				#2	25.4094	25.3153	25.3177	-8.49257	-8.3985	-8.40084	-8.43064
		#3	16.8453	17.1149	17.0824	17.0142				#3	25.7431	25.5803	25.8497	-8.72884	-8.56604	-8.83551	-8.71013
	UTP	#1	16.9956	16.9819	16.8294	16.9357			UTP	#1	25.097	25.216	25.2852	-8.1613	-8.28033	-8.34956	-8.26373
		#2	16.7595	17.0441	17.0635	16.9557				#2	25.2189	25.1877	25.14	-8.26322	-8.23201	-8.18427	-8.2265
		#3	16.3468	17.5103	17.6752	17.1774				#3	25.5603	25.4567	25.5851	-8.38292	-8.27928	-8.40768	-8.35663
	UDP	#1	17.0836	17.0798	17.1207	17.0947			UDP	#1	25.0119	25.2651	25.1532	-7.91719	-8.17042	-8.05851	-8.04871
		#2	16.7199	17.178	17.1814	17.0265				#2	25.3074	25.1828	25.0124	-8.28099	-8.15635	-7.98592	-8.14109
		#3	16.4549	17.3143	17.3418	17.037				#3	25.281	25.1116	25.2937	-8.24403	-8.07465	-8.25674	-8.19181
	LPS	#1	17.0889	17.1603	17.2216	17.1569			LPS	#1	23.685	23.7512	23.5905	-6.52802	-6.59421	-6.43357	-6.5186
		#2	17.1538	17.2681	17.281	17.2343				#2	24.1867	24.0677	24.2443	-6.95239	-6.83335	-7.01003	-6.93192
		#3	16.9616	17.2127	17.2912	17.1552				#3	23.9159	23.886	24.0071	-6.76072	-6.73076	-6.85189	-6.78112
	IFN	#1	17.4247	17.5731	17.7547	17.5841			IFN	#1	25.5345	25.6293	25.8606	-7.95033	-8.04515	-8.2765	-8.09066
		#2	17.5526	17.5741	17.6615	17.596				#2	25.9615	25.8539	25.8698	-8.36543	-8.25784	-8.27373	-8.299
		#3	17.6163	17.6516	17.7069	17.6583				#3	25.8007	25.8199	25.8912	-8.14243	-8.16159	-8.23291	-8.17898
8h	Mock	#1	17.7789	17.7896	17.8937	17.8207		8h	Mock	#1	26.1903	26.3037	26.1962	-8.36958	-8.48297	-8.37552	-8.40936
		#2	17.6129	18.0613	17.7379	17.804				#2	26.1068	25.9927	26.0717	-8.30273	-8.18866	-8.2677	-8.25303
		#3	17.9869	17.6226	17.5129	17.7075				#3	26.1193	26.1584	26.3531	-8.41183	-8.4509	-8.64566	-8.5028
	ATP	#1	17.3301	17.3003	17.1777	17.2693			ATP	#1	26.5067	26.4971	26.5371	-9.23737	-9.22774	-9.26779	-9.2443
		#2	17.2792	17.27	17.3914	17.3135				#2	26.5875	26.6577	26.6936	-9.27397	-9.34416	-9.38002	-9.33272
		#3	17.0062	16.997	17.1525	17.0519				#3	26.52	26.6584	26.5814	-9.46806	-9.60645	-9.52945	-9.53465
	ADP	#1	17.0536	17.0682	17.1609	17.0943			ADP	#1	26.354	26.5362	26.4233	-9.25979	-9.44196	-9.32908	-9.34361
		#2	17.3341	17.2643	17.2768	17.2917				#2	26.4555	26.5828	26.7201	-9.16375	-9.29109	-9.42841	-9.29442
		#3	16.9636	15.9517	16.8851	16.6001				#3	26.3145	26.5234	26.5163	-9.7144	-9.92329	-9.91615	-9.85128
	Ap4A	#1	17.6655	17.3099	17.3528	17.4427			Ap4A	#1	26.1142	25.9526	26.052	-8.67145	-8.50988	-8.6093	-8.59687
		#2	17.3716	17.0713	17.1053	17.1827				#2	25.8486	25.8281	26.0231	-8.66587	-8.64539	-8.84034	-8.7172
		#3	17.9896	16.9748	18.0874	17.6839				#3	26.8355	26.851	26.9861	-9.15156	-9.16708	-9.30212	-9.20692
	UTP	#1	17.6407	17.6789	17.7403	17.6866			UTP	#1	26.3172	26.2912	26.209	-8.63058	-8.60455	-8.52238	-8.58584
		#2	17.7274	17.2744	17.5668	17.5229				#2	25.9531	26.0226	25.9552	-8.4302	-8.49976	-8.43238	-8.45412
		#3	17.509	16.6534	17.7171	17.2931				#3	26.1323	26.2325	26.223	-8.83917	-8.93939	-8.9299	-8.90282
	UDP	#1	18.1563	18.0161	18.1212	18.0979			UDP	#1	26.2727	26.1823	26.1528	-8.17478	-8.08445	-8.05494	-8.10473
		#2	17.2893	16.9516	16.9795	17.0735				#2	25.0788	25.1165	25.1327	-8.00532	-8.043	-8.05919	-8.03584
		#3	17.5418	17.4201	17.6036	17.5218				#3	25.6104	25.57	25.5831	-8.08856	-8.04819	-8.06129	-8.06601
	LPS	#1	17.3525	17.2516	17.2344	17.2795			LPS	#1	24.8182	24.7837	24.4454	-7.53874	-7.50417	-7.16593	-7.40295
		#2	17.5095	17.3961	16.9852	17.2969				#2	24.9135	24.6435	24.667	-7.61661	-7.34658	-7.37008	-7.44442
		#3	17.3127	16.7486	17.3834	17.1482				#3	24.4508	24.5295	24.6328	-7.30258	-7.38125	-7.48455	-7.38946
	IFN	#1	18.0589	17.8875	17.9617	17.9694			IFN	#1	26.9095	26.8914	26.9394	-8.94013	-8.92199	-8.97004	-8.94406
		#2	17.7591	17.7435	17.6865	17.7297				#2	26.1848	26.2533	26.5328	-8.45503	-8.5236	-8.80308	-8.5939
		#3	17.8076	18.7536	17.6178	18.0597				#3	26.164	26.242	26.3438	-8.10431	-8.18233	-8.28416	-8.19027
10h	Mock	#1	17.7474	17.6944	17.5808	17.6742		10h	Mock	#1	26.2891	26.127	26.1049	-8.61486	-8.45272	-8.43064	-8.49941
		#2	17.77	17.5744	17.6539	17.6661				#2	25.9068	25.9587	25.9666	-8.24064	-8.2926	-8.30046	-8.2779
		#3	18.1774	18.0208	18.0334	18.0772				#3	26.1792	26.3728	26.18	-8.10197	-8.29556	-8.10273	-8.16676
	ATP	#1	16.8876	16.9821	17.0595	16.9764			ATP	#1	26.5161	26.559	26.5389	-9.53971	-9.58261	-9.56253	-9.56162
		#2	18.3522	18.4114	18.45	18.4045				#2	27.5336	27.8792	27.7889	-9.12906	-9.47471	-9.38435	-9.32937
		#3	16.9913	17.2402	17.2082	17.1466				#3	26.5646	26.5635	26.5805	-9.41803	-9.41696	-9.434	-9.42299
	ADP	#1	18.1054	18.0875	18.2352	18.1427			ADP	#1	27.8336	27.8505	27.9785	-9.69086	-9.7078	-9.83579	-9.74482
		#2	17.1463	16.9763	17.1935	17.1054				#2	26.4999	26.6542	26.8102	-9.39448	-9.5488	-9.70483	-9.54937
		#3	17.5361	17.568	17.7567	17.6202				#3	27.0327	27.1142	26.9833	-9.41244	-9.49395	-9.36307	-9.42315
	Ap4A	#1	18.1593	18.2786	18.325	18.2543			Ap4A	#1	26.5377	26.6446	26.7853	-8.28337	-8.39026	-8.53097	-8.40153
		#2	18.3204	17.1829	18.3302	17.9445				#2	26.6543	26.8669	26.9771	-8.70974	-8.92241	-9.0326	-8.88825
		#3	17.4259	17.5091	17.6867	17.5406				#3	25.6775	25.3788	26.0318	-8.13693	-7.83819	-8.49129	-8.15547
	UTP	#1	17.7122	18.1201	18.2185	18.0169			UTP	#1	26.4496	26.4779	26.5497	-8.43268	-8.46098	-8.53281	-8.47549
		#2	17.5541	16.2206	16.9275	16.9007				#2	24.9746	25.6503	25.638	-8.07392	-8.74955	-8.7373	-8.52026
		#3	17.9246	17.9787	17.9869	17.9634				#3	25.8173	25.0889	25.9033	-7.85395	-7.12549	-7.93996	-7.6398
	UDP	#1	16.608	17.2864	17.3299	17.0748			UDP	#1	25.8046	24.9344	24.944	-8.72988	-7.85961	-7.86926	-8.15292
		#2	17.5168	16.1298	16.8513	16.8327				#2	24.5087	25.0606	25.7879	-7.67606	-8.22799	-8.95528	-8.28644
		#3	18.2436	18.2811	18.3631	18.2959				#3	26.1423	25.5451	26.0134	-7.84634	-7.24914	-7.7175	-7.60433
	LPS	#1	16.8068	16.6934	16.7889	16.7631			LPS	#1	23.8297	23.961	24.0125	-7.06668	-7.19795	-7.24939	-7.17134
		#2	17.2898	16.1155	16.306	16.5704				#2	24.0571	24.324	24.4456	-7.48663	-7.75352	-7.87517	-7.70511
		#3	16.9863	17.1627	17.293	17.1473				#3	23.9157	23.0282	23.669	-6.76831	-5.88082	-6.52164	-6.39026
	IFN	#1	17.011	17.2054	17.4648	17.227			IFN	#1	25.5471	25.4013	25.6542	-8.32009	-8.17423	-8.42717	-8.30716
		#2	17.6437	16.9086	17.1262	17.2262				#2	25.257	25.7338	25.703	-8.03077	-8.50756	-8.4768	-8.33838
		#3	17.7955	17.9109	17.9487	17.8851				#3	25.6522	25.332	25.5863	-7.76718	-7.44693	-7.70123	-7.63845

## Sheet: IL1B
GAPDH								IL1B
Time	Nucleotide	Replicate	Ct Triplicates			Avg. Ct		Time	Nucleotide	Replicate	Ct Triplicates			-dCt Triplicates			Avg. -dCt
0h	Mock	#1	16.3731	16.4956	16.4007	16.4231		0h	Mock	#1	23.3652	23.4594	23.9881	-6.9421	-7.03631	-7.56495	-7.18112
		#2	16.9953	17.092	17.0884	17.0586				#2	24.1309	23.9151	23.8384	-7.07236	-6.8565	-6.77984	-6.9029
		#3	17.5011	16.5993	16.6191	16.6092				#3	23.6553	23.5227	23.416	-7.0461	-6.91349	-6.80678	-6.92212
	ATP	#1	16.7017	16.6426	16.5366	16.627			ATP	#1	24.487	24.3295	23.8412	-7.86006	-7.70255	-7.2142	-7.59227
		#2	16.8589	17.0842	17.0506	16.9979				#2	24.5396	24.4063	24.2847	-7.54167	-7.40844	-7.28675	-7.41229
		#3	16.6067	16.7112	16.7536	16.6905				#3	23.9775	23.8684	23.9111	-7.287	-7.17794	-7.22057	-7.2285
	ADP	#1	16.4912	16.5357	16.5064	16.5111			ADP	#1	24.3507	24.1503	23.5163	-7.83964	-7.63917	-7.00522	-7.49468
		#2	16.8258	16.9716	16.9951	16.9308				#2	24.3522	24.1274	23.9517	-7.42134	-7.19654	-7.02091	-7.21293
		#3	16.8128	16.7908	16.7562	16.7866				#3	24.0202	23.9033	23.7841	-7.23367	-7.11673	-6.99749	-7.11596
	Ap4A	#1	16.4629	16.5734	16.5868	16.5411			Ap4A	#1	23.6661	23.507	22.9661	-7.12506	-6.9659	-6.42506	-6.83867
		#2	16.8299	16.8615	16.9131	16.8682				#2	23.6987	23.6758	23.5792	-6.8305	-6.80763	-6.71102	-6.78305
		#3	16.7638	16.7622	16.8108	16.7789				#3	23.7369	23.727	23.6905	-6.95804	-6.9481	-6.91156	-6.93924
	UTP	#1	16.366	16.3251	16.374	16.355			UTP	#1	23.3287	23.193	22.9528	-6.97362	-6.83792	-6.5978	-6.80312
		#2	16.9766	17.0311	16.9252	16.9776				#2	23.6987	23.9849	23.4053	-6.72103	-7.00726	-6.42763	-6.71864
		#3	17.5922	18.1592	17.73	17.8271				#3	24.3963	24.3722	24.2743	-6.56913	-6.54504	-6.44718	-6.52045
	UDP	#1	17.1317	17.1869	17.2356	17.1847			UDP	#1	24.0511	23.982	23.9675	-6.86638	-6.79729	-6.78281	-6.81549
		#2	17.6445	17.7682	17.7867	17.7331				#2	24.4713	24.411	24.2239	-6.73818	-6.6779	-6.49082	-6.63563
		#3	16.6054	16.6661	16.7065	16.6593				#3	23.4407	23.2619	23.2715	-6.78133	-6.60262	-6.61222	-6.66539
	LPS	#1	16.3778	16.3799	16.3847	16.3808			LPS	#1	23.6418	23.5213	23.4752	-7.26096	-7.14047	-7.09444	-7.16529
		#2	17.2011	17.2857	17.1514	17.2127				#2	24.4733	24.8821	24.0928	-7.2606	-7.66936	-6.88005	-7.27
		#3	16.6758	16.7869	16.7467	16.7365				#3	23.9225	23.8533	23.7989	-7.18599	-7.11681	-7.06243	-7.12174
	IFN	#1	16.373	16.2853	16.469	16.3758			IFN	#1	23.4716	23.4605	23.4004	-7.0958	-7.0847	-7.02464	-7.06838
		#2	17.7763	17.6638	17.6516	17.6972				#2	24.5022	24.4962	24.2146	-6.80495	-6.79898	-6.51732	-6.70708
		#3	16.8653	16.8992	16.9588	16.9078				#3	24.0223	24.0494	23.8868	-7.11451	-7.14159	-6.97905	-7.07838
1h	Mock	#1	17.8815	17.8112	17.8778	17.8568		1h	Mock	#1	24.6522	25.0758	24.9077	-6.79536	-7.21898	-7.05084	-7.02173
		#2	16.3504	16.8448	16.7512	16.6488				#2	23.9235	23.5244	23.844	-7.27469	-6.87557	-7.1952	-7.11516
		#3	16.7114	16.7904	17.0096	16.8372				#3	24.238	23.724	23.9965	-7.40087	-6.88682	-7.1593	-7.149
	ATP	#1	16.5925	16.8215	16.9085	16.7742			ATP	#1	19.4835	19.4933	19.5655	-2.70927	-2.7191	-2.7913	-2.73989
		#2	17.0168	17.7612	17.5791	17.4524				#2	20.7802	20.0235	20.6132	-3.32785	-2.57119	-3.16084	-3.01996
		#3	16.9065	17.0399	17.1955	17.0473				#3	20.1973	19.4193	20.0162	-3.15005	-2.37205	-2.9689	-2.83033
	ADP	#1	17.9882	17.9346	17.9741	17.9657			ADP	#1	19.5266	19.4188	19.3606	-1.56098	-1.4532	-1.395	-1.46973
		#2	16.0772	16.9369	16.7815	16.8592				#2	19.1537	18.1125	18.7726	-2.29449	-1.25333	-1.91338	-1.8204
		#3	16.9199	16.8722	17.3667	17.0529				#3	19.2679	18.4802	19.1217	-2.21494	-1.42724	-2.06882	-1.90367
	Ap4A	#1	16.8928	16.6499	16.8753	16.806			Ap4A	#1	20.7416	20.8049	20.8369	-3.93562	-3.99892	-4.03092	-3.98849
		#2	17.6918	17.8714	17.979	17.8474				#2	22.292	21.2353	21.9094	-4.44459	-3.38789	-4.06205	-3.96484
		#3	17.9641	17.6813	18.3253	17.9902				#3	22.186	21.7605	21.9605	-4.19583	-3.77031	-3.97027	-3.9788
	UTP	#1	17.4475	17.4527	17.6377	17.5127			UTP	#1	20.8158	20.9105	20.8393	-3.30315	-3.39785	-3.32663	-3.34254
		#2	16.7871	17.7313	17.6906	17.403				#2	21.2295	20.1846	21.0625	-3.82651	-2.78159	-3.65951	-3.42254
		#3	17.3478	17.0776	17.671	17.3655				#3	20.9981	20.2328	20.8487	-3.63264	-2.86734	-3.48326	-3.32775
	UDP	#1	17.3916	17.4118	17.6526	17.4853			UDP	#1	22.1542	22.4155	22.545	-4.66889	-4.93017	-5.05962	-4.88622
		#2	17.3618	17.7318	17.8181	17.6373				#2	22.5836	21.9925	22.4164	-4.94632	-4.35525	-4.77912	-4.69356
		#3	17.597	17.2379	17.9242	17.5864				#3	22.5913	22.0587	22.5756	-5.0049	-4.47235	-4.9892	-4.82215
	LPS	#1	17.6283	17.6017	17.8249	17.685			LPS	#1	22.6067	22.6696	22.866	-4.92172	-4.98459	-5.18103	-5.02911
		#2	17.3216	17.5412	17.5068	17.4565				#2	22.8895	22.4148	22.5789	-5.43302	-4.95824	-5.12236	-5.17121
		#3	17.0244	16.7901	17.2477	17.0207				#3	22.7413	22.2059	22.4029	-5.72058	-5.1852	-5.38219	-5.42933
	IFN	#1	16.7368	16.7697	16.8722	16.7929			IFN	#1	23.6714	23.885	23.9503	-6.87854	-7.09208	-7.15739	-7.04267
		#2	16.595	16.6348	16.7331	16.6543				#2	23.8582	23.6149	23.6294	-7.20385	-6.96061	-6.97513	-7.04653
		#3	16.748	16.5921	16.9033	16.7478				#3	24.0228	23.9361	23.8767	-7.27496	-7.18835	-7.12888	-7.1974
2h	Mock	#1	17.7039	17.0843	17.2122	17.3335		2h	Mock	#1	23.8115	23.1686	24.1943	-6.47803	-5.8351	-6.8608	-6.39131
		#2	17.2051	17.3026	17.3688	17.2922				#2	24.3376	24.6262	24.4397	-7.04547	-7.33402	-7.14753	-7.17567
		#3	17.4166	17.3926	17.3957	17.4016				#3	24.6531	24.4306	24.4995	-7.2515	-7.02892	-7.09786	-7.1261
	ATP	#1	16.6591	17.029	17.0951	16.9277			ATP	#1	19.0477	18.4506	19.5015	-2.11996	-1.52287	-2.57382	-2.07222
		#2	17.3058	17.1779	17.654	17.3792				#2	19.9159	19.6938	19.5389	-2.53666	-2.3146	-2.15962	-2.33696
		#3	16.7076	16.9482	16.9775	16.8778				#3	19.3167	19.1516	19.1483	-2.43894	-2.27382	-2.27048	-2.32775
	ADP	#1	16.6339	17.4243	17.3729	17.1437			ADP	#1	18.8117	18.246	19.2139	-1.66797	-1.10232	-2.07016	-1.61349
		#2	17.2871	17.3081	17.5398	17.3783				#2	19.2944	19.3444	19.3034	-1.91603	-1.96609	-1.92506	-1.93573
		#3	17.3839	17.3519	17.6241	17.4533				#3	19.606	19.5287	19.4169	-2.15271	-2.07545	-1.96365	-2.06393
	Ap4A	#1	17.4906	18.134	18.1487	17.9244			Ap4A	#1	21.0041	20.152	21.1835	-3.07967	-2.22762	-3.25913	-2.85547
		#2	17.0718	17.1908	17.1648	17.1424				#2	19.9874	20.1412	19.9255	-2.84497	-2.99874	-2.78308	-2.87559
		#3	17.2201	17.3003	17.4132	17.3112				#3	20.4233	20.3911	20.3436	-3.11212	-3.07986	-3.03246	-3.07482
	UTP	#1	16.4106	17.1623	17.1084	16.8937			UTP	#1	20.0686	19.4514	20.5523	-3.17483	-2.55766	-3.65853	-3.13034
		#2	16.8722	17.1033	17.0932	17.0229				#2	20.3227	20.4062	20.2372	-3.29981	-3.38329	-3.21433	-3.29914
		#3	17.2797	17.2739	17.3602	17.3046				#3	20.7398	20.7057	20.6541	-3.43521	-3.40113	-3.34947	-3.39527
	UDP	#1	16.4675	17.0519	16.9884	16.836			UDP	#1	22.5344	21.6534	22.9779	-5.69849	-4.81743	-6.14198	-5.55263
		#2	16.7904	17.0017	17.1182	16.9701				#2	22.6869	22.7096	22.6082	-5.71678	-5.73947	-5.6381	-5.69812
		#3	17.1302	17.0942	17.2284	17.1509				#3	23.0804	23.1132	23.0395	-5.92949	-5.96227	-5.88856	-5.92677
	LPS	#1	16.4028	17.4051	17.277	17.0283			LPS	#1	18.7026	17.6432	18.5282	-1.67432	-0.614909	-1.49994	-1.26306
		#2	16.7891	16.9258	17.1974	16.9708				#2	19.8724	19.9593	19.7188	-2.9016	-2.98852	-2.74805	-2.87939
		#3	17.2182	17.1864	17.2991	17.2346				#3	18.4681	18.5514	18.4891	-1.23354	-1.31686	-1.25448	-1.26829
	IFN	#1	16.5174	17.4707	17.3164	17.1015			IFN	#1	23.7486	22.7901	23.7374	-6.64713	-5.68865	-6.63591	-6.3239
		#2	17.4314	17.2797	17.4267	17.3793				#2	24.0468	23.9001	23.803	-6.66752	-6.52085	-6.42371	-6.53736
		#3	17.1579	17.1586	17.2728	17.1964				#3	23.7449	23.5692	23.6732	-6.54849	-6.37278	-6.47682	-6.46603
3h	Mock	#1	17.3997	17.3438	17.35	17.3645		3h	Mock	#1	24.6143	24.3414	24.3811	-7.24978	-6.9769	-7.01664	-7.08111
		#2	17.4617	17.2987	17.2976	17.3527				#2	24.5514	24.4302	24.3676	-7.1987	-7.07755	-7.0149	-7.09705
		#3	17.5179	17.5444	17.5169	17.5264				#3	24.4292	24.4609	24.3857	-6.90277	-6.93449	-6.85932	-6.89886
	ATP	#1	17.2861	17.3912	17.4711	17.3828			ATP	#1	20.2949	20.0786	20.2296	-2.91213	-2.69582	-2.84682	-2.81825
		#2	17.05	17.1792	17.2494	17.1595				#2	20.1533	19.9817	20.0809	-2.99372	-2.82221	-2.92131	-2.91241
		#3	17.5329	17.4036	17.4321	17.4562				#3	20.3185	20.1896	20.3271	-2.86227	-2.73338	-2.87088	-2.82217
	ADP	#1	17.2071	18.1477	17.3949	17.5832			ADP	#1	19.7833	19.5218	19.6001	-2.20003	-1.93859	-2.01683	-2.05182
		#2	17.2978	17.4115	17.4562	17.3885				#2	20.0016	19.878	19.7588	-2.61303	-2.48948	-2.37032	-2.49094
		#3	17.5282	17.6159	17.6891	17.611				#3	20.2057	20.1545	19.9494	-2.59465	-2.54344	-2.33839	-2.49216
	Ap4A	#1	18.0232	17.3722	17.4619	17.6191			Ap4A	#1	21.053	20.569	20.7876	-3.43385	-2.94986	-3.16851	-3.18407
		#2	17.215	17.3411	17.4525	17.3362				#2	21.2092	21.0285	21.2529	-3.87307	-3.69232	-3.91674	-3.82738
		#3	17.4612	17.5957	17.6479	17.5682				#3	21.3522	21.2885	21.2735	-3.78395	-3.72026	-3.7053	-3.7365
	UTP	#1	17.0964	17.1492	17.2306	17.1587			UTP	#1	21.0078	20.8041	20.816	-3.84904	-3.64539	-3.65727	-3.71724
		#2	17.246	17.292	17.4656	17.3345				#2	21.098	20.8909	20.914	-3.76352	-3.55638	-3.57951	-3.63314
		#3	17.3384	17.4828	17.5044	17.4419				#3	21.1082	20.9713	20.9694	-3.6663	-3.5294	-3.52757	-3.57442
	UDP	#1	17.0147	17.1811	17.2008	17.1322			UDP	#1	23.8171	23.4914	23.5507	-6.68485	-6.35921	-6.41846	-6.48751
		#2	17.1616	17.5019	17.5423	17.4019				#2	24.0064	23.862	23.8057	-6.60453	-6.46011	-6.40376	-6.48947
		#3	17.2406	17.2718	17.2612	17.2579				#3	23.9682	23.6454	23.7675	-6.71037	-6.38749	-6.50958	-6.53581
	LPS	#1	17.1862	17.3034	17.3583	17.2826			LPS	#1	21.3639	21.381	21.2806	-4.08125	-4.09837	-3.99796	-4.05919
		#2	17.0692	17.1277	17.2415	17.1461				#2	21.857	21.6753	21.6045	-4.71091	-4.52924	-4.45839	-4.56618
		#3	17.4635	17.5281	17.6083	17.5333				#3	21.2504	21.1505	21.1324	-3.71713	-3.61717	-3.59911	-3.64447
	IFN	#1	17.2077	17.2495	17.3457	17.2676			IFN	#1	24.0717	24.0833	23.9632	-6.80402	-6.81567	-6.69553	-6.77174
		#2	17.4739	17.5519	17.6991	17.575				#2	24.3352	24.3502	24.175	-6.76016	-6.77517	-6.59999	-6.71177
		#3	17.2847	17.4863	17.6888	17.4866				#3	24.4609	24.4284	24.3217	-6.97434	-6.94186	-6.83512	-6.91711
4h	Mock	#1	16.908	17.0213	17.1118	17.0137		4h	Mock	#1	24.0964	24.2754	24.2826	-7.08273	-7.26172	-7.26889	-7.20445
		#2	17.1239	17.1848	17.3097	17.2061				#2	24.4386	24.1495	24.1748	-7.23245	-6.94338	-6.96868	-7.04817
		#3	17.5401	17.3049	17.4559	17.4336				#3	24.6554	24.6577	24.3476	-7.22181	-7.22405	-6.91398	-7.11995
	ATP	#1	16.8424	16.9789	17.0114	16.9442			ATP	#1	20.3228	20.4222	20.6891	-3.37863	-3.47794	-3.74489	-3.53382
		#2	16.8159	16.9525	16.9689	16.9125				#2	20.5364	20.4037	20.3616	-3.62399	-3.4912	-3.44911	-3.52143
		#3	17.1513	17.2832	17.2615	17.232				#3	21.0516	20.8876	20.8484	-3.81966	-3.6556	-3.61645	-3.69723
	ADP	#1	17.4697	17.5195	17.7157	17.5683			ADP	#1	20.1717	20.3149	20.3644	-2.60342	-2.74657	-2.79612	-2.71537
		#2	17.1049	17.2925	17.3337	17.2437				#2	20.0872	19.9684	19.7022	-2.84353	-2.72465	-2.45851	-2.67556
		#3	17.0579	17.0724	17.2067	17.1123				#3	20.0195	19.9685	20.0415	-2.90718	-2.85623	-2.92915	-2.89752
	Ap4A	#1	17.1006	17.1555	17.301	17.1857			Ap4A	#1	21.0232	21.1184	21.1968	-3.83752	-3.93273	-4.01113	-3.92713
		#2	17.092	17.198	17.2597	17.1833				#2	21.3002	21.4945	20.9081	-4.11698	-4.31128	-3.72484	-4.05104
		#3	17.1684	17.2684	17.3517	17.2628				#3	21.115	21.3173	20.9979	-3.85219	-4.05449	-3.73504	-3.88057
	UTP	#1	17.178	17.0896	17.2416	17.1698			UTP	#1	21.2574	21.3473	21.3429	-4.08762	-4.17757	-4.17317	-4.14612
		#2	16.9014	16.8792	17.0082	16.9296				#2	21.1552	21.2008	20.9765	-4.22554	-4.27119	-4.04684	-4.18119
		#3	17.0644	17.1561	17.2068	17.1424				#3	21.4577	21.3928	21.2938	-4.3153	-4.25043	-4.15143	-4.23905
	UDP	#1	16.8308	17.045	17.0812	16.9857			UDP	#1	23.5886	23.5219	23.4874	-6.60299	-6.53624	-6.50179	-6.54701
		#2	16.9801	16.9823	17.1354	17.0326				#2	23.6177	23.6371	23.6721	-6.58508	-6.60448	-6.63951	-6.60969
		#3	17.1795	17.2827	17.2815	17.2479				#3	24.122	24.0324	23.9101	-6.87407	-6.78448	-6.66218	-6.77358
	LPS	#1	16.8334	16.6499	16.8664	16.7832			LPS	#1	19.9735	19.9954	20.0293	-3.19024	-3.21219	-3.24606	-3.21616
		#2	17.0591	16.9107	17.1156	17.0285				#2	20.6248	20.6107	20.4215	-3.59636	-3.58226	-3.39305	-3.52389
		#3	17.1388	17.2256	17.2739	17.2128				#3	20.5567	20.5309	20.4683	-3.34392	-3.31812	-3.25556	-3.30587
	IFN	#1	17.0796	17.0307	17.1865	17.0989			IFN	#1	24.1765	24.4403	24.2316	-7.07753	-7.3414	-7.13269	-7.18387
		#2	17.3448	17.2486	17.4345	17.3426				#2	24.4873	24.4864	25.0331	-7.14471	-7.14379	-7.69043	-7.32631
		#3	17.156	17.3362	17.3156	17.2693				#3	24.5905	24.5413	24.3397	-7.3212	-7.27202	-7.07041	-7.22121
6h	Mock	#1	17.3552	17.3658	17.2596	17.3269		6h	Mock	#1	24.2966	25.0541	24.1128	-6.9697	-7.72723	-6.78597	-7.16097
		#2	17.6839	17.3709	17.4747	17.5098				#2	24.571	24.9507	24.2486	-7.06117	-7.44083	-6.73879	-7.08026
		#3	17.496	17.457	17.6442	17.5324				#3	24.5247	25.2028	24.5985	-6.99225	-7.67036	-7.06607	-7.24289
	ATP	#1	16.8577	16.9853	17.0179	16.9536			ATP	#1	21.5831	21.5509	21.5768	-4.62946	-4.5973	-4.62315	-4.61664
		#2	16.9035	16.9873	17.0178	16.9695				#2	21.6225	21.4823	21.4929	-4.65298	-4.51276	-4.52343	-4.56306
		#3	17.0137	17.2426	17.0711	17.1091				#3	21.9238	21.8066	21.8784	-4.81467	-4.69744	-4.76922	-4.76044
	ADP	#1	16.9029	16.9978	17.1022	17.001			ADP	#1	20.7227	20.6621	20.6681	-3.72172	-3.66108	-3.66711	-3.6833
		#2	16.9209	16.9143	16.9864	16.9405				#2	20.989	21.0215	20.8983	-4.04852	-4.08097	-3.95775	-4.02908
		#3	17.0955	17.2698	17.3422	17.2358				#3	21.1271	20.9554	21.0567	-3.8913	-3.71959	-3.82088	-3.81059
	Ap4A	#1	17.0306	17.0444	17.0779	17.051			Ap4A	#1	21.4369	21.3032	21.2167	-4.38593	-4.25226	-4.16572	-4.26797
		#2	16.911	16.9864	16.8531	16.9168				#2	21.7612	21.5142	21.1885	-4.84441	-4.59742	-4.27171	-4.57118
		#3	16.8453	17.1149	17.0824	17.0142				#3	21.7656	21.7152	21.693	-4.75141	-4.701	-4.67881	-4.71041
	UTP	#1	16.9956	16.9819	16.8294	16.9357			UTP	#1	23.0159	23.1886	23.2137	-6.08026	-6.25292	-6.27803	-6.20373
		#2	16.7595	17.0441	17.0635	16.9557				#2	23.1304	23.2078	22.9688	-6.1747	-6.25205	-6.01312	-6.14662
		#3	16.3468	17.5103	17.6752	17.1774				#3	23.8056	23.5103	23.691	-6.62818	-6.33282	-6.51352	-6.49151
	UDP	#1	17.0836	17.0798	17.1207	17.0947			UDP	#1	23.9187	23.8182	23.7084	-6.82403	-6.72346	-6.61373	-6.72041
		#2	16.7199	17.178	17.1814	17.0265				#2	23.8112	23.8956	23.6308	-6.78472	-6.8691	-6.60433	-6.75271
		#3	16.4549	17.3143	17.3418	17.037				#3	23.9185	23.9125	23.9775	-6.8815	-6.87554	-6.94049	-6.89918
	LPS	#1	17.0889	17.1603	17.2216	17.1569			LPS	#1	21.3226	21.341	21.3068	-4.16568	-4.18406	-4.14983	-4.16652
		#2	17.1538	17.2681	17.281	17.2343				#2	22.0543	22.1015	21.8943	-4.82002	-4.86722	-4.66	-4.78241
		#3	16.9616	17.2127	17.2912	17.1552				#3	21.8404	21.8886	21.7013	-4.6852	-4.73344	-4.54606	-4.6549
	IFN	#1	17.4247	17.5731	17.7547	17.5841			IFN	#1	24.8995	24.9018	24.8267	-7.31541	-7.31768	-7.24259	-7.29189
		#2	17.5526	17.5741	17.6615	17.596				#2	24.9347	24.9217	24.8508	-7.3387	-7.32562	-7.25475	-7.30635
		#3	17.6163	17.6516	17.7069	17.6583				#3	25.1642	25.0846	24.926	-7.50597	-7.42629	-7.26776	-7.4
8h	Mock	#1	17.7789	17.7896	17.8937	17.8207		8h	Mock	#1	24.6247	24.9398	24.5176	-6.80399	-7.11911	-6.69687	-6.87332
		#2	17.6129	18.0613	17.7379	17.804				#2	24.5552	24.2123	24.1544	-6.75115	-6.40827	-6.35037	-6.50326
		#3	17.9869	17.6226	17.5129	17.7075				#3	24.5245	24.8277	25.2512	-6.81702	-7.12027	-7.54372	-7.16034
	ATP	#1	17.3301	17.3003	17.1777	17.2693			ATP	#1	22.3174	22.1326	22.2474	-5.04805	-4.86322	-4.978	-4.96309
		#2	17.2792	17.27	17.3914	17.3135				#2	22.1407	22.3019	22.3652	-4.82711	-4.9884	-5.05165	-4.95572
		#3	17.0062	16.997	17.1525	17.0519				#3	21.954	22.2799	22.3258	-4.90212	-5.228	-5.27384	-5.13466
	ADP	#1	17.0536	17.0682	17.1609	17.0943			ADP	#1	21.9416	22.0292	21.8576	-4.84738	-4.93496	-4.76333	-4.84856
		#2	17.3341	17.2643	17.2768	17.2917				#2	21.7889	21.6707	22.0289	-4.49721	-4.37897	-4.73716	-4.53778
		#3	16.9636	15.9517	16.8851	16.6001				#3	21.6885	21.9421	21.7251	-5.08834	-5.34202	-5.12493	-5.1851
	Ap4A	#1	17.6655	17.3099	17.3528	17.4427			Ap4A	#1	22.2845	22.0534	22.1123	-4.84174	-4.6107	-4.66957	-4.70734
		#2	17.3716	17.0713	17.1053	17.1827				#2	21.3885	21.1671	21.9014	-4.20582	-3.98441	-4.7187	-4.30298
		#3	17.9896	16.9748	18.0874	17.6839				#3	22.1545	23.9602	22.6231	-4.47055	-6.27631	-4.93918	-5.22868
	UTP	#1	17.6407	17.6789	17.7403	17.6866			UTP	#1	24.2595	24.0991	24.3393	-6.57292	-6.41244	-6.65265	-6.54601
		#2	17.7274	17.2744	17.5668	17.5229				#2	23.0919	23.1965	24.0312	-5.56899	-5.67366	-6.50836	-5.917
		#3	17.509	16.6534	17.7171	17.2931				#3	23.8239	24.2615	24.3022	-6.53072	-6.96832	-7.00906	-6.83603
	UDP	#1	18.1563	18.0161	18.1212	18.0979			UDP	#1	24.6699	24.5389	24.6485	-6.57198	-6.44098	-6.55057	-6.52118
		#2	17.2893	16.9516	16.9795	17.0735				#2	22.8056	23.1475	23.7044	-5.73215	-6.07408	-6.63091	-6.14571
		#3	17.5418	17.4201	17.6036	17.5218				#3	23.9781	23.9787	24.0732	-6.45629	-6.45693	-6.55138	-6.4882
	LPS	#1	17.3525	17.2516	17.2344	17.2795			LPS	#1	21.8822	21.6395	21.7332	-4.60271	-4.36003	-4.45366	-4.47213
		#2	17.5095	17.3961	16.9852	17.2969				#2	21.3431	21.6066	22.2415	-4.04623	-4.30968	-4.94462	-4.43351
		#3	17.3127	16.7486	17.3834	17.1482				#3	22.303	22.2596	22.3048	-5.15474	-5.11137	-5.15657	-5.14089
	IFN	#1	18.0589	17.8875	17.9617	17.9694			IFN	#1	25.524	25.4688	25.4089	-7.55459	-7.49946	-7.43949	-7.49785
		#2	17.7591	17.7435	17.6865	17.7297				#2	24.4223	24.8791	25.0454	-6.69254	-7.14935	-7.31573	-7.05254
		#3	17.8076	18.7536	17.6178	18.0597				#3	25.0208	24.9116	24.9271	-6.96115	-6.85196	-6.86739	-6.8935
10h	Mock	#1	17.7474	17.6944	17.5808	17.6742		10h	Mock	#1	24.4475	24.8062	24.2781	-6.77329	-7.13196	-6.60382	-6.83636
		#2	17.77	17.5744	17.6539	17.6661				#2	24.4494	24.8032	24.2576	-6.78323	-7.13704	-6.59146	-6.83725
		#3	18.1774	18.0208	18.0334	18.0772				#3	24.6151	25.0507	24.6086	-6.53784	-6.9735	-6.53142	-6.68092
	ATP	#1	16.8876	16.9821	17.0595	16.9764			ATP	#1	22.3248	22.2125	22.2566	-5.34846	-5.23616	-5.28021	-5.28828
		#2	18.3522	18.4114	18.45	18.4045				#2	23.5504	23.4265	23.4509	-5.14592	-5.02195	-5.04634	-5.0714
		#3	16.9913	17.2402	17.2082	17.1466				#3	22.3855	22.4042	22.0985	-5.23895	-5.25767	-4.95196	-5.14953
	ADP	#1	18.1054	18.0875	18.2352	18.1427			ADP	#1	22.9818	23.016	22.9648	-4.83908	-4.87334	-4.82212	-4.84485
		#2	17.1463	16.9763	17.1935	17.1054				#2	22.3122	22.1875	22.1645	-5.20684	-5.08208	-5.05916	-5.11603
		#3	17.5361	17.568	17.7567	17.6202				#3	22.5623	22.5287	22.0925	-4.94203	-4.90849	-4.47226	-4.77426
	Ap4A	#1	18.1593	18.2786	18.325	18.2543			Ap4A	#1	22.7232	22.3701	22.879	-4.46888	-4.11585	-4.62467	-4.40313
		#2	18.3204	17.1829	18.3302	17.9445				#2	22.9161	23.0187	22.96	-4.97159	-5.07415	-5.01547	-5.02041
		#3	17.4259	17.5091	17.6867	17.5406				#3	21.6297	22.0513	21.0873	-4.08918	-4.51077	-3.54672	-4.04889
	UTP	#1	17.7122	18.1201	18.2185	18.0169			UTP	#1	24.3431	23.8568	24.1281	-6.3262	-5.83989	-6.1112	-6.09243
		#2	17.5541	16.2206	16.9275	16.9007				#2	23.8287	23.9612	23.8899	-6.92802	-7.0605	-6.98912	-6.99254
		#3	17.9246	17.9787	17.9869	17.9634				#3	23.5051	23.9835	23.222	-5.54173	-6.02011	-5.25862	-5.60682
	UDP	#1	16.608	17.2864	17.3299	17.0748			UDP	#1	23.6741	23.2769	23.326	-6.59939	-6.20214	-6.25127	-6.35093
		#2	17.5168	16.1298	16.8513	16.8327				#2	23.9912	23.8636	23.8158	-7.15856	-7.03099	-6.98318	-7.05758
		#3	18.2436	18.2811	18.3631	18.2959				#3	24.6116	24.5783	24.2238	-6.3157	-6.28236	-5.92789	-6.17532
	LPS	#1	16.8068	16.6934	16.7889	16.7631			LPS	#1	22.0763	21.8125	21.8843	-5.31319	-5.0494	-5.12126	-5.16129
		#2	17.2898	16.1155	16.306	16.5704				#2	22.2205	22.0194	21.9321	-5.6501	-5.44898	-5.36169	-5.48692
		#3	16.9863	17.1627	17.293	17.1473				#3	21.5455	21.6911	21.2301	-4.39818	-4.54372	-4.08273	-4.34154
	IFN	#1	17.011	17.2054	17.4648	17.227			IFN	#1	24.3306	23.9747	24.149	-7.10356	-6.74762	-6.92192	-6.92437
		#2	17.6437	16.9086	17.1262	17.2262				#2	24.6334	24.5589	24.4274	-7.40717	-7.33272	-7.20121	-7.3137
		#3	17.7955	17.9109	17.9487	17.8851				#3	24.5527	24.7964	24.329	-6.66765	-6.91139	-6.444	-6.67435
