# Supplementary material for: Systematic P2Y receptor survey identifies P2Y11 as modulator of immune responses and virus replication in macrophages
Source: EMBO J. 2023 Oct 26;42(23):e113279. doi: 10.15252/embj.2022113279 (PMC10690470; doi:10.15252/embj.2022113279)
Supplement: Supplementary file 9 — Source Data for Figure 3 [file EMBJ-42-e113279-s004.zip › Figure_3/3C/3C_RT-qPCR_Relative_expression.xlsx]

## Sheet: Legend
	Source data Fig. 3C:	Analysis of GAPDH, IL8 and TNFA expression in BLaER1 macrophages treated with various concentrations of nucleotides for 2 h
	Columns	Description
	Nucleotide	The type of nucleotide treatment
	Concentration	The concentration of the nucleotide treatment
	Replicate	The number of biological replicates
	Ct. Triplicates	The Ct values for three technical replicates
	Avg. Ct	The average of the technical replicates for the housekeeping gene (GAPDH)
	-dCt Triplicates	The individal technical triplicate Ct values subtracted the Avg. Ct of the housekeeping gene
	Avg. -dCt	The average of the -dCt technical triplicates
	Value markings	Description
	Grey	Value omitted due to incorrect meltingcurve or inconclusive amplification curve
	Bold	Values used for the figure as biological replicates
	-	Value not detected: -

## Sheet: IL8
GAPDH								IL8
Nucleotide	Concentration	Replicate	Ct Triplicates			Avg. Ct		Nucleotide	Concentration	Replicate	Ct Triplicates			-dCt Triplicates			Avg. -dCt
Mock	-	#1	18.563	18.13	17.8548	18.1826		Mock	-	#1	21.5692	23.6322	21.9736	-3.3866	-5.44955	-3.79102	-4.20905
		#2	18.3159	18.2592	17.5954	18.0569				#2	24.408	22.2226	22.0597	-6.3511	-4.16577	-4.00283	-4.8399
		#3	18.2392	18.695	18.2672	18.4005				#3	22.3418	21.6229	21.9788	-3.94132	-3.22248	-3.57836	-3.58072
Ap4A	0.5 µM	#1	18.282	18.5791	18.4349	18.432		Ap4A	0.5 µM	#1	22.083	22.0445	21.8995	-3.65098	-3.61246	-3.46751	-3.57698
		#2	18.1401	18.3875	18.6033	18.377				#2	22.6124	22.9346	21.9481	-4.23539	-4.55767	-3.57112	-4.12139
		#3	18.0555	18.1417	18.2725	18.1566				#3	21.3907	21.8735	22.0147	-3.23416	-3.71688	-3.85814	-3.60306
	5 µM	#1	18.5181	18.444	18.5055	18.4892			5 µM	#1	20.7545	21.3019	20.8129	-2.26525	-2.81265	-2.3237	-2.4672
		#2	18.5349	18.3437	18.9153	18.598				#2	21.2356	21.2484	20.8355	-2.63763	-2.65047	-2.23749	-2.50853
		#3	17.9998	18.2064	18.3702	18.1922				#3	21.2092	21.2482	21.4663	-3.01704	-3.056	-3.27413	-3.11572
	50 µM	#1	17.9734	18.289	17.8946	18.0523			50 µM	#1	16.2665	16.0171	16.4603	1.78588	2.03522	1.59206	1.80439
		#2	17.7659	18.266	18.3707	18.1342				#2	16.381	15.8055	16.7875	1.75324	2.32867	1.34676	1.80956
		#3	17.5572	17.8487	17.9004	17.7688				#3	16.4121	16.1641	16.1338	1.35665	1.60472	1.63497	1.53211
	500 µM	#1	17.8978	18.3861	18.073	18.119			500 µM	#1	16.6682	16.5272	16.7664	1.45078	1.5918	1.35258	1.46505
		#2	18.4096	18.4396	18.4588	18.436				#2	16.3441	16.5505	16.7309	2.09187	1.88551	1.70508	1.89415
		#3	17.6232	17.6878	17.9065	17.7392				#3	16.3665	16.7236	16.553	1.37268	1.0156	1.18617	1.19148
ATP	0.5 µM	#1	18.4205	18.564	18.0986	18.3611		ATP	0.5 µM	#1	22.8498	22.6932	22.4864	-4.48874	-4.33217	-4.12531	-4.31541
		#2	18.5035	18.3165	18.526	18.4487				#2	22.8556	22.305	22.6968	-4.40694	-3.85636	-4.24811	-4.17047
		#3	18.4239	18.388	18.2061	18.3394				#3	23.4621	21.9501	21.8227	-5.1227	-3.6107	-3.48334	-4.07224
	5 µM	#1	17.6819	18.5547	18.6407	18.2924			5 µM	#1	22.3305	21.7289	22.1333	-4.03804	-3.43647	-3.84085	-3.77179
		#2	18.0467	18.2353	18.7402	18.3407				#2	21.904	21.5858	21.9471	-3.56327	-3.24512	-3.60642	-3.4716
		#3	19.2566	19.2943	19.3492	19.3				#3	22.6559	22.2934	22.2906	-3.35586	-2.99339	-2.99052	-3.11326
	50 µM	#1	18.357	18.5044	18.6797	18.5137			50 µM	#1	15.9072	16.3606	16.3549	2.60651	2.15311	2.15878	2.30613
		#2	18.3406	18.3611	18.5989	18.4336				#2	16.324	16.0504	16.1913	2.10955	2.38317	2.24225	2.24499
		#3	18.8016	18.9895	18.8938	18.895				#3	16.4199	16.2456	16.5001	2.47506	2.64937	2.39488	2.50643
	500 µM	#1	18.142	18.3655	18.2257	18.2444			500 µM	#1	16.2649	16.4826	16.3218	1.97947	1.76177	1.92259	1.88795
		#2	18.5717	18.682	18.8057	18.6865				#2	16.4396	16.2135	16.3608	2.24687	2.47301	2.32567	2.34852
		#3	18.2395	18.3377	18.5433	18.3735				#3	16.2065	15.9393	17.1226	2.16706	2.43424	1.25089	1.95073
ADP	0.5 µM	#1	18.7186	18.6144	18.7731	18.702		ADP	0.5 µM	#1	22.8507	23.0997	22.0696	-4.14867	-4.39763	-3.36756	-3.97129
		#2	18.7597	18.592	18.8067	18.7195				#2	22.8158	22.4271	20.9198	-4.09638	-3.70765	-2.20034	-3.33479
		#3	17.8977	18.26	18.1404	18.0994				#3	21.8493	21.8044	22.221	-3.74992	-3.70507	-4.12166	-3.85888
	5 µM	#1	18.7442	18.6057	18.8115	18.7205			5 µM	#1	21.7146	21.5507	21.736	-2.99418	-2.83022	-3.01558	-2.94666
		#2	19.4116	19.2018	19.5551	19.3895				#2	22.996	22.8914	22.8348	-3.6065	-3.50188	-3.44526	-3.51788
		#3	17.8297	18.3186	18.0951	18.0811				#3	21.0121	21.2732	21.265	-2.93101	-3.19211	-3.18389	-3.10234
	50 µM	#1	18.1191	18.1029	18.1541	18.1254			50 µM	#1	16.1699	16.5881	16.2081	1.95551	1.53724	1.91731	1.80335
		#2	18.1462	18.0383	18.2668	18.1504				#2	16.1556	16.468	16.246	1.99478	1.68241	1.90448	1.86056
		#3	17.2704	17.6111	17.8617	17.5811				#3	16.0942	15.497	16.0566	1.4869	2.08402	1.5245	1.69847
	500 µM	#1	19.3294	19.1309	19.3709	19.2771			500 µM	#1	16.6036	17.24	17.0135	2.67352	2.03708	2.26363	2.32474
		#2	19.2501	19.492	19.2011	19.3144				#2	17.3525	17.1724	17.3627	1.96192	2.14195	1.95167	2.01851
		#3	17.8788	17.7704	17.9554	17.8682				#3	16.2137	16.4181	16.3921	1.65453	1.45004	1.47607	1.52688
UTP	0.5 µM	#1	18.4982	18.4078	18.6047	18.5036		UTP	0.5 µM	#1	21.3386	21.767	22.4713	-2.83504	-3.26339	-3.96774	-3.35539
		#2	18.4971	18.1606	18.3129	18.3235				#2	21.9741	21.8629	21.4151	-3.65057	-3.53938	-3.09155	-3.42717
		#3	18.4298	19.6793	18.5187	18.8759				#3	21.1309	21.2125	20.8636	-2.25499	-2.33663	-1.98765	-2.19309
	5 µM	#1	18.0143	18.2877	18.385	18.229			5 µM	#1	19.44	20.5024	21.9967	-1.21096	-2.27335	-3.76764	-2.41732
		#2	17.9017	18.2992	18.3614	18.1874				#2	21.2529	21.6847	21.5412	-3.06551	-3.49728	-3.35378	-3.30552
		#3	18.1946	18.48	18.6669	18.4472				#3	21.7517	21.2	21.9551	-3.30456	-2.75282	-3.50789	-3.18842
	50 µM	#1	18.6746	18.3802	18.7307	18.5952			50 µM	#1	19.8094	21.104	21.6667	-1.21423	-2.50882	-3.07154	-2.26486
		#2	18.9174	18.8336	18.9295	18.8935				#2	21.3107	20.8245	21.5447	-2.41716	-1.93103	-2.65122	-2.33314
		#3	18.5957	18.7893	18.792	18.7257				#3	21.1578	21.2051	21.649	-2.43209	-2.4794	-2.9233	-2.6116
	500 µM	#1	18.0289	18.5265	18.2374	18.2643			500 µM	#1	17.7925	17.2	17.657	0.471749	1.0643	0.607232	0.714428
		#2	18.441	18.7981	18.9344	18.7245				#2	17.3354	17.2848	17.4243	1.38915	1.43976	1.30022	1.37637
		#3	18.498	18.6482	18.9143	18.6868				#3	17.4127	17.2787	17.1826	1.27416	1.40812	1.50419	1.39549
UDP	0.5 µM	#1	18.422	18.6298	18.8026	18.6181		UDP	0.5 µM	#1	21.0831	21.4881	21.6611	-2.46496	-2.86998	-3.04292	-2.79262
		#2	19.0372	19.1344	19.2181	19.1299				#2	22.506	22.9481	22.3574	-3.37613	-3.81824	-3.22751	-3.47396
		#3	18.0533	18.291	18.3387	18.2277				#3	21.3106	21.4617	21.6153	-3.08293	-3.23408	-3.38767	-3.23489
	5 µM	#1	19.5635	19.1694	19.4654	19.3994			5 µM	#1	20.8832	22.3737	21.5087	-1.48374	-2.97424	-2.1093	-2.18909
		#2	19.2254	19.4696	19.5789	19.4246				#2	23.0842	22.9948	22.8362	-3.6596	-3.57013	-3.41161	-3.54711
		#3	18.5764	18.9775	19.0865	18.8802				#3	21.7144	22.2229	21.9485	-2.83427	-3.34275	-3.06835	-3.08179
	50 µM	#1	21.1298	21.3312	21.2894	21.2501			50 µM	#1	25.946	24.4207	24.8356	-4.69581	-3.1706	-3.58544	-3.81728
		#2	19.8935	20.2623	20.2598	20.1385				#2	23.7168	23.3781	23.6907	-3.57827	-3.23957	-3.5522	-3.45668
		#3	18.8371	18.9476	19.2002	18.995				#3	22.4926	22.3336	22.2442	-3.49761	-3.33866	-3.24924	-3.36184
	500 µM	#1	20.1818	19.8512	19.9522	19.9951			500 µM	#1	23.1641	22.1838	22.1972	-3.169	-2.18875	-2.20206	-2.51994
		#2	19.0226	19.1062	18.8776	19.0021				#2	21.6964	21.7028	21.3743	-2.69426	-2.70066	-2.37217	-2.58903
		#3	19.1925	19.2429	19.3852	19.2735				#3	21.2774	21.3823	21.7335	-2.00384	-2.10874	-2.45995	-2.19084

## Sheet: TNFA
GAPDH								TNFA
Nucleotide	Concentration	Replicate	Ct Triplicates			Avg. Ct		Nucleotide	Concentration	Replicate	Ct Triplicates			-dCt Triplicates			Avg. -dCt
Mock	-	#1	18.563	18.13	17.8548	18.1826		Mock	-	#1	24.6927	25.5209	25.0192	-6.51013	-7.33832	-6.8366	-6.89502
		#2	18.3159	18.2592	17.5954	18.0569				#2	25.0557	24.9858	24.7676	-6.99883	-6.92891	-6.71073	-6.87949
		#3	18.2392	18.695	18.2672	18.4005				#3	24.956	24.1282	23.2716	-6.55555	-5.72778	-4.87113	-5.71815
Ap4A	0.5 µM	#1	18.282	18.5791	18.4349	18.432		Ap4A	0.5 µM	#1	25.3323	25.2366	24.2573	-6.90032	-6.80461	-5.82532	-6.51008
		#2	18.1401	18.3875	18.6033	18.377				#2	25.1131	26.7032	25.154	-6.73615	-8.32626	-6.777	-7.2798
		#3	18.0555	18.1417	18.2725	18.1566				#3	24.7141	24.5938	24.6767	-6.55747	-6.43721	-6.52009	-6.50492
	5 µM	#1	18.5181	18.444	18.5055	18.4892			5 µM	#1	25.9034	25.4851	25.9436	-7.41422	-6.9959	-7.45436	-7.28816
		#2	18.5349	18.3437	18.9153	18.598				#2	25.7482	25.6572	25.7594	-7.1502	-7.05922	-7.16141	-7.12361
		#3	17.9998	18.2064	18.3702	18.1922				#3	25.4671	25.3581	25.3138	-7.27498	-7.16593	-7.12164	-7.18752
	50 µM	#1	17.9734	18.289	17.8946	18.0523			50 µM	#1	25.7089	25.926	26.4262	-7.65653	-7.87366	-8.37389	-7.96803
		#2	17.7659	18.266	18.3707	18.1342				#2	28.185	26.4635	26.5193	-10.0508	-8.32924	-8.38513	-8.92171
		#3	17.5572	17.8487	17.9004	17.7688				#3	25.3252	25.8799	25.9816	-7.55638	-8.1111	-8.21285	-7.96011
	500 µM	#1	17.8978	18.3861	18.073	18.119			500 µM	#1	27.4872	26.999	26.477	-9.36826	-8.88001	-8.35801	-8.86876
		#2	18.4096	18.4396	18.4588	18.436				#2	26.717	27.1454	27.8295	-8.281	-8.70943	-9.39346	-8.79463
		#3	17.6232	17.6878	17.9065	17.7392				#3	27.0124	26.929	27.3133	-9.27322	-9.18986	-9.57409	-9.34572
ATP	0.5 µM	#1	18.4205	18.564	18.0986	18.3611		ATP	0.5 µM	#1	25.2582	22.5167	24.698	-6.89716	-4.15566	-6.33695	-5.79659
		#2	18.5035	18.3165	18.526	18.4487				#2	25.5025	25.4058	25.0429	-7.05385	-6.95715	-6.59421	-6.8684
		#3	18.4239	18.388	18.2061	18.3394				#3	24.4273	24.4371	24.4948	-6.08789	-6.09776	-6.15543	-6.11369
	5 µM	#1	17.6819	18.5547	18.6407	18.2924			5 µM	#1	25.2131	24.5967	24.1813	-6.92064	-6.30426	-5.88884	-6.37125
		#2	18.0467	18.2353	18.7402	18.3407				#2	25.5481	25.4791	25.2602	-7.20734	-7.1384	-6.9195	-7.08841
		#3	19.2566	19.2943	19.3492	19.3				#3	26.0378	25.6737	25.8459	-6.73779	-6.37367	-6.54591	-6.55246
	50 µM	#1	18.357	18.5044	18.6797	18.5137			50 µM	#1	26.2401	26.4578	26.3384	-7.72643	-7.94407	-7.82467	-7.83173
		#2	18.3406	18.3611	18.5989	18.4336				#2	26.5023	26.4516	26.3727	-8.06875	-8.01801	-7.93916	-8.00864
		#3	18.8016	18.9895	18.8938	18.895				#3	26.5789	26.6777	26.7742	-7.68397	-7.78273	-7.87926	-7.78198
	500 µM	#1	18.142	18.3655	18.2257	18.2444			500 µM	#1	26.5852	26.8985	26.0541	-8.34084	-8.65416	-7.8097	-8.26823
		#2	18.5717	18.682	18.8057	18.6865				#2	26.53	26.2624	26.4333	-7.8435	-7.5759	-7.74684	-7.72208
		#3	18.2395	18.3377	18.5433	18.3735				#3	25.803	26.3291	26.1235	-7.42949	-7.9556	-7.74996	-7.71168
ADP	0.5 µM	#1	18.7186	18.6144	18.7731	18.702		ADP	0.5 µM	#1	24.0311	23.7486	23.9771	-5.32909	-5.04657	-5.27507	-5.21691
		#2	18.7597	18.592	18.8067	18.7195				#2	23.8136	24.0792	24.0589	-5.09417	-5.3597	-5.33942	-5.26443
		#3	17.8977	18.26	18.1404	18.0994				#3	23.2366	23.3843	23.7157	-5.13725	-5.28494	-5.61628	-5.34616
	5 µM	#1	18.7442	18.6057	18.8115	18.7205			5 µM	#1	24.0307	24.6401	24.8144	-5.31025	-5.91966	-6.09394	-5.77462
		#2	19.4116	19.2018	19.5551	19.3895				#2	24.9731	25.6448	25.5595	-5.58361	-6.25527	-6.16997	-6.00295
		#3	17.8297	18.3186	18.0951	18.0811				#3	24.1438	24.2821	24.2898	-6.0627	-6.20097	-6.20867	-6.15745
	50 µM	#1	18.1191	18.1029	18.1541	18.1254			50 µM	#1	25.7474	24.6337	25.7073	-7.62203	-6.50834	-7.5819	-7.23743
		#2	18.1462	18.0383	18.2668	18.1504				#2	25.6286	25.8205	25.687	-7.47821	-7.67003	-7.53656	-7.5616
		#3	17.2704	17.6111	17.8617	17.5811				#3	25.0312	24.9868	25.1334	-7.45013	-7.40579	-7.55238	-7.46943
	500 µM	#1	19.3294	19.1309	19.3709	19.2771			500 µM	#1	26.9066	26.9864	27.151	-7.62955	-7.70934	-7.8739	-7.7376
		#2	19.2501	19.492	19.2011	19.3144				#2	26.9994	27.1526	27.2744	-7.68504	-7.83819	-7.96003	-7.82775
		#3	17.8788	17.7704	17.9554	17.8682				#3	26.2897	26.3876	26.6236	-8.4215	-8.51945	-8.75537	-8.56544
UTP	0.5 µM	#1	18.4982	18.4078	18.6047	18.5036		UTP	0.5 µM	#1	25.6876	19.961	25.1018	-7.18406	-1.45738	-6.59823	-6.89114
		#2	18.4971	18.1606	18.3129	18.3235				#2	25.9873	25.1114	25.2267	-7.66376	-6.78789	-6.90312	-7.11826
		#3	18.4298	19.6793	18.5187	18.8759				#3	24.6432	24.5952	24.5205	-5.76724	-5.71928	-5.64458	-5.71037
	5 µM	#1	18.0143	18.2877	18.385	18.229			5 µM	#1	25.5454	23.671	24.373	-7.31643	-5.44195	-6.14398	-6.30079
		#2	17.9017	18.2992	18.3614	18.1874				#2	24.9645	24.9649	24.4906	-6.77705	-6.77751	-6.30316	-6.61924
		#3	18.1946	18.48	18.6669	18.4472				#3	24.672	24.9407	24.7501	-6.2248	-6.49352	-6.30289	-6.3404
	50 µM	#1	18.6746	18.3802	18.7307	18.5952			50 µM	#1	23.876	24.2325	23.6552	-5.28081	-5.6373	-5.06	-5.32604
		#2	18.9174	18.8336	18.9295	18.8935				#2	24.1384	23.845	24.0564	-5.24492	-4.95155	-5.16293	-5.1198
		#3	18.5957	18.7893	18.792	18.7257				#3	23.576	23.5525	23.6036	-4.85026	-4.82677	-4.87794	-4.85166
	500 µM	#1	18.0289	18.5265	18.2374	18.2643			500 µM	#1	25.2045	25.3187	23.2809	-6.94024	-7.0544	-5.01665	-6.3371
		#2	18.441	18.7981	18.9344	18.7245				#2	26.1106	25.3604	27.4869	-7.38604	-6.63588	-8.76238	-7.59477
		#3	18.498	18.6482	18.9143	18.6868				#3	25.7334	25.9631	25.8536	-7.04655	-7.27626	-7.16674	-7.16318
UDP	0.5 µM	#1	18.422	18.6298	18.8026	18.6181		UDP	0.5 µM	#1	23.7043	24.5144	24.6282	-5.08613	-5.89628	-6.01003	-5.66415
		#2	19.0372	19.1344	19.2181	19.1299				#2	25.0237	25.279	25.3616	-5.89377	-6.14909	-6.23176	-6.09154
		#3	18.0533	18.291	18.3387	18.2277				#3	24.0978	23.9551	24.2179	-5.87018	-5.72746	-5.9902	-5.86261
	5 µM	#1	19.5635	19.1694	19.4654	19.3994			5 µM	#1	25.2579	23.4743	25.5515	-5.85846	-4.07485	-6.15207	-5.3618
		#2	19.2254	19.4696	19.5789	19.4246				#2	25.972	26.1109	26.0523	-6.54735	-6.68623	-6.62768	-6.62042
		#3	18.5764	18.9775	19.0865	18.8802				#3	24.9038	25.2504	26.0762	-6.02363	-6.37026	-7.19608	-6.52999
	50 µM	#1	21.1298	21.3312	21.2894	21.2501			50 µM	#1	26.7407	25.7495	26.9754	-5.49056	-4.49931	-5.72529	-5.23838
		#2	19.8935	20.2623	20.2598	20.1385				#2	25.7616	25.6102	26.1401	-5.6231	-5.47169	-6.00154	-5.69878
		#3	18.8371	18.9476	19.2002	18.995				#3	24.9544	24.7567	24.823	-5.95943	-5.76174	-5.82801	-5.84973
	500 µM	#1	20.1818	19.8512	19.9522	19.9951			500 µM	#1	23.3926	23.3437	23.5554	-3.39756	-3.34861	-3.56028	-3.43548
		#2	19.0226	19.1062	18.8776	19.0021				#2	22.5136	22.5599	22.7326	-3.51148	-3.55773	-3.73043	-3.59988
		#3	19.1925	19.2429	19.3852	19.2735				#3	22.7603	22.7693	22.9793	-3.48672	-3.49577	-3.70578	-3.56276
