# Supplementary material for: Systematic P2Y receptor survey identifies P2Y11 as modulator of immune responses and virus replication in macrophages
Source: EMBO J. 2023 Oct 26;42(23):e113279. doi: 10.15252/embj.2022113279 (PMC10690470; doi:10.15252/embj.2022113279)
Supplement: Supplementary file 10 — Source Data for Figure 5 [file EMBJ-42-e113279-s007.zip]

Archive with 9 entries (6 files):
- Figure_5/
- Figure_5/5A/
- Figure_5/5A/5A_RT-qPCR_Relative_expression.xlsx
- Figure_5/5B/
- Figure_5/5B/5B_Western_IkBa.pdf
- Figure_5/5B/5B_Western_IkBa_Actin.pdf
- Figure_5/5B/5B_Western_p65.pdf
- Figure_5/5B/5B_Western_p65_Actin.pdf
- Figure_5/5B/5B_Western_pp65.pdf
