# Supplementary material for: Systematic P2Y receptor survey identifies P2Y11 as modulator of immune responses and virus replication in macrophages
Source: EMBO J. 2023 Oct 26;42(23):e113279. doi: 10.15252/embj.2022113279 (PMC10690470; doi:10.15252/embj.2022113279)
Supplement: Supplementary file 10 — Source Data for Figure 5 [file EMBJ-42-e113279-s007.zip › Figure_5/5A/5A_RT-qPCR_Relative_expression.xlsx]

## Sheet: Legend
	Source data Fig. 5A:	Analysis of GAPDH and IL8 expression in BLaER1 macrophages knockout for different NF-kB components and treated with adenine-derived nucleotides for 2 h
	Columns	Description
	Cell line	Indicates which component of the NF-kB pathway that was knocked out
	Nucleotide	The type of nucleotide treatment
	Ct. Triplicates	The Ct values for three technical replicates
	Avg. Ct	The average of the technical replicates for the housekeeping gene (GAPDH)
	-dCt Triplicates	The individal technical triplicate Ct values subtracted the Avg. Ct of the housekeeping gene
	Avg. -dCt	The average of the -dCt technical triplicates
	Value markings	Description
	Grey	Value omitted due to incorrect meltingcurve or inconclusive amplification curve
	Bold	Values used for the figure as biological replicates
	-	Value not detected: -

## Sheet: Replicate #1
GAPDH							IL8
Cell line	Nucleotide	Ct Triplicates			Avg. Ct		Cell line	Nucleotide	Ct Triplicates			-dCt Triplicates			Avg. -dCt
WT	Mock	18.7685	18.0118	18.2239	18.3347		WT	Mock	21.679	21.5513	21.9739	-3.34425	-3.21659	-3.63916	-3.4
	UTP	17.6573	18.1932	18.3463	18.0656			UTP	18.886	18.7732	18.3337	-0.820352	-0.707556	-0.268067	-0.598658
	ATP	18.29	18.4266	18.6642	18.4602			ATP	18.1104	18.1247	17.7368	0.349854	0.335502	0.723404	0.469586
	UDP	17.9433	17.987	17.899	17.9431			UDP	20.579	21.8621	21.3247	-2.63592	-3.919	-3.38159	-3.31217
	Ap4A	18.3192	18.3765	18.6643	18.4534			Ap4A	17.8451	18.1115	18.16	0.608209	0.341832	0.293349	0.414463
	ADP	18.3698	18.2252	18.4836	18.3595			ADP	17.267	17.994	15.7648	1.09251	0.365564	2.5947	0.729039
IKKB-/-	Mock	17.604	17.7437	17.7696	17.7057		IKKB-/-	Mock	20.3679	19.9796	20.7358	-2.66218	-2.27384	-3.03011	-2.65538
	UTP	19.2449	19.4997	19.5225	19.4224			UTP	18.9156	18.9133	19.091	0.506733	0.509078	0.331372	0.449061
	ATP	18.6255	18.8992	19.0853	18.87			ATP	17.0286	17.0394	17.0101	1.84137	1.83062	1.85993	1.84397
	UDP	18.0136	18.0145	18.1808	18.0696			UDP	19.1826	18.9647	18.7685	-1.11296	-0.895027	-0.698816	-0.902269
	Ap4A	17.846	17.7473	17.8997	17.831			Ap4A	16.903	16.9792	16.4387	0.928039	0.851766	1.39225	1.05735
	ADP	17.9991	18.0187	18.0001	18.006			ADP	16.5275	16.4316	16.7318	1.47845	1.57439	1.27418	1.44234
RELA-/-	Mock	17.8278	17.6083	17.7758	17.7373		RELA-/-	Mock	21.4004	22.4483	20.868	-3.6631	-4.71103	-3.1307	-3.3969
	UTP	17.4915	17.7073	17.3716	17.5235			UTP	18.2097	18.0836	18.3876	-0.686236	-0.560103	-0.864106	-0.703482
	ATP	17.6096	17.587	17.8238	17.6735			ATP	15.7016	16.3456	16.5277	1.97193	1.32784	1.14582	1.48186
	UDP	18.3676	17.7314	18.5656	18.2215			UDP	21.1462	19.6801	19.8297	-2.92464	-1.45854	-1.6082	-1.53337
	Ap4A	18.0906	17.9987	18.1063	18.0652			Ap4A	17.3402	16.9786	17.6398	0.724976	1.08657	0.425409	0.745652
	ADP	17.6618	17.6929	17.6588	17.6712			ADP	16.7064	16.9357	16.4888	0.964751	0.735508	1.1824	0.960885
RELB-/-	Mock	18.7531	18.9769	18.9359	18.8886		RELB-/-	Mock	20.566	21.2105	20.907	-1.67736	-2.32183	-2.01838	-2.00586
	UTP	18.5557	19.0761	18.9951	18.8756			UTP	18.1554	18.2196	18.048	0.720227	0.656012	0.827622	0.73462
	ATP	18.592	18.4719	18.4355	18.4998			ATP	16.6531	16.6865	16.5595	1.84673	1.81325	1.94027	1.86675
	UDP	18.868	18.7904	18.6119	18.7568			UDP	18.6464	19.5108	19.3816	0.110335	-0.754033	-0.624851	-0.422849
	Ap4A	18.9681	18.8172	18.8372	18.8742			Ap4A	16.9202	16.8305	16.7203	1.95394	2.04371	2.1539	2.05051
	ADP	18.3556	18.2286	18.0775	18.2206			ADP	16.3591	15.7141	16.6317	1.86142	2.50647	1.5889	1.9856
IKKA-/-	Mock	18.0224	18.1154	17.9425	18.0268		IKKA-/-	Mock	20.8319	20.5393	19.7762	-2.80507	-2.5125	-1.74937	-2.35565
	UTP	17.7604	17.9476	17.9572	17.8884			UTP	18.3074	18.2886	17.9338	-0.418956	-0.400175	-0.0453379	-0.288156
	ATP	18.0004	17.9938	18.1769	18.057			ATP	17.002	17.0223	16.9421	1.05508	1.03479	1.11491	1.06826
	UDP	18.0377	17.9676	17.9407	17.982			UDP	20.2653	19.4806	20.0329	-2.28331	-1.49856	-2.05092	-1.94426
	Ap4A	17.9275	17.9692	18.1121	18.0029			Ap4A	16.9835	17.044	17.1372	1.01939	0.958872	0.86572	0.947994
	ADP	18.0773	17.9905	18.1086	18.0588			ADP	16.899	16.9694	17.2296	1.15976	1.08937	0.829165	1.0261
NIK-/-	Mock	18.2871	18.4295	18.5148	18.4105		NIK-/-	Mock	22.7518	22.3173	22.2157	-4.34129	-3.90683	-3.80521	-4.01778
	UTP	17.9963	18.126	18.1331	18.0851			UTP	19.03	19.0554	18.9877	-0.944864	-0.970255	-0.902521	-0.939214
	ATP	18.2927	18.3476	18.3668	18.3357			ATP	16.8874	17.1911	17.1287	1.44831	1.14463	1.20704	1.26666
	UDP	18.0158	18.1392	18.1565	18.1039			UDP	22.1032	21.7807	21.7581	-3.99934	-3.67686	-3.6542	-3.7768
	Ap4A	18.3697	18.3217	18.5949	18.4288			Ap4A	17.3363	17.332	17.5915	1.09244	1.09678	0.837276	1.00883
	ADP	18.6731	18.6977	18.827	18.7326			ADP	16.647	16.4071	16.8132	2.08558	2.32549	1.91942	2.11016
TAK1-/-	Mock	17.4078	17.6221	17.1291	17.3863		TAK1-/-	Mock	22.5202	21.1908	20.9384	-5.13391	-3.80448	-3.55205	-3.67826
	UTP	17.3706	17.3785	17.6507	17.4666			UTP	19.0307	19.8443	19.1605	-1.56405	-2.37768	-1.69392	-1.87855
	ATP	16.8543	16.9897	17.1623	17.0021			ATP	16.8968	17.0827	16.9547	0.105342	-0.0806127	0.0474058	0.0240449
	UDP	17.4323	17.6996	17.8283	17.6534			UDP	20.4196	21.7518	21.1149	-2.76623	-4.09844	-3.46154	-3.44207
	Ap4A	17.4772	18.1572	17.6449	17.7598			Ap4A	18.9304	18.6107	18.7605	-1.1706	-0.850937	-1.00074	-1.00743
	ADP	17.5774	17.5338	17.5106	17.5406			ADP	17.8461	18.2016	17.7914	-0.305506	-0.660993	-0.250835	-0.405778

## Sheet: Replicate #2
GAPDH							IL-8
Cell line	Nucleotide	Ct Triplicates			Avg. Ct		Cell line	Nucleotide	Ct Triplicates			-dCt Triplicates			Avg. -dCt
WT	Ap4A	19.0726	18.4388	18.1434	18.5516		WT	Ap4A	17.8739	17.8719	17.9652	0.677666	0.679728	0.586425	0.64794
	ADP	18.0232	18.2658	18.3013	18.1968			ADP	16.9062	17.6012	17.3017	1.29054	0.595542	0.89507	0.927049
	UTP	17.7921	18.0815	18.0338	17.9691			UTP	18.1635	17.8546	17.8555	-0.194382	0.114508	0.11362	0.0112488
	ATP	17.8801	18.0474	17.9323	17.9533			ATP	17.7714	-	18.2119	0.181889	-	-0.258651	-0.0383809
	Mock	18.179	18.2328	18.2407	18.2175			Mock	21.2202	20.9016	21.5523	-3.00271	-2.68412	-3.33479	-3.00721
	UDP	17.9243	18.1094	17.9276	17.9871			UDP	20.8701	21.1569	20.5889	-2.88294	-3.16976	-2.60183	-2.88484
IKKB-/-	Ap4A	17.8552	17.8438	17.7152	17.8047		IKKB-/-	Ap4A	16.7402	16.7805	16.6118	1.0645	1.02426	1.19297	1.09391
	ADP	18.013	18.1673	18.0175	18.0659			ADP	16.6384	16.7048	16.5053	1.42757	1.36112	1.56066	1.44978
	UTP	18.0869	18.1692	18.1129	18.123			UTP	17.8157	18.262	18.0065	0.307297	-0.13896	0.11649	0.0949425
	ATP	17.5333	17.8537	18.2454	17.8774			ATP	16.2897	16.7493	16.7535	1.58774	1.12814	1.12395	1.27994
	Mock	17.9974	18.1936	18.048	18.0796			Mock	20.0473	20.1027	20.1545	-1.96769	-2.02304	-2.07488	-2.02187
	UDP	17.7312	18.0224	17.8745	17.876			UDP	18.9201	19.1706	18.4822	-1.04408	-1.29459	-0.606193	-0.981619
RELA-/-	Ap4A	18.5393	18.4953	18.8931	18.6426		RELA-/-	Ap4A	17.1213	17.0595	17.3782	1.52128	1.58303	1.26437	1.45622
	ADP	17.922	17.6836	17.8183	17.8079			ADP	16.3729	16.8557	16.6588	1.43499	0.952268	1.14915	1.1788
	UTP	17.8288	18.0485	17.9171	17.9315			UTP	17.8038	18.1582	18.1492	0.127692	-0.226766	-0.217749	-0.105607
	ATP	17.898	18.3836	18.1554	18.1457			ATP	17.0012	17.3103	16.8294	1.14444	0.83541	1.31623	1.09869
	Mock	17.8836	18.0126	18.3004	18.0655			Mock	22.028	21.5067	22.4015	-3.96253	-3.4412	-4.33597	-3.91323
	UDP	17.8456	18.1692	17.9421	17.9856			UDP	18.6302	20.8828	19.8204	-0.644566	-2.89713	-1.8348	-1.79217
RELB-/-	Ap4A	18.9656	19.1308	17.9676	18.688		RELB-/-	Ap4A	16.7472	16.6581	16.6277	1.9408	2.02992	2.06025	2.01033
	ADP	18.7473	19.1085	17.7522	18.536			ADP	16.2955	16.2718	16.4087	2.24051	2.26422	2.12731	2.21068
	UTP	18.7402	18.8305	17.5426	18.3711			UTP	18.0463	17.999	17.2815	0.324755	0.37207	1.08964	0.595487
	ATP	18.8903	19.2608	17.9903	18.7138			ATP	16.3473	16.4475	16.1716	2.36646	2.26631	2.54223	2.39166
	Mock	18.9691	19.0998	17.924	18.6643			Mock	20.6341	20.0065	20.1561	-1.96977	-1.34217	-1.49178	-1.60124
	UDP	18.5801	18.5407	17.5571	18.2259			UDP	18.5479	17.958	18.9346	-0.321969	0.267902	-0.708711	-0.254259
IKKA-/-	Ap4A	18.7617	18.4708	18.3025	18.5117		IKKA-/-	Ap4A	17.6212	17.1835	17.8542	0.890465	1.32818	0.657495	0.958714
	ADP	17.3778	17.9359	18.0901	17.8012			ADP	15.0771	16.5261	18.3551	2.72411	1.27518	-0.553846	1.14848
	UTP	17.8453	18.131	18.3599	18.1121			UTP	17.0159	17.1307	17.7924	1.0962	0.981436	0.319743	0.799125
	ATP	17.7134	18.0251	18.2346	17.991			ATP	16.7885	17.0089	17.1357	1.20252	0.982097	0.855321	1.01331
	Mock	18.006	17.8204	18.0699	17.9654			Mock	19.8307	20.0089	20.0237	-1.86524	-2.04343	-2.05822	-1.98896
	UDP	18.0612	18.1853	18.0915	18.1127			UDP	19.0211	19.4776	18.769	-0.908422	-1.36492	-0.656361	-0.976568
NIK-/-	Ap4A	18.3876	18.2848	18.2041	18.2921		NIK-/-	Ap4A	17.632	17.2213	17.9003	0.660134	1.0708	0.391879	0.707605
	ADP	18.3041	18.4289	18.4645	18.3992			ADP	16.7379	16.3959	16.7697	1.66126	2.00323	1.62947	1.76465
	UTP	18.0997	18.0406	18.0926	18.0776			UTP	18.6752	16.8405	18.5377	-0.597574	1.23714	-0.46007	-0.528822
	ATP	18.9445	18.9753	18.7589	18.8929			ATP	17.3021	17.4877	16.679	1.59076	1.40523	2.21388	1.73662
	Mock	18.5062	18.6752	18.7217	18.6344			Mock	22.3059	22.1016	22.2491	-3.67153	-3.46717	-3.61474	-3.58448
	UDP	17.7661	18.4291	18.1021	18.0991			UDP	21.8628	20.2284	20.4766	-3.76372	-2.12928	-2.37746	-2.25337
TAK1-/-	Ap4A	17.6925	17.9767	17.9484	17.8725		TAK1-/-	Ap4A	16.9813	18.4781	18.9199	0.891198	-0.60552	-1.0474	-0.826462
	ADP	17.0812	17.6814	17.8298	17.5308			ADP	16.7477	18.4372	17.6965	0.783099	-0.90641	-0.165653	-0.0963212
	UTP	17.349	17.6897	17.3534	17.464			UTP	18.9977	20.5955	19.3908	-1.53372	-3.13151	-1.92674	-1.73023
	ATP	20.2154	20.4898	20.1657	20.2903			ATP	20.6112	20.087	20.1814	-0.320864	0.203291	0.108909	-0.00288804
	Mock	21.88	21.8565	21.7389	21.8251			Mock	22.9268	23.6746	25.1866	-1.10171	-1.84944	-3.36148	-2.10421
	UDP	16.8805	16.9467	16.9975	16.9416			UDP	21.3135	20.5629	21.196	-4.37195	-3.62127	-4.2544	-4.08254

## Sheet: Replicate #3
GAPDH							IL-8
Cell line	Nucleotide	Ct Triplicates			Avg. Ct		Cell line	Nucleotide	Ct Triplicates			-dCt Triplicates			Avg. -dCt
WT	ADP	18.8188	18.7002	18.7519	18.757		WT	ADP	18.1696	17.9569	-	0.587341	0.800096	-	0.693718
	UDP	18.2394	18.3455	18.3405	18.3085			UDP	20.6789	21.0262	20.7787	-2.37039	-2.71775	-2.47019	-2.51944
	Mock	18.2897	18.5277	18.603	18.4735			Mock	21.2787	21.5812	21.6015	-2.8052	-3.10771	-3.12798	-3.01363
	UTP	18.2259	18.4531	18.4052	18.3614			UTP	18.6066	18.5924	18.466	-0.245225	-0.231028	-0.104584	-0.193612
	ATP	18.1399	18.2259	18.3461	18.2373			ATP	17.7228	17.8335	-	0.514472	0.403846	-	0.459159
	Ap4A	18.3491	18.3589	18.3262	18.3447			Ap4A	17.9617	18.12	18.0971	0.383046	0.224704	0.247561	0.285104
IKKB-/-	ADP	17.9265	18.1034	18.4082	18.146		IKKB-/-	ADP	16.8148	16.9293	16.7125	1.33129	1.21675	1.43357	1.3272
	UDP	18.2658	18.4445	18.3983	18.3695			UDP	19.1146	19.0653	19.3252	-0.745026	-0.695808	-0.955671	-0.798835
	Mock	18.2913	18.2708	18.2124	18.2582			Mock	19.9932	20.0431	19.7984	-1.73505	-1.78497	-1.54025	-1.68676
	UTP	18.0983	18.1601	18.4775	18.2453			UTP	17.7956	18.0615	17.9494	0.449664	0.183798	0.295882	0.309781
	ATP	18.2718	18.1508	18.3853	18.2693			ATP	17.0467	16.3488	16.6009	1.22263	1.9205	1.66843	1.60385
	Ap4A	17.9892	18.2656	18.1553	18.1367			Ap4A	16.5828	16.746	16.3486	1.5539	1.39066	1.78809	1.57755
RELA-/-	ADP	18.4646	18.5886	18.603	18.5521		RELA-/-	ADP	16.6425	17.139	16.7504	1.90955	1.41308	1.80166	1.7081
	UDP	18.378	18.197	18.0433	18.2061			UDP	21.4936	21.1226	20.314	-3.28749	-2.91648	-2.10792	-2.77063
	Mock	18.0605	18.3821	18.4774	18.3067			Mock	21.9689	22.1434	22.2794	-3.66222	-3.83673	-3.97278	-3.82391
	UTP	17.6221	18.2151	18.1998	18.0123			UTP	18.8492	18.4659	18.6502	-0.836913	-0.453614	-0.637904	-0.64281
	ATP	18.9087	19.0361	18.8636	18.9361			ATP	17.2466	16.7829	17.4027	1.68948	2.15319	1.53344	1.79204
	Ap4A	18.1137	18.2613	18.326	18.2336			Ap4A	17.3669	17.6323	17.5992	0.866717	0.601386	0.634466	0.700856
RELB-/-	ADP	18.6723	18.8107	18.8251	18.7693		RELB-/-	ADP	15.8865	16.1276	16.0332	2.88283	2.64171	2.73617	2.75357
	UDP	19.6776	19.6839	19.819	19.7268			UDP	19.2978	19.6695	19.5876	0.42906	0.0573054	0.139243	0.208536
	Mock	20.4248	19.9316	20.4593	20.2719			Mock	21.1034	21.2341	21.4447	-0.831537	-0.962174	-1.17282	-0.988845
	UTP	19.6036	19.7176	19.8124	19.7112			UTP	18.7867	18.56	18.6153	0.924521	1.15123	1.09591	1.05722
	ATP	18.8085	18.9698	18.883	18.8871			ATP	16.2619	16.2873	16.1827	2.62519	2.59981	2.70437	2.64313
	Ap4A	19.6695	20.0719	20.2835	20.0083			Ap4A	17.3834	17.3621	17.6457	2.62489	2.64619	2.36257	2.54455
IKKA-/-	ADP	18.3975	18.4177	18.5471	18.4541		IKKA-/-	ADP	16.7031	17.0158	17.8267	1.75099	1.43831	0.627337	1.27221
	UDP	17.6818	17.8868	17.8706	17.8131			UDP	19.6364	20.3343	19.6954	-1.82327	-2.52118	-1.88226	-2.07557
	Mock	17.6393	18.0304	18.0545	17.9081			Mock	20.1518	20.0592	20.095	-2.24376	-2.15117	-2.18694	-2.19396
	UTP	17.8045	17.8512	17.8975	17.8511			UTP	18.071	17.9101	18.098	-0.219881	-0.0590006	-0.246898	-0.17526
	ATP	17.941	18.2163	18.1083	18.0885			ATP	16.4902	16.7763	17.4103	1.59829	1.31228	0.678277	1.19628
	Ap4A	17.9455	18.3868	18.3425	18.2249			Ap4A	17.5672	18.0021	18.084	0.657761	0.222842	0.140977	0.340527
NIK-/-	ADP	18.3997	18.8302	18.3965	18.5421		NIK-/-	ADP	16.7364	16.9271	17.02	1.80571	1.61509	1.52212	1.64764
	UDP	17.8054	18.2133	17.956	17.9916			UDP	21.4102	21.7794	22.0047	-3.41864	-3.78782	-4.01306	-3.73984
	Mock	18.5393	18.1	18.1917	18.277			Mock	22.4689	22.1941	22.7059	-4.19185	-3.91706	-4.42893	-4.17928
	UTP	18.4211	18.5865	19.0048	18.6708			UTP	19.0475	18.9361	19.2134	-0.376697	-0.265358	-0.542662	-0.394905
	ATP	18.24	18.6	18.5506	18.4635			ATP	17.0016	17.336	17.0037	1.46196	1.12753	1.45982	1.34977
	Ap4A	18.2505	18.0936	18.4952	18.2798			Ap4A	17.4033	16.6315	18.2779	0.876466	1.64827	0.0018949	0.84221
TAK1-/-	ADP	18.6985	18.5313	18.784	18.6713		TAK1-/-	ADP	18.382	18.404	17.8026	0.289241	0.267305	0.868674	0.475073
	UDP	17.457	17.5351	17.729	17.5737			UDP	20.2653	21.4464	19.5629	-2.6916	-3.87275	-1.98922	-2.85119
	Mock	17.3086	17.7222	17.4276	17.4861			Mock	22.5596	22.2788	21.9695	-5.07341	-4.79268	-4.48337	-4.78315
	UTP	17.2282	17.4724	17.4912	17.3973			UTP	19.2761	19.0342	19.3537	-1.87884	-1.63692	-1.95646	-1.82407
	ATP	19.7004	19.9406	19.8778	19.8396			ATP	19.2345	18.866	19.1842	0.605077	0.973571	0.65539	0.744679
	Ap4A	17.9406	18.0539	18.4595	18.1514			Ap4A	18.913	18.3243	18.7005	-0.761644	-0.172899	-0.549094	-0.494546
