# Supplementary material for: Systematic P2Y receptor survey identifies P2Y11 as modulator of immune responses and virus replication in macrophages
Source: EMBO J. 2023 Oct 26;42(23):e113279. doi: 10.15252/embj.2022113279 (PMC10690470; doi:10.15252/embj.2022113279)
Supplement: Supplementary file 11 — Source Data for Figure 6 [file EMBJ-42-e113279-s008.zip]

Archive with 13 entries (10 files):
- Figure_6/
- Figure_6/6C/
- Figure_6/6C/6C_Reporter_assay_Relative_expression.xlsx
- Figure_6/6D/
- Figure_6/6D/6D_Western_ERK.pdf
- Figure_6/6D/6D_Western_ERK_Actin.pdf
- Figure_6/6D/6D_Western_JNK.pdf
- Figure_6/6D/6D_Western_JNK_Actin.pdf
- Figure_6/6D/6D_Western_p38.pdf
- Figure_6/6D/6D_Western_p38_Actin.pdf
- Figure_6/6D/6D_Western_pERK.pdf
- Figure_6/6D/6D_Western_pJNK.pdf
- Figure_6/6D/6D_Western_pp38.pdf
