# Supplementary material for: Systematic P2Y receptor survey identifies P2Y11 as modulator of immune responses and virus replication in macrophages
Source: EMBO J. 2023 Oct 26;42(23):e113279. doi: 10.15252/embj.2022113279 (PMC10690470; doi:10.15252/embj.2022113279)
Supplement: Supplementary file 11 — Source Data for Figure 6 [file EMBJ-42-e113279-s008.zip › Figure_6/6C/6C_Reporter_assay_Relative_expression.xlsx]

## Sheet: Legend
	Source data Fig. 6C:	Analysis of individual P2YRs trasiently transfected in HEK293-RI cells together with a AP-1-promoter-Firefly luciferase and EIF1a-promoter-Renilla luciferase promoter constructs and then treated with nucleotide for 16h
	Columns	Description
	Receptor	Transient transfection of the indicated protein
	Stimuli	The nucleotide used for stimulation
	Replicate	The number of biological replicates
	Firefly	The relative light unit (RLU) signal from firefly luciferase measured in technical triplicates for each biological replicate
	Renilla	The relative light unit (RLU) signal from Renilla luciferase measured in technical triplicates for each biological replicate
	Firefly/Renilla	The Firefly signal normalized to the Renilla signal for each technical replicate
	Avg.	The technical replicate average of the Firefly/Renilla signal

## Sheet: Data
	Receptor	Stimuli	Replicate	Firefly (RLU)			Renilla (RLU)			Firefly/Renilla			Avg.
	GFP	Mock	#1	15460	15330	15296	1671819	1700640	1716533	0.00924741	0.00901425	0.00891099	0.00905755
			#2	14424	14066	13991	1614795	1559890	1599106	0.0089324	0.0090173	0.00874926	0.00889966
			#3	15567	16665	16334	1511205	1535630	1519957	0.0103011	0.0108522	0.0107464	0.0106332
		Ap4A	#1	10890	10868	10886	1017584	1034628	1020979	0.0107018	0.0105043	0.0106623	0.0106228
			#2	10039	9402	9928	1024320	998599	1003467	0.00980065	0.00941519	0.0098937	0.00970318
			#3	12895	12625	12376	1064729	1053448	1070013	0.0121111	0.0119845	0.0115662	0.0118872
		ATP	#1	9169	9328	9300	891128	891618	880513	0.0102892	0.0104619	0.010562	0.0104377
			#2	9730	9730	9598	1110511	1103122	1102164	0.00876173	0.00882042	0.00870832	0.00876349
			#3	11721	11537	11647	1089028	1100276	1086661	0.0107628	0.0104856	0.0107182	0.0106555
		ADP	#1	8086	7896	9039	541807	537066	547512	0.0149241	0.0147021	0.0165092	0.0153785
			#2	6416	6402	6669	525502	504445	517407	0.0122093	0.0126912	0.0128893	0.0125966
			#3	8220	7964	8190	537982	522951	540940	0.0152793	0.015229	0.0151403	0.0152162
		UTP	#1	14412	14643	14440	2140623	2153710	2121824	0.00673262	0.00679897	0.00680547	0.00677902
			#2	14304	14130	14430	2109515	2129719	2123755	0.00678071	0.00663468	0.00679457	0.00673665
			#3	15232	14941	15060	2269280	2204779	2224342	0.00671226	0.00677664	0.00677054	0.00675315
		UDP	#1	17443	17102	17712	1969883	2002138	1983427	0.00885484	0.00854187	0.00893	0.00877557
			#2	15715	16276	15891	1990099	1937642	1973610	0.00789659	0.0083999	0.00805174	0.00811608
			#3	15727	15412	15731	2249634	2206783	2265571	0.00699091	0.00698392	0.0069435	0.00697278
	P2Y1	Mock	#1	23985	23407	23299	859687	835438	845127	0.0278997	0.0280176	0.0275686	0.0278287
			#2	22382	21896	22394	783855	759254	767778	0.0285538	0.0288388	0.0291673	0.0288533
			#3	25581	24984	25055	846017	842305	832528	0.030237	0.0296615	0.0300951	0.0299978
		Ap4A	#1	117879	117464	117783	527975	517099	522943	0.223266	0.22716	0.225231	0.225219
			#2	110088	109318	108552	479745	474321	475095	0.229472	0.230473	0.228485	0.229476
			#3	118540	117864	119156	458397	455052	456097	0.258597	0.259012	0.261251	0.25962
		ATP	#1	138046	137701	137795	466152	465166	464536	0.296139	0.296026	0.296629	0.296265
			#2	122055	120329	122724	403538	396444	398789	0.302462	0.303521	0.307742	0.304575
			#3	159502	156388	160867	541002	533768	549187	0.294827	0.292989	0.292918	0.293578
		ADP	#1	128596	128869	128871	287858	292516	291932	0.446734	0.440554	0.441442	0.44291
			#2	119721	119418	119611	254974	256523	256836	0.469542	0.465526	0.46571	0.466926
			#3	150034	145916	140643	301499	294642	301230	0.497627	0.495232	0.466896	0.486585
		UTP	#1	55615	56704	56127	900679	882838	899561	0.0617479	0.0642292	0.0623938	0.0627903
			#2	53658	54510	55000	804983	809490	810474	0.0666573	0.0673387	0.0678615	0.0672858
			#3	64034	63001	63951	950924	939307	940666	0.0673387	0.0670718	0.0679848	0.0674651
		UDP	#1	51177	52273	51758	843342	840633	845691	0.0606836	0.0621829	0.061202	0.0613562
			#2	51407	50972	50970	872997	864818	872004	0.0588857	0.0589396	0.0584516	0.0587589
			#3	60279	60467	59934	1115722	1107062	1111905	0.0540269	0.0546193	0.0539021	0.0541828
	P2Y2	Mock	#1	41501	40546	41017	1340200	1377461	1383069	0.0309663	0.0294353	0.0296565	0.0300194
			#2	38860	38418	38030	1238356	1244063	1248838	0.0313803	0.0308811	0.0304523	0.0309046
			#3	39516	39265	40001	1203831	1175779	1186944	0.0328252	0.0333949	0.0337008	0.033307
		Ap4A	#1	371077	370862	371168	843536	838584	841977	0.439907	0.442248	0.440829	0.440995
			#2	334351	336212	338062	828055	821475	821318	0.403779	0.409278	0.411609	0.408222
			#3	362680	358237	360031	855760	850383	852169	0.42381	0.421265	0.422488	0.422521
		ATP	#1	386289	386904	383959	718733	711704	715027	0.537458	0.54363	0.536985	0.539358
			#2	364212	357350	362945	711336	670236	681525	0.512011	0.53317	0.532548	0.52591
			#3	407623	399644	402526	813088	806711	806738	0.501327	0.495399	0.498955	0.49856
		ADP	#1	412757	411028	411126	573712	567871	567131	0.71945	0.723805	0.724922	0.722726
			#2	342979	344513	341722	494480	497284	496116	0.693616	0.692789	0.688795	0.691733
			#3	379686	374560	375446	584297	579387	577122	0.649817	0.646476	0.650549	0.648947
		UTP	#1	247783	247446	248523	1362423	1367662	1372598	0.181869	0.180926	0.18106	0.181285
			#2	255421	254188	254154	1401140	1388648	1410248	0.182295	0.183047	0.180219	0.181854
			#3	245880	241534	241004	1422440	1388030	1404421	0.172858	0.174012	0.171604	0.172825
		UDP	#1	152505	150591	151861	1470158	1466061	1484844	0.103734	0.102718	0.102274	0.102909
			#2	147210	144721	146839	1588688	1549548	1576349	0.0926614	0.0933956	0.0931513	0.0930694
			#3	159997	157444	159528	1586726	1572403	1612783	0.100835	0.10013	0.0989147	0.0999597
	P2Y4	Mock	#1	33096	33455	32812	3057738	3148449	3077192	0.0108237	0.0106259	0.010663	0.0107042
			#2	30743	29952	29962	2742203	2741906	2742029	0.0112111	0.0109238	0.0109269	0.0110206
			#3	33564	32905	33166	2742979	2721527	2729974	0.0122363	0.0120906	0.0121488	0.0121586
		Ap4A	#1	39090	39400	39997	1710880	1668108	1673577	0.0228479	0.0236196	0.0238991	0.0234555
			#2	34987	34802	35640	1891529	1850616	1844013	0.0184967	0.0188056	0.0193274	0.0188766
			#3	43569	43983	44408	1838804	1838245	1842461	0.0236942	0.0239266	0.0241025	0.0239078
		ATP	#1	48289	48005	47739	1463804	1459584	1455702	0.0329887	0.0328895	0.0327945	0.0328909
			#2	45940	45134	44744	2017111	2040028	2017741	0.0227751	0.0221242	0.0221753	0.0223582
			#3	50354	48344	49840	1868993	1862816	1906460	0.0269418	0.0259521	0.0261427	0.0263455
		ADP	#1	40907	40961	40607	957121	943763	956810	0.0427396	0.0434018	0.04244	0.0428605
			#2	47017	46274	47079	1118128	1110014	1098199	0.0420497	0.0416878	0.0428693	0.0422023
			#3	44174	43061	44172	1216463	1198037	1223019	0.0363135	0.035943	0.0361172	0.0361245
		UTP	#1	58571	57458	57952	3270919	3198683	3306943	0.0179066	0.017963	0.0175243	0.017798
			#2	54087	54164	54101	3002123	2967827	3037672	0.0180163	0.0182504	0.01781	0.0180256
			#3	55093	54514	54956	3441275	3290184	3359227	0.0160095	0.0165687	0.0163597	0.0163126
		UDP	#1	48317	47870	47268	2673900	2667087	2713341	0.0180699	0.0179484	0.0174206	0.017813
			#2	50023	48227	49834	3119995	3001164	3068668	0.016033	0.0160694	0.0162396	0.016114
			#3	51635	48986	50547	3412273	3264477	3433311	0.0151321	0.0150058	0.0147225	0.0149535
	P2Y6	Mock	#1	34664	33904	34885	2715558	2901694	2979465	0.012765	0.0116842	0.0117085	0.0120526
			#2	33506	33251	33601	2799136	2865633	2940659	0.0119701	0.0116034	0.0114264	0.0116666
			#3	36825	39037	40159	2553259	2560080	2596161	0.0144227	0.0152484	0.0154686	0.0150466
		Ap4A	#1	96070	94651	95427	1868074	1851550	1869439	0.0514273	0.0511199	0.0510458	0.0511977
			#2	94107	92600	92389	1892468	1874958	1889259	0.0497271	0.0493878	0.0489022	0.049339
			#3	99734	98456	99264	1853609	1830863	1853332	0.0538053	0.0537757	0.0535598	0.0537136
		ATP	#1	129784	132983	133767	1435357	1514024	1582804	0.0904193	0.0878341	0.0845127	0.0875887
			#2	128851	129211	129478	1675031	1674651	1722089	0.0769245	0.077157	0.0751866	0.0764227
			#3	139458	139381	139458	1783137	1797879	1798886	0.0782094	0.0775252	0.0775246	0.0777531
		ADP	#1	146182	143735	142970	905779	894215	895030	0.161388	0.160739	0.159738	0.160622
			#2	146781	142859	144014	968215	940132	936003	0.1516	0.151956	0.153861	0.152472
			#3	159681	158497	157069	1080278	1076977	1074139	0.147815	0.147168	0.146228	0.14707
		UTP	#1	88696	90320	91633	2785685	2866058	2896538	0.0318399	0.0315137	0.0316354	0.031663
			#2	87517	86645	87043	2995768	2964773	2965271	0.0292135	0.0292248	0.0293541	0.0292642
			#3	88123	89494	89832	3238930	3263870	3226008	0.0272074	0.0274196	0.0278462	0.0274911
		UDP	#1	89917	89056	89382	2706107	2746352	2787131	0.0332274	0.032427	0.0320695	0.0325747
			#2	96449	95978	96741	3049298	3075565	3069567	0.0316299	0.0312066	0.0315162	0.0314509
			#3	93246	92776	90559	3270509	3290720	3279241	0.0285112	0.0281932	0.0276158	0.0281067
	P2Y11	Mock	#1	35692	36601	35803	3163997	3248221	3226229	0.0112807	0.011268	0.0110975	0.0112154
			#2	36308	35956	36679	2802703	2743174	2827541	0.0129546	0.0131074	0.012972	0.0130114
			#3	35867	36782	35922	2809842	2788968	2806045	0.0127648	0.0131884	0.0128016	0.0129183
		Ap4A	#1	82161	82438	82240	1285949	1290609	1285199	0.0638913	0.0638753	0.0639901	0.0639189
			#2	76817	75493	74201	1279004	1274244	1261920	0.06006	0.0592453	0.0588001	0.0593685
			#3	80239	78095	80388	1338522	1295101	1330514	0.059946	0.0603003	0.0604188	0.0602217
		ATP	#1	99291	99314	99074	1074683	1046226	1027610	0.092391	0.094926	0.0964121	0.0945763
			#2	95325	92321	94344	996467	962764	983000	0.095663	0.0958916	0.0959756	0.0958434
			#3	113573	109800	113512	1085267	1075140	1099400	0.10465	0.102126	0.103249	0.103342
		ADP	#1	69400	68758	68902	580138	573550	577974	0.119627	0.119881	0.119213	0.119574
			#2	58704	57903	58284	542744	537151	530560	0.108161	0.107797	0.109854	0.108604
			#3	75284	72625	75375	729674	703957	717550	0.103175	0.103167	0.105045	0.103796
		UTP	#1	38041	37592	37886	2383576	2388270	2430473	0.0159596	0.0157403	0.0155879	0.0157626
			#2	38350	38618	38620	2449025	2435168	2462488	0.0156593	0.0158585	0.0156833	0.0157337
			#3	38067	37530	38314	2854757	2796334	2873533	0.0133346	0.0134211	0.0133334	0.013363
		UDP	#1	40647	41717	42289	2897346	2986522	3008115	0.014029	0.0139684	0.0140583	0.0140186
			#2	33737	33039	34080	3147916	3160293	3187779	0.0107172	0.0104544	0.0106908	0.0106208
			#3	35266	35727	35799	3852032	3862911	3896902	0.00915517	0.00924872	0.00918653	0.00919681
	P2Y12	Mock	#1	48358	48207	47509	2628434	2576120	2546831	0.018398	0.018713	0.0186542	0.0185884
			#2	47611	46999	46949	2562010	2515237	2537570	0.0185835	0.0186857	0.0185016	0.0185902
			#3	51680	50185	50415	2857095	2791041	2773892	0.0180883	0.0179807	0.0181748	0.0180813
		Ap4A	#1	47277	46383	46258	1876379	1854549	1866004	0.0251959	0.0250104	0.0247899	0.0249987
			#2	49627	48944	48503	1968031	1921463	1941171	0.0252166	0.0254723	0.0249865	0.0252251
			#3	52359	51686	52268	2146345	2109442	2140563	0.0243945	0.0245022	0.0244179	0.0244382
		ATP	#1	40988	40441	39564	1656703	1652523	1624767	0.0247407	0.0244723	0.0243506	0.0245212
			#2	39296	38713	38828	1608681	1584051	1622680	0.0244275	0.0244392	0.0239283	0.024265
			#3	43764	43157	43430	1886186	1871985	1903274	0.0232024	0.0230541	0.0228186	0.023025
		ADP	#1	30083	29673	29892	918553	910529	921193	0.0327504	0.0325887	0.0324492	0.0325961
			#2	28448	27324	28340	939634	938237	936348	0.0302756	0.0291227	0.0302665	0.0298883
			#3	33890	32668	33422	1192199	1165864	1095011	0.0284265	0.0280204	0.0305221	0.0289897
		UTP	#1	40988	40441	39564	2953006	2950899	3037769	0.0138801	0.0137046	0.013024	0.0135363
			#2	39296	38713	38828	3088751	3045316	3083189	0.0127223	0.0127123	0.0125935	0.012676
			#3	43764	43157	43430	3359352	3297425	3319849	0.0130275	0.0130881	0.0130819	0.0130658
		UDP	#1	30083	29673	29892	3063644	3062441	3038824	0.00981935	0.00968933	0.0098367	0.00978179
			#2	28448	27324	28340	2939931	2933525	2922615	0.00967642	0.00931439	0.0096968	0.00956253
			#3	33890	32668	33422	3717215	3715880	3716982	0.00911704	0.00879146	0.0089917	0.00896673
	P2Y13	Mock	#1	44229	16947	43848	2399578	2867567	2330903	0.018432	0.00590989	0.0188116	0.0143845
			#2	40549	39802	41253	2253287	2270820	2304888	0.0179955	0.0175276	0.017898	0.017807
			#3	44136	44492	44653	2372591	2365498	2357917	0.0186024	0.0188087	0.0189375	0.0187829
		Ap4A	#1	40478	39102	39869	1768594	1745110	1730148	0.0228871	0.0224066	0.0230437	0.0227791
			#2	33542	31983	33252	1596376	1554614	1589500	0.0210113	0.020573	0.0209198	0.0208347
			#3	41739	41363	41524	1745004	1768573	1782768	0.0239191	0.0233878	0.0232919	0.0235329
		ATP	#1	36891	36324	36653	1639290	1590739	1630515	0.0225043	0.0228347	0.0224794	0.0226061
			#2	29484	29341	29612	1405079	1367349	1393255	0.0209839	0.0214583	0.0212538	0.021232
			#3	34734	33984	33558	1483241	1450646	1466010	0.0234176	0.0234268	0.0228907	0.023245
		ADP	#1	25492	25037	24910	1017216	1002145	1001735	0.0250606	0.0249834	0.0248669	0.0249703
			#2	22647	1416	22450	935197	46053	915472	0.0242163	0.0307472	0.0245229	0.0264954
			#3	26299	25406	25633	1053208	1035470	1026408	0.0249704	0.0245357	0.0249735	0.0248265
		UTP	#1	37069	36422	36710	2435484	2399471	2452028	0.0152204	0.0151792	0.0149713	0.0151236
			#2	33767	33988	33994	2545952	2590297	2576897	0.013263	0.0131213	0.0131918	0.013192
			#3	35841	35144	35928	2849030	2749876	2835554	0.0125801	0.0127802	0.0126705	0.0126769
		UDP	#1	50672	51403	51373	2532810	2575467	2512106	0.0200062	0.0199587	0.0204502	0.0201384
			#2	41601	41925	41381	2666939	2666218	2676074	0.0155988	0.0157245	0.0154633	0.0155955
			#3	42251	41226	41780	3182931	3117494	3159569	0.0132742	0.0132241	0.0132233	0.0132405
	P2Y14	Mock	#1	49942	47970	47948	2932484	2938427	2934624	0.0170306	0.0163251	0.0163387	0.0165648
			#2	44007	43699	43823	2825769	2805393	2836252	0.0155735	0.0155768	0.015451	0.0155338
			#3	49150	48109	48502	2747207	2727427	2730887	0.0178909	0.017639	0.0177605	0.0177635
		Ap4A	#1	43089	41574	42260	2385634	2351260	2345474	0.0180619	0.0176816	0.0180177	0.0179204
			#2	39323	38545	37740	2272540	2213528	2209292	0.0173035	0.0174134	0.0170824	0.0172664
			#3	42552	42326	42691	2309690	2257892	2277205	0.0184233	0.0187458	0.0187471	0.0186387
		ATP	#1	38283	36703	36496	2125947	2112254	2093877	0.0180075	0.0173762	0.0174299	0.0176045
			#2	35300	34908	34661	2284993	2251538	2243819	0.0154486	0.0155041	0.0154473	0.0154667
			#3	35481	34908	35406	2388375	2376512	2377048	0.0148557	0.0146888	0.0148949	0.0148131
		ADP	#1	25241	25120	25148	1278874	1254843	1273904	0.0197369	0.0200184	0.0197409	0.0198321
			#2	26260	25496	25612	1348986	1323657	1311072	0.0194665	0.0192618	0.0195352	0.0194211
			#3	29017	29638	28935	1432226	1408570	1411622	0.0202601	0.0210412	0.0204977	0.0205997
		UTP	#1	39504	38748	39210	3163350	3097575	3091265	0.012488	0.0125091	0.0126841	0.0125604
			#2	37664	36574	27025	3406023	3348402	3556788	0.0110581	0.0109228	0.00759815	0.00985968
			#3	37974	37553	37686	3616302	3601556	3635124	0.0105008	0.0104269	0.0103672	0.0104316
		UDP	#1	50208	49966	50234	2995951	3015241	3039579	0.0167586	0.0165711	0.0165266	0.0166188
			#2	43272	42837	42962	3023228	2977338	2995504	0.0143132	0.0143877	0.0143422	0.0143477
			#3	42238	41685	41320	3439629	3400285	3388036	0.0122798	0.0122593	0.0121959	0.012245
