# Supplementary material for: Systematic P2Y receptor survey identifies P2Y11 as modulator of immune responses and virus replication in macrophages
Source: EMBO J. 2023 Oct 26;42(23):e113279. doi: 10.15252/embj.2022113279 (PMC10690470; doi:10.15252/embj.2022113279)
Supplement: Supplementary file 12 — Source Data for Figure 7 [file EMBJ-42-e113279-s011.zip]

Archive with 12 entries (8 files):
- Figure_7/
- Figure_7/7A&C/
- Figure_7/7A&C/7A&C_RT-qPCR_Relative_expression.xlsx
- Figure_7/7B/
- Figure_7/7B/7B_RT-qPCR_Relative_expression.xlsx
- Figure_7/7D/
- Figure_7/7D/7D_Western_ERK.pdf
- Figure_7/7D/7D_Western_ERK_Actin.pdf
- Figure_7/7D/7D_Western_p38.pdf
- Figure_7/7D/7D_Western_p38_Actin.pdf
- Figure_7/7D/7D_Western_pERK.pdf
- Figure_7/7D/7D_Western_pp38.pdf
