# Supplementary material for: Systematic P2Y receptor survey identifies P2Y11 as modulator of immune responses and virus replication in macrophages
Source: EMBO J. 2023 Oct 26;42(23):e113279. doi: 10.15252/embj.2022113279 (PMC10690470; doi:10.15252/embj.2022113279)
Supplement: Supplementary file 12 — Source Data for Figure 7 [file EMBJ-42-e113279-s011.zip › Figure_7/7A&C/7A&C_RT-qPCR_Relative_expression.xlsx]

## Sheet: Legend
	Source data Fig. 7A&C:	Analysis of GAPDH, IL8 and TNFA expression in BLaER1 macrophages knockout for the individual P2YRs and treated with adenine-derived nucleotides for 2 h
	Columns	Description
	Cell line	Indicates which P2RY that was knocked out
	Nucleotide	The type of nucleotide treatment
	Ct. Triplicates	The Ct values for three technical replicates
	Avg. Ct	The average of the technical replicates for the housekeeping gene (GAPDH)
	-dCt Triplicates	The individal technical triplicate Ct values subtracted the Avg. Ct of the housekeeping gene
	Avg. -dCt	The average of the -dCt technical triplicates
	Value markings	Description
	Grey	Value omitted due to incorrect meltingcurve or inconclusive amplification curve
	Bold	Values used for the figure as biological replicates
	-	Value not detected: -

## Sheet: IL8 Replicate #1
GAPDH							IL8
Cell line	Nucleotide	Ct Triplicates			Avg. Ct		Cell line	Nucleotide	Ct Triplicates			-dCt Triplicates			Avg. -dCt
NTC	Mock	17.0583	17.1752	17.1806	17.1195		NTC	Mock	21.1602	21.2505	21.4012	-4.04073	-4.13101	-4.2817	-4.15115
	UTP	17.0634	17.1766	17.2584	17.1609			UTP	20.6935	20.3401	20.2502	-3.5326	-3.17924	-3.08929	-3.26705
	ATP	17.2308	17.3303	17.5218	17.3763			ATP	16.8574	16.4795	16.8676	0.518874	0.896789	0.508712	0.641458
	UDP	16.9051	16.96	17.0424	16.9737			UDP	20.8843	20.869	20.5081	-3.91051	-3.89523	-3.53436	-3.78003
	Ap4A	17.9973	17.3241	17.2051	17.2646			Ap4A	18.0003	18.2739	18.099	-0.73565	-1.0093	-0.834364	-0.859772
	ADP	17.9364	17.6333	17.6797	17.808			ADP	16.6553	16.6422	16.8225	1.15276	1.16584	0.985524	1.10137
P2RY1	Mock	17.5982	17.2163	16.9822	17.2902		P2RY1	Mock	20.1316	19.5247	20.7412	-2.84142	-2.23455	-3.45103	-2.84233
	UTP	17.0011	17.0264	16.9853	16.9932			UTP	18.7573	18.5327	17.7618	-1.76414	-1.53948	-0.768641	-1.65181
	ATP	17.4104	17.7302	17.7397	17.5751			ATP	16.3415	16.7952	15.985	1.23357	0.779876	1.59005	1.20117
	UDP	16.9848	17.0792	17.199	17.0919			UDP	20.4777	20.0079	20.1494	-3.38585	-2.91598	-3.05755	-3.11979
	Ap4A	17.1315	16.9592	17.0326	17.0821			Ap4A	17.7824	17.3762	17.4961	-0.700394	-0.294148	-0.414038	-0.469526
	ADP	18.5666	18.5873	18.7236	18.6451			ADP	17.2376	16.988	17.4345	1.40747	1.6571	1.21063	1.42506
P2RY2	Mock	16.9059	17.0604	16.9407	16.9233		P2RY2	Mock	21.5571	20.6875	20.753	-4.63383	-3.7642	-3.82975	-3.79698
	UTP	18.1071	17.8078	18.0609	18.084			UTP	19.9952	20.1388	20.0113	-1.91122	-2.05482	-1.92733	-1.96446
	ATP	17.4935	17.4526	17.4431	17.4683			ATP	16.8041	17.0292	16.8331	0.66426	0.439142	0.635173	0.579525
	UDP	18.6875	18.6987	18.3446	18.5161			UDP	20.8704	21.6254	21.1016	-2.35435	-3.10936	-2.58554	-2.68308
	Ap4A	18.8844	18.0568	17.9151	17.9859			Ap4A	18.9463	18.8774	18.3043	-0.960346	-0.891465	-0.318327	-0.723379
	ADP	18.9475	18.7607	18.6579	18.8027			ADP	18.3732	17.5635	18.3953	0.429495	1.23926	0.407386	0.41844
P2RY4	Mock	17.327	16.9388	16.7229	17.025		P2RY4	Mock	21.2907	20.6502	20.9796	-4.26569	-3.6252	-3.9546	-3.9485
	UTP	16.7477	16.9703	17.1217	16.9347			UTP	18.6732	18.9046	18.3893	-1.73855	-1.96986	-1.45457	-1.72099
	ATP	16.9825	16.9255	17.2264	17.1045			ATP	16.3901	16.5299	16.2089	0.714418	0.574618	0.895561	0.728199
	UDP	16.774	16.737	16.8212	16.7976			UDP	20.4921	20.407	20.7589	-3.69445	-3.60936	-3.96131	-3.75504
	Ap4A	16.8683	16.9454	17.0306	16.9495			Ap4A	17.8461	17.3885	17.6651	-0.896624	-0.439033	-0.715665	-0.683774
	ADP	16.9342	17.0078	17.1508	17.0425			ADP	16.5093	16.2127	16.1142	0.533161	0.829848	0.92828	0.763763
P2RY6	Mock	17.0107	17.1617	17.1414	17.076		P2RY6	Mock	21.7142	21.2476	21.3448	-4.63819	-4.17155	-4.26876	-4.3595
	UTP	16.7211	16.8599	16.917	16.8191			UTP	19.2493	18.9899	19.2126	-2.43021	-2.17085	-2.39354	-2.33153
	ATP	16.9083	16.8995	16.9927	16.9505			ATP	16.643	16.5809	16.748	0.30743	0.369561	0.202451	0.293147
	UDP	17.2268	17.2017	17.3785	17.3027			UDP	20.9724	20.7905	20.7858	-3.66975	-3.48788	-3.48313	-3.54692
	Ap4A	16.8992	16.8375	17.0515	16.9754			Ap4A	17.6103	18.2793	17.8389	-0.634916	-1.30392	-0.863552	-0.934129
	ADP	16.7575	16.9026	16.8321	16.7948			ADP	16.3769	16.4165	16.7947	0.417879	0.378252	0.000105811	0.265412
P2RY11	Mock	17.3459	16.7789	16.9361	17.141		P2RY11	Mock	21.9678	21.7276	21.529	-4.82684	-4.58662	-4.38799	-4.60048
	UTP	17.7988	17.7452	17.9644	17.8816			UTP	21.4798	21.3519	21.6081	-3.59821	-3.47032	-3.72647	-3.59833
	ATP	16.3925	16.5021	16.6514	16.5219			ATP	17.3198	17.4174	17.1192	-0.797879	-0.895486	-0.597206	-0.763524
	UDP	17.9194	18.0946	19.0644	18.007			UDP	21.1257	21.3073	21.9382	-3.11871	-3.30034	-3.93124	-3.4501
	Ap4A	17.0686	17.1837	17.3021	17.1854			Ap4A	20.0708	19.4403	20.2342	-2.88539	-2.25496	-3.04881	-2.9671
	ADP	16.8106	16.8935	16.9222	16.8664			ADP	17.4191	17.1898	17.2506	-0.552746	-0.323436	-0.384176	-0.420119
P2RY12	Mock	16.5591	16.6205	16.6563	16.6077		P2RY12	Mock	21.1632	21.1969	21.3257	-4.55549	-4.58919	-4.71796	-4.62088
	UTP	16.424	16.5577	16.5936	16.5088			UTP	19.5046	19.5189	19.8235	-2.99583	-3.01014	-3.31471	-3.10689
	ATP	18.0293	18.1981	18.0985	18.0639			ATP	17.6746	17.9516	17.998	0.389277	0.112355	0.0658911	0.189175
	UDP	16.5989	16.8213	16.7956	16.6973			UDP	20.0787	19.9977	20.1304	-3.38141	-3.30047	-3.4331	-3.37166
	Ap4A	16.6062	16.5584	16.647	16.6266			Ap4A	17.5821	17.8967	17.6923	-0.955448	-1.27009	-1.06571	-1.09708
	ADP	16.8731	16.9036	16.5852	16.7292			ADP	17.3816	16.7245	16.4759	-0.652425	0.00468457	0.253256	-0.131495
P2RY13	Mock	17.2029	17.1143	17.0629	17.1329		P2RY13	Mock	20.2873	20.284	20.3785	-3.15438	-3.15115	-3.24559	-3.18371
	UTP	16.9934	17.1358	17.0299	17.0117			UTP	18.9434	18.4568	18.5917	-1.93174	-1.44514	-1.58001	-1.6523
	ATP	17.8152	17.9789	17.9929	17.9041			ATP	16.3495	16.2941	16.3595	1.55459	1.60998	1.54459	1.56972
	UDP	17.0458	17.3532	17.537	17.2914			UDP	20.0861	21.4381	20.2448	-2.7947	-4.14674	-2.95343	-2.87406
	Ap4A	16.8755	17.0235	17.0167	16.9461			Ap4A	17.3552	17.3284	17.062	-0.409095	-0.382248	-0.115858	-0.3024
	ADP	18.3256	17.9691	17.9327	18.1291			ADP	16.9337	16.8918	17.1647	1.19547	1.23734	0.964437	1.13242
P2RY14	Mock	17.1049	17.0393	17.2198	17.1624		P2RY14	Mock	21.4073	21.5194	21.1344	-4.24491	-4.35706	-3.972	-4.19132
	UTP	16.8684	17.0009	16.9624	16.9154			UTP	18.8459	18.6984	19.047	-1.93053	-1.78306	-2.13161	-1.9484
	ATP	18.5786	18.6284	18.5469	18.5627			ATP	16.8609	17.1529	17.4575	1.70181	1.40982	1.10521	1.40561
	UDP	17.1412	17.0494	17.1704	17.1558			UDP	19.9045	20.7871	20.0184	-2.74873	-3.63131	-2.8626	-3.08088
	Ap4A	17.2709	16.8914	16.8283	17.0496			Ap4A	17.3052	17.1054	17.1232	-0.255645	-0.0558365	-0.0736297	-0.12837
	ADP	16.7531	16.9674	16.9197	16.8364			ADP	16.5268	16.2626	16.4566	0.30955	0.57376	0.379728	0.421012

## Sheet: IL8 Replicate #2
GAPDH							IL-8
Cell line	Nucleotide	Ct Triplicates			Avg. Ct		Cell line	Nucleotide	Ct Triplicates			-dCt Triplicates			Avg. -dCt
NTC	Ap4A	16.7076	16.429	16.6683	16.6016		NTC	Ap4A	18.2836	17.7988	-	-1.68194	-1.19711	-	-1.43952
	ADP	16.4223	15.9775	16.5711	16.4967			ADP	16.8018	16.6211	16.843	-0.305113	-0.124368	-0.346314	-0.258598
	UTP	16.4335	16.6186	16.418	16.49			UTP	19.5991	19.5044	19.5544	-3.10905	-3.01443	-3.06443	-3.06263
	ATP	16.6125	16.7345	16.9623	16.7698			ATP	16.4658	16.5506	16.522	0.303998	0.21913	0.247767	0.256965
	Mock	16.702	16.6956	16.8537	16.7504			Mock	21.9392	21.8978	21.5241	-5.1888	-5.14733	-4.77364	-5.03659
	UDP	16.4097	16.5491	16.626	16.5283			UDP	21.0962	20.8296	20.8688	-4.56792	-4.30131	-4.34052	-4.40325
P2RY1	Ap4A	17.1052	16.763	16.6935	16.8539		P2RY1	Ap4A	19.1862	17.2718	17.4204	-2.33228	-0.417898	-0.566524	-0.492211
	ADP	16.1266	16.2929	16.214	16.2112			ADP	16.0386	16.1169	16.075	0.172556	0.0943106	0.136239	0.134368
	UTP	16.3253	16.5459	16.6058	16.4924			UTP	18.951	18.8969	18.4479	-2.45867	-2.4045	-1.95553	-2.2729
	ATP	16.3583	16.3715	16.2351	16.3216			ATP	16.7286	16.5184	16.4936	-0.406993	-0.196807	-0.171937	-0.258579
	Mock	16.6495	16.8128	16.751	16.7378			Mock	21.558	21.4209	21.8836	-4.8202	-4.68308	-5.14579	-4.88302
	UDP	16.6326	16.7531	16.7963	16.7273			UDP	21.1022	21.2509	21.2258	-4.37493	-4.52359	-4.49846	-4.46566
P2RY2	Ap4A	16.4334	16.579	16.6339	16.5488		P2RY2	Ap4A	17.8529	17.6152	18.005	-1.30413	-1.06646	-1.45625	-1.27562
	ADP	17.0827	17.1582	17.2977	17.1796			ADP	17.0791	16.8744	16.8238	0.100478	0.305171	0.355773	0.253807
	UTP	16.8904	17.0251	17.0971	17.0042			UTP	19.5925	19.7063	22.4254	-2.58827	-2.7021	-5.42124	-2.64518
	ATP	17.583	17.6935	17.7522	17.6762			ATP	17.1792	17.3957	17.1506	0.497018	0.280557	0.525676	0.434417
	Mock	17.7663	17.6248	17.7364	17.7092			Mock	21.9602	21.4665	22.0101	-4.25101	-3.75732	-4.30089	-4.10307
	UDP	18.5807	18.4763	18.5583	18.5385			UDP	21.926	21.7122	22.1154	-3.38755	-3.17376	-3.57692	-3.37941
P2RY4	Ap4A	16.8707	16.671	16.6842	16.742		P2RY4	Ap4A	18	17.849	17.6275	-1.25808	-1.10703	-0.885517	-1.08354
	ADP	17.1527	17.0997	16.941	17.0645			ADP	16.5179	16.8597	16.6034	0.546518	0.204741	0.461076	0.404112
	UTP	16.7735	16.949	16.9707	16.8977			UTP	19.5055	18.9962	18.9654	-2.60775	-2.09841	-2.06766	-2.25794
	ATP	17.2612	17.3496	17.3381	17.3163			ATP	16.6751	16.7084	16.6816	0.641203	0.60792	0.634743	0.627955
	Mock	17.7122	17.6099	17.6821	17.668			Mock	21.867	20.6308	21.3887	-4.19893	-2.96282	-3.72067	-3.62748
	UDP	16.8871	16.9504	16.9198	16.9191			UDP	20.4551	21.0382	20.7912	-3.53598	-4.11906	-3.87205	-3.84236
P2RY6	Ap4A	17.1324	17.0181	17.1418	17.0974		P2RY6	Ap4A	18.3457	18.2076	18.3984	-1.24825	-1.11018	-1.30099	-1.21981
	ADP	18.3929	18.4701	18.3947	18.4192			ADP	17.8257	17.3436	17.7748	0.593562	1.07561	0.644427	0.771201
	UTP	19.4925	19.4607	19.4036	19.4523			UTP	21.5853	21.3499	21.312	-2.13302	-1.89761	-1.85972	-1.96345
	ATP	19.2152	19.2685	19.2089	19.2309			ATP	18.37	18.269	18.2489	0.86086	0.961834	0.981949	0.934881
	Mock	18.1159	18.1383	17.9664	18.0735			Mock	22.7123	22.2266	22.6271	-4.63879	-4.15311	-4.55358	-4.44849
	UDP	16.8787	16.8396	16.9814	16.8999			UDP	20.9257	21.1065	21.83	-4.02574	-4.20654	-4.93004	-4.11614
P2RY11	Ap4A	17.3645	17.154	17.0511	17.1899		P2RY11	Ap4A	19.3885	19.4008	19.1236	-2.1986	-2.21095	-1.93379	-2.11445
	ADP	17.0436	17.2448	17.188	17.1588			ADP	17.8696	17.2933	17.0658	-0.710859	-0.134548	0.0929323	-0.250825
	UTP	17.0092	17.1085	17.0653	17.061			UTP	19.6745	19.6779	19.6756	-2.61343	-2.61689	-2.61453	-2.61495
	ATP	17.227	17.3213	17.4096	17.3193			ATP	17.9297	17.9093	17.8897	-0.610446	-0.589977	-0.570361	-0.590261
	Mock	16.6424	16.8373	16.776	16.7519			Mock	21.7765	21.1234	21.5147	-5.02466	-4.37147	-4.7628	-4.71964
	UDP	16.7801	16.6297	16.7687	16.7262			UDP	20.9609	21.2317	21.0233	-4.23478	-4.50557	-4.29713	-4.34583
P2RY12	Ap4A	16.8205	16.9413	16.8176	16.8598		P2RY12	Ap4A	17.4188	17.4966	17.3274	-0.558937	-0.636743	-0.467524	-0.554402
	ADP	16.7512	16.9409	16.8317	16.8413			ADP	17.0248	16.8154	16.9741	-0.183521	0.025852	-0.132876	-0.0968483
	UTP	17.0008	17.2289	17.2064	17.1454			UTP	19.6929	19.8735	19.6541	-2.5475	-2.72818	-2.50871	-2.5948
	ATP	17.1201	17.1463	17.1738	17.1467			ATP	16.7995	16.6965	16.6567	0.347175	0.450244	0.490032	0.42915
	Mock	17.5746	17.4798	17.7904	17.6149			Mock	21.3061	20.8697	21.6903	-3.69117	-3.25475	-4.07537	-3.67377
	UDP	16.9986	17.148	17.0018	17.0494			UDP	19.8445	19.9283	19.7823	-2.79503	-2.87885	-2.73281	-2.80223
P2RY13	Ap4A	16.9016	16.5638	16.5175	16.6609		P2RY13	Ap4A	17.0913	17.2015	16.857	-0.430301	-0.540581	-0.196078	-0.388987
	ADP	16.3392	16.2432	16.5231	16.3685			ADP	15.5143	15.497	15.7689	0.854136	0.871479	0.599551	0.775055
	UTP	16.8066	16.8654	16.8931	16.855			UTP	19.0191	-	19.1318	-2.16408	-	-2.27681	-2.22044
	ATP	16.9189	16.9766	16.9216	16.9391			ATP	16.0923	15.8676	15.9401	0.846792	1.07146	0.99896	0.972404
	Mock	16.787	16.7108	16.8984	16.7988			Mock	21.4943	21.227	21.7272	-4.69558	-4.42828	-4.92846	-4.68411
	UDP	16.7145	16.7136	17.0321	16.82			UDP	20.3987	20.2122	20.47	-3.57864	-3.39214	-3.64997	-3.54025
P2RY14	Ap4A	16.7793	16.854	16.907	16.8468		P2RY14	Ap4A	17.6714	17.5844	17.6946	-0.824653	-0.737583	-0.847822	-0.803353
	ADP	16.2804	16.5212	16.5858	16.4625			ADP	15.962	15.8551	13.9965	0.500428	0.607373	2.46596	1.19125
	UTP	16.7979	16.7761	16.8377	16.8039			UTP	19.141	19.1892	19.2397	-2.33709	-2.38529	-2.4358	-2.38606
	ATP	16.5922	16.6116	19.8953	16.6019			ATP	16.031	15.9545	15.9737	0.570961	0.647424	0.628233	0.615539
	Mock	16.5444	16.4347	16.5836	16.5209			Mock	20.8907	20.8456	20.8983	-4.36981	-4.32472	-4.37737	-4.3573
	UDP	16.3964	16.2951	16.2536	16.3151			UDP	22.5895	21.3845	20.3405	-6.27449	-5.0694	-4.02546	-4.54743

## Sheet: IL8 Replicate #3
GAPDH							IL8
Cell line	Nucleotide	Ct Triplicates			Avg. Ct		Cell line	Nucleotide	Ct Triplicates			-dCt Triplicates			Avg. -dCt
NTC	ADP	19.3684	19.309	19.2911	19.3229		NTC	ADP	18.4418	18.6884	18.568	0.881022	0.634494	0.754814	0.756777
	UDP	19.2839	19.1941	19.6101	19.3627			UDP	23.0957	22.5503	23.1112	-3.73295	-3.18758	-3.7485	-3.55635
	Mock	20.1856	20.1227	20.1053	20.1378			Mock	23.6874	23.809	23.5513	-3.54952	-3.67113	-3.41346	-3.5447
	UTP	19.7705	19.6711	19.6359	19.6925			UTP	21.6888	21.8027	21.6891	-1.99633	-2.11019	-1.99658	-2.03437
	ATP	20.0431	19.9175	19.9087	19.9564			ATP	18.9748	18.9275	18.9929	0.98166	1.02898	0.963504	0.991382
	Ap4A	16.853	16.7954	16.9645	16.871			Ap4A	16.8187	16.3109	17.0196	0.0522652	0.560067	-0.148616	0.154572
P2RY1	ADP	18.7584	18.5023	18.8566	18.7058		P2RY1	ADP	18.0758	17.8174	17.9002	0.629966	0.888329	0.805566	0.77462
	UDP	18.981	19.0858	18.9857	19.0175			UDP	22.5796	22.7986	22.6317	-3.56213	-3.78105	-3.6142	-3.65246
	Mock	18.4091	18.6932	18.5112	18.5378			Mock	22.0852	22.3129	22.2161	-3.54739	-3.77507	-3.67824	-3.6669
	UTP	17.0413	17.1002	17.1068	17.0828			UTP	19.4974	19.4569	19.3361	-2.41461	-2.37411	-2.25329	-2.34734
	ATP	17.3304	17.2426	17.3356	17.3028			ATP	16.612	16.5871	16.6329	0.690874	0.715703	0.669918	0.692165
	Ap4A	17.8776	18.051	18.0319	17.9868			Ap4A	18.3393	18.335	18.375	-0.352477	-0.348154	-0.388165	-0.362932
P2RY2	ADP	17.752	17.9373	17.8107	17.8334		P2RY2	ADP	17.1813	16.7432	17.181	0.652026	1.09016	0.652369	0.798184
	UDP	18.1963	18.3154	18.4159	18.3092			UDP	22.1062	22.2106	22.0089	-3.79694	-3.90137	-3.69964	-3.79932
	Mock	17.5796	17.7233	17.7148	17.6726			Mock	22.0114	22.222	22.2398	-4.3388	-4.54945	-4.56728	-4.48518
	UTP	17.4434	17.5848	17.6134	17.5472			UTP	19.6495	19.3534	19.5313	-2.1023	-1.80622	-1.98403	-1.96419
	ATP	19.1042	19.1179	19.2903	19.1708			ATP	18.0212	18.0249	17.8615	1.14967	1.14592	1.30931	1.20163
	Ap4A	18.6644	18.5493	18.5749	18.5962			Ap4A	18.8272	18.7658	18.9608	-0.231039	-0.169636	-0.364625	-0.2551
P2RY4	ADP	18.873	18.5045	18.7811	18.7195		P2RY4	ADP	18.8503	18.1423	18.4366	-0.130738	0.577221	0.282898	0.243127
	UDP	16.2009	16.3139	16.2606	16.2585			UDP	20.5347	20.6473	20.6378	-4.27619	-4.38882	-4.3793	-4.3481
	Mock	17.2746	17.3728	17.3709	17.3394			Mock	21.3152	21.5525	21.597	-3.97573	-4.21304	-4.25755	-4.14877
	UTP	16.4637	16.5947	16.5849	16.5478			UTP	19.9047	19.8183	19.8895	-3.35697	-3.27051	-3.34169	-3.32306
	ATP	16.1773	16.2204	16.3148	16.2375			ATP	15.9182	15.9166	15.8775	0.31932	0.320926	0.360021	0.333422
	Ap4A	16.3426	16.4069	16.4729	16.4075			Ap4A	16.8524	16.7306	16.8415	-0.444903	-0.323118	-0.43404	-0.400687
P2RY6	ADP	16.604	16.6709	16.54	16.605		P2RY6	ADP	16.4023	16.5733	16.7453	0.202666	0.0317144	-0.14031	0.031357
	UDP	17.7819	17.9021	18.0821	17.922			UDP	21.3975	21.5143	21.5339	-3.4755	-3.59228	-3.61182	-3.55987
	Mock	17.9717	17.9629	18.0259	17.9868			Mock	21.4287	21.8076	21.8653	-3.44185	-3.82076	-3.87849	-3.7137
	UTP	18.2546	18.3105	18.4122	18.3258			UTP	19.9826	20.0216	19.9476	-1.65679	-1.69584	-1.62182	-1.65815
	ATP	18.15	18.0763	18.1506	18.1257			ATP	16.9901	17.0467	17.0254	1.13554	1.07892	1.10025	1.1049
	Ap4A	15.9783	15.965	15.9403	15.9612			Ap4A	16.4306	16.4224	16.3737	-0.469391	-0.461165	-0.412521	-0.447692
P2RY11	ADP	16.2004	16.2697	16.1581	16.2094		P2RY11	ADP	17.2791	17.147	17.2776	-1.06972	-0.937637	-1.06819	-1.02518
	UDP	18.9093	18.774	18.959	18.8808			UDP	22.9402	23.0724	22.844	-4.05939	-4.19164	-3.96327	-4.07143
	Mock	16.934	17.1549	17.1711	17.0867			Mock	21.6873	21.503	21.8244	-4.60061	-4.41636	-4.73778	-4.58491
	UTP	18.1925	18.1258	18.3624	18.2269			UTP	21.2233	21.2272	21.1794	-2.99646	-3.00033	-2.9525	-2.9831
	ATP	18.0276	17.923	17.9926	17.9811			ATP	18.3577	18.6637	18.4735	-0.376665	-0.68259	-0.492384	-0.517213
	Ap4A	17.1511	17.2272	17.2172	17.1985			Ap4A	19.9261	19.9382	20.1173	-2.72762	-2.7397	-2.91881	-2.79538
P2RY12	ADP	17.2945	17.3967	17.1828	17.2913		P2RY12	ADP	17.1333	16.9776	17.2436	0.158034	0.313668	0.0476649	0.173122
	UDP	16.6944	16.7906	16.7339	16.7396			UDP	21.1612	20.9623	21.2528	-4.42158	-4.22272	-4.51317	-4.38582
	Mock	16.3754	16.4527	16.5096	16.4459			Mock	20.9473	21.1029	21.0279	-4.50147	-4.65706	-4.58198	-4.58017
	UTP	17.5715	17.0862	17.1827	17.2801			UTP	19.9499	19.8301	19.6766	-2.66972	-2.54998	-2.39647	-2.53872
	ATP	18.5103	18.0363	18.0428	18.1964			ATP	17.5817	17.392	17.3093	0.614747	0.804443	0.887104	0.768765
	Ap4A	17.3722	17.0437	16.99	17.1353			Ap4A	18.0125	17.9623	17.9922	-0.877221	-0.826983	-0.856948	-0.853717
P2RY13	ADP	17.4898	17.4627	17.3422	17.4316		P2RY13	ADP	17.2245	17.4127	16.8911	0.207099	0.0189159	0.540486	0.2555
	UDP	16.6451	16.7097	16.723	16.6926			UDP	20.6165	20.2879	20.2881	-3.92395	-3.59533	-3.59554	-3.70494
	Mock	17.4792	17.6353	17.527	17.5471			Mock	21.0976	20.9116	20.7532	-3.55048	-3.36449	-3.20609	-3.37369
	UTP	17.8648	17.9609	18.0007	17.9421			UTP	19.9379	19.9874	20.1583	-1.99575	-2.04524	-2.21618	-2.08572
	ATP	19.4309	19.3992	19.5268	19.4523			ATP	17.7977	17.6886	17.5892	1.65466	1.76371	1.86312	1.7605
	Ap4A	16.8558	16.9217	17.007	16.9282			Ap4A	16.9433	16.9262	17.1684	-0.015166	0.00192532	-0.240231	-0.0844906
P2RY14	ADP	16.2969	16.4431	16.3805	16.3735		P2RY14	ADP	16.0332	15.8929	16.3637	0.340343	0.480628	0.00985296	0.276941
	UDP	16.5063	16.7715	16.7593	16.679			UDP	20.2073	20.4351	20.6984	-3.52829	-3.75605	-4.0194	-3.76791
	Mock	17.7127	17.9038	18.5485	18.055			Mock	21.0007	21.4062	21.3063	-2.94571	-3.35122	-3.25132	-3.18275
	UTP	18.0026	18.0811	17.9583	18.014			UTP	19.6082	19.5777	19.8811	-1.59425	-1.56372	-1.8671	-1.67502
	ATP	19.0387	19.0116	19.1442	19.0648			ATP	17.3251	17.4814	17.3843	1.73975	1.58345	1.68054	1.66791
	Ap4A	16.9788	16.9488	16.9952	16.9743			Ap4A	17.2376	17.2823	17.37	-0.263283	-0.308045	-0.395686	-0.322338

## Sheet: TNFA Replicate #1
GAPDH							TNFA
Cell line	Nucleotide	Ct Triplicates			Avg. Ct		Cell line	Nucleotide	Ct Triplicates			-dCt Triplicates			Avg. -dCt
NTC	Mock	16.3122	16.3438	16.4432	16.3664		NTC	Mock	23.2966	23.3397	23.4341	-6.93018	-6.97333	-7.06767	-6.99039
	Ap4A	16.2743	16.4582	16.6435	16.4587			Ap4A	26.1698	25.9785	26.4206	-9.71118	-9.51986	-9.96198	-9.73101
	ATP	16.9568	16.7073	16.7991	16.8211			ATP	25.4673	25.176	25.384	-8.64623	-8.35498	-8.56292	-8.52138
	ADP	17.2137	17.2838	17.393	17.2968			ADP	25.907	25.9886	25.9115	-8.61018	-8.69177	-8.61465	-8.63886
	UDP	16.2877	16.5965	16.4685	16.4509			UDP	21.5458	21.4555	21.6548	-5.09494	-5.00458	-5.20387	-5.10113
P2RY1	Mock	16.7626	16.5805	16.7331	16.6921		P2RY1	Mock	23.4122	23.3436	23.2877	-6.72011	-6.65157	-6.59562	-6.65576
	Ap4A	16.8993	16.3896	16.4491	16.5793			Ap4A	26.0459	25.6988	25.713	-9.46655	-9.11943	-9.13369	-9.23989
	ATP	17.4119	17.5536	17.6761	17.5472			ATP	26.0604	25.9074	26.0022	-8.51324	-8.36025	-8.45504	-8.44284
	ADP	18.5302	18.6377	18.6903	18.6194			ADP	26.8076	26.7996	26.8909	-8.1882	-8.18024	-8.27152	-8.21332
	UDP	16.8556	16.9766	17.0689	16.967			UDP	21.9419	21.9097	22.0163	-4.97486	-4.94267	-5.04932	-4.98895
P2RY2	Mock	16.5954	16.7487	16.7066	16.6835		P2RY2	Mock	23.7602	23.3656	23.5699	-7.07665	-6.68207	-6.88634	-6.88169
	Ap4A	17.7412	17.9105	18.0145	17.8887			Ap4A	27.7313	27.1018	27.4003	-9.84254	-9.21311	-9.51157	-9.52241
	ATP	17.2919	17.3465	17.5961	17.4115			ATP	25.6987	25.5487	25.5792	-8.28723	-8.13722	-8.16775	-8.1974
	ADP	18.6894	18.7904	18.9664	18.8154			ADP	27.2868	27.4064	27.1507	-8.4714	-8.59094	-8.33528	-8.46587
	UDP	18.5086	18.5494	18.9318	18.6633			UDP	23.4552	23.2761	23.2814	-4.79189	-4.61286	-4.61816	-4.6743
P2RY4	Mock	16.1007	16.2179	16.1471	16.1552		P2RY4	Mock	23.2896	22.8823	22.9175	-7.13438	-6.72704	-6.76226	-6.87456
	Ap4A	15.8404	15.963	15.9227	15.9087			Ap4A	25.4004	24.9037	25.0108	-9.49167	-8.99503	-9.10209	-9.19626
	ATP	16.088	16.2348	16.2478	16.1902			ATP	24.7863	24.4222	24.506	-8.59609	-8.23205	-8.31584	-8.38133
	ADP	15.9878	15.9886	16.0422	16.0062			ADP	24.3331	24.0108	23.9978	-8.32692	-8.00466	-7.99165	-8.10774
	UDP	15.8753	15.9611	15.9354	15.924			UDP	21.1446	20.8919	20.8123	-5.22062	-4.96797	-4.88834	-5.02564
P2RY6	Mock	16.2444	16.4415	16.3755	16.3538		P2RY6	Mock	23.0595	22.9962	23.1042	-6.70576	-6.64238	-6.75038	-6.69951
	Ap4A	15.7847	15.8344	15.8367	15.8186			Ap4A	24.9448	24.9807	24.9593	-9.12621	-9.16208	-9.14074	-9.14301
	ATP	15.8396	15.9102	15.9736	15.9078			ATP	23.9656	23.7652	23.8175	-8.05783	-7.85744	-7.9097	-7.94166
	ADP	16.0362	16.1549	16.1825	16.1245			ADP	24.4673	24.4801	24.4219	-8.34278	-8.35553	-8.29734	-8.33188
	UDP	16.8403	16.9445	16.9592	16.9147			UDP	21.6688	21.8076	21.7852	-4.75412	-4.89293	-4.87051	-4.83919
P2RY11	Mock	16.6802	16.7573	16.8139	16.7505		P2RY11	Mock	23.9362	23.8701	23.9861	-7.18576	-7.11963	-7.23568	-7.18035
	Ap4A	16.7547	16.8734	16.8706	16.8329			Ap4A	24.4846	24.6418	24.5597	-7.65169	-7.80891	-7.7268	-7.72913
	ATP	15.9546	16.0134	16.1028	16.0236			ATP	22.4509	22.5348	22.5225	-6.42736	-6.51125	-6.49892	-6.47918
	ADP	16.3455	16.5196	16.515	16.4601			ADP	21.9851	22.1562	22.0291	-5.52503	-5.69616	-5.56909	-5.59676
	UDP	17.5929	17.6182	17.7101	17.6404			UDP	22.392	22.7522	22.5242	-4.75162	-5.11181	-4.88382	-4.91575
P2RY12	Mock	17.0657	17.0386	17.1125	17.0723		P2RY12	Mock	24.1195	24.298	24.3575	-7.04725	-7.22573	-7.28518	-7.18605
	Ap4A	15.8836	15.7946	15.7397	15.806			Ap4A	25.4794	25.4799	25.5652	-9.67348	-9.67389	-9.75924	-9.7022
	ATP	17.9831	17.9974	18.0127	17.9977			ATP	27.2692	26.9578	34.7305	-9.27144	-8.96003	-16.7327	-9.11574
	ADP	16.7266	16.7586	16.7453	16.7435			ADP	26.1349	26.1971	26.2885	-9.39143	-9.45361	-9.54499	-9.46334
	UDP	16.5544	16.503	16.4803	16.5126			UDP	22.7114	22.779	22.7948	-6.19881	-6.26639	-6.28219	-6.24913
P2RY13	Mock	16.696	16.6496	16.4629	16.6028		P2RY13	Mock	23.8026	23.6495	23.7618	-7.19974	-7.04666	-7.15898	-7.13513
	Ap4A	16.1814	16.3255	16.2433	16.2501			Ap4A	25.9173	25.8268	25.7957	-9.66723	-9.57665	-9.54561	-9.5965
	ATP	18.1284	17.7928	17.676	17.8657			ATP	27.1689	26.1713	26.1585	-9.30315	-8.30559	-8.29271	-8.29915
	ADP	18.7121	17.8808	17.3878	17.9935			ADP	26.8107	26.4167	26.0631	-8.8172	-8.42315	-8.06956	-8.43663
	UDP	17.2429	16.9754	17.0574	17.0919			UDP	22.1028	21.849	21.8966	-5.01085	-4.75709	-4.80473	-4.85755
P2RY14	Mock	15.9731	16.1723	16.1197	16.0884		P2RY14	Mock	23.0026	23.0639	23.1165	-6.91426	-6.97554	-7.02816	-6.97266
	Ap4A	16.6252	16.52	16.6462	16.5972			Ap4A	26.0941	26.0958	26.2212	-9.49693	-9.49869	-9.62407	-9.5399
	ATP	18.0118	18.3077	18.0528	18.1241			ATP	26.356	26.365	26.4764	-8.23185	-8.2409	-8.35232	-8.27502
	ADP	17.2965	16.9512	16.6526	16.9668			ADP	25.8614	25.8851	25.6356	-8.89467	-8.91839	-8.66885	-8.8273
	UDP	16.6935	16.7094	16.7303	16.7111			UDP	21.4784	21.3085	21.4218	-4.76732	-4.5974	-4.71075	-4.69182

## Sheet: TNFA Replicate #2
GAPDH							TNFA
Cell line	Nucleotide	Ct Triplicates			Avg. Ct		Cell line	Nucleotide	Ct Triplicates			-dCt Triplicates			Avg. -dCt
NTC	Mock	15.5576	15.823	15.7574	15.7126		NTC	Mock	23.6195	23.6271	23.728	-7.90684	-7.9145	-8.01537	-7.94557
	Ap4A	15.4424	15.4212	15.5002	15.4546			Ap4A	25.9667	25.9879	26.0887	-10.5121	-10.5333	-10.6341	-10.5599
	ATP	15.6009	15.9018	15.6804	15.7277			ATP	24.9812	25.016	25.0546	-9.25343	-9.28823	-9.32689	-9.28952
	ADP	15.308	15.5718	15.3569	15.4122			ADP	24.7	24.6769	24.9555	-9.28775	-9.26462	-9.5433	-9.36522
	UDP	15.6645	15.8527	15.8481	15.7884			UDP	21.9131	21.9463	21.9537	-6.12463	-6.15791	-6.16531	-6.14928
P2RY1	Mock	15.7914	15.8708	15.9011	15.8545		P2RY1	Mock	23.5153	23.5528	23.7783	-7.66082	-7.69835	-7.9238	-7.76099
	Ap4A	15.92	15.8608	15.9485	15.9098			Ap4A	27.4728	26.187	26.2854	-11.563	-10.2773	-10.3757	-10.3265
	ATP	15.5417	15.5848	15.7024	15.6096			ATP	24.8751	24.897	24.8433	-9.26554	-9.28743	-9.23365	-9.26221
	ADP	15.5716	15.5018	15.5846	15.5527			ADP	24.8512	24.8725	24.8819	-9.29855	-9.31986	-9.32922	-9.31587
	UDP	15.8543	15.8705	15.9676	15.8975			UDP	21.7953	21.8218	21.8669	-5.89777	-5.92431	-5.96938	-5.93049
P2RY2	Mock	17.3661	17.533	17.5857	17.4949		P2RY2	Mock	25.0746	24.9438	24.9773	-7.57962	-7.44881	-7.48231	-7.50358
	Ap4A	15.4353	15.7111	15.6596	15.602			Ap4A	25.8885	25.7347	25.8246	-10.2865	-10.1327	-10.2226	-10.2139
	ATP	17.1554	17.427	17.4405	17.341			ATP	26.9941	26.6566	26.8239	-9.65313	-9.31563	-9.48296	-9.4839
	ADP	16.7571	16.7693	16.8225	16.7829			ADP	26.158	25.9467	26.0722	-9.37509	-9.16374	-9.28927	-9.27603
	UDP	18.115	18.2652	18.3368	18.239			UDP	23.9784	23.9613	23.9685	-5.7394	-5.72225	-5.72954	-5.7304
P2RY4	Mock	17.3704	17.4052	17.5484	17.4413		P2RY4	Mock	25.1672	24.713	24.7194	-7.72595	-7.27168	-7.27809	-7.42524
	Ap4A	16.1646	16.2767	16.2736	16.2383			Ap4A	26.9575	26.6173	26.6666	-10.7193	-10.379	-10.4284	-10.5089
	ATP	16.9118	16.9787	16.9941	16.9615			ATP	26.3949	26.0502	25.993	-9.43335	-9.08863	-9.0315	-9.18449
	ADP	16.406	16.2683	16.4311	16.3685			ADP	26.0367	26.1772	25.6714	-9.66822	-9.80873	-9.30292	-9.59329
	UDP	16.2905	16.4394	16.4533	16.3944			UDP	22.2631	21.9966	21.956	-5.8687	-5.60227	-5.56164	-5.67754
P2RY6	Mock	17.6672	17.8272	17.8071	17.7672		P2RY6	Mock	25.2745	25.2764	25.3782	-7.50735	-7.50925	-7.61106	-7.54255
	Ap4A	16.0663	16.1465	16.1885	16.1338			Ap4A	26.1065	26.1812	26.2422	-9.97275	-10.0474	-10.1084	-10.0429
	ATP	18.9997	18.9842	18.9073	18.9637			ATP	28.025	27.8202	27.8274	-9.06122	-8.85645	-8.86364	-8.92711
	ADP	18.2551	18.1032	18.0279	18.1287			ADP	27.2998	26.979	26.9722	-9.17114	-8.85028	-8.84352	-8.95498
	UDP	16.321	16.4078	16.4254	16.3847			UDP	22.0587	22.1257	22.0756	-5.67402	-5.74099	-5.69084	-5.70195
P2RY11	Mock	16.1416	16.245	16.2602	16.2156		P2RY11	Mock	23.5324	23.6264	25.7731	-7.31679	-7.41082	-9.55752	-7.3638
	Ap4A	16.475	16.5216	16.5811	16.5259			Ap4A	24.1953	24.2675	24.3327	-7.6694	-7.74163	-7.80681	-7.73928
	ATP	16.9853	17.0666	17.0233	17.0251			ATP	23.4602	23.532	23.6066	-6.43513	-6.5069	-6.58151	-6.50785
	ADP	16.9082	16.9611	17.3814	17.0836			ADP	22.4078	22.3808	22.3912	-5.32422	-5.29729	-5.30767	-5.30972
	UDP	16.2219	16.2581	16.2489	16.243			UDP	21.5077	21.6238	21.5161	-5.26478	-5.38085	-5.27318	-5.30627
P2RY12	Mock	17.3575	17.4333	17.4845	17.4251		P2RY12	Mock	24.7561	24.8476	25.348	-7.33102	-7.42245	-7.92284	-7.55877
	Ap4A	15.9938	15.9709	16.1865	16.0504			Ap4A	25.9997	25.9767	26.0584	-9.94932	-9.92628	-10.008	-9.9612
	ATP	17.0059	16.9907	16.9726	16.9897			ATP	26.3748	26.6423	26.6457	-9.38503	-9.6526	-9.65603	-9.56455
	ADP	16.7595	16.6867	16.5363	16.6608			ADP	26.1599	26.2506	26.4184	-9.49909	-9.58976	-9.75755	-9.61547
	UDP	17.0685	17.0805	17.121	17.09			UDP	23.2142	23.2486	23.4844	-6.12425	-6.15864	-6.39443	-6.22577
P2RY13	Mock	15.7383	15.7776	15.7542	15.7567		P2RY13	Mock	23.6185	23.4681	23.6528	-7.86177	-7.71145	-7.89613	-7.82312
	Ap4A	16.1391	15.883	15.9206	15.9809			Ap4A	26.5853	26.1791	26.321	-10.6044	-10.1982	-10.3401	-10.3809
	ATP	14.3537	14.811	15.4624	14.8757			ATP	27.5166	26.1307	26.9591	-12.6409	-11.255	-12.0834	-12.3622
	ADP	15.4268	15.1544	15.2734	15.2849			ADP	25.1689	24.7602	24.7191	-9.88403	-9.47529	-9.4342	-9.59784
	UDP	14.6052	14.9628	15.5116	15.0266			UDP	21.6196	21.7354	21.9824	-6.59308	-6.70888	-6.95584	-6.7526
P2RY14	Mock	15.649	15.6331	15.6394	15.6405		P2RY14	Mock	23.0875	23.0461	23.1391	-7.44699	-7.40564	-7.49864	-7.45042
	Ap4A	15.7991	15.6008	15.7353	15.7117			Ap4A	26.0405	25.8607	25.9843	-10.3288	-10.1489	-10.2726	-10.2501
	ATP	13.939	14.9133	15.2793	15.0963			ATP	25.7239	25.3667	25.8215	-10.6276	-10.2704	-10.7252	-10.5411
	ADP	14.7507	14.7515	14.9646	14.8223			ADP	23.9002	24.0632	23.9092	-9.07795	-9.24087	-9.08692	-9.13524
	UDP	14.4487	14.981	15.5027	14.9775			UDP	21.489	21.5111	21.7282	-6.51151	-6.53364	-6.75077	-6.59864

## Sheet: TNFA Replicate #3
GAPDH							TNFA
Cell line	Nucleotide	Ct Triplicates			Avg. Ct		Cell line	Nucleotide	Ct Triplicates			-dCt Triplicates			Avg. -dCt
NTC	Mock	19.5926	19.7566	19.8067	19.7186		NTC	Mock	26.9843	27.0578	27.8918	-7.26564	-7.33912	-8.17319	-7.30238
	Ap4A	16.7391	16.8478	16.8359	16.8076			Ap4A	26.1156	26.1587	26.3867	-9.30801	-9.35108	-9.57907	-9.41272
	ATP	19.5204	19.5235	19.7115	19.5851			ATP	28.5732	28.547	28.4598	-8.98811	-8.96182	-8.87464	-8.94152
	ADP	18.7483	18.959	18.9091	18.8721			ADP	28.0952	28.2647	28.2474	-9.22301	-9.39259	-9.37523	-9.33028
	UDP	18.9788	19.1662	19.3407	19.1619			UDP	24.3059	24.8438	24.1373	-5.14394	-5.6819	-4.97532	-5.26706
P2RY1	Mock	18.0442	18.2916	18.437	18.2576		P2RY1	Mock	25.9709	26.0099	26.2822	-7.71331	-7.75233	-8.02466	-7.8301
	Ap4A	17.7737	17.8397	17.9083	17.8405			Ap4A	27.9244	27.8915	27.8979	-10.0838	-10.051	-10.0574	-10.0641
	ATP	17.1551	17.1515	17.243	17.1832			ATP	26.2356	26.429	26.4847	-9.05241	-9.24584	-9.30152	-9.19992
	ADP	18.3702	18.3906	18.4462	18.4024			ADP	27.5389	27.7221	27.6863	-9.13652	-9.31971	-9.28391	-9.24671
	UDP	18.9278	18.9669	19.041	18.9786			UDP	24.5262	24.6446	24.5117	-5.54763	-5.66601	-5.5331	-5.58225
P2RY2	Mock	17.4713	17.7304	17.7943	17.6653		P2RY2	Mock	25.0017	24.8308	24.9134	-7.33638	-7.16544	-7.24804	-7.24996
	Ap4A	18.4842	18.5981	18.706	18.5961			Ap4A	28.8536	28.7529	28.8663	-10.2575	-10.1569	-10.2702	-10.2282
	ATP	20.9035	18.9851	19.0781	19.6556			ATP	28.3698	27.8758	28.013	-8.71427	-8.22022	-8.35739	-8.43062
	ADP	17.473	17.6665	17.6957	17.6117			ADP	26.817	26.7685	26.6329	-9.20525	-9.15675	-9.02121	-9.12774
	UDP	18.0528	18.2105	18.4169	18.2267			UDP	23.6659	23.701	23.6809	-5.43919	-5.47429	-5.45419	-5.45589
P2RY4	Mock	17.3408	17.4425	17.5318	17.4383		P2RY4	Mock	25.4275	25.0762	25.0593	-7.98916	-7.63782	-7.62093	-7.7493
	Ap4A	16.2082	16.3986	16.3684	16.3251			Ap4A	26.849	26.4816	26.6719	-10.5239	-10.1565	-10.3468	-10.3424
	ATP	16.1125	16.0967	16.1715	16.1269			ATP	25.5975	25.3412	25.2262	-9.47063	-9.21427	-9.09927	-9.26139
	ADP	18.3223	18.3662	18.1146	18.2677			ADP	27.8542	27.5743	27.4971	-9.58652	-9.30664	-9.22942	-9.37419
	UDP	16.2885	16.4323	16.4375	16.3861			UDP	22.4455	22.0848	22.0494	-6.05937	-5.69868	-5.66329	-5.80711
P2RY6	Mock	17.7971	18.0135	17.9704	17.927		P2RY6	Mock	25.2428	25.0402	25.2204	-7.31586	-7.11327	-7.29341	-7.24085
	Ap4A	16.047	16.1211	16.2073	16.1251			Ap4A	26.2969	26.2255	26.3146	-10.1718	-10.1004	-10.1895	-10.1539
	ATP	18.179	18.2635	18.2875	18.2433			ATP	27.1307	27.0346	26.9854	-8.88738	-8.79122	-8.74208	-8.80689
	ADP	16.2468	16.2832	16.3219	16.284			ADP	25.5983	25.6165	25.5146	-9.31437	-9.3325	-9.23065	-9.29251
	UDP	17.8148	17.8224	17.8671	17.8348			UDP	23.5235	23.4367	23.464	-5.68874	-5.60191	-5.62919	-5.63995
P2RY11	Mock	16.9357	16.998	16.9769	16.9702		P2RY11	Mock	24.6058	24.554	24.4677	-7.63561	-7.58382	-7.49752	-7.57232
	Ap4A	16.8611	16.9659	16.9258	16.9176			Ap4A	24.9773	25.0522	24.9729	-8.05974	-8.13457	-8.05525	-8.08319
	ATP	17.8064	17.8342	17.8847	17.8418			ATP	24.2742	24.4083	24.4283	-6.4324	-6.5665	-6.58657	-6.52849
	ADP	16.0094	16.0369	16.0484	16.0316			ADP	22.339	22.3187	22.3737	-6.3074	-6.28709	-6.34215	-6.31222
	UDP	18.4022	18.39	18.4106	18.4009			UDP	23.8249	23.9918	23.9124	-5.42402	-5.59094	-5.51149	-5.50882
P2RY12	Mock	16.2646	16.2842	16.487	16.3453		P2RY12	Mock	23.8583	23.9471	23.9739	-7.51309	-7.60186	-7.6286	-7.58118
	Ap4A	17.2673	17.272	17.3417	17.2937			Ap4A	27.7122	27.89	27.8519	-10.4185	-10.5963	-10.5582	-10.5243
	ATP	17.7702	17.7892	17.8874	17.8156			ATP	27.7789	27.7262	27.7341	-9.96334	-9.9106	-9.91849	-9.93081
	ADP	16.9619	17.1325	16.9813	17.0252			ADP	26.8685	26.7687	26.9834	-9.84323	-9.7435	-9.95813	-9.84829
	UDP	16.4286	16.4384	16.4746	16.4472			UDP	23.0749	23.3677	23.0936	-6.62769	-6.92056	-6.64643	-6.73156
P2RY13	Mock	17.6084	17.6268	17.5714	17.6022		P2RY13	Mock	25.0098	25.0943	25.0384	-7.40757	-7.49209	-7.4362	-7.44529
	Ap4A	15.7863	17.0534	16.5199	16.4532			Ap4A	27.1416	27.0355	27.3555	-10.6884	-10.5823	-10.9023	-10.7244
	ATP	19.2619	19.2772	19.2683	19.2692			ATP	26.6322	28.5927	28.717	-7.36307	-9.32356	-9.44781	-9.38569
	ADP	17.5624	17.4248	17.3935	17.4603			ADP	27.1634	27.0086	27.037	-9.70314	-9.54835	-9.57671	-9.6094
	UDP	16.7115	16.6509	16.5618	16.6414			UDP	22.7544	22.3269	22.328	-6.11296	-5.68548	-5.6866	-5.82835
P2RY14	Mock	17.2851	17.6487	17.6132	17.5157		P2RY14	Mock	23.6803	24.9739	24.9963	-6.16468	-7.45826	-7.48066	-7.46946
	Ap4A	16.0999	16.8259	16.6766	16.5341			Ap4A	27.2546	26.8841	27.265	-10.7205	-10.3499	-10.7309	-10.6004
	ATP	18.9187	18.8165	18.9769	18.9041			ATP	27.5428	27.4498	27.7371	-8.63871	-8.54571	-8.83301	-8.67248
	ADP	16.2372	16.2328	16.2629	16.2443			ADP	25.8031	25.8627	25.8409	-9.55875	-9.6184	-9.59653	-9.59123
	UDP	16.285	16.574	16.6295	16.4962			UDP	22.04	22.0943	22.1543	-5.54386	-5.59816	-5.65816	-5.60006
