# Supplementary material for: Systematic P2Y receptor survey identifies P2Y11 as modulator of immune responses and virus replication in macrophages
Source: EMBO J. 2023 Oct 26;42(23):e113279. doi: 10.15252/embj.2022113279 (PMC10690470; doi:10.15252/embj.2022113279)
Supplement: Supplementary file 12 — Source Data for Figure 7 [file EMBJ-42-e113279-s011.zip › Figure_7/7B/7B_RT-qPCR_Relative_expression.xlsx]

## Sheet: Legend
	Source data Fig. 7B	Analysis of GAPDH and IL8 expression in BLaER1 macrophages pretreted with NF157 for 30 min followed by Ap4A for 2h
	Columns	Description
	NF157	Indicates NF157 treated (+) or untreated (-) cells
	Ap4A	Indicates Ap4A treated (+) or untreated (-) cells
	Replicate	The number of biological replicates
	Ct. Duplicates	The Ct values for two technical replicates
	Avg. Ct	The average of the technical replicates for the housekeeping gene (GAPDH)
	-dCt Duplicates	The individal technical triplicate Ct values subtracted the Avg. Ct of the housekeeping gene
	Avg. -dCt	The average of the -dCt technical triplicates
	Value markings	Description
	Grey	Value omitted due to incorrect meltingcurve or inconclusive amplification curve
	Bold	Values used for the figure as biological replicates
	-	Value not detected: -

## Sheet: Data
GAPDH							IL8
NF157	Ap4A	Replicate	Ct Duplicates		Avg. Ct		NF157	Ap4A	Replicate	Ct Duplicates		-dCt Duplicates		Avg. -dCt
-	-	#1	17.4759	17.3953	17.4356		-	-	#1	22.1553	22.168	-4.71964	-4.73241	-4.72603
		#2	17.2238	17.1384	17.1811				#2	21.9225	21.6923	-4.74142	-4.51119	-4.6263
		#3	17.2063	17.3188	17.2625				#3	21.8575	21.5098	-4.595	-4.2473	-4.42115
	+	#1	17.2203	17.3227	17.2715			+	#1	16.4721	16.7274	0.799354	0.544085	0.67172
		#2	17.3984	17.3704	17.3844				#2	16.5362	16.5804	0.848216	0.803973	0.826095
		#3	17.6416	17.7498	17.6957				#3	17.0979	16.8377	0.597749	0.857972	0.727861
+	-	#1	17.2113	17.3392	17.2752		+	-	#1	22.1554	22.2527	-4.88017	-4.97741	-4.92879
		#2	17.2222	17.0074	17.1148				#2	21.9991	22.0315	-4.88426	-4.91666	-4.90046
		#3	17.3425	17.3744	17.3585				#3	21.8811	22.2035	-4.52268	-4.84507	-4.68387
	+	#1	17.2487	17.4221	17.3354			+	#1	20.6294	20.7215	-3.29406	-3.38614	-3.3401
		#2	17.1797	17.227	17.2033				#2	20.4228	20.3675	-3.21946	-3.16416	-3.19181
		#3	17.3632	17.4126	17.3879				#3	20.0733	20.0343	-2.68543	-2.6464	-2.66591
